# Supplementary material for: Comorbidity genetic risk and pathways impact SARS-CoV-2 infection outcomes
Source: Sci Rep. 2023 Jun 19;13:9879. doi: 10.1038/s41598-023-36900-z (PMC10279740; doi:10.1038/s41598-023-36900-z)
Supplement: Supplementary file 2 — Supplementary Table 1. [file 41598_2023_36900_MOESM2_ESM.xlsx]

## Sheet: Table of contents
Comorbidity genetic risk and pathways impact SARS-CoV-2 infection outcomes
Rachel K. Jaros1, Tayaza Fadason1,2, David Cameron-Smith3, Evgeniia Golovina1, Justin M. O’Sullivan1,2,4,5,6
1. The Liggins Institute, The University of Auckland, Auckland 1023, New Zealand.
2. Maurice Wilkins Centre for Molecular Biodiscovery, The University of Auckland, Auckland 1010, New Zealand.
3. College of Health, Medicine and Wellbeing, The University of Newcastle, Callaghan 2308, Australia.
4 MRC Lifecourse Epidemiology Unit, University of Southampton, United Kingdom
5. Singapore Institute for Clinical Sciences, Agency for Science, Technology and Research (A*STAR), Singapore, Singapore
6. Australian Parkinson’s Mission, Garvan Institute of Medical Research, Sydney, New South Wales, Australia
*Corresponding senior author.
Title	Description
Supplementary Table 1	Summary of GWAS source data
1a	Freeze date and summary of genome-wide association study data obtained from COVID19 HGI

## Sheet: a. Summary of GWAS data
Supplementary Table 1 | Summary of GWAS source data
Reference	Abbreviation	SARS-CoV-2 Population Group	Control Group	Ancestry	Total SNPs	Download Date
(Covid-Host Genetics Initiative, 2020)	Hospitalised	Lab confirmed infection AND hospitalised (n = 24,274)	Population (n = 2,061,529)	AFR (9%), AMR (7%), ARAB (1%), CSA (1%), EAS (6%), EUR (73%), FIN (1%), MID (1%), SAS (1%)	4734	Freeze 6 (18 August 2021)
(Covid-Host Genetics Initiative, 2020)	Severe	Lab confirmed infection AND hospitalised AND (death OR respiratory support) (n = 8,779)	Population (n = 1,001,875)	AFR (4%), AMR (6%), ARAB (2%), EAS (5%), EUR (79%), FIN (2%), SAS (2%)	3801	Freeze 6 (18 August 2021)
