# Supplementary material for: Comorbidity genetic risk and pathways impact SARS-CoV-2 infection outcomes
Source: Sci Rep. 2023 Jun 19;13:9879. doi: 10.1038/s41598-023-36900-z (PMC10279740; doi:10.1038/s41598-023-36900-z)
Supplement: Supplementary file 3 — Supplementary Table 2. [file 41598_2023_36900_MOESM3_ESM.xlsx]

## Sheet: Table of Contents
Comorbidity genetic risk and pathways impact SARS-CoV-2 infection outcomes
Rachel K. Jaros1, Tayaza Fadason1,2, David Cameron-Smith3, Evgeniia Golovina1, Justin M. O’Sullivan1,2,4,5,6
1. The Liggins Institute, The University of Auckland, Auckland 1023, New Zealand.
2. Maurice Wilkins Centre for Molecular Biodiscovery, The University of Auckland, Auckland 1010, New Zealand.
3. College of Health, Medicine and Wellbeing, The University of Newcastle, Callaghan 2308, Australia.
4 MRC Lifecourse Epidemiology Unit, University of Southampton, United Kingdom
5. Singapore Institute for Clinical Sciences, Agency for Science, Technology and Research (A*STAR), Singapore, Singapore
6. Australian Parkinson’s Mission, Garvan Institute of Medical Research, Sydney, New South Wales, Australia
*Corresponding senior author.
Title	Description
Supplementary Table 2	CoDeS3D results assessing regulatory effects of severe and hospitalised SNPs in the lung
2a	Severe SARS-CoV-2 phenotype target genes in the lung assigned by CoDeS3D
2b	Hospitalised SARS-CoV-2 phenotype target genes in the lung assigned by CoDeS3D
2c	Genes identified from severe and hospitalised CoDeS3D results that were maximally expressed in the lung
Definitions
snp	single nucelotide polymorphism
gencode_id	GENCODE (Frankish et al. 2019) gene id
gene	eQTL target gene
tissue	tissue type tested for eQTL analysis
adj_pval	the false-discovery rate (FDR, or q-value) for each eQTL SNP-gene-tissue combination
log2_aFC	allelic fold change (aFC) in log2 scale (see Mohammadi et al. 2017) indicating direction of effect
log2_aFC_lower	lower bound of the 95% confidence interval of log2(aFC)
log2_aFC_upper	upper bound of the 95% confidence interval of log2(aFC)
maf	minor allele frequency
interaction_type	interaction type based on chromatin architecture
hic_score	cell line hi-c score based on the number of hi-c experimental repeats
eqtl_pval	p-value of the eQTL association
snp_chr	chromosomal location of eQTL
snp_locus	locus position of eQTL
ref	reference allele
alt	alternate allele
ref	genome build
gene_chr	chromosomal location of target gene
gene_start	start of target gene
gene_end	end of target gene
distance	distance from eQTL to the start of target gene
cell_lines	hi-c experimental cell lines
expression	transcript per million
max_expressed_tissue	tissue where target gene is maximally expressed
max_expression	transcripts per million in maximally expressed tissue
min_expressed_tissue	tissue where target gene is minimally expressed
min_expression	transcripts per million in minimally expressed tissue
phenotype	SARS-CoV-2 phenotype

## Sheet: a. Severe eQTLs
snp	gencode_id	gene	tissue	adj_pval	log2_aFC	log2_aFC_lower	log2_aFC_upper	maf	interaction_type	hic_score	eqtl_pval	snp_chr	snp_locus	ref	alt	ref	gene_chr	gene_start	gene_end	distance	cell_lines	expression	max_expressed_tissue	max_expression	min_expressed_tissue	min_expression
rs17649162	ENSG00000120071.13	KANSL1	Lung	1.39531e-05	0.589964	0.416134	0.799808	0.194175	Cis	1	2.39223e-06	chr17	45733005	G	C	b38	chr17	46029916	46225389	296911	Lung_cells_Schmitt2016	17.0377	Brain_Cerebellar_Hemisphere	30.3753	Heart_Left_Ventricle	3.72435
rs62054394	ENSG00000120071.13	KANSL1	Lung	1.39531e-05	0.589964	0.414597	0.80301	0.194175	Cis	1	2.39224e-06	chr17	45733242	T	A	b38	chr17	46029916	46225389	296674	Lung_cells_Schmitt2016	17.0377	Brain_Cerebellar_Hemisphere	30.3753	Heart_Left_Ventricle	3.72435
rs113790915	ENSG00000120071.13	KANSL1	Lung	1.39531e-05	0.589964	0.433402	0.802937	0.194175	Cis	1	2.39226e-06	chr17	45733416	G	C	b38	chr17	46029916	46225389	296500	Lung_cells_Schmitt2016	17.0377	Brain_Cerebellar_Hemisphere	30.3753	Heart_Left_Ventricle	3.72435
rs77807457	ENSG00000120071.13	KANSL1	Lung	1.39531e-05	0.589964	0.425251	0.79343	0.194175	Cis	1	2.39226e-06	chr17	45733485	G	C	b38	chr17	46029916	46225389	296431	Lung_cells_Schmitt2016	17.0377	Brain_Cerebellar_Hemisphere	30.3753	Heart_Left_Ventricle	3.72435
rs75022332	ENSG00000120071.13	KANSL1	Lung	1.39531e-05	0.589964	0.422071	0.784393	0.194175	Cis	1	2.39226e-06	chr17	45733507	A	T	b38	chr17	46029916	46225389	296409	Lung_cells_Schmitt2016	17.0377	Brain_Cerebellar_Hemisphere	30.3753	Heart_Left_Ventricle	3.72435
rs62054395	ENSG00000120071.13	KANSL1	Lung	1.39531e-05	0.589964	0.416382	0.788281	0.194175	Cis	1	2.39224e-06	chr17	45733694	T	G	b38	chr17	46029916	46225389	296222	Lung_cells_Schmitt2016	17.0377	Brain_Cerebellar_Hemisphere	30.3753	Heart_Left_Ventricle	3.72435
rs17563683	ENSG00000120071.13	KANSL1	Lung	1.39531e-05	0.589964	0.415886	0.798501	0.194175	Cis	1	2.39224e-06	chr17	45733706	A	G	b38	chr17	46029916	46225389	296210	Lung_cells_Schmitt2016	17.0377	Brain_Cerebellar_Hemisphere	30.3753	Heart_Left_Ventricle	3.72435
rs62056870	ENSG00000120071.13	KANSL1	Lung	1.39531e-05	0.587016	0.414278	0.782925	0.192233	Cis	2	3.07888e-06	chr17	45696418	C	A	b38	chr17	46029916	46225389	333498	Lung_cells_Schmitt2016	17.0377	Brain_Cerebellar_Hemisphere	30.3753	Heart_Left_Ventricle	3.72435
rs17688534	ENSG00000120071.13	KANSL1	Lung	1.39531e-05	0.587016	0.396895	0.764354	0.192233	Cis	2	3.07889e-06	chr17	45696511	A	T	b38	chr17	46029916	46225389	333405	Lung_cells_Schmitt2016	17.0377	Brain_Cerebellar_Hemisphere	30.3753	Heart_Left_Ventricle	3.72435
rs17688558	ENSG00000120071.13	KANSL1	Lung	1.39531e-05	0.587016	0.40603	0.771388	0.192233	Cis	2	3.07888e-06	chr17	45696577	A	G	b38	chr17	46029916	46225389	333339	Lung_cells_Schmitt2016	17.0377	Brain_Cerebellar_Hemisphere	30.3753	Heart_Left_Ventricle	3.72435
rs56162163	ENSG00000120071.13	KANSL1	Lung	1.12525e-05	0.60262	0.450842	0.787905	0.191262	Cis	2	1.63822e-06	chr17	45697131	A	T	b38	chr17	46029916	46225389	332785	Lung_cells_Schmitt2016	17.0377	Brain_Cerebellar_Hemisphere	30.3753	Heart_Left_Ventricle	3.72435
rs56391096	ENSG00000120071.13	KANSL1	Lung	1.39531e-05	0.587016	0.41937	0.797756	0.192233	Cis	2	3.07886e-06	chr17	45697479	C	T	b38	chr17	46029916	46225389	332437	Lung_cells_Schmitt2016	17.0377	Brain_Cerebellar_Hemisphere	30.3753	Heart_Left_Ventricle	3.72435
rs17761838	ENSG00000120071.13	KANSL1	Lung	1.39531e-05	0.587016	0.432518	0.795304	0.192233	Cis	2	3.07886e-06	chr17	45697593	T	C	b38	chr17	46029916	46225389	332323	Lung_cells_Schmitt2016	17.0377	Brain_Cerebellar_Hemisphere	30.3753	Heart_Left_Ventricle	3.72435
rs62056872	ENSG00000120071.13	KANSL1	Lung	1.39531e-05	0.587016	0.40679	0.769314	0.192233	Cis	2	3.07888e-06	chr17	45697649	T	C	b38	chr17	46029916	46225389	332267	Lung_cells_Schmitt2016	17.0377	Brain_Cerebellar_Hemisphere	30.3753	Heart_Left_Ventricle	3.72435
rs12150141	ENSG00000120071.13	KANSL1	Lung	1.39531e-05	0.587016	0.395665	0.779945	0.192233	Cis	2	3.07888e-06	chr17	45697779	G	A	b38	chr17	46029916	46225389	332137	Lung_cells_Schmitt2016	17.0377	Brain_Cerebellar_Hemisphere	30.3753	Heart_Left_Ventricle	3.72435
rs12150608	ENSG00000120071.13	KANSL1	Lung	1.39531e-05	0.587016	0.415689	0.777458	0.192233	Cis	2	3.07888e-06	chr17	45698036	T	C	b38	chr17	46029916	46225389	331880	Lung_cells_Schmitt2016	17.0377	Brain_Cerebellar_Hemisphere	30.3753	Heart_Left_Ventricle	3.72435
rs12150610	ENSG00000120071.13	KANSL1	Lung	1.39531e-05	0.587016	0.410182	0.801447	0.192233	Cis	2	3.07889e-06	chr17	45698113	T	C	b38	chr17	46029916	46225389	331803	Lung_cells_Schmitt2016	17.0377	Brain_Cerebellar_Hemisphere	30.3753	Heart_Left_Ventricle	3.72435
rs12150547	ENSG00000120071.13	KANSL1	Lung	1.39531e-05	0.587016	0.403975	0.769493	0.192233	Cis	2	3.07888e-06	chr17	45698180	A	G	b38	chr17	46029916	46225389	331736	Lung_cells_Schmitt2016	17.0377	Brain_Cerebellar_Hemisphere	30.3753	Heart_Left_Ventricle	3.72435
rs17688682	ENSG00000120071.13	KANSL1	Lung	1.39531e-05	0.587016	0.40122	0.775563	0.192233	Cis	2	3.07888e-06	chr17	45698563	C	G	b38	chr17	46029916	46225389	331353	Lung_cells_Schmitt2016	17.0377	Brain_Cerebellar_Hemisphere	30.3753	Heart_Left_Ventricle	3.72435
rs12150454	ENSG00000120071.13	KANSL1	Lung	1.39531e-05	0.587016	0.383593	0.781247	0.192233	Cis	2	3.07888e-06	chr17	45698695	C	T	b38	chr17	46029916	46225389	331221	Lung_cells_Schmitt2016	17.0377	Brain_Cerebellar_Hemisphere	30.3753	Heart_Left_Ventricle	3.72435
rs12150091	ENSG00000120071.13	KANSL1	Lung	1.39531e-05	0.587016	0.411659	0.787526	0.192233	Cis	2	3.07889e-06	chr17	45698876	A	G	b38	chr17	46029916	46225389	331040	Lung_cells_Schmitt2016	17.0377	Brain_Cerebellar_Hemisphere	30.3753	Heart_Left_Ventricle	3.72435
rs76761706	ENSG00000120071.13	KANSL1	Lung	1.39531e-05	0.587016	0.405555	0.783404	0.192233	Cis	2	3.07888e-06	chr17	45699375	T	C	b38	chr17	46029916	46225389	330541	Lung_cells_Schmitt2016	17.0377	Brain_Cerebellar_Hemisphere	30.3753	Heart_Left_Ventricle	3.72435
rs80143279	ENSG00000120071.13	KANSL1	Lung	1.39531e-05	0.587016	0.396263	0.781354	0.192233	Cis	2	3.07888e-06	chr17	45699376	T	C	b38	chr17	46029916	46225389	330540	Lung_cells_Schmitt2016	17.0377	Brain_Cerebellar_Hemisphere	30.3753	Heart_Left_Ventricle	3.72435
rs17761985	ENSG00000120071.13	KANSL1	Lung	1.39531e-05	0.587016	0.417263	0.789267	0.192233	Cis	2	3.07888e-06	chr17	45699421	C	T	b38	chr17	46029916	46225389	330495	Lung_cells_Schmitt2016	17.0377	Brain_Cerebellar_Hemisphere	30.3753	Heart_Left_Ventricle	3.72435
rs62056873	ENSG00000120071.13	KANSL1	Lung	1.39531e-05	0.587016	0.40714	0.788975	0.192233	Cis	2	3.07889e-06	chr17	45699579	T	C	b38	chr17	46029916	46225389	330337	Lung_cells_Schmitt2016	17.0377	Brain_Cerebellar_Hemisphere	30.3753	Heart_Left_Ventricle	3.72435
rs17688767	ENSG00000120071.13	KANSL1	Lung	1.39531e-05	0.587016	0.406886	0.779905	0.192233	Cis	2	3.07886e-06	chr17	45700176	A	G	b38	chr17	46029916	46225389	329740	Lung_cells_Schmitt2016	17.0377	Brain_Cerebellar_Hemisphere	30.3753	Heart_Left_Ventricle	3.72435
rs62056874	ENSG00000120071.13	KANSL1	Lung	1.39531e-05	0.587016	0.416946	0.792873	0.192233	Cis	2	3.07886e-06	chr17	45700212	C	T	b38	chr17	46029916	46225389	329704	Lung_cells_Schmitt2016	17.0377	Brain_Cerebellar_Hemisphere	30.3753	Heart_Left_Ventricle	3.72435
rs17688773	ENSG00000120071.13	KANSL1	Lung	1.39531e-05	0.587016	0.418146	0.791492	0.192233	Cis	2	3.07886e-06	chr17	45700344	T	C	b38	chr17	46029916	46225389	329572	Lung_cells_Schmitt2016	17.0377	Brain_Cerebellar_Hemisphere	30.3753	Heart_Left_Ventricle	3.72435
rs17762073	ENSG00000120071.13	KANSL1	Lung	1.39531e-05	0.587016	0.390334	0.779513	0.192233	Cis	2	3.07889e-06	chr17	45700379	C	A	b38	chr17	46029916	46225389	329537	Lung_cells_Schmitt2016	17.0377	Brain_Cerebellar_Hemisphere	30.3753	Heart_Left_Ventricle	3.72435
rs62056875	ENSG00000120071.13	KANSL1	Lung	1.39531e-05	0.587016	0.421151	0.788976	0.192233	Cis	2	3.07888e-06	chr17	45700637	T	A	b38	chr17	46029916	46225389	329279	Lung_cells_Schmitt2016	17.0377	Brain_Cerebellar_Hemisphere	30.3753	Heart_Left_Ventricle	3.72435
rs17688875	ENSG00000120071.13	KANSL1	Lung	1.39531e-05	0.587016	0.394724	0.77273	0.192233	Cis	2	3.07888e-06	chr17	45701040	A	G	b38	chr17	46029916	46225389	328876	Lung_cells_Schmitt2016	17.0377	Brain_Cerebellar_Hemisphere	30.3753	Heart_Left_Ventricle	3.72435
rs17762165	ENSG00000120071.13	KANSL1	Lung	1.39531e-05	0.587016	0.394096	0.776714	0.192233	Cis	2	3.07888e-06	chr17	45701236	C	T	b38	chr17	46029916	46225389	328680	Lung_cells_Schmitt2016	17.0377	Brain_Cerebellar_Hemisphere	30.3753	Heart_Left_Ventricle	3.72435
rs17688916	ENSG00000120071.13	KANSL1	Lung	1.65811e-05	0.605891	0.413214	0.809948	0.178641	Cis	2	3.67744e-06	chr17	45701314	T	A	b38	chr17	46029916	46225389	328602	Lung_cells_Schmitt2016	17.0377	Brain_Cerebellar_Hemisphere	30.3753	Heart_Left_Ventricle	3.72435
rs62056876	ENSG00000120071.13	KANSL1	Lung	1.89234e-05	0.582459	0.392944	0.774948	0.191262	Cis	2	4.21819e-06	chr17	45701386	C	T	b38	chr17	46029916	46225389	328530	Lung_cells_Schmitt2016	17.0377	Brain_Cerebellar_Hemisphere	30.3753	Heart_Left_Ventricle	3.72435
rs62056877	ENSG00000120071.13	KANSL1	Lung	2.49621e-05	0.550768	0.372204	0.738351	0.194175	Cis	2	5.60171e-06	chr17	45701462	T	G	b38	chr17	46029916	46225389	328454	Lung_cells_Schmitt2016	17.0377	Brain_Cerebellar_Hemisphere	30.3753	Heart_Left_Ventricle	3.72435
rs17688922	ENSG00000120071.13	KANSL1	Lung	2.08642e-05	0.573831	0.385957	0.773913	0.193204	Cis	2	4.65603e-06	chr17	45701985	G	A	b38	chr17	46029916	46225389	327931	Lung_cells_Schmitt2016	17.0377	Brain_Cerebellar_Hemisphere	30.3753	Heart_Left_Ventricle	3.72435
rs17688944	ENSG00000120071.13	KANSL1	Lung	1.39531e-05	0.587016	0.40724	0.794607	0.192233	Cis	2	3.07889e-06	chr17	45702053	T	A	b38	chr17	46029916	46225389	327863	Lung_cells_Schmitt2016	17.0377	Brain_Cerebellar_Hemisphere	30.3753	Heart_Left_Ventricle	3.72435
rs1526128	ENSG00000120071.13	KANSL1	Lung	1.39531e-05	0.591664	0.412603	0.790117	0.191262	Cis	2	2.58072e-06	chr17	45702258	C	T	b38	chr17	46029916	46225389	327658	Lung_cells_Schmitt2016	17.0377	Brain_Cerebellar_Hemisphere	30.3753	Heart_Left_Ventricle	3.72435
rs1526129	ENSG00000120071.13	KANSL1	Lung	1.39531e-05	0.587016	0.397517	0.762112	0.192233	Cis	2	3.07888e-06	chr17	45702291	T	C	b38	chr17	46029916	46225389	327625	Lung_cells_Schmitt2016	17.0377	Brain_Cerebellar_Hemisphere	30.3753	Heart_Left_Ventricle	3.72435
rs62056878	ENSG00000120071.13	KANSL1	Lung	1.39531e-05	0.587016	0.404224	0.803203	0.192233	Cis	2	3.07888e-06	chr17	45703195	C	T	b38	chr17	46029916	46225389	326721	Lung_cells_Schmitt2016	17.0377	Brain_Cerebellar_Hemisphere	30.3753	Heart_Left_Ventricle	3.72435
rs17762308	ENSG00000120071.13	KANSL1	Lung	1.39531e-05	0.587016	0.423651	0.800796	0.192233	Cis	2	3.07886e-06	chr17	45703582	T	C	b38	chr17	46029916	46225389	326334	Lung_cells_Schmitt2016	17.0377	Brain_Cerebellar_Hemisphere	30.3753	Heart_Left_Ventricle	3.72435
rs968028	ENSG00000120071.13	KANSL1	Lung	1.39531e-05	0.587016	0.404105	0.783476	0.192233	Cis	2	3.07886e-06	chr17	45703739	A	G	b38	chr17	46029916	46225389	326177	Lung_cells_Schmitt2016	17.0377	Brain_Cerebellar_Hemisphere	30.3753	Heart_Left_Ventricle	3.72435
rs968027	ENSG00000120071.13	KANSL1	Lung	1.39531e-05	0.587016	0.427171	0.799442	0.192233	Cis	2	3.07886e-06	chr17	45703884	C	T	b38	chr17	46029916	46225389	326032	Lung_cells_Schmitt2016	17.0377	Brain_Cerebellar_Hemisphere	30.3753	Heart_Left_Ventricle	3.72435
rs62056879	ENSG00000120071.13	KANSL1	Lung	1.39531e-05	0.587016	0.396958	0.767694	0.192233	Cis	2	3.07888e-06	chr17	45704060	T	C	b38	chr17	46029916	46225389	325856	Lung_cells_Schmitt2016	17.0377	Brain_Cerebellar_Hemisphere	30.3753	Heart_Left_Ventricle	3.72435
rs79892630	ENSG00000120071.13	KANSL1	Lung	1.39531e-05	0.587016	0.41988	0.786743	0.192233	Cis	2	3.07889e-06	chr17	45704139	C	T	b38	chr17	46029916	46225389	325777	Lung_cells_Schmitt2016	17.0377	Brain_Cerebellar_Hemisphere	30.3753	Heart_Left_Ventricle	3.72435
rs17762361	ENSG00000120071.13	KANSL1	Lung	1.39531e-05	0.587016	0.393013	0.77195	0.192233	Cis	2	3.07888e-06	chr17	45704412	A	G	b38	chr17	46029916	46225389	325504	Lung_cells_Schmitt2016	17.0377	Brain_Cerebellar_Hemisphere	30.3753	Heart_Left_Ventricle	3.72435
rs62056880	ENSG00000120071.13	KANSL1	Lung	1.39531e-05	0.587016	0.422681	0.793652	0.192233	Cis	2	3.07888e-06	chr17	45704938	T	C	b38	chr17	46029916	46225389	324978	Lung_cells_Schmitt2016	17.0377	Brain_Cerebellar_Hemisphere	30.3753	Heart_Left_Ventricle	3.72435
rs453997	ENSG00000120071.13	KANSL1	Lung	1.39531e-05	0.587016	0.406838	0.783777	0.192233	Cis	1.5	3.07886e-06	chr17	45649695	C	T	b38	chr17	46029916	46225389	380221	Lung_cells_Schmitt2016	17.0377	Brain_Cerebellar_Hemisphere	30.3753	Heart_Left_Ventricle	3.72435
rs424243	ENSG00000120071.13	KANSL1	Lung	1.39531e-05	0.587016	0.412645	0.789558	0.192233	Cis	1.5	3.07888e-06	chr17	45650521	A	T	b38	chr17	46029916	46225389	379395	Lung_cells_Schmitt2016	17.0377	Brain_Cerebellar_Hemisphere	30.3753	Heart_Left_Ventricle	3.72435
rs422112	ENSG00000120071.13	KANSL1	Lung	1.39531e-05	0.587016	0.415661	0.782695	0.192233	Cis	1.5	3.07888e-06	chr17	45650771	G	A	b38	chr17	46029916	46225389	379145	Lung_cells_Schmitt2016	17.0377	Brain_Cerebellar_Hemisphere	30.3753	Heart_Left_Ventricle	3.72435
rs62055890	ENSG00000120071.13	KANSL1	Lung	1.82774e-05	0.575913	0.403855	0.778999	0.192233	Cis	2.5	4.06621e-06	chr17	45763315	C	T	b38	chr17	46029916	46225389	266601	Lung_cells_Schmitt2016	17.0377	Brain_Cerebellar_Hemisphere	30.3753	Heart_Left_Ventricle	3.72435
rs77849344	ENSG00000120071.13	KANSL1	Lung	1.39531e-05	0.591786	0.419785	0.784207	0.193204	Cis	2.5	2.84484e-06	chr17	45763498	G	A	b38	chr17	46029916	46225389	266418	Lung_cells_Schmitt2016	17.0377	Brain_Cerebellar_Hemisphere	30.3753	Heart_Left_Ventricle	3.72435
rs74918686	ENSG00000120071.13	KANSL1	Lung	1.39531e-05	0.591786	0.386405	0.756326	0.193204	Cis	2.5	2.84484e-06	chr17	45763533	G	C	b38	chr17	46029916	46225389	266383	Lung_cells_Schmitt2016	17.0377	Brain_Cerebellar_Hemisphere	30.3753	Heart_Left_Ventricle	3.72435
rs79545140	ENSG00000120071.13	KANSL1	Lung	1.39531e-05	0.591786	0.429412	0.796552	0.193204	Cis	2.5	2.84484e-06	chr17	45763569	T	C	b38	chr17	46029916	46225389	266347	Lung_cells_Schmitt2016	17.0377	Brain_Cerebellar_Hemisphere	30.3753	Heart_Left_Ventricle	3.72435
rs56369036	ENSG00000120071.13	KANSL1	Lung	1.39531e-05	0.591786	0.415899	0.778062	0.193204	Cis	2.5	2.84483e-06	chr17	45764205	T	A	b38	chr17	46029916	46225389	265711	Lung_cells_Schmitt2016	17.0377	Brain_Cerebellar_Hemisphere	30.3753	Heart_Left_Ventricle	3.72435
rs11079723	ENSG00000120071.13	KANSL1	Lung	1.39531e-05	0.591786	0.421571	0.783614	0.193204	Cis	2.5	2.84483e-06	chr17	45764363	T	C	b38	chr17	46029916	46225389	265553	Lung_cells_Schmitt2016	17.0377	Brain_Cerebellar_Hemisphere	30.3753	Heart_Left_Ventricle	3.72435
rs11079724	ENSG00000120071.13	KANSL1	Lung	1.39531e-05	0.591786	0.415377	0.779124	0.193204	Cis	2.5	2.84483e-06	chr17	45764546	C	T	b38	chr17	46029916	46225389	265370	Lung_cells_Schmitt2016	17.0377	Brain_Cerebellar_Hemisphere	30.3753	Heart_Left_Ventricle	3.72435
rs62057101	ENSG00000120071.13	KANSL1	Lung	1.07447e-05	0.60728	0.450325	0.801838	0.192233	Cis	1.5	1.50591e-06	chr17	45807925	G	A	b38	chr17	46029916	46225389	221991	Lung_cells_Schmitt2016	17.0377	Brain_Cerebellar_Hemisphere	30.3753	Heart_Left_Ventricle	3.72435
rs62057103	ENSG00000120071.13	KANSL1	Lung	1.39531e-05	0.591786	0.41515	0.787112	0.193204	Cis	1.5	2.84484e-06	chr17	45810114	T	C	b38	chr17	46029916	46225389	219802	Lung_cells_Schmitt2016	17.0377	Brain_Cerebellar_Hemisphere	30.3753	Heart_Left_Ventricle	3.72435
rs17689471	ENSG00000120071.13	KANSL1	Lung	1.39531e-05	0.591786	0.404032	0.789513	0.193204	Cis	1.5	2.84484e-06	chr17	45815607	T	C	b38	chr17	46029916	46225389	214309	Lung_cells_Schmitt2016	17.0377	Brain_Cerebellar_Hemisphere	30.3753	Heart_Left_Ventricle	3.72435
rs117365970	ENSG00000120071.13	KANSL1	Lung	1.39531e-05	0.591786	0.411283	0.787852	0.193204	Cis	1.5	2.84484e-06	chr17	45815893	G	A	b38	chr17	46029916	46225389	214023	Lung_cells_Schmitt2016	17.0377	Brain_Cerebellar_Hemisphere	30.3753	Heart_Left_Ventricle	3.72435
rs117646503	ENSG00000120071.13	KANSL1	Lung	1.39531e-05	0.591786	0.418084	0.787039	0.193204	Cis	1.5	2.84484e-06	chr17	45815894	T	C	b38	chr17	46029916	46225389	214022	Lung_cells_Schmitt2016	17.0377	Brain_Cerebellar_Hemisphere	30.3753	Heart_Left_Ventricle	3.72435
rs17762769	ENSG00000120071.13	KANSL1	Lung	1.39531e-05	0.591786	0.418182	0.796728	0.193204	Cis	1.5	2.84484e-06	chr17	45816037	G	A	b38	chr17	46029916	46225389	213879	Lung_cells_Schmitt2016	17.0377	Brain_Cerebellar_Hemisphere	30.3753	Heart_Left_Ventricle	3.72435
rs8072451	ENSG00000120071.13	KANSL1	Lung	4.07361e-05	0.526538	0.345357	0.735215	0.199029	Cis	1.5	9.20513e-06	chr17	45816350	C	T	b38	chr17	46029916	46225389	213566	Lung_cells_Schmitt2016	17.0377	Brain_Cerebellar_Hemisphere	30.3753	Heart_Left_Ventricle	3.72435
rs8073146	ENSG00000120071.13	KANSL1	Lung	4.07361e-05	0.526538	0.359342	0.708469	0.199029	Cis	1.5	9.20513e-06	chr17	45816385	A	G	b38	chr17	46029916	46225389	213531	Lung_cells_Schmitt2016	17.0377	Brain_Cerebellar_Hemisphere	30.3753	Heart_Left_Ventricle	3.72435
rs28364025	ENSG00000120071.13	KANSL1	Lung	1.39531e-05	0.591786	0.423823	0.793374	0.193204	Cis	1.5	2.84484e-06	chr17	45816736	T	C	b38	chr17	46029916	46225389	213180	Lung_cells_Schmitt2016	17.0377	Brain_Cerebellar_Hemisphere	30.3753	Heart_Left_Ventricle	3.72435
rs28364023	ENSG00000120071.13	KANSL1	Lung	1.39531e-05	0.600671	0.418208	0.798534	0.194175	Cis	1.5	2.90468e-06	chr17	45816793	C	T	b38	chr17	46029916	46225389	213123	Lung_cells_Schmitt2016	17.0377	Brain_Cerebellar_Hemisphere	30.3753	Heart_Left_Ventricle	3.72435
rs55779147	ENSG00000120071.13	KANSL1	Lung	1.39531e-05	0.591786	0.415931	0.775932	0.193204	Cis	1.5	2.84484e-06	chr17	45817144	G	A	b38	chr17	46029916	46225389	212772	Lung_cells_Schmitt2016	17.0377	Brain_Cerebellar_Hemisphere	30.3753	Heart_Left_Ventricle	3.72435
rs56357543	ENSG00000120071.13	KANSL1	Lung	1.39531e-05	0.591786	0.426749	0.783632	0.193204	Cis	1.5	2.84484e-06	chr17	45817181	C	T	b38	chr17	46029916	46225389	212735	Lung_cells_Schmitt2016	17.0377	Brain_Cerebellar_Hemisphere	30.3753	Heart_Left_Ventricle	3.72435
rs56099546	ENSG00000120071.13	KANSL1	Lung	1.39531e-05	0.591786	0.441134	0.781685	0.193204	Cis	1.5	2.84483e-06	chr17	45817243	A	G	b38	chr17	46029916	46225389	212673	Lung_cells_Schmitt2016	17.0377	Brain_Cerebellar_Hemisphere	30.3753	Heart_Left_Ventricle	3.72435
rs739645	ENSG00000120071.13	KANSL1	Lung	1.39531e-05	0.591786	0.415546	0.791164	0.193204	Cis	1.5	2.84483e-06	chr17	45817624	T	G	b38	chr17	46029916	46225389	212292	Lung_cells_Schmitt2016	17.0377	Brain_Cerebellar_Hemisphere	30.3753	Heart_Left_Ventricle	3.72435
rs739644	ENSG00000120071.13	KANSL1	Lung	1.39531e-05	0.591786	0.420703	0.802499	0.193204	Cis	1.5	2.84483e-06	chr17	45817642	C	G	b38	chr17	46029916	46225389	212274	Lung_cells_Schmitt2016	17.0377	Brain_Cerebellar_Hemisphere	30.3753	Heart_Left_Ventricle	3.72435
rs4564621	ENSG00000120071.13	KANSL1	Lung	1.39531e-05	0.591786	0.417335	0.779814	0.193204	Cis	1.5	2.84484e-06	chr17	45818135	G	C	b38	chr17	46029916	46225389	211781	Lung_cells_Schmitt2016	17.0377	Brain_Cerebellar_Hemisphere	30.3753	Heart_Left_Ventricle	3.72435
rs2316763	ENSG00000120071.13	KANSL1	Lung	1.39531e-05	0.591786	0.41212	0.802242	0.193204	Cis	1.5	2.84484e-06	chr17	45818164	C	T	b38	chr17	46029916	46225389	211752	Lung_cells_Schmitt2016	17.0377	Brain_Cerebellar_Hemisphere	30.3753	Heart_Left_Ventricle	3.72435
rs2316764	ENSG00000120071.13	KANSL1	Lung	1.39531e-05	0.591786	0.432164	0.788379	0.193204	Cis	1.5	2.84484e-06	chr17	45818236	T	G	b38	chr17	46029916	46225389	211680	Lung_cells_Schmitt2016	17.0377	Brain_Cerebellar_Hemisphere	30.3753	Heart_Left_Ventricle	3.72435
rs4277389	ENSG00000120071.13	KANSL1	Lung	1.39531e-05	0.591786	0.426785	0.784234	0.193204	Cis	1.5	2.84484e-06	chr17	45818287	A	G	b38	chr17	46029916	46225389	211629	Lung_cells_Schmitt2016	17.0377	Brain_Cerebellar_Hemisphere	30.3753	Heart_Left_Ventricle	3.72435
rs4566211	ENSG00000120071.13	KANSL1	Lung	1.39531e-05	0.591786	0.400597	0.784175	0.193204	Cis	1.5	2.84484e-06	chr17	45818330	G	A	b38	chr17	46029916	46225389	211586	Lung_cells_Schmitt2016	17.0377	Brain_Cerebellar_Hemisphere	30.3753	Heart_Left_Ventricle	3.72435
rs4566212	ENSG00000120071.13	KANSL1	Lung	1.39531e-05	0.591786	0.418499	0.768064	0.193204	Cis	1.5	2.84484e-06	chr17	45818385	G	A	b38	chr17	46029916	46225389	211531	Lung_cells_Schmitt2016	17.0377	Brain_Cerebellar_Hemisphere	30.3753	Heart_Left_Ventricle	3.72435
rs4309444	ENSG00000120071.13	KANSL1	Lung	1.39531e-05	0.591786	0.41835	0.780764	0.193204	Cis	1.5	2.84484e-06	chr17	45818431	T	C	b38	chr17	46029916	46225389	211485	Lung_cells_Schmitt2016	17.0377	Brain_Cerebellar_Hemisphere	30.3753	Heart_Left_Ventricle	3.72435
rs62057107	ENSG00000120071.13	KANSL1	Lung	1.39531e-05	0.591786	0.425032	0.795387	0.193204	Cis	1.5	2.84484e-06	chr17	45818666	C	T	b38	chr17	46029916	46225389	211250	Lung_cells_Schmitt2016	17.0377	Brain_Cerebellar_Hemisphere	30.3753	Heart_Left_Ventricle	3.72435
rs12150390	ENSG00000120071.13	KANSL1	Lung	1.39531e-05	0.591786	0.408251	0.801633	0.193204	Cis	1.5	2.84484e-06	chr17	45818862	T	C	b38	chr17	46029916	46225389	211054	Lung_cells_Schmitt2016	17.0377	Brain_Cerebellar_Hemisphere	30.3753	Heart_Left_Ventricle	3.72435
rs17689608	ENSG00000120071.13	KANSL1	Lung	1.39531e-05	0.591786	0.439128	0.796423	0.193204	Cis	1.5	2.84484e-06	chr17	45819162	C	G	b38	chr17	46029916	46225389	210754	Lung_cells_Schmitt2016	17.0377	Brain_Cerebellar_Hemisphere	30.3753	Heart_Left_Ventricle	3.72435
rs62057108	ENSG00000120071.13	KANSL1	Lung	1.39531e-05	0.591786	0.427492	0.796646	0.193204	Cis	1.5	2.84484e-06	chr17	45819250	T	C	b38	chr17	46029916	46225389	210666	Lung_cells_Schmitt2016	17.0377	Brain_Cerebellar_Hemisphere	30.3753	Heart_Left_Ventricle	3.72435
rs62057109	ENSG00000120071.13	KANSL1	Lung	1.39531e-05	0.591786	0.424637	0.788539	0.193204	Cis	1.5	2.84484e-06	chr17	45819271	T	C	b38	chr17	46029916	46225389	210645	Lung_cells_Schmitt2016	17.0377	Brain_Cerebellar_Hemisphere	30.3753	Heart_Left_Ventricle	3.72435
rs78074121	ENSG00000120071.13	KANSL1	Lung	2.27308e-05	0.575637	0.395637	0.775404	0.194175	Cis	1.5	5.08252e-06	chr17	45819324	T	C	b38	chr17	46029916	46225389	210592	Lung_cells_Schmitt2016	17.0377	Brain_Cerebellar_Hemisphere	30.3753	Heart_Left_Ventricle	3.72435
rs62057110	ENSG00000120071.13	KANSL1	Lung	1.39531e-05	0.591786	0.414999	0.793065	0.193204	Cis	1.5	2.84483e-06	chr17	45819368	T	C	b38	chr17	46029916	46225389	210548	Lung_cells_Schmitt2016	17.0377	Brain_Cerebellar_Hemisphere	30.3753	Heart_Left_Ventricle	3.72435
rs62057111	ENSG00000120071.13	KANSL1	Lung	1.39531e-05	0.591786	0.419529	0.789283	0.193204	Cis	1.5	2.84483e-06	chr17	45819764	A	G	b38	chr17	46029916	46225389	210152	Lung_cells_Schmitt2016	17.0377	Brain_Cerebellar_Hemisphere	30.3753	Heart_Left_Ventricle	3.72435
rs62057112	ENSG00000120071.13	KANSL1	Lung	1.39531e-05	0.591786	0.397057	0.773192	0.193204	Cis	1.5	2.84484e-06	chr17	45819836	T	A	b38	chr17	46029916	46225389	210080	Lung_cells_Schmitt2016	17.0377	Brain_Cerebellar_Hemisphere	30.3753	Heart_Left_Ventricle	3.72435
rs78587102	ENSG00000120071.13	KANSL1	Lung	1.39531e-05	0.591786	0.430028	0.783693	0.193204	Cis	1.5	2.84484e-06	chr17	45819880	A	G	b38	chr17	46029916	46225389	210036	Lung_cells_Schmitt2016	17.0377	Brain_Cerebellar_Hemisphere	30.3753	Heart_Left_Ventricle	3.72435
rs62057113	ENSG00000120071.13	KANSL1	Lung	1.39531e-05	0.591786	0.428723	0.795233	0.193204	Cis	1.5	2.84484e-06	chr17	45820083	A	T	b38	chr17	46029916	46225389	209833	Lung_cells_Schmitt2016	17.0377	Brain_Cerebellar_Hemisphere	30.3753	Heart_Left_Ventricle	3.72435
rs78506181	ENSG00000120071.13	KANSL1	Lung	1.39531e-05	0.591786	0.411749	0.784955	0.193204	Cis	1.5	2.84484e-06	chr17	45820114	A	G	b38	chr17	46029916	46225389	209802	Lung_cells_Schmitt2016	17.0377	Brain_Cerebellar_Hemisphere	30.3753	Heart_Left_Ventricle	3.72435
rs79600142	ENSG00000120071.13	KANSL1	Lung	1.39531e-05	0.591786	0.410595	0.784951	0.193204	Cis	1.5	2.84484e-06	chr17	45820356	T	C	b38	chr17	46029916	46225389	209560	Lung_cells_Schmitt2016	17.0377	Brain_Cerebellar_Hemisphere	30.3753	Heart_Left_Ventricle	3.72435
rs111739681	ENSG00000120071.13	KANSL1	Lung	1.39531e-05	0.591786	0.409708	0.803466	0.193204	Cis	1.5	2.84484e-06	chr17	45821093	C	T	b38	chr17	46029916	46225389	208823	Lung_cells_Schmitt2016	17.0377	Brain_Cerebellar_Hemisphere	30.3753	Heart_Left_Ventricle	3.72435
rs17762882	ENSG00000120071.13	KANSL1	Lung	1.39531e-05	0.591786	0.408132	0.775704	0.193204	Cis	1.5	2.84484e-06	chr17	45821521	T	C	b38	chr17	46029916	46225389	208395	Lung_cells_Schmitt2016	17.0377	Brain_Cerebellar_Hemisphere	30.3753	Heart_Left_Ventricle	3.72435
rs17689653	ENSG00000120071.13	KANSL1	Lung	1.39531e-05	0.591786	0.40165	0.793003	0.193204	Cis	1.5	2.84484e-06	chr17	45821597	A	T	b38	chr17	46029916	46225389	208319	Lung_cells_Schmitt2016	17.0377	Brain_Cerebellar_Hemisphere	30.3753	Heart_Left_Ventricle	3.72435
rs17762912	ENSG00000120071.13	KANSL1	Lung	1.39531e-05	0.591786	0.414418	0.791923	0.193204	Cis	1.5	2.84484e-06	chr17	45821795	A	C	b38	chr17	46029916	46225389	208121	Lung_cells_Schmitt2016	17.0377	Brain_Cerebellar_Hemisphere	30.3753	Heart_Left_Ventricle	3.72435
rs62057114	ENSG00000120071.13	KANSL1	Lung	1.39531e-05	0.591786	0.414401	0.779699	0.193204	Cis	1.5	2.84484e-06	chr17	45822035	C	T	b38	chr17	46029916	46225389	207881	Lung_cells_Schmitt2016	17.0377	Brain_Cerebellar_Hemisphere	30.3753	Heart_Left_Ventricle	3.72435
rs62057115	ENSG00000120071.13	KANSL1	Lung	1.39531e-05	0.591786	0.417572	0.799569	0.193204	Cis	1.5	2.84484e-06	chr17	45822051	G	C	b38	chr17	46029916	46225389	207865	Lung_cells_Schmitt2016	17.0377	Brain_Cerebellar_Hemisphere	30.3753	Heart_Left_Ventricle	3.72435
rs78917479	ENSG00000120071.13	KANSL1	Lung	1.39531e-05	0.591786	0.412845	0.772184	0.193204	Cis	1.5	2.84484e-06	chr17	45822245	C	T	b38	chr17	46029916	46225389	207671	Lung_cells_Schmitt2016	17.0377	Brain_Cerebellar_Hemisphere	30.3753	Heart_Left_Ventricle	3.72435
rs62057116	ENSG00000120071.13	KANSL1	Lung	1.39531e-05	0.591786	0.411657	0.777656	0.193204	Cis	1.5	2.84483e-06	chr17	45822289	T	C	b38	chr17	46029916	46225389	207627	Lung_cells_Schmitt2016	17.0377	Brain_Cerebellar_Hemisphere	30.3753	Heart_Left_Ventricle	3.72435
rs62057117	ENSG00000120071.13	KANSL1	Lung	1.39531e-05	0.591786	0.410804	0.80017	0.193204	Cis	1.5	2.84483e-06	chr17	45822291	C	G	b38	chr17	46029916	46225389	207625	Lung_cells_Schmitt2016	17.0377	Brain_Cerebellar_Hemisphere	30.3753	Heart_Left_Ventricle	3.72435
rs62057118	ENSG00000120071.13	KANSL1	Lung	1.39531e-05	0.591786	0.402091	0.777625	0.193204	Cis	1.5	2.84483e-06	chr17	45822361	A	G	b38	chr17	46029916	46225389	207555	Lung_cells_Schmitt2016	17.0377	Brain_Cerebellar_Hemisphere	30.3753	Heart_Left_Ventricle	3.72435
rs62057119	ENSG00000120071.13	KANSL1	Lung	1.39531e-05	0.591786	0.40866	0.784865	0.193204	Cis	1.5	2.84484e-06	chr17	45822370	G	A	b38	chr17	46029916	46225389	207546	Lung_cells_Schmitt2016	17.0377	Brain_Cerebellar_Hemisphere	30.3753	Heart_Left_Ventricle	3.72435
rs17762954	ENSG00000120071.13	KANSL1	Lung	1.39531e-05	0.591786	0.405647	0.774863	0.193204	Cis	1.5	2.84484e-06	chr17	45822420	C	T	b38	chr17	46029916	46225389	207496	Lung_cells_Schmitt2016	17.0377	Brain_Cerebellar_Hemisphere	30.3753	Heart_Left_Ventricle	3.72435
rs55638417	ENSG00000120071.13	KANSL1	Lung	1.39531e-05	0.591786	0.393795	0.799296	0.193204	Cis	1.5	2.84484e-06	chr17	45823068	A	G	b38	chr17	46029916	46225389	206848	Lung_cells_Schmitt2016	17.0377	Brain_Cerebellar_Hemisphere	30.3753	Heart_Left_Ventricle	3.72435
rs79501144	ENSG00000120071.13	KANSL1	Lung	1.39531e-05	0.591786	0.410799	0.81334	0.193204	Cis	1.5	2.84484e-06	chr17	45823331	C	T	b38	chr17	46029916	46225389	206585	Lung_cells_Schmitt2016	17.0377	Brain_Cerebellar_Hemisphere	30.3753	Heart_Left_Ventricle	3.72435
rs112137135	ENSG00000120071.13	KANSL1	Lung	1.39531e-05	0.591786	0.409052	0.792911	0.193204	Cis	1.5	2.84484e-06	chr17	45823451	A	G	b38	chr17	46029916	46225389	206465	Lung_cells_Schmitt2016	17.0377	Brain_Cerebellar_Hemisphere	30.3753	Heart_Left_Ventricle	3.72435
rs62057122	ENSG00000120071.13	KANSL1	Lung	1.39531e-05	0.591786	0.402384	0.786847	0.193204	Cis	1.5	2.84484e-06	chr17	45823635	C	T	b38	chr17	46029916	46225389	206281	Lung_cells_Schmitt2016	17.0377	Brain_Cerebellar_Hemisphere	30.3753	Heart_Left_Ventricle	3.72435
rs56167560	ENSG00000120071.13	KANSL1	Lung	1.12525e-05	0.60262	0.430321	0.799196	0.191262	Cis	1.5	1.63822e-06	chr17	45715045	A	G	b38	chr17	46029916	46225389	314871	Lung_cells_Schmitt2016	17.0377	Brain_Cerebellar_Hemisphere	30.3753	Heart_Left_Ventricle	3.72435
rs55849973	ENSG00000120071.13	KANSL1	Lung	1.11735e-05	0.607573	0.432052	0.81963	0.193204	Cis	1.5	1.60787e-06	chr17	45715052	T	C	b38	chr17	46029916	46225389	314864	Lung_cells_Schmitt2016	17.0377	Brain_Cerebellar_Hemisphere	30.3753	Heart_Left_Ventricle	3.72435
rs1880749	ENSG00000120071.13	KANSL1	Lung	1.11735e-05	0.607573	0.435284	0.80151	0.193204	Cis	1.5	1.60787e-06	chr17	45715220	A	C	b38	chr17	46029916	46225389	314696	Lung_cells_Schmitt2016	17.0377	Brain_Cerebellar_Hemisphere	30.3753	Heart_Left_Ventricle	3.72435
rs1568951	ENSG00000120071.13	KANSL1	Lung	1.11735e-05	0.607573	0.425187	0.799378	0.193204	Cis	1.5	1.60787e-06	chr17	45715529	T	G	b38	chr17	46029916	46225389	314387	Lung_cells_Schmitt2016	17.0377	Brain_Cerebellar_Hemisphere	30.3753	Heart_Left_Ventricle	3.72435
rs1568950	ENSG00000120071.13	KANSL1	Lung	1.11735e-05	0.607573	0.441357	0.834367	0.193204	Cis	1.5	1.60787e-06	chr17	45715530	T	C	b38	chr17	46029916	46225389	314386	Lung_cells_Schmitt2016	17.0377	Brain_Cerebellar_Hemisphere	30.3753	Heart_Left_Ventricle	3.72435
rs1568949	ENSG00000120071.13	KANSL1	Lung	1.11735e-05	0.607573	0.430046	0.797236	0.193204	Cis	1.5	1.60787e-06	chr17	45715609	G	A	b38	chr17	46029916	46225389	314307	Lung_cells_Schmitt2016	17.0377	Brain_Cerebellar_Hemisphere	30.3753	Heart_Left_Ventricle	3.72435
rs1105571	ENSG00000120071.13	KANSL1	Lung	1.11735e-05	0.607573	0.445276	0.820106	0.193204	Cis	1.5	1.60787e-06	chr17	45715834	A	T	b38	chr17	46029916	46225389	314082	Lung_cells_Schmitt2016	17.0377	Brain_Cerebellar_Hemisphere	30.3753	Heart_Left_Ventricle	3.72435
rs1105570	ENSG00000120071.13	KANSL1	Lung	1.11735e-05	0.607573	0.429597	0.804975	0.193204	Cis	1.5	1.60787e-06	chr17	45715976	A	G	b38	chr17	46029916	46225389	313940	Lung_cells_Schmitt2016	17.0377	Brain_Cerebellar_Hemisphere	30.3753	Heart_Left_Ventricle	3.72435
rs1105569	ENSG00000120071.13	KANSL1	Lung	1.11735e-05	0.607573	0.438181	0.83172	0.193204	Cis	1.5	1.60787e-06	chr17	45716022	C	T	b38	chr17	46029916	46225389	313894	Lung_cells_Schmitt2016	17.0377	Brain_Cerebellar_Hemisphere	30.3753	Heart_Left_Ventricle	3.72435
rs7502718	ENSG00000120071.13	KANSL1	Lung	1.11735e-05	0.607573	0.435098	0.794235	0.193204	Cis	1.5	1.60787e-06	chr17	45716285	G	A	b38	chr17	46029916	46225389	313631	Lung_cells_Schmitt2016	17.0377	Brain_Cerebellar_Hemisphere	30.3753	Heart_Left_Ventricle	3.72435
rs7502937	ENSG00000120071.13	KANSL1	Lung	1.11735e-05	0.607573	0.440871	0.822356	0.193204	Cis	1.5	1.60787e-06	chr17	45716299	A	G	b38	chr17	46029916	46225389	313617	Lung_cells_Schmitt2016	17.0377	Brain_Cerebellar_Hemisphere	30.3753	Heart_Left_Ventricle	3.72435
rs4479288	ENSG00000120071.13	KANSL1	Lung	1.11735e-05	0.607573	0.435657	0.822206	0.193204	Cis	1.5	1.60787e-06	chr17	45716462	G	A	b38	chr17	46029916	46225389	313454	Lung_cells_Schmitt2016	17.0377	Brain_Cerebellar_Hemisphere	30.3753	Heart_Left_Ventricle	3.72435
rs4479289	ENSG00000120071.13	KANSL1	Lung	1.11735e-05	0.607573	0.450408	0.824633	0.193204	Cis	1.5	1.60787e-06	chr17	45716585	G	A	b38	chr17	46029916	46225389	313331	Lung_cells_Schmitt2016	17.0377	Brain_Cerebellar_Hemisphere	30.3753	Heart_Left_Ventricle	3.72435
rs4609898	ENSG00000120071.13	KANSL1	Lung	1.12525e-05	0.60262	0.426972	0.802761	0.191262	Cis	1.5	1.63822e-06	chr17	45716816	G	A	b38	chr17	46029916	46225389	313100	Lung_cells_Schmitt2016	17.0377	Brain_Cerebellar_Hemisphere	30.3753	Heart_Left_Ventricle	3.72435
rs4605208	ENSG00000120071.13	KANSL1	Lung	1.11735e-05	0.607573	0.430888	0.815613	0.193204	Cis	1.5	1.60787e-06	chr17	45716843	G	C	b38	chr17	46029916	46225389	313073	Lung_cells_Schmitt2016	17.0377	Brain_Cerebellar_Hemisphere	30.3753	Heart_Left_Ventricle	3.72435
rs75310534	ENSG00000120071.13	KANSL1	Lung	1.12525e-05	0.60262	0.425316	0.811044	0.191262	Cis	1.5	1.63822e-06	chr17	45716920	C	T	b38	chr17	46029916	46225389	312996	Lung_cells_Schmitt2016	17.0377	Brain_Cerebellar_Hemisphere	30.3753	Heart_Left_Ventricle	3.72435
rs76007856	ENSG00000120071.13	KANSL1	Lung	1.11735e-05	0.607573	0.432794	0.81303	0.193204	Cis	1.5	1.60787e-06	chr17	45717872	G	A	b38	chr17	46029916	46225389	312044	Lung_cells_Schmitt2016	17.0377	Brain_Cerebellar_Hemisphere	30.3753	Heart_Left_Ventricle	3.72435
rs111415173	ENSG00000120071.13	KANSL1	Lung	1.11735e-05	0.607573	0.430254	0.798612	0.193204	Cis	1.5	1.60787e-06	chr17	45718207	C	T	b38	chr17	46029916	46225389	311709	Lung_cells_Schmitt2016	17.0377	Brain_Cerebellar_Hemisphere	30.3753	Heart_Left_Ventricle	3.72435
rs112995313	ENSG00000120071.13	KANSL1	Lung	1.08662e-05	0.605809	0.439814	0.802364	0.192233	Cis	1.5	1.5243e-06	chr17	45718402	T	C	b38	chr17	46029916	46225389	311514	Lung_cells_Schmitt2016	17.0377	Brain_Cerebellar_Hemisphere	30.3753	Heart_Left_Ventricle	3.72435
rs1880750	ENSG00000120071.13	KANSL1	Lung	1.11735e-05	0.607573	0.44884	0.853025	0.193204	Cis	1.5	1.60787e-06	chr17	45719175	T	A	b38	chr17	46029916	46225389	310741	Lung_cells_Schmitt2016	17.0377	Brain_Cerebellar_Hemisphere	30.3753	Heart_Left_Ventricle	3.72435
rs56167344	ENSG00000120071.13	KANSL1	Lung	1.12525e-05	0.60262	0.43085	0.802098	0.191262	Cis	1.5	1.63822e-06	chr17	45719721	A	T	b38	chr17	46029916	46225389	310195	Lung_cells_Schmitt2016	17.0377	Brain_Cerebellar_Hemisphere	30.3753	Heart_Left_Ventricle	3.72435
rs56046792	ENSG00000120071.13	KANSL1	Lung	7.23548e-06	0.608992	0.415557	0.798075	0.192233	Cis	1.5	1.00775e-06	chr17	45719880	C	T	b38	chr17	46029916	46225389	310036	Lung_cells_Schmitt2016	17.0377	Brain_Cerebellar_Hemisphere	30.3753	Heart_Left_Ventricle	3.72435
rs56323722	ENSG00000120071.13	KANSL1	Lung	1.11735e-05	0.607573	0.444437	0.807257	0.193204	Cis	1.5	1.60787e-06	chr17	45720649	A	C	b38	chr17	46029916	46225389	309267	Lung_cells_Schmitt2016	17.0377	Brain_Cerebellar_Hemisphere	30.3753	Heart_Left_Ventricle	3.72435
rs55989971	ENSG00000120071.13	KANSL1	Lung	1.11735e-05	0.607573	0.432486	0.811044	0.193204	Cis	1.5	1.60787e-06	chr17	45720794	G	A	b38	chr17	46029916	46225389	309122	Lung_cells_Schmitt2016	17.0377	Brain_Cerebellar_Hemisphere	30.3753	Heart_Left_Ventricle	3.72435
rs55938136	ENSG00000120071.13	KANSL1	Lung	1.11735e-05	0.607573	0.429133	0.812728	0.193204	Cis	1.5	1.60787e-06	chr17	45720994	A	G	b38	chr17	46029916	46225389	308922	Lung_cells_Schmitt2016	17.0377	Brain_Cerebellar_Hemisphere	30.3753	Heart_Left_Ventricle	3.72435
rs62056946	ENSG00000120071.13	KANSL1	Lung	1.11735e-05	0.607573	0.427429	0.819136	0.193204	Cis	1.5	1.60787e-06	chr17	45721035	G	A	b38	chr17	46029916	46225389	308881	Lung_cells_Schmitt2016	17.0377	Brain_Cerebellar_Hemisphere	30.3753	Heart_Left_Ventricle	3.72435
rs75403953	ENSG00000120071.13	KANSL1	Lung	1.11735e-05	0.607573	0.433688	0.808443	0.193204	Cis	1.5	1.60787e-06	chr17	45721180	A	G	b38	chr17	46029916	46225389	308736	Lung_cells_Schmitt2016	17.0377	Brain_Cerebellar_Hemisphere	30.3753	Heart_Left_Ventricle	3.72435
rs55838058	ENSG00000120071.13	KANSL1	Lung	1.11735e-05	0.607573	0.424181	0.801698	0.193204	Cis	1.5	1.60787e-06	chr17	45721536	C	T	b38	chr17	46029916	46225389	308380	Lung_cells_Schmitt2016	17.0377	Brain_Cerebellar_Hemisphere	30.3753	Heart_Left_Ventricle	3.72435
rs56062621	ENSG00000120071.13	KANSL1	Lung	1.11735e-05	0.607573	0.433234	0.804474	0.193204	Cis	1.5	1.60787e-06	chr17	45721537	A	G	b38	chr17	46029916	46225389	308379	Lung_cells_Schmitt2016	17.0377	Brain_Cerebellar_Hemisphere	30.3753	Heart_Left_Ventricle	3.72435
rs55962674	ENSG00000120071.13	KANSL1	Lung	1.11735e-05	0.607573	0.421681	0.782691	0.193204	Cis	1.5	1.60787e-06	chr17	45721667	C	T	b38	chr17	46029916	46225389	308249	Lung_cells_Schmitt2016	17.0377	Brain_Cerebellar_Hemisphere	30.3753	Heart_Left_Ventricle	3.72435
rs55896111	ENSG00000120071.13	KANSL1	Lung	1.11735e-05	0.607573	0.432577	0.798534	0.193204	Cis	1.5	1.60787e-06	chr17	45721682	G	A	b38	chr17	46029916	46225389	308234	Lung_cells_Schmitt2016	17.0377	Brain_Cerebellar_Hemisphere	30.3753	Heart_Left_Ventricle	3.72435
rs55787734	ENSG00000120071.13	KANSL1	Lung	1.11735e-05	0.607573	0.43099	0.809006	0.193204	Cis	1.5	1.60787e-06	chr17	45721686	A	G	b38	chr17	46029916	46225389	308230	Lung_cells_Schmitt2016	17.0377	Brain_Cerebellar_Hemisphere	30.3753	Heart_Left_Ventricle	3.72435
rs55653963	ENSG00000120071.13	KANSL1	Lung	1.12525e-05	0.60262	0.437163	0.799365	0.191262	Cis	1.5	1.63822e-06	chr17	45722143	A	C	b38	chr17	46029916	46225389	307773	Lung_cells_Schmitt2016	17.0377	Brain_Cerebellar_Hemisphere	30.3753	Heart_Left_Ventricle	3.72435
rs62054378	ENSG00000120071.13	KANSL1	Lung	1.11735e-05	0.607573	0.434441	0.819917	0.193204	Cis	1.5	1.60787e-06	chr17	45722301	C	A	b38	chr17	46029916	46225389	307615	Lung_cells_Schmitt2016	17.0377	Brain_Cerebellar_Hemisphere	30.3753	Heart_Left_Ventricle	3.72435
rs77819001	ENSG00000120071.13	KANSL1	Lung	1.11735e-05	0.607573	0.440404	0.811658	0.193204	Cis	1.5	1.60787e-06	chr17	45722438	C	A	b38	chr17	46029916	46225389	307478	Lung_cells_Schmitt2016	17.0377	Brain_Cerebellar_Hemisphere	30.3753	Heart_Left_Ventricle	3.72435
rs76667867	ENSG00000120071.13	KANSL1	Lung	1.11735e-05	0.607573	0.447379	0.822747	0.193204	Cis	1.5	1.60787e-06	chr17	45722444	G	C	b38	chr17	46029916	46225389	307472	Lung_cells_Schmitt2016	17.0377	Brain_Cerebellar_Hemisphere	30.3753	Heart_Left_Ventricle	3.72435
rs17563433	ENSG00000120071.13	KANSL1	Lung	1.11735e-05	0.607573	0.418036	0.798032	0.193204	Cis	1.5	1.60787e-06	chr17	45722985	A	C	b38	chr17	46029916	46225389	306931	Lung_cells_Schmitt2016	17.0377	Brain_Cerebellar_Hemisphere	30.3753	Heart_Left_Ventricle	3.72435
rs77370070	ENSG00000120071.13	KANSL1	Lung	1.11735e-05	0.607573	0.448954	0.806163	0.193204	Cis	1.5	1.60787e-06	chr17	45723038	T	G	b38	chr17	46029916	46225389	306878	Lung_cells_Schmitt2016	17.0377	Brain_Cerebellar_Hemisphere	30.3753	Heart_Left_Ventricle	3.72435
rs62054380	ENSG00000120071.13	KANSL1	Lung	1.11735e-05	0.607573	0.430301	0.806237	0.193204	Cis	1.5	1.60787e-06	chr17	45723621	C	A	b38	chr17	46029916	46225389	306295	Lung_cells_Schmitt2016	17.0377	Brain_Cerebellar_Hemisphere	30.3753	Heart_Left_Ventricle	3.72435
rs112570965	ENSG00000120071.13	KANSL1	Lung	1.11735e-05	0.607573	0.429402	0.834932	0.193204	Cis	1.5	1.60787e-06	chr17	45723726	T	C	b38	chr17	46029916	46225389	306190	Lung_cells_Schmitt2016	17.0377	Brain_Cerebellar_Hemisphere	30.3753	Heart_Left_Ventricle	3.72435
rs62054381	ENSG00000120071.13	KANSL1	Lung	4.78161e-06	0.595864	0.436453	0.801334	0.196117	Cis	1.5	6.63888e-07	chr17	45723819	A	G	b38	chr17	46029916	46225389	306097	Lung_cells_Schmitt2016	17.0377	Brain_Cerebellar_Hemisphere	30.3753	Heart_Left_Ventricle	3.72435
rs17649019	ENSG00000120071.13	KANSL1	Lung	1.11735e-05	0.607573	0.439128	0.80786	0.193204	Cis	1.5	1.60787e-06	chr17	45724227	G	A	b38	chr17	46029916	46225389	305689	Lung_cells_Schmitt2016	17.0377	Brain_Cerebellar_Hemisphere	30.3753	Heart_Left_Ventricle	3.72435
rs17563501	ENSG00000120071.13	KANSL1	Lung	1.11735e-05	0.607573	0.437238	0.818601	0.193204	Cis	1.5	1.60787e-06	chr17	45724329	C	T	b38	chr17	46029916	46225389	305587	Lung_cells_Schmitt2016	17.0377	Brain_Cerebellar_Hemisphere	30.3753	Heart_Left_Ventricle	3.72435
rs62054382	ENSG00000120071.13	KANSL1	Lung	1.11735e-05	0.607573	0.449135	0.8154	0.193204	Cis	1.5	1.60787e-06	chr17	45725159	C	T	b38	chr17	46029916	46225389	304757	Lung_cells_Schmitt2016	17.0377	Brain_Cerebellar_Hemisphere	30.3753	Heart_Left_Ventricle	3.72435
rs62054383	ENSG00000120071.13	KANSL1	Lung	1.11735e-05	0.607573	0.431234	0.806084	0.193204	Cis	1.5	1.60787e-06	chr17	45725541	T	C	b38	chr17	46029916	46225389	304375	Lung_cells_Schmitt2016	17.0377	Brain_Cerebellar_Hemisphere	30.3753	Heart_Left_Ventricle	3.72435
rs10514879	ENSG00000120071.13	KANSL1	Lung	1.11735e-05	0.607573	0.422673	0.822792	0.193204	Cis	1.5	1.60787e-06	chr17	45725605	C	T	b38	chr17	46029916	46225389	304311	Lung_cells_Schmitt2016	17.0377	Brain_Cerebellar_Hemisphere	30.3753	Heart_Left_Ventricle	3.72435
rs56280222	ENSG00000120071.13	KANSL1	Lung	1.11735e-05	0.607573	0.435371	0.801088	0.193204	Cis	1.5	1.60787e-06	chr17	45726422	T	C	b38	chr17	46029916	46225389	303494	Lung_cells_Schmitt2016	17.0377	Brain_Cerebellar_Hemisphere	30.3753	Heart_Left_Ventricle	3.72435
rs62054384	ENSG00000120071.13	KANSL1	Lung	1.11735e-05	0.607573	0.436219	0.8111	0.193204	Cis	1.5	1.60787e-06	chr17	45726940	T	C	b38	chr17	46029916	46225389	302976	Lung_cells_Schmitt2016	17.0377	Brain_Cerebellar_Hemisphere	30.3753	Heart_Left_Ventricle	3.72435
rs56205560	ENSG00000120071.13	KANSL1	Lung	1.11735e-05	0.607573	0.43907	0.82187	0.193204	Cis	1.5	1.60787e-06	chr17	45727023	T	A	b38	chr17	46029916	46225389	302893	Lung_cells_Schmitt2016	17.0377	Brain_Cerebellar_Hemisphere	30.3753	Heart_Left_Ventricle	3.72435
rs56380663	ENSG00000120071.13	KANSL1	Lung	1.11735e-05	0.607573	0.438592	0.835912	0.193204	Cis	1.5	1.60787e-06	chr17	45727253	C	T	b38	chr17	46029916	46225389	302663	Lung_cells_Schmitt2016	17.0377	Brain_Cerebellar_Hemisphere	30.3753	Heart_Left_Ventricle	3.72435
rs17688068	ENSG00000120071.13	KANSL1	Lung	1.39531e-05	0.587016	0.388894	0.76574	0.192233	Cis	1	3.07888e-06	chr17	45686569	A	G	b38	chr17	46029916	46225389	343347	Lung_cells_Schmitt2016	17.0377	Brain_Cerebellar_Hemisphere	30.3753	Heart_Left_Ventricle	3.72435
rs77220413	ENSG00000120071.13	KANSL1	Lung	1.39531e-05	0.587016	0.408211	0.787187	0.192233	Cis	1	3.07889e-06	chr17	45687012	G	A	b38	chr17	46029916	46225389	342904	Lung_cells_Schmitt2016	17.0377	Brain_Cerebellar_Hemisphere	30.3753	Heart_Left_Ventricle	3.72435
rs62055712	ENSG00000120071.13	KANSL1	Lung	1.39531e-05	0.587016	0.411441	0.792589	0.192233	Cis	1	3.07888e-06	chr17	45687199	A	G	b38	chr17	46029916	46225389	342717	Lung_cells_Schmitt2016	17.0377	Brain_Cerebellar_Hemisphere	30.3753	Heart_Left_Ventricle	3.72435
rs62055713	ENSG00000120071.13	KANSL1	Lung	1.39531e-05	0.587016	0.411973	0.784452	0.192233	Cis	1	3.07888e-06	chr17	45687319	C	T	b38	chr17	46029916	46225389	342597	Lung_cells_Schmitt2016	17.0377	Brain_Cerebellar_Hemisphere	30.3753	Heart_Left_Ventricle	3.72435
rs62055714	ENSG00000120071.13	KANSL1	Lung	1.39531e-05	0.587016	0.39898	0.777751	0.192233	Cis	1	3.07888e-06	chr17	45687430	G	T	b38	chr17	46029916	46225389	342486	Lung_cells_Schmitt2016	17.0377	Brain_Cerebellar_Hemisphere	30.3753	Heart_Left_Ventricle	3.72435
rs62055715	ENSG00000120071.13	KANSL1	Lung	1.39531e-05	0.587016	0.418596	0.790021	0.192233	Cis	1	3.07886e-06	chr17	45687481	G	A	b38	chr17	46029916	46225389	342435	Lung_cells_Schmitt2016	17.0377	Brain_Cerebellar_Hemisphere	30.3753	Heart_Left_Ventricle	3.72435
rs17688090	ENSG00000120071.13	KANSL1	Lung	1.39531e-05	0.587016	0.422505	0.791877	0.192233	Cis	1	3.07886e-06	chr17	45687621	G	A	b38	chr17	46029916	46225389	342295	Lung_cells_Schmitt2016	17.0377	Brain_Cerebellar_Hemisphere	30.3753	Heart_Left_Ventricle	3.72435
rs17688126	ENSG00000120071.13	KANSL1	Lung	1.39531e-05	0.587016	0.413488	0.767466	0.192233	Cis	1	3.07886e-06	chr17	45687714	A	G	b38	chr17	46029916	46225389	342202	Lung_cells_Schmitt2016	17.0377	Brain_Cerebellar_Hemisphere	30.3753	Heart_Left_Ventricle	3.72435
rs77310586	ENSG00000120071.13	KANSL1	Lung	1.39531e-05	0.587016	0.406431	0.781082	0.192233	Cis	1	3.07888e-06	chr17	45688015	G	C	b38	chr17	46029916	46225389	341901	Lung_cells_Schmitt2016	17.0377	Brain_Cerebellar_Hemisphere	30.3753	Heart_Left_Ventricle	3.72435
rs17761387	ENSG00000120071.13	KANSL1	Lung	1.39531e-05	0.576343	0.399852	0.775237	0.194175	Cis	1	2.72037e-06	chr17	45688084	G	A	b38	chr17	46029916	46225389	341832	Lung_cells_Schmitt2016	17.0377	Brain_Cerebellar_Hemisphere	30.3753	Heart_Left_Ventricle	3.72435
rs62055716	ENSG00000120071.13	KANSL1	Lung	1.39531e-05	0.58588	0.413965	0.790935	0.193204	Cis	1	2.76586e-06	chr17	45688412	C	T	b38	chr17	46029916	46225389	341504	Lung_cells_Schmitt2016	17.0377	Brain_Cerebellar_Hemisphere	30.3753	Heart_Left_Ventricle	3.72435
rs6503443	ENSG00000120071.13	KANSL1	Lung	1.39531e-05	0.487644	0.313692	0.63012	0.260194	Cis	1	2.12519e-06	chr17	45688515	T	C	b38	chr17	46029916	46225389	341401	Lung_cells_Schmitt2016	17.0377	Brain_Cerebellar_Hemisphere	30.3753	Heart_Left_Ventricle	3.72435
rs17688205	ENSG00000120071.13	KANSL1	Lung	1.39531e-05	0.587016	0.41149	0.791081	0.192233	Cis	1	3.07888e-06	chr17	45688986	G	C	b38	chr17	46029916	46225389	340930	Lung_cells_Schmitt2016	17.0377	Brain_Cerebellar_Hemisphere	30.3753	Heart_Left_Ventricle	3.72435
rs62055717	ENSG00000120071.13	KANSL1	Lung	1.39531e-05	0.587016	0.407888	0.79188	0.192233	Cis	1	3.07889e-06	chr17	45689049	A	G	b38	chr17	46029916	46225389	340867	Lung_cells_Schmitt2016	17.0377	Brain_Cerebellar_Hemisphere	30.3753	Heart_Left_Ventricle	3.72435
rs62055718	ENSG00000120071.13	KANSL1	Lung	1.39531e-05	0.587016	0.416049	0.773959	0.192233	Cis	1	3.07888e-06	chr17	45689052	C	T	b38	chr17	46029916	46225389	340864	Lung_cells_Schmitt2016	17.0377	Brain_Cerebellar_Hemisphere	30.3753	Heart_Left_Ventricle	3.72435
rs61667602	ENSG00000120071.13	KANSL1	Lung	1.09599e-05	0.53176	0.349103	0.707863	0.202913	Cis	2	1.53812e-06	chr17	45707983	T	C	b38	chr17	46029916	46225389	321933	Lung_cells_Schmitt2016	17.0377	Brain_Cerebellar_Hemisphere	30.3753	Heart_Left_Ventricle	3.72435
rs62056915	ENSG00000120071.13	KANSL1	Lung	1.39531e-05	0.587016	0.418849	0.797174	0.192233	Cis	2	3.07888e-06	chr17	45708261	A	T	b38	chr17	46029916	46225389	321655	Lung_cells_Schmitt2016	17.0377	Brain_Cerebellar_Hemisphere	30.3753	Heart_Left_Ventricle	3.72435
rs17689218	ENSG00000120071.13	KANSL1	Lung	1.39531e-05	0.587016	0.407958	0.804855	0.192233	Cis	2	3.07888e-06	chr17	45708442	T	C	b38	chr17	46029916	46225389	321474	Lung_cells_Schmitt2016	17.0377	Brain_Cerebellar_Hemisphere	30.3753	Heart_Left_Ventricle	3.72435
rs62056916	ENSG00000120071.13	KANSL1	Lung	1.39531e-05	0.587016	0.413007	0.765268	0.192233	Cis	2	3.07886e-06	chr17	45708572	C	T	b38	chr17	46029916	46225389	321344	Lung_cells_Schmitt2016	17.0377	Brain_Cerebellar_Hemisphere	30.3753	Heart_Left_Ventricle	3.72435
rs62056917	ENSG00000120071.13	KANSL1	Lung	1.39531e-05	0.587016	0.418633	0.789343	0.192233	Cis	2	3.07886e-06	chr17	45708647	G	T	b38	chr17	46029916	46225389	321269	Lung_cells_Schmitt2016	17.0377	Brain_Cerebellar_Hemisphere	30.3753	Heart_Left_Ventricle	3.72435
rs62056918	ENSG00000120071.13	KANSL1	Lung	1.39531e-05	0.587016	0.426132	0.783767	0.192233	Cis	2	3.07886e-06	chr17	45709310	T	G	b38	chr17	46029916	46225389	320606	Lung_cells_Schmitt2016	17.0377	Brain_Cerebellar_Hemisphere	30.3753	Heart_Left_Ventricle	3.72435
rs62056919	ENSG00000120071.13	KANSL1	Lung	1.39531e-05	0.587016	0.418056	0.792261	0.192233	Cis	2	3.07888e-06	chr17	45709332	C	T	b38	chr17	46029916	46225389	320584	Lung_cells_Schmitt2016	17.0377	Brain_Cerebellar_Hemisphere	30.3753	Heart_Left_Ventricle	3.72435
rs17762535	ENSG00000120071.13	KANSL1	Lung	1.39531e-05	0.587016	0.389492	0.759222	0.192233	Cis	2	3.07888e-06	chr17	45709764	T	C	b38	chr17	46029916	46225389	320152	Lung_cells_Schmitt2016	17.0377	Brain_Cerebellar_Hemisphere	30.3753	Heart_Left_Ventricle	3.72435
rs62056920	ENSG00000120071.13	KANSL1	Lung	1.12525e-05	0.60262	0.419697	0.792502	0.191262	Cis	2	1.63822e-06	chr17	45709860	G	A	b38	chr17	46029916	46225389	320056	Lung_cells_Schmitt2016	17.0377	Brain_Cerebellar_Hemisphere	30.3753	Heart_Left_Ventricle	3.72435
rs62056921	ENSG00000120071.13	KANSL1	Lung	1.39531e-05	0.587016	0.416167	0.782843	0.192233	Cis	2	3.07888e-06	chr17	45709940	T	C	b38	chr17	46029916	46225389	319976	Lung_cells_Schmitt2016	17.0377	Brain_Cerebellar_Hemisphere	30.3753	Heart_Left_Ventricle	3.72435
rs62056922	ENSG00000120071.13	KANSL1	Lung	1.12525e-05	0.60262	0.431663	0.796403	0.191262	Cis	2	1.63822e-06	chr17	45710197	C	G	b38	chr17	46029916	46225389	319719	Lung_cells_Schmitt2016	17.0377	Brain_Cerebellar_Hemisphere	30.3753	Heart_Left_Ventricle	3.72435
rs56290582	ENSG00000120071.13	KANSL1	Lung	1.39531e-05	0.587016	0.411654	0.778603	0.192233	Cis	2	3.07888e-06	chr17	45711005	C	T	b38	chr17	46029916	46225389	318911	Lung_cells_Schmitt2016	17.0377	Brain_Cerebellar_Hemisphere	30.3753	Heart_Left_Ventricle	3.72435
rs56397077	ENSG00000120071.13	KANSL1	Lung	1.39531e-05	0.587016	0.398025	0.784003	0.192233	Cis	2	3.07889e-06	chr17	45711053	C	A	b38	chr17	46029916	46225389	318863	Lung_cells_Schmitt2016	17.0377	Brain_Cerebellar_Hemisphere	30.3753	Heart_Left_Ventricle	3.72435
rs62056925	ENSG00000120071.13	KANSL1	Lung	1.39531e-05	0.587016	0.414605	0.775325	0.192233	Cis	2	3.07888e-06	chr17	45711283	T	C	b38	chr17	46029916	46225389	318633	Lung_cells_Schmitt2016	17.0377	Brain_Cerebellar_Hemisphere	30.3753	Heart_Left_Ventricle	3.72435
rs62056926	ENSG00000120071.13	KANSL1	Lung	1.39531e-05	0.587016	0.40815	0.79587	0.192233	Cis	2	3.07888e-06	chr17	45711300	C	G	b38	chr17	46029916	46225389	318616	Lung_cells_Schmitt2016	17.0377	Brain_Cerebellar_Hemisphere	30.3753	Heart_Left_Ventricle	3.72435
rs62056927	ENSG00000120071.13	KANSL1	Lung	1.39531e-05	0.587016	0.39677	0.777659	0.192233	Cis	2	3.07888e-06	chr17	45711401	G	A	b38	chr17	46029916	46225389	318515	Lung_cells_Schmitt2016	17.0377	Brain_Cerebellar_Hemisphere	30.3753	Heart_Left_Ventricle	3.72435
rs62056928	ENSG00000120071.13	KANSL1	Lung	1.39531e-05	0.587016	0.409065	0.797323	0.192233	Cis	2	3.07889e-06	chr17	45711416	C	T	b38	chr17	46029916	46225389	318500	Lung_cells_Schmitt2016	17.0377	Brain_Cerebellar_Hemisphere	30.3753	Heart_Left_Ventricle	3.72435
rs62056929	ENSG00000120071.13	KANSL1	Lung	1.39531e-05	0.587016	0.417797	0.772622	0.192233	Cis	2	3.07888e-06	chr17	45711778	G	A	b38	chr17	46029916	46225389	318138	Lung_cells_Schmitt2016	17.0377	Brain_Cerebellar_Hemisphere	30.3753	Heart_Left_Ventricle	3.72435
rs62056930	ENSG00000120071.13	KANSL1	Lung	1.39531e-05	0.587016	0.412353	0.788026	0.192233	Cis	2	3.07886e-06	chr17	45712274	A	C	b38	chr17	46029916	46225389	317642	Lung_cells_Schmitt2016	17.0377	Brain_Cerebellar_Hemisphere	30.3753	Heart_Left_Ventricle	3.72435
rs62056931	ENSG00000120071.13	KANSL1	Lung	1.39531e-05	0.587016	0.41879	0.794854	0.192233	Cis	2	3.07886e-06	chr17	45712332	G	A	b38	chr17	46029916	46225389	317584	Lung_cells_Schmitt2016	17.0377	Brain_Cerebellar_Hemisphere	30.3753	Heart_Left_Ventricle	3.72435
rs62056932	ENSG00000120071.13	KANSL1	Lung	1.39531e-05	0.587016	0.395288	0.782966	0.192233	Cis	2	3.07886e-06	chr17	45712605	G	C	b38	chr17	46029916	46225389	317311	Lung_cells_Schmitt2016	17.0377	Brain_Cerebellar_Hemisphere	30.3753	Heart_Left_Ventricle	3.72435
rs62056933	ENSG00000120071.13	KANSL1	Lung	1.39531e-05	0.587016	0.417012	0.761305	0.192233	Cis	2	3.07888e-06	chr17	45712612	G	A	b38	chr17	46029916	46225389	317304	Lung_cells_Schmitt2016	17.0377	Brain_Cerebellar_Hemisphere	30.3753	Heart_Left_Ventricle	3.72435
rs62056934	ENSG00000120071.13	KANSL1	Lung	1.39531e-05	0.587016	0.41413	0.799561	0.192233	Cis	2	3.07888e-06	chr17	45712639	A	G	b38	chr17	46029916	46225389	317277	Lung_cells_Schmitt2016	17.0377	Brain_Cerebellar_Hemisphere	30.3753	Heart_Left_Ventricle	3.72435
rs79322350	ENSG00000120071.13	KANSL1	Lung	1.11735e-05	0.607573	0.423276	0.817636	0.193204	Cis	2	1.60787e-06	chr17	45713035	A	G	b38	chr17	46029916	46225389	316881	Lung_cells_Schmitt2016	17.0377	Brain_Cerebellar_Hemisphere	30.3753	Heart_Left_Ventricle	3.72435
rs62056935	ENSG00000120071.13	KANSL1	Lung	1.11735e-05	0.607573	0.432817	0.790132	0.193204	Cis	2	1.60787e-06	chr17	45713080	A	G	b38	chr17	46029916	46225389	316836	Lung_cells_Schmitt2016	17.0377	Brain_Cerebellar_Hemisphere	30.3753	Heart_Left_Ventricle	3.72435
rs75076131	ENSG00000120071.13	KANSL1	Lung	1.10134e-05	0.604488	0.434653	0.79834	0.194175	Cis	2	1.54632e-06	chr17	45713283	C	A	b38	chr17	46029916	46225389	316633	Lung_cells_Schmitt2016	17.0377	Brain_Cerebellar_Hemisphere	30.3753	Heart_Left_Ventricle	3.72435
rs62056936	ENSG00000120071.13	KANSL1	Lung	1.11735e-05	0.607573	0.433862	0.801137	0.193204	Cis	2	1.60787e-06	chr17	45713545	A	T	b38	chr17	46029916	46225389	316371	Lung_cells_Schmitt2016	17.0377	Brain_Cerebellar_Hemisphere	30.3753	Heart_Left_Ventricle	3.72435
rs62056937	ENSG00000120071.13	KANSL1	Lung	1.11735e-05	0.607573	0.439902	0.826742	0.193204	Cis	2	1.60787e-06	chr17	45713815	A	C	b38	chr17	46029916	46225389	316101	Lung_cells_Schmitt2016	17.0377	Brain_Cerebellar_Hemisphere	30.3753	Heart_Left_Ventricle	3.72435
rs62056939	ENSG00000120071.13	KANSL1	Lung	1.11735e-05	0.607573	0.426221	0.813944	0.193204	Cis	2	1.60787e-06	chr17	45713966	T	C	b38	chr17	46029916	46225389	315950	Lung_cells_Schmitt2016	17.0377	Brain_Cerebellar_Hemisphere	30.3753	Heart_Left_Ventricle	3.72435
rs62056940	ENSG00000120071.13	KANSL1	Lung	1.11735e-05	0.607573	0.443301	0.808517	0.193204	Cis	2	1.60787e-06	chr17	45713978	T	A	b38	chr17	46029916	46225389	315938	Lung_cells_Schmitt2016	17.0377	Brain_Cerebellar_Hemisphere	30.3753	Heart_Left_Ventricle	3.72435
rs78803763	ENSG00000120071.13	KANSL1	Lung	1.11735e-05	0.607573	0.448448	0.793559	0.193204	Cis	2	1.60787e-06	chr17	45714039	C	A	b38	chr17	46029916	46225389	315877	Lung_cells_Schmitt2016	17.0377	Brain_Cerebellar_Hemisphere	30.3753	Heart_Left_Ventricle	3.72435
rs77387379	ENSG00000120071.13	KANSL1	Lung	1.11735e-05	0.607573	0.445778	0.820066	0.193204	Cis	2	1.60787e-06	chr17	45714063	G	A	b38	chr17	46029916	46225389	315853	Lung_cells_Schmitt2016	17.0377	Brain_Cerebellar_Hemisphere	30.3753	Heart_Left_Ventricle	3.72435
rs75990322	ENSG00000120071.13	KANSL1	Lung	1.11735e-05	0.607573	0.441511	0.801846	0.193204	Cis	2	1.60787e-06	chr17	45714102	T	C	b38	chr17	46029916	46225389	315814	Lung_cells_Schmitt2016	17.0377	Brain_Cerebellar_Hemisphere	30.3753	Heart_Left_Ventricle	3.72435
rs113661667	ENSG00000120071.13	KANSL1	Lung	1.11735e-05	0.607573	0.444959	0.822902	0.193204	Cis	2	1.60787e-06	chr17	45714244	T	C	b38	chr17	46029916	46225389	315672	Lung_cells_Schmitt2016	17.0377	Brain_Cerebellar_Hemisphere	30.3753	Heart_Left_Ventricle	3.72435
rs74579538	ENSG00000120071.13	KANSL1	Lung	1.11735e-05	0.607573	0.436582	0.824388	0.193204	Cis	2	1.60787e-06	chr17	45714286	G	A	b38	chr17	46029916	46225389	315630	Lung_cells_Schmitt2016	17.0377	Brain_Cerebellar_Hemisphere	30.3753	Heart_Left_Ventricle	3.72435
rs56220242	ENSG00000120071.13	KANSL1	Lung	1.11735e-05	0.607573	0.438768	0.816425	0.193204	Cis	2	1.60787e-06	chr17	45714960	C	T	b38	chr17	46029916	46225389	314956	Lung_cells_Schmitt2016	17.0377	Brain_Cerebellar_Hemisphere	30.3753	Heart_Left_Ventricle	3.72435
rs56160448	ENSG00000120071.13	KANSL1	Lung	1.11735e-05	0.607573	0.426297	0.812347	0.193204	Cis	2	1.60787e-06	chr17	45714992	A	G	b38	chr17	46029916	46225389	314924	Lung_cells_Schmitt2016	17.0377	Brain_Cerebellar_Hemisphere	30.3753	Heart_Left_Ventricle	3.72435
rs62057123	ENSG00000120071.13	KANSL1	Lung	1.39531e-05	0.591786	0.415027	0.766682	0.193204	Cis	2	2.84483e-06	chr17	45823872	A	G	b38	chr17	46029916	46225389	206044	Lung_cells_Schmitt2016	17.0377	Brain_Cerebellar_Hemisphere	30.3753	Heart_Left_Ventricle	3.72435
rs62057143	ENSG00000120071.13	KANSL1	Lung	1.39531e-05	0.591786	0.406562	0.776192	0.193204	Cis	2	2.84484e-06	chr17	45824162	T	C	b38	chr17	46029916	46225389	205754	Lung_cells_Schmitt2016	17.0377	Brain_Cerebellar_Hemisphere	30.3753	Heart_Left_Ventricle	3.72435
rs62057144	ENSG00000120071.13	KANSL1	Lung	1.39531e-05	0.591786	0.402587	0.778712	0.193204	Cis	2	2.84484e-06	chr17	45824192	A	G	b38	chr17	46029916	46225389	205724	Lung_cells_Schmitt2016	17.0377	Brain_Cerebellar_Hemisphere	30.3753	Heart_Left_Ventricle	3.72435
rs4335809	ENSG00000120071.13	KANSL1	Lung	1.39531e-05	0.591786	0.444213	0.784757	0.193204	Cis	2	2.84484e-06	chr17	45824850	C	T	b38	chr17	46029916	46225389	205066	Lung_cells_Schmitt2016	17.0377	Brain_Cerebellar_Hemisphere	30.3753	Heart_Left_Ventricle	3.72435
rs4341787	ENSG00000120071.13	KANSL1	Lung	1.39531e-05	0.591786	0.424579	0.79254	0.193204	Cis	2	2.84484e-06	chr17	45825139	C	T	b38	chr17	46029916	46225389	204777	Lung_cells_Schmitt2016	17.0377	Brain_Cerebellar_Hemisphere	30.3753	Heart_Left_Ventricle	3.72435
rs4523962	ENSG00000120071.13	KANSL1	Lung	1.39531e-05	0.591786	0.402815	0.782705	0.193204	Cis	2	2.84484e-06	chr17	45825156	G	A	b38	chr17	46029916	46225389	204760	Lung_cells_Schmitt2016	17.0377	Brain_Cerebellar_Hemisphere	30.3753	Heart_Left_Ventricle	3.72435
rs4327090	ENSG00000120071.13	KANSL1	Lung	6.37917e-05	0.600205	0.421573	0.817501	0.162136	Cis	2	1.44668e-05	chr17	45825175	A	G	b38	chr17	46029916	46225389	204741	Lung_cells_Schmitt2016	17.0377	Brain_Cerebellar_Hemisphere	30.3753	Heart_Left_Ventricle	3.72435
rs3885074	ENSG00000120071.13	KANSL1	Lung	1.39531e-05	0.591786	0.415703	0.807761	0.193204	Cis	2	2.84484e-06	chr17	45825372	C	A	b38	chr17	46029916	46225389	204544	Lung_cells_Schmitt2016	17.0377	Brain_Cerebellar_Hemisphere	30.3753	Heart_Left_Ventricle	3.72435
rs41280116	ENSG00000120071.13	KANSL1	Lung	1.39531e-05	0.591786	0.418508	0.790817	0.193204	Cis	2	2.84484e-06	chr17	45825476	C	T	b38	chr17	46029916	46225389	204440	Lung_cells_Schmitt2016	17.0377	Brain_Cerebellar_Hemisphere	30.3753	Heart_Left_Ventricle	3.72435
rs34283254	ENSG00000120071.13	KANSL1	Lung	1.07447e-05	0.60728	0.444348	0.829618	0.192233	Cis	2	1.50591e-06	chr17	45825495	C	A	b38	chr17	46029916	46225389	204421	Lung_cells_Schmitt2016	17.0377	Brain_Cerebellar_Hemisphere	30.3753	Heart_Left_Ventricle	3.72435
rs1912151	ENSG00000120071.13	KANSL1	Lung	1.39531e-05	0.591786	0.420715	0.780049	0.193204	Cis	2	2.84484e-06	chr17	45825578	C	T	b38	chr17	46029916	46225389	204338	Lung_cells_Schmitt2016	17.0377	Brain_Cerebellar_Hemisphere	30.3753	Heart_Left_Ventricle	3.72435
rs1396862	ENSG00000120071.13	KANSL1	Lung	1.39531e-05	0.591786	0.424002	0.798238	0.193204	Cis	2	2.84484e-06	chr17	45825631	G	A	b38	chr17	46029916	46225389	204285	Lung_cells_Schmitt2016	17.0377	Brain_Cerebellar_Hemisphere	30.3753	Heart_Left_Ventricle	3.72435
rs41280118	ENSG00000120071.13	KANSL1	Lung	1.39531e-05	0.591786	0.416363	0.790435	0.193204	Cis	2	2.84484e-06	chr17	45825723	C	T	b38	chr17	46029916	46225389	204193	Lung_cells_Schmitt2016	17.0377	Brain_Cerebellar_Hemisphere	30.3753	Heart_Left_Ventricle	3.72435
rs62057146	ENSG00000120071.13	KANSL1	Lung	1.39531e-05	0.591786	0.422341	0.777097	0.193204	Cis	2	2.84483e-06	chr17	45825740	A	G	b38	chr17	46029916	46225389	204176	Lung_cells_Schmitt2016	17.0377	Brain_Cerebellar_Hemisphere	30.3753	Heart_Left_Ventricle	3.72435
rs62057147	ENSG00000120071.13	KANSL1	Lung	1.39531e-05	0.606081	0.428182	0.798857	0.194175	Cis	2	2.93626e-06	chr17	45825932	G	A	b38	chr17	46029916	46225389	203984	Lung_cells_Schmitt2016	17.0377	Brain_Cerebellar_Hemisphere	30.3753	Heart_Left_Ventricle	3.72435
rs17763050	ENSG00000120071.13	KANSL1	Lung	1.39531e-05	0.591786	0.406789	0.778386	0.193204	Cis	2	2.84483e-06	chr17	45825970	G	A	b38	chr17	46029916	46225389	203946	Lung_cells_Schmitt2016	17.0377	Brain_Cerebellar_Hemisphere	30.3753	Heart_Left_Ventricle	3.72435
rs62057148	ENSG00000120071.13	KANSL1	Lung	1.39531e-05	0.591786	0.422485	0.788017	0.193204	Cis	2	2.84484e-06	chr17	45826119	G	C	b38	chr17	46029916	46225389	203797	Lung_cells_Schmitt2016	17.0377	Brain_Cerebellar_Hemisphere	30.3753	Heart_Left_Ventricle	3.72435
rs62057149	ENSG00000120071.13	KANSL1	Lung	1.39531e-05	0.591786	0.41613	0.797877	0.193204	Cis	2	2.84484e-06	chr17	45826180	A	G	b38	chr17	46029916	46225389	203736	Lung_cells_Schmitt2016	17.0377	Brain_Cerebellar_Hemisphere	30.3753	Heart_Left_Ventricle	3.72435
rs62057150	ENSG00000120071.13	KANSL1	Lung	1.39531e-05	0.591786	0.405286	0.769932	0.193204	Cis	2	2.84484e-06	chr17	45826182	C	T	b38	chr17	46029916	46225389	203734	Lung_cells_Schmitt2016	17.0377	Brain_Cerebellar_Hemisphere	30.3753	Heart_Left_Ventricle	3.72435
rs62057151	ENSG00000120071.13	KANSL1	Lung	2.71484e-05	0.550669	0.375014	0.70851	0.201942	Cis	2	6.11097e-06	chr17	45826476	C	T	b38	chr17	46029916	46225389	203440	Lung_cells_Schmitt2016	17.0377	Brain_Cerebellar_Hemisphere	30.3753	Heart_Left_Ventricle	3.72435
rs62057152	ENSG00000120071.13	KANSL1	Lung	1.39531e-05	0.591786	0.422927	0.780729	0.193204	Cis	2	2.84484e-06	chr17	45826744	G	C	b38	chr17	46029916	46225389	203172	Lung_cells_Schmitt2016	17.0377	Brain_Cerebellar_Hemisphere	30.3753	Heart_Left_Ventricle	3.72435
rs17689824	ENSG00000120071.13	KANSL1	Lung	1.39531e-05	0.591786	0.415704	0.795957	0.193204	Cis	2	2.84484e-06	chr17	45827031	C	T	b38	chr17	46029916	46225389	202885	Lung_cells_Schmitt2016	17.0377	Brain_Cerebellar_Hemisphere	30.3753	Heart_Left_Ventricle	3.72435
rs62057153	ENSG00000120071.13	KANSL1	Lung	1.39531e-05	0.591786	0.407205	0.785127	0.193204	Cis	2	2.84484e-06	chr17	45827162	T	C	b38	chr17	46029916	46225389	202754	Lung_cells_Schmitt2016	17.0377	Brain_Cerebellar_Hemisphere	30.3753	Heart_Left_Ventricle	3.72435
rs62057154	ENSG00000120071.13	KANSL1	Lung	1.39531e-05	0.591786	0.431801	0.795596	0.193204	Cis	2	2.84484e-06	chr17	45827244	C	T	b38	chr17	46029916	46225389	202672	Lung_cells_Schmitt2016	17.0377	Brain_Cerebellar_Hemisphere	30.3753	Heart_Left_Ventricle	3.72435
rs62057155	ENSG00000120071.13	KANSL1	Lung	1.39531e-05	0.591786	0.420832	0.808571	0.193204	Cis	2	2.84484e-06	chr17	45827307	C	T	b38	chr17	46029916	46225389	202609	Lung_cells_Schmitt2016	17.0377	Brain_Cerebellar_Hemisphere	30.3753	Heart_Left_Ventricle	3.72435
rs62057156	ENSG00000120071.13	KANSL1	Lung	1.39531e-05	0.591786	0.428979	0.796847	0.193204	Cis	2	2.84484e-06	chr17	45827582	G	C	b38	chr17	46029916	46225389	202334	Lung_cells_Schmitt2016	17.0377	Brain_Cerebellar_Hemisphere	30.3753	Heart_Left_Ventricle	3.72435
rs78872653	ENSG00000120071.13	KANSL1	Lung	1.39531e-05	0.591786	0.408687	0.77552	0.193204	Cis	2	2.84484e-06	chr17	45827768	G	A	b38	chr17	46029916	46225389	202148	Lung_cells_Schmitt2016	17.0377	Brain_Cerebellar_Hemisphere	30.3753	Heart_Left_Ventricle	3.72435
rs62057157	ENSG00000120071.13	KANSL1	Lung	1.39531e-05	0.591786	0.410997	0.801155	0.193204	Cis	2	2.84484e-06	chr17	45827947	G	C	b38	chr17	46029916	46225389	201969	Lung_cells_Schmitt2016	17.0377	Brain_Cerebellar_Hemisphere	30.3753	Heart_Left_Ventricle	3.72435
rs17763086	ENSG00000120071.13	KANSL1	Lung	1.39531e-05	0.591786	0.412787	0.79154	0.193204	Cis	2	2.84483e-06	chr17	45828115	T	G	b38	chr17	46029916	46225389	201801	Lung_cells_Schmitt2016	17.0377	Brain_Cerebellar_Hemisphere	30.3753	Heart_Left_Ventricle	3.72435
rs17425752	ENSG00000120071.13	KANSL1	Lung	1.39531e-05	0.591786	0.406447	0.790811	0.193204	Cis	2	2.84483e-06	chr17	45829360	A	C	b38	chr17	46029916	46225389	200556	Lung_cells_Schmitt2016	17.0377	Brain_Cerebellar_Hemisphere	30.3753	Heart_Left_Ventricle	3.72435
rs17689882	ENSG00000120071.13	KANSL1	Lung	1.44944e-05	0.590245	0.418061	0.787691	0.192233	Cis	2	3.20288e-06	chr17	45829462	G	A	b38	chr17	46029916	46225389	200454	Lung_cells_Schmitt2016	17.0377	Brain_Cerebellar_Hemisphere	30.3753	Heart_Left_Ventricle	3.72435
rs62057158	ENSG00000120071.13	KANSL1	Lung	1.39531e-05	0.591786	0.418914	0.788154	0.193204	Cis	2	2.84484e-06	chr17	45829777	G	A	b38	chr17	46029916	46225389	200139	Lung_cells_Schmitt2016	17.0377	Brain_Cerebellar_Hemisphere	30.3753	Heart_Left_Ventricle	3.72435
rs1876831	ENSG00000120071.13	KANSL1	Lung	1.39531e-05	0.591786	0.414113	0.784903	0.193204	Cis	2	2.84484e-06	chr17	45830379	C	T	b38	chr17	46029916	46225389	199537	Lung_cells_Schmitt2016	17.0377	Brain_Cerebellar_Hemisphere	30.3753	Heart_Left_Ventricle	3.72435
rs16940665	ENSG00000120071.13	KANSL1	Lung	2.18312e-05	0.590225	0.40939	0.801711	0.194175	Cis	2	4.87728e-06	chr17	45830530	T	C	b38	chr17	46029916	46225389	199386	Lung_cells_Schmitt2016	17.0377	Brain_Cerebellar_Hemisphere	30.3753	Heart_Left_Ventricle	3.72435
rs16940668	ENSG00000120071.13	KANSL1	Lung	1.39531e-05	0.591786	0.420762	0.779948	0.193204	Cis	2	2.84484e-06	chr17	45830600	G	A	b38	chr17	46029916	46225389	199316	Lung_cells_Schmitt2016	17.0377	Brain_Cerebellar_Hemisphere	30.3753	Heart_Left_Ventricle	3.72435
rs16940671	ENSG00000120071.13	KANSL1	Lung	1.39531e-05	0.591786	0.419027	0.779088	0.193204	Cis	2	2.84484e-06	chr17	45830785	C	T	b38	chr17	46029916	46225389	199131	Lung_cells_Schmitt2016	17.0377	Brain_Cerebellar_Hemisphere	30.3753	Heart_Left_Ventricle	3.72435
rs16940672	ENSG00000120071.13	KANSL1	Lung	1.39531e-05	0.591786	0.435714	0.784938	0.193204	Cis	2	2.84484e-06	chr17	45830786	C	T	b38	chr17	46029916	46225389	199130	Lung_cells_Schmitt2016	17.0377	Brain_Cerebellar_Hemisphere	30.3753	Heart_Left_Ventricle	3.72435
rs55763795	ENSG00000120071.13	KANSL1	Lung	1.39531e-05	0.591786	0.428644	0.793224	0.193204	Cis	2	2.84484e-06	chr17	45831407	G	C	b38	chr17	46029916	46225389	198509	Lung_cells_Schmitt2016	17.0377	Brain_Cerebellar_Hemisphere	30.3753	Heart_Left_Ventricle	3.72435
rs55865707	ENSG00000120071.13	KANSL1	Lung	1.39531e-05	0.591786	0.419553	0.794268	0.193204	Cis	2	2.84484e-06	chr17	45831460	T	G	b38	chr17	46029916	46225389	198456	Lung_cells_Schmitt2016	17.0377	Brain_Cerebellar_Hemisphere	30.3753	Heart_Left_Ventricle	3.72435
rs62054760	ENSG00000120071.13	KANSL1	Lung	1.39531e-05	0.591786	0.422349	0.800625	0.193204	Cis	2	2.84484e-06	chr17	45831623	C	T	b38	chr17	46029916	46225389	198293	Lung_cells_Schmitt2016	17.0377	Brain_Cerebellar_Hemisphere	30.3753	Heart_Left_Ventricle	3.72435
rs62054761	ENSG00000120071.13	KANSL1	Lung	1.39531e-05	0.591786	0.412451	0.809236	0.193204	Cis	2	2.84484e-06	chr17	45831642	C	T	b38	chr17	46029916	46225389	198274	Lung_cells_Schmitt2016	17.0377	Brain_Cerebellar_Hemisphere	30.3753	Heart_Left_Ventricle	3.72435
rs62054762	ENSG00000120071.13	KANSL1	Lung	1.39531e-05	0.591786	0.421667	0.804708	0.193204	Cis	2	2.84484e-06	chr17	45831656	G	T	b38	chr17	46029916	46225389	198260	Lung_cells_Schmitt2016	17.0377	Brain_Cerebellar_Hemisphere	30.3753	Heart_Left_Ventricle	3.72435
rs17689918	ENSG00000120071.13	KANSL1	Lung	1.39531e-05	0.591786	0.425867	0.792011	0.193204	Cis	2	2.84484e-06	chr17	45832722	G	A	b38	chr17	46029916	46225389	197194	Lung_cells_Schmitt2016	17.0377	Brain_Cerebellar_Hemisphere	30.3753	Heart_Left_Ventricle	3.72435
rs17763199	ENSG00000120071.13	KANSL1	Lung	1.39531e-05	0.591786	0.430734	0.823118	0.193204	Cis	2	2.84483e-06	chr17	45832817	G	A	b38	chr17	46029916	46225389	197099	Lung_cells_Schmitt2016	17.0377	Brain_Cerebellar_Hemisphere	30.3753	Heart_Left_Ventricle	3.72435
rs62054763	ENSG00000120071.13	KANSL1	Lung	1.39531e-05	0.591786	0.416981	0.79535	0.193204	Cis	2	2.84483e-06	chr17	45832896	C	G	b38	chr17	46029916	46225389	197020	Lung_cells_Schmitt2016	17.0377	Brain_Cerebellar_Hemisphere	30.3753	Heart_Left_Ventricle	3.72435
rs16940674	ENSG00000120071.13	KANSL1	Lung	1.39531e-05	0.591786	0.428596	0.77335	0.193204	Cis	2	2.84483e-06	chr17	45833141	C	T	b38	chr17	46029916	46225389	196775	Lung_cells_Schmitt2016	17.0377	Brain_Cerebellar_Hemisphere	30.3753	Heart_Left_Ventricle	3.72435
rs16940676	ENSG00000120071.13	KANSL1	Lung	1.39531e-05	0.591786	0.418589	0.813646	0.193204	Cis	2	2.84484e-06	chr17	45833670	G	A	b38	chr17	46029916	46225389	196246	Lung_cells_Schmitt2016	17.0377	Brain_Cerebellar_Hemisphere	30.3753	Heart_Left_Ventricle	3.72435
rs1876830	ENSG00000120071.13	KANSL1	Lung	1.39531e-05	0.591786	0.407776	0.79343	0.193204	Cis	2	2.84484e-06	chr17	45833986	C	T	b38	chr17	46029916	46225389	195930	Lung_cells_Schmitt2016	17.0377	Brain_Cerebellar_Hemisphere	30.3753	Heart_Left_Ventricle	3.72435
rs41457044	ENSG00000120071.13	KANSL1	Lung	1.39531e-05	0.591786	0.418748	0.798396	0.193204	Cis	2	2.84484e-06	chr17	45834058	C	T	b38	chr17	46029916	46225389	195858	Lung_cells_Schmitt2016	17.0377	Brain_Cerebellar_Hemisphere	30.3753	Heart_Left_Ventricle	3.72435
rs1876829	ENSG00000120071.13	KANSL1	Lung	1.39531e-05	0.591786	0.414012	0.801047	0.193204	Cis	2	2.84484e-06	chr17	45834077	T	C	b38	chr17	46029916	46225389	195839	Lung_cells_Schmitt2016	17.0377	Brain_Cerebellar_Hemisphere	30.3753	Heart_Left_Ventricle	3.72435
rs1876828	ENSG00000120071.13	KANSL1	Lung	1.39531e-05	0.591786	0.426764	0.802824	0.193204	Cis	2	2.84484e-06	chr17	45834159	C	T	b38	chr17	46029916	46225389	195757	Lung_cells_Schmitt2016	17.0377	Brain_Cerebellar_Hemisphere	30.3753	Heart_Left_Ventricle	3.72435
rs1876827	ENSG00000120071.13	KANSL1	Lung	1.39531e-05	0.591786	0.416271	0.779267	0.193204	Cis	2	2.84484e-06	chr17	45834466	T	C	b38	chr17	46029916	46225389	195450	Lung_cells_Schmitt2016	17.0377	Brain_Cerebellar_Hemisphere	30.3753	Heart_Left_Ventricle	3.72435
rs16940677	ENSG00000120071.13	KANSL1	Lung	2.36433e-05	0.56977	0.39704	0.770602	0.192233	Cis	2	5.29395e-06	chr17	45834532	C	T	b38	chr17	46029916	46225389	195384	Lung_cells_Schmitt2016	17.0377	Brain_Cerebellar_Hemisphere	30.3753	Heart_Left_Ventricle	3.72435
rs16940681	ENSG00000120071.13	KANSL1	Lung	1.39531e-05	0.591786	0.419387	0.797864	0.193204	Cis	2	2.84484e-06	chr17	45834793	G	C	b38	chr17	46029916	46225389	195123	Lung_cells_Schmitt2016	17.0377	Brain_Cerebellar_Hemisphere	30.3753	Heart_Left_Ventricle	3.72435
rs28364021	ENSG00000120071.13	KANSL1	Lung	1.07447e-05	0.60728	0.450106	0.832068	0.192233	Cis	2	1.50591e-06	chr17	45834916	C	T	b38	chr17	46029916	46225389	195000	Lung_cells_Schmitt2016	17.0377	Brain_Cerebellar_Hemisphere	30.3753	Heart_Left_Ventricle	3.72435
rs2316765	ENSG00000120071.13	KANSL1	Lung	1.39531e-05	0.591786	0.415127	0.772589	0.193204	Cis	2	2.84484e-06	chr17	45835088	T	C	b38	chr17	46029916	46225389	194828	Lung_cells_Schmitt2016	17.0377	Brain_Cerebellar_Hemisphere	30.3753	Heart_Left_Ventricle	3.72435
rs878886	ENSG00000120071.13	KANSL1	Lung	1.39531e-05	0.591786	0.421143	0.786923	0.193204	Cis	2	2.84484e-06	chr17	45835124	C	G	b38	chr17	46029916	46225389	194792	Lung_cells_Schmitt2016	17.0377	Brain_Cerebellar_Hemisphere	30.3753	Heart_Left_Ventricle	3.72435
rs878887	ENSG00000120071.13	KANSL1	Lung	1.39531e-05	0.591786	0.410844	0.773049	0.193204	Cis	2	2.84484e-06	chr17	45835216	C	T	b38	chr17	46029916	46225389	194700	Lung_cells_Schmitt2016	17.0377	Brain_Cerebellar_Hemisphere	30.3753	Heart_Left_Ventricle	3.72435
rs241041	ENSG00000120071.13	KANSL1	Lung	1.39531e-05	0.587016	0.411466	0.761569	0.192233	Cis	1.5	3.07886e-06	chr17	45636559	A	G	b38	chr17	46029916	46225389	393357	Lung_cells_Schmitt2016	17.0377	Brain_Cerebellar_Hemisphere	30.3753	Heart_Left_Ventricle	3.72435
rs241039	ENSG00000120071.13	KANSL1	Lung	1.39531e-05	0.587016	0.417305	0.790329	0.192233	Cis	1.5	3.07886e-06	chr17	45637307	A	T	b38	chr17	46029916	46225389	392609	Lung_cells_Schmitt2016	17.0377	Brain_Cerebellar_Hemisphere	30.3753	Heart_Left_Ventricle	3.72435
rs2942168	ENSG00000120071.13	KANSL1	Lung	1.39531e-05	0.587016	0.41871	0.778881	0.192233	Cis	1.5	3.07888e-06	chr17	45637484	G	A	b38	chr17	46029916	46225389	392432	Lung_cells_Schmitt2016	17.0377	Brain_Cerebellar_Hemisphere	30.3753	Heart_Left_Ventricle	3.72435
rs2942167	ENSG00000120071.13	KANSL1	Lung	1.39531e-05	0.587016	0.406741	0.780147	0.192233	Cis	1.5	3.07889e-06	chr17	45637652	T	C	b38	chr17	46029916	46225389	392264	Lung_cells_Schmitt2016	17.0377	Brain_Cerebellar_Hemisphere	30.3753	Heart_Left_Ventricle	3.72435
rs2942166	ENSG00000120071.13	KANSL1	Lung	1.39531e-05	0.546737	0.391164	0.755881	0.205825	Cis	1.5	2.26134e-06	chr17	45638061	T	C	b38	chr17	46029916	46225389	391855	Lung_cells_Schmitt2016	17.0377	Brain_Cerebellar_Hemisphere	30.3753	Heart_Left_Ventricle	3.72435
rs2942165	ENSG00000120071.13	KANSL1	Lung	1.39531e-05	0.587016	0.412088	0.777026	0.192233	Cis	1.5	3.07888e-06	chr17	45638253	G	C	b38	chr17	46029916	46225389	391663	Lung_cells_Schmitt2016	17.0377	Brain_Cerebellar_Hemisphere	30.3753	Heart_Left_Ventricle	3.72435
rs413778	ENSG00000120071.13	KANSL1	Lung	1.39531e-05	0.587016	0.409442	0.793704	0.192233	Cis	1.5	3.07888e-06	chr17	45639519	A	G	b38	chr17	46029916	46225389	390397	Lung_cells_Schmitt2016	17.0377	Brain_Cerebellar_Hemisphere	30.3753	Heart_Left_Ventricle	3.72435
rs389217	ENSG00000120071.13	KANSL1	Lung	1.39531e-05	0.587016	0.3983	0.788961	0.192233	Cis	1.5	3.07889e-06	chr17	45639765	C	T	b38	chr17	46029916	46225389	390151	Lung_cells_Schmitt2016	17.0377	Brain_Cerebellar_Hemisphere	30.3753	Heart_Left_Ventricle	3.72435
rs389978	ENSG00000120071.13	KANSL1	Lung	1.39531e-05	0.587016	0.418652	0.788263	0.192233	Cis	1.5	3.07888e-06	chr17	45640049	A	G	b38	chr17	46029916	46225389	389867	Lung_cells_Schmitt2016	17.0377	Brain_Cerebellar_Hemisphere	30.3753	Heart_Left_Ventricle	3.72435
rs439558	ENSG00000120071.13	KANSL1	Lung	1.39531e-05	0.592732	0.430792	0.811054	0.196117	Cis	1.5	2.96417e-06	chr17	45640437	T	C	b38	chr17	46029916	46225389	389479	Lung_cells_Schmitt2016	17.0377	Brain_Cerebellar_Hemisphere	30.3753	Heart_Left_Ventricle	3.72435
rs434805	ENSG00000120071.13	KANSL1	Lung	0.000166608	0.46922	0.314221	0.641756	0.243689	Cis	1.5	3.8356e-05	chr17	45640970	T	C	b38	chr17	46029916	46225389	388946	Lung_cells_Schmitt2016	17.0377	Brain_Cerebellar_Hemisphere	30.3753	Heart_Left_Ventricle	3.72435
rs393152	ENSG00000120071.13	KANSL1	Lung	0.000166608	0.46922	0.301324	0.63898	0.243689	Cis	1.5	3.83559e-05	chr17	45641777	A	G	b38	chr17	46029916	46225389	388139	Lung_cells_Schmitt2016	17.0377	Brain_Cerebellar_Hemisphere	30.3753	Heart_Left_Ventricle	3.72435
rs3108317	ENSG00000120071.13	KANSL1	Lung	1.39531e-05	0.587016	0.418852	0.783408	0.192233	Cis	1.5	3.07888e-06	chr17	45642504	G	A	b38	chr17	46029916	46225389	387412	Lung_cells_Schmitt2016	17.0377	Brain_Cerebellar_Hemisphere	30.3753	Heart_Left_Ventricle	3.72435
rs2942164	ENSG00000120071.13	KANSL1	Lung	1.39531e-05	0.587016	0.407874	0.79673	0.192233	Cis	1.5	3.07888e-06	chr17	45643917	G	C	b38	chr17	46029916	46225389	385999	Lung_cells_Schmitt2016	17.0377	Brain_Cerebellar_Hemisphere	30.3753	Heart_Left_Ventricle	3.72435
rs1706746	ENSG00000120071.13	KANSL1	Lung	1.39531e-05	0.587016	0.414687	0.789871	0.192233	Cis	1.5	3.07886e-06	chr17	45644091	C	T	b38	chr17	46029916	46225389	385825	Lung_cells_Schmitt2016	17.0377	Brain_Cerebellar_Hemisphere	30.3753	Heart_Left_Ventricle	3.72435
rs62054396	ENSG00000120071.13	KANSL1	Lung	1.39531e-05	0.589964	0.416068	0.798522	0.194175	Cis	1	2.39226e-06	chr17	45734144	T	C	b38	chr17	46029916	46225389	295772	Lung_cells_Schmitt2016	17.0377	Brain_Cerebellar_Hemisphere	30.3753	Heart_Left_Ventricle	3.72435
rs17563718	ENSG00000120071.13	KANSL1	Lung	1.39531e-05	0.589964	0.423127	0.783305	0.194175	Cis	1	2.39226e-06	chr17	45734307	C	T	b38	chr17	46029916	46225389	295609	Lung_cells_Schmitt2016	17.0377	Brain_Cerebellar_Hemisphere	30.3753	Heart_Left_Ventricle	3.72435
rs62054397	ENSG00000120071.13	KANSL1	Lung	1.39531e-05	0.589964	0.41164	0.780121	0.194175	Cis	1	2.39226e-06	chr17	45734426	C	T	b38	chr17	46029916	46225389	295490	Lung_cells_Schmitt2016	17.0377	Brain_Cerebellar_Hemisphere	30.3753	Heart_Left_Ventricle	3.72435
rs4569335	ENSG00000120071.13	KANSL1	Lung	1.39531e-05	0.589964	0.432606	0.808777	0.194175	Cis	1	2.39223e-06	chr17	45734584	A	C	b38	chr17	46029916	46225389	295332	Lung_cells_Schmitt2016	17.0377	Brain_Cerebellar_Hemisphere	30.3753	Heart_Left_Ventricle	3.72435
rs1526125	ENSG00000120071.13	KANSL1	Lung	1.39531e-05	0.589964	0.422887	0.7867	0.194175	Cis	1	2.39223e-06	chr17	45734811	C	T	b38	chr17	46029916	46225389	295105	Lung_cells_Schmitt2016	17.0377	Brain_Cerebellar_Hemisphere	30.3753	Heart_Left_Ventricle	3.72435
rs1526126	ENSG00000120071.13	KANSL1	Lung	1.39531e-05	0.589964	0.424417	0.78705	0.194175	Cis	1	2.39224e-06	chr17	45734852	C	T	b38	chr17	46029916	46225389	295064	Lung_cells_Schmitt2016	17.0377	Brain_Cerebellar_Hemisphere	30.3753	Heart_Left_Ventricle	3.72435
rs1526127	ENSG00000120071.13	KANSL1	Lung	1.39531e-05	0.589964	0.438424	0.820062	0.194175	Cis	1	2.39224e-06	chr17	45735032	C	G	b38	chr17	46029916	46225389	294884	Lung_cells_Schmitt2016	17.0377	Brain_Cerebellar_Hemisphere	30.3753	Heart_Left_Ventricle	3.72435
rs62054398	ENSG00000120071.13	KANSL1	Lung	1.39531e-05	0.589964	0.409245	0.786812	0.194175	Cis	1	2.39223e-06	chr17	45735233	A	G	b38	chr17	46029916	46225389	294683	Lung_cells_Schmitt2016	17.0377	Brain_Cerebellar_Hemisphere	30.3753	Heart_Left_Ventricle	3.72435
rs62054399	ENSG00000120071.13	KANSL1	Lung	1.39531e-05	0.589964	0.42219	0.799018	0.194175	Cis	1	2.39223e-06	chr17	45735258	G	A	b38	chr17	46029916	46225389	294658	Lung_cells_Schmitt2016	17.0377	Brain_Cerebellar_Hemisphere	30.3753	Heart_Left_Ventricle	3.72435
rs62054400	ENSG00000120071.13	KANSL1	Lung	1.39531e-05	0.589964	0.425087	0.785789	0.194175	Cis	1	2.39224e-06	chr17	45735283	T	C	b38	chr17	46029916	46225389	294633	Lung_cells_Schmitt2016	17.0377	Brain_Cerebellar_Hemisphere	30.3753	Heart_Left_Ventricle	3.72435
rs62054411	ENSG00000120071.13	KANSL1	Lung	1.39531e-05	0.589964	0.419569	0.783156	0.194175	Cis	1	2.39224e-06	chr17	45735318	A	G	b38	chr17	46029916	46225389	294598	Lung_cells_Schmitt2016	17.0377	Brain_Cerebellar_Hemisphere	30.3753	Heart_Left_Ventricle	3.72435
rs62054412	ENSG00000120071.13	KANSL1	Lung	1.39531e-05	0.589964	0.423706	0.774264	0.194175	Cis	1	2.39223e-06	chr17	45735636	G	A	b38	chr17	46029916	46225389	294280	Lung_cells_Schmitt2016	17.0377	Brain_Cerebellar_Hemisphere	30.3753	Heart_Left_Ventricle	3.72435
rs17563787	ENSG00000120071.13	KANSL1	Lung	1.39531e-05	0.589964	0.41358	0.78789	0.194175	Cis	1	2.39223e-06	chr17	45735886	C	G	b38	chr17	46029916	46225389	294030	Lung_cells_Schmitt2016	17.0377	Brain_Cerebellar_Hemisphere	30.3753	Heart_Left_Ventricle	3.72435
rs62054413	ENSG00000120071.13	KANSL1	Lung	1.39531e-05	0.589964	0.437215	0.805011	0.194175	Cis	1	2.39224e-06	chr17	45736004	G	C	b38	chr17	46029916	46225389	293912	Lung_cells_Schmitt2016	17.0377	Brain_Cerebellar_Hemisphere	30.3753	Heart_Left_Ventricle	3.72435
rs62054414	ENSG00000120071.13	KANSL1	Lung	1.39531e-05	0.589964	0.399186	0.791939	0.194175	Cis	1	2.39224e-06	chr17	45736049	G	A	b38	chr17	46029916	46225389	293867	Lung_cells_Schmitt2016	17.0377	Brain_Cerebellar_Hemisphere	30.3753	Heart_Left_Ventricle	3.72435
rs10451283	ENSG00000120071.13	KANSL1	Lung	2.69887e-05	0.496957	0.325674	0.672741	0.207767	Cis	1	6.07335e-06	chr17	45736654	T	C	b38	chr17	46029916	46225389	293262	Lung_cells_Schmitt2016	17.0377	Brain_Cerebellar_Hemisphere	30.3753	Heart_Left_Ventricle	3.72435
rs76421814	ENSG00000120071.13	KANSL1	Lung	1.39531e-05	0.589964	0.420671	0.797468	0.194175	Cis	1	2.39226e-06	chr17	45737061	T	C	b38	chr17	46029916	46225389	292855	Lung_cells_Schmitt2016	17.0377	Brain_Cerebellar_Hemisphere	30.3753	Heart_Left_Ventricle	3.72435
rs878888	ENSG00000120071.13	KANSL1	Lung	1.39531e-05	0.591786	0.433319	0.783823	0.193204	Cis	2	2.84482e-06	chr17	45835269	A	G	b38	chr17	46029916	46225389	194647	Lung_cells_Schmitt2016	17.0377	Brain_Cerebellar_Hemisphere	30.3753	Heart_Left_Ventricle	3.72435
rs4525537	ENSG00000120071.13	KANSL1	Lung	1.39531e-05	0.591786	0.416634	0.790166	0.193204	Cis	2	2.84482e-06	chr17	45835357	T	C	b38	chr17	46029916	46225389	194559	Lung_cells_Schmitt2016	17.0377	Brain_Cerebellar_Hemisphere	30.3753	Heart_Left_Ventricle	3.72435
rs4640231	ENSG00000120071.13	KANSL1	Lung	1.39531e-05	0.591786	0.427065	0.789044	0.193204	Cis	2	2.84482e-06	chr17	45835420	G	C	b38	chr17	46029916	46225389	194496	Lung_cells_Schmitt2016	17.0377	Brain_Cerebellar_Hemisphere	30.3753	Heart_Left_Ventricle	3.72435
rs4482334	ENSG00000120071.13	KANSL1	Lung	1.39531e-05	0.591786	0.40566	0.769431	0.193204	Cis	2	2.84482e-06	chr17	45835464	T	C	b38	chr17	46029916	46225389	194452	Lung_cells_Schmitt2016	17.0377	Brain_Cerebellar_Hemisphere	30.3753	Heart_Left_Ventricle	3.72435
rs56127111	ENSG00000120071.13	KANSL1	Lung	1.39531e-05	0.591786	0.416416	0.779283	0.193204	Cis	2	2.84482e-06	chr17	45835949	C	T	b38	chr17	46029916	46225389	193967	Lung_cells_Schmitt2016	17.0377	Brain_Cerebellar_Hemisphere	30.3753	Heart_Left_Ventricle	3.72435
rs75104593	ENSG00000120071.13	KANSL1	Lung	1.39531e-05	0.591786	0.429822	0.810193	0.193204	Cis	2	2.84482e-06	chr17	45836191	T	G	b38	chr17	46029916	46225389	193725	Lung_cells_Schmitt2016	17.0377	Brain_Cerebellar_Hemisphere	30.3753	Heart_Left_Ventricle	3.72435
rs74998289	ENSG00000120071.13	KANSL1	Lung	1.39531e-05	0.591786	0.421031	0.785517	0.193204	Cis	2	2.84482e-06	chr17	45836192	T	G	b38	chr17	46029916	46225389	193724	Lung_cells_Schmitt2016	17.0377	Brain_Cerebellar_Hemisphere	30.3753	Heart_Left_Ventricle	3.72435
rs10445362	ENSG00000120071.13	KANSL1	Lung	1.39531e-05	0.591786	0.408179	0.778567	0.193204	Cis	2	2.84482e-06	chr17	45837188	C	A	b38	chr17	46029916	46225389	192728	Lung_cells_Schmitt2016	17.0377	Brain_Cerebellar_Hemisphere	30.3753	Heart_Left_Ventricle	3.72435
rs10445363	ENSG00000120071.13	KANSL1	Lung	1.07447e-05	0.60728	0.426467	0.803742	0.192233	Cis	2	1.5059e-06	chr17	45837192	G	A	b38	chr17	46029916	46225389	192724	Lung_cells_Schmitt2016	17.0377	Brain_Cerebellar_Hemisphere	30.3753	Heart_Left_Ventricle	3.72435
rs62054802	ENSG00000120071.13	KANSL1	Lung	1.39531e-05	0.591786	0.422717	0.804357	0.193204	Cis	2	2.84482e-06	chr17	45837232	G	C	b38	chr17	46029916	46225389	192684	Lung_cells_Schmitt2016	17.0377	Brain_Cerebellar_Hemisphere	30.3753	Heart_Left_Ventricle	3.72435
rs62054803	ENSG00000120071.13	KANSL1	Lung	1.39531e-05	0.591786	0.423091	0.794782	0.193204	Cis	2	2.84482e-06	chr17	45837362	G	T	b38	chr17	46029916	46225389	192554	Lung_cells_Schmitt2016	17.0377	Brain_Cerebellar_Hemisphere	30.3753	Heart_Left_Ventricle	3.72435
rs62054804	ENSG00000120071.13	KANSL1	Lung	1.39531e-05	0.591786	0.413045	0.778563	0.193204	Cis	2	2.84482e-06	chr17	45837443	C	T	b38	chr17	46029916	46225389	192473	Lung_cells_Schmitt2016	17.0377	Brain_Cerebellar_Hemisphere	30.3753	Heart_Left_Ventricle	3.72435
rs62054805	ENSG00000120071.13	KANSL1	Lung	1.39531e-05	0.591786	0.411915	0.793861	0.193204	Cis	2	2.84482e-06	chr17	45837688	A	G	b38	chr17	46029916	46225389	192228	Lung_cells_Schmitt2016	17.0377	Brain_Cerebellar_Hemisphere	30.3753	Heart_Left_Ventricle	3.72435
rs62054806	ENSG00000120071.13	KANSL1	Lung	1.39531e-05	0.591786	0.416375	0.803306	0.193204	Cis	2	2.84482e-06	chr17	45837946	C	T	b38	chr17	46029916	46225389	191970	Lung_cells_Schmitt2016	17.0377	Brain_Cerebellar_Hemisphere	30.3753	Heart_Left_Ventricle	3.72435
rs62054807	ENSG00000120071.13	KANSL1	Lung	0.000387734	0.450535	0.226529	0.595626	0.246602	Cis	2	9.04736e-05	chr17	45838131	C	T	b38	chr17	46029916	46225389	191785	Lung_cells_Schmitt2016	17.0377	Brain_Cerebellar_Hemisphere	30.3753	Heart_Left_Ventricle	3.72435
rs10445364	ENSG00000120071.13	KANSL1	Lung	1.39531e-05	0.591786	0.396134	0.775504	0.193204	Cis	2	2.84482e-06	chr17	45838990	G	A	b38	chr17	46029916	46225389	190926	Lung_cells_Schmitt2016	17.0377	Brain_Cerebellar_Hemisphere	30.3753	Heart_Left_Ventricle	3.72435
rs10445333	ENSG00000120071.13	KANSL1	Lung	1.39531e-05	0.591786	0.415008	0.773419	0.193204	Cis	2	2.84482e-06	chr17	45839143	A	G	b38	chr17	46029916	46225389	190773	Lung_cells_Schmitt2016	17.0377	Brain_Cerebellar_Hemisphere	30.3753	Heart_Left_Ventricle	3.72435
rs17690176	ENSG00000120071.13	KANSL1	Lung	1.39531e-05	0.591786	0.412625	0.796713	0.193204	Cis	2	2.84482e-06	chr17	45839407	A	C	b38	chr17	46029916	46225389	190509	Lung_cells_Schmitt2016	17.0377	Brain_Cerebellar_Hemisphere	30.3753	Heart_Left_Ventricle	3.72435
rs767058	ENSG00000120071.13	KANSL1	Lung	1.39531e-05	0.591786	0.429877	0.788523	0.193204	Cis	1	2.84482e-06	chr17	45921401	T	C	b38	chr17	46029916	46225389	108515	Lung_cells_Schmitt2016	17.0377	Brain_Cerebellar_Hemisphere	30.3753	Heart_Left_Ventricle	3.72435
rs767057	ENSG00000120071.13	KANSL1	Lung	1.39531e-05	0.591786	0.417512	0.79204	0.193204	Cis	1	2.84482e-06	chr17	45921456	A	G	b38	chr17	46029916	46225389	108460	Lung_cells_Schmitt2016	17.0377	Brain_Cerebellar_Hemisphere	30.3753	Heart_Left_Ventricle	3.72435
rs767056	ENSG00000120071.13	KANSL1	Lung	1.39531e-05	0.591786	0.429249	0.791236	0.193204	Cis	1	2.84482e-06	chr17	45921544	C	T	b38	chr17	46029916	46225389	108372	Lung_cells_Schmitt2016	17.0377	Brain_Cerebellar_Hemisphere	30.3753	Heart_Left_Ventricle	3.72435
rs767059	ENSG00000120071.13	KANSL1	Lung	1.58836e-05	0.570569	0.378325	0.765567	0.195098	Cis	1	3.51878e-06	chr17	45921734	G	C	b38	chr17	46029916	46225389	108182	Lung_cells_Schmitt2016	17.0377	Brain_Cerebellar_Hemisphere	30.3753	Heart_Left_Ventricle	3.72435
rs62058964	ENSG00000120071.13	KANSL1	Lung	1.39531e-05	0.600612	0.440755	0.794898	0.194175	Cis	1	2.27961e-06	chr17	45922040	A	G	b38	chr17	46029916	46225389	107876	Lung_cells_Schmitt2016	17.0377	Brain_Cerebellar_Hemisphere	30.3753	Heart_Left_Ventricle	3.72435
rs62058965	ENSG00000120071.13	KANSL1	Lung	1.39531e-05	0.591786	0.421363	0.793157	0.193204	Cis	1	2.84482e-06	chr17	45922163	G	C	b38	chr17	46029916	46225389	107753	Lung_cells_Schmitt2016	17.0377	Brain_Cerebellar_Hemisphere	30.3753	Heart_Left_Ventricle	3.72435
rs1967981	ENSG00000120071.13	KANSL1	Lung	1.39531e-05	0.591786	0.424293	0.790826	0.193204	Cis	1	2.84482e-06	chr17	45922419	C	G	b38	chr17	46029916	46225389	107497	Lung_cells_Schmitt2016	17.0377	Brain_Cerebellar_Hemisphere	30.3753	Heart_Left_Ventricle	3.72435
rs1476127	ENSG00000120071.13	KANSL1	Lung	1.39531e-05	0.591786	0.413453	0.795077	0.193204	Cis	1	2.84482e-06	chr17	45922427	G	A	b38	chr17	46029916	46225389	107489	Lung_cells_Schmitt2016	17.0377	Brain_Cerebellar_Hemisphere	30.3753	Heart_Left_Ventricle	3.72435
rs55929431	ENSG00000120071.13	KANSL1	Lung	1.79944e-05	0.572361	0.392868	0.7632	0.195146	Cis	1	4.00213e-06	chr17	45922836	G	A	b38	chr17	46029916	46225389	107080	Lung_cells_Schmitt2016	17.0377	Brain_Cerebellar_Hemisphere	30.3753	Heart_Left_Ventricle	3.72435
rs8079501	ENSG00000120071.13	KANSL1	Lung	1.39531e-05	0.591786	0.419272	0.792509	0.193204	Cis	1	2.84482e-06	chr17	45922868	A	T	b38	chr17	46029916	46225389	107048	Lung_cells_Schmitt2016	17.0377	Brain_Cerebellar_Hemisphere	30.3753	Heart_Left_Ventricle	3.72435
rs56002706	ENSG00000120071.13	KANSL1	Lung	1.39531e-05	0.591786	0.420787	0.789415	0.193204	Cis	1	2.84482e-06	chr17	45923139	C	T	b38	chr17	46029916	46225389	106777	Lung_cells_Schmitt2016	17.0377	Brain_Cerebellar_Hemisphere	30.3753	Heart_Left_Ventricle	3.72435
rs8078495	ENSG00000120071.13	KANSL1	Lung	1.39531e-05	0.591786	0.4155	0.77543	0.193204	Cis	1	2.84482e-06	chr17	45923244	G	A	b38	chr17	46029916	46225389	106672	Lung_cells_Schmitt2016	17.0377	Brain_Cerebellar_Hemisphere	30.3753	Heart_Left_Ventricle	3.72435
rs17649866	ENSG00000120071.13	KANSL1	Lung	1.39531e-05	0.591786	0.423487	0.797543	0.193204	Cis	1	2.84482e-06	chr17	45923548	T	C	b38	chr17	46029916	46225389	106368	Lung_cells_Schmitt2016	17.0377	Brain_Cerebellar_Hemisphere	30.3753	Heart_Left_Ventricle	3.72435
rs62058968	ENSG00000120071.13	KANSL1	Lung	1.39531e-05	0.591786	0.419095	0.791506	0.193204	Cis	1	2.84482e-06	chr17	45923862	G	A	b38	chr17	46029916	46225389	106054	Lung_cells_Schmitt2016	17.0377	Brain_Cerebellar_Hemisphere	30.3753	Heart_Left_Ventricle	3.72435
rs17564493	ENSG00000120071.13	KANSL1	Lung	1.39531e-05	0.591786	0.418593	0.777802	0.193204	Cis	1	2.84482e-06	chr17	45924013	C	T	b38	chr17	46029916	46225389	105903	Lung_cells_Schmitt2016	17.0377	Brain_Cerebellar_Hemisphere	30.3753	Heart_Left_Ventricle	3.72435
rs17649918	ENSG00000120071.13	KANSL1	Lung	1.39531e-05	0.591786	0.418163	0.782052	0.193204	Cis	1	2.84482e-06	chr17	45924255	A	G	b38	chr17	46029916	46225389	105661	Lung_cells_Schmitt2016	17.0377	Brain_Cerebellar_Hemisphere	30.3753	Heart_Left_Ventricle	3.72435
rs17649954	ENSG00000120071.13	KANSL1	Lung	1.39531e-05	0.591786	0.420038	0.790272	0.193204	Cis	1	2.84482e-06	chr17	45924295	A	G	b38	chr17	46029916	46225389	105621	Lung_cells_Schmitt2016	17.0377	Brain_Cerebellar_Hemisphere	30.3753	Heart_Left_Ventricle	3.72435
rs55685451	ENSG00000120071.13	KANSL1	Lung	1.39531e-05	0.591786	0.435248	0.807561	0.193204	Cis	1	2.84482e-06	chr17	45924591	T	G	b38	chr17	46029916	46225389	105325	Lung_cells_Schmitt2016	17.0377	Brain_Cerebellar_Hemisphere	30.3753	Heart_Left_Ventricle	3.72435
rs17564591	ENSG00000120071.13	KANSL1	Lung	1.39531e-05	0.591786	0.411837	0.788754	0.193204	Cis	1	2.84482e-06	chr17	45924696	A	C	b38	chr17	46029916	46225389	105220	Lung_cells_Schmitt2016	17.0377	Brain_Cerebellar_Hemisphere	30.3753	Heart_Left_Ventricle	3.72435
rs17564619	ENSG00000120071.13	KANSL1	Lung	1.39531e-05	0.591786	0.427608	0.779666	0.193204	Cis	1	2.84482e-06	chr17	45924772	A	G	b38	chr17	46029916	46225389	105144	Lung_cells_Schmitt2016	17.0377	Brain_Cerebellar_Hemisphere	30.3753	Heart_Left_Ventricle	3.72435
rs62059003	ENSG00000120071.13	KANSL1	Lung	1.39531e-05	0.591786	0.407055	0.789208	0.193204	Cis	1	2.84482e-06	chr17	45925065	C	T	b38	chr17	46029916	46225389	104851	Lung_cells_Schmitt2016	17.0377	Brain_Cerebellar_Hemisphere	30.3753	Heart_Left_Ventricle	3.72435
rs17650063	ENSG00000120071.13	KANSL1	Lung	1.39531e-05	0.591786	0.403921	0.768632	0.193204	Cis	1	2.84482e-06	chr17	45925189	A	G	b38	chr17	46029916	46225389	104727	Lung_cells_Schmitt2016	17.0377	Brain_Cerebellar_Hemisphere	30.3753	Heart_Left_Ventricle	3.72435
rs17564703	ENSG00000120071.13	KANSL1	Lung	1.39531e-05	0.591786	0.426859	0.796999	0.193204	Cis	1	2.84482e-06	chr17	45925229	C	T	b38	chr17	46029916	46225389	104687	Lung_cells_Schmitt2016	17.0377	Brain_Cerebellar_Hemisphere	30.3753	Heart_Left_Ventricle	3.72435
rs76090253	ENSG00000120071.13	KANSL1	Lung	1.39531e-05	0.591786	0.433231	0.797676	0.193204	Cis	1	2.84482e-06	chr17	45925603	A	C	b38	chr17	46029916	46225389	104313	Lung_cells_Schmitt2016	17.0377	Brain_Cerebellar_Hemisphere	30.3753	Heart_Left_Ventricle	3.72435
rs55788597	ENSG00000120071.13	KANSL1	Lung	1.39531e-05	0.591786	0.415063	0.791455	0.193204	Cis	1	2.84482e-06	chr17	45926031	T	A	b38	chr17	46029916	46225389	103885	Lung_cells_Schmitt2016	17.0377	Brain_Cerebellar_Hemisphere	30.3753	Heart_Left_Ventricle	3.72435
rs56197117	ENSG00000120071.13	KANSL1	Lung	1.39531e-05	0.591786	0.428802	0.805029	0.193204	Cis	1	2.84482e-06	chr17	45926080	A	G	b38	chr17	46029916	46225389	103836	Lung_cells_Schmitt2016	17.0377	Brain_Cerebellar_Hemisphere	30.3753	Heart_Left_Ventricle	3.72435
rs56249311	ENSG00000120071.13	KANSL1	Lung	1.39531e-05	0.591786	0.409754	0.787942	0.193204	Cis	1	2.84482e-06	chr17	45926233	C	T	b38	chr17	46029916	46225389	103683	Lung_cells_Schmitt2016	17.0377	Brain_Cerebellar_Hemisphere	30.3753	Heart_Left_Ventricle	3.72435
rs62059004	ENSG00000120071.13	KANSL1	Lung	1.39531e-05	0.591786	0.419138	0.794644	0.193204	Cis	1	2.84482e-06	chr17	45926527	A	G	b38	chr17	46029916	46225389	103389	Lung_cells_Schmitt2016	17.0377	Brain_Cerebellar_Hemisphere	30.3753	Heart_Left_Ventricle	3.72435
rs76500077	ENSG00000120071.13	KANSL1	Lung	1.39531e-05	0.591786	0.403877	0.781111	0.193204	Cis	1	2.84482e-06	chr17	45926710	T	C	b38	chr17	46029916	46225389	103206	Lung_cells_Schmitt2016	17.0377	Brain_Cerebellar_Hemisphere	30.3753	Heart_Left_Ventricle	3.72435
rs62059005	ENSG00000120071.13	KANSL1	Lung	1.39531e-05	0.591786	0.419314	0.767433	0.193204	Cis	1	2.84482e-06	chr17	45927106	A	G	b38	chr17	46029916	46225389	102810	Lung_cells_Schmitt2016	17.0377	Brain_Cerebellar_Hemisphere	30.3753	Heart_Left_Ventricle	3.72435
rs113796169	ENSG00000120071.13	KANSL1	Lung	1.39531e-05	0.591786	0.431041	0.800468	0.193204	Cis	1	2.84482e-06	chr17	45927888	T	A	b38	chr17	46029916	46225389	102028	Lung_cells_Schmitt2016	17.0377	Brain_Cerebellar_Hemisphere	30.3753	Heart_Left_Ventricle	3.72435
rs112454267	ENSG00000120071.13	KANSL1	Lung	1.39531e-05	0.591786	0.427617	0.803887	0.193204	Cis	1	2.84482e-06	chr17	45927963	G	A	b38	chr17	46029916	46225389	101953	Lung_cells_Schmitt2016	17.0377	Brain_Cerebellar_Hemisphere	30.3753	Heart_Left_Ventricle	3.72435
rs17564780	ENSG00000120071.13	KANSL1	Lung	1.39531e-05	0.591786	0.418695	0.769658	0.193204	Cis	1	2.84482e-06	chr17	45928047	A	G	b38	chr17	46029916	46225389	101869	Lung_cells_Schmitt2016	17.0377	Brain_Cerebellar_Hemisphere	30.3753	Heart_Left_Ventricle	3.72435
rs62059007	ENSG00000120071.13	KANSL1	Lung	1.39531e-05	0.591786	0.409932	0.79005	0.193204	Cis	1	2.84482e-06	chr17	45928249	A	G	b38	chr17	46029916	46225389	101667	Lung_cells_Schmitt2016	17.0377	Brain_Cerebellar_Hemisphere	30.3753	Heart_Left_Ventricle	3.72435
rs62059008	ENSG00000120071.13	KANSL1	Lung	1.39531e-05	0.591786	0.413366	0.796075	0.193204	Cis	1	2.84482e-06	chr17	45928719	A	G	b38	chr17	46029916	46225389	101197	Lung_cells_Schmitt2016	17.0377	Brain_Cerebellar_Hemisphere	30.3753	Heart_Left_Ventricle	3.72435
rs62059009	ENSG00000120071.13	KANSL1	Lung	1.39531e-05	0.591786	0.414092	0.79155	0.193204	Cis	1	2.84482e-06	chr17	45928764	T	C	b38	chr17	46029916	46225389	101152	Lung_cells_Schmitt2016	17.0377	Brain_Cerebellar_Hemisphere	30.3753	Heart_Left_Ventricle	3.72435
rs62061705	ENSG00000120071.13	KANSL1	Lung	1.39531e-05	0.591786	0.400213	0.778255	0.193204	Cis	1	2.84482e-06	chr17	45928886	T	C	b38	chr17	46029916	46225389	101030	Lung_cells_Schmitt2016	17.0377	Brain_Cerebellar_Hemisphere	30.3753	Heart_Left_Ventricle	3.72435
rs17564829	ENSG00000120071.13	KANSL1	Lung	1.39531e-05	0.591786	0.415885	0.777517	0.193204	Cis	1	2.84482e-06	chr17	45929235	T	C	b38	chr17	46029916	46225389	100681	Lung_cells_Schmitt2016	17.0377	Brain_Cerebellar_Hemisphere	30.3753	Heart_Left_Ventricle	3.72435
rs62061706	ENSG00000120071.13	KANSL1	Lung	1.39531e-05	0.591786	0.420696	0.786427	0.193204	Cis	1	2.84482e-06	chr17	45929530	T	C	b38	chr17	46029916	46225389	100386	Lung_cells_Schmitt2016	17.0377	Brain_Cerebellar_Hemisphere	30.3753	Heart_Left_Ventricle	3.72435
rs62061707	ENSG00000120071.13	KANSL1	Lung	1.39531e-05	0.591786	0.403065	0.779011	0.193204	Cis	1	2.84482e-06	chr17	45929588	T	C	b38	chr17	46029916	46225389	100328	Lung_cells_Schmitt2016	17.0377	Brain_Cerebellar_Hemisphere	30.3753	Heart_Left_Ventricle	3.72435
rs62061708	ENSG00000120071.13	KANSL1	Lung	1.39531e-05	0.591786	0.409226	0.779742	0.193204	Cis	1	2.84482e-06	chr17	45929590	A	G	b38	chr17	46029916	46225389	100326	Lung_cells_Schmitt2016	17.0377	Brain_Cerebellar_Hemisphere	30.3753	Heart_Left_Ventricle	3.72435
rs62061709	ENSG00000120071.13	KANSL1	Lung	1.39531e-05	0.591786	0.422533	0.770822	0.193204	Cis	1	2.84482e-06	chr17	45930127	C	T	b38	chr17	46029916	46225389	99789	Lung_cells_Schmitt2016	17.0377	Brain_Cerebellar_Hemisphere	30.3753	Heart_Left_Ventricle	3.72435
rs79492906	ENSG00000120071.13	KANSL1	Lung	1.39531e-05	0.591786	0.415939	0.808654	0.193204	Cis	1	2.84482e-06	chr17	45907498	C	T	b38	chr17	46029916	46225389	122418	Lung_cells_Schmitt2016	17.0377	Brain_Cerebellar_Hemisphere	30.3753	Heart_Left_Ventricle	3.72435
rs62056811	ENSG00000120071.13	KANSL1	Lung	1.39531e-05	0.591786	0.431114	0.789236	0.193204	Cis	1	2.84482e-06	chr17	45907881	C	T	b38	chr17	46029916	46225389	122035	Lung_cells_Schmitt2016	17.0377	Brain_Cerebellar_Hemisphere	30.3753	Heart_Left_Ventricle	3.72435
rs74509629	ENSG00000120071.13	KANSL1	Lung	3.24896e-05	0.576591	0.39207	0.767742	0.191262	Cis	1	7.32949e-06	chr17	45908231	C	T	b38	chr17	46029916	46225389	121685	Lung_cells_Schmitt2016	17.0377	Brain_Cerebellar_Hemisphere	30.3753	Heart_Left_Ventricle	3.72435
rs79290980	ENSG00000120071.13	KANSL1	Lung	1.39531e-05	0.591786	0.422463	0.797932	0.193204	Cis	1	2.84482e-06	chr17	45908296	T	C	b38	chr17	46029916	46225389	121620	Lung_cells_Schmitt2016	17.0377	Brain_Cerebellar_Hemisphere	30.3753	Heart_Left_Ventricle	3.72435
rs1467968	ENSG00000120071.13	KANSL1	Lung	1.39531e-05	0.591786	0.435953	0.79396	0.193204	Cis	1	2.84482e-06	chr17	45909030	C	T	b38	chr17	46029916	46225389	120886	Lung_cells_Schmitt2016	17.0377	Brain_Cerebellar_Hemisphere	30.3753	Heart_Left_Ventricle	3.72435
rs4371195	ENSG00000120071.13	KANSL1	Lung	1.39531e-05	0.591786	0.428158	0.797475	0.193204	Cis	1	2.84482e-06	chr17	45909054	A	G	b38	chr17	46029916	46225389	120862	Lung_cells_Schmitt2016	17.0377	Brain_Cerebellar_Hemisphere	30.3753	Heart_Left_Ventricle	3.72435
rs12150125	ENSG00000120071.13	KANSL1	Lung	1.39531e-05	0.591786	0.416963	0.798105	0.193204	Cis	1	2.84482e-06	chr17	45909066	G	A	b38	chr17	46029916	46225389	120850	Lung_cells_Schmitt2016	17.0377	Brain_Cerebellar_Hemisphere	30.3753	Heart_Left_Ventricle	3.72435
rs12150527	ENSG00000120071.13	KANSL1	Lung	1.39531e-05	0.591786	0.424129	0.813633	0.193204	Cis	1	2.84482e-06	chr17	45909096	A	G	b38	chr17	46029916	46225389	120820	Lung_cells_Schmitt2016	17.0377	Brain_Cerebellar_Hemisphere	30.3753	Heart_Left_Ventricle	3.72435
rs7502888	ENSG00000120071.13	KANSL1	Lung	1.39531e-05	0.591786	0.410538	0.794862	0.193204	Cis	1	2.84482e-06	chr17	45909626	G	C	b38	chr17	46029916	46225389	120290	Lung_cells_Schmitt2016	17.0377	Brain_Cerebellar_Hemisphere	30.3753	Heart_Left_Ventricle	3.72435
rs62056812	ENSG00000120071.13	KANSL1	Lung	3.2946e-05	0.589648	0.427392	0.799123	0.190291	Cis	1	7.4345e-06	chr17	45909788	G	A	b38	chr17	46029916	46225389	120128	Lung_cells_Schmitt2016	17.0377	Brain_Cerebellar_Hemisphere	30.3753	Heart_Left_Ventricle	3.72435
rs111447859	ENSG00000120071.13	KANSL1	Lung	1.39531e-05	0.591786	0.402824	0.783509	0.193204	Cis	1	2.84482e-06	chr17	45909818	T	C	b38	chr17	46029916	46225389	120098	Lung_cells_Schmitt2016	17.0377	Brain_Cerebellar_Hemisphere	30.3753	Heart_Left_Ventricle	3.72435
rs28439143	ENSG00000120071.13	KANSL1	Lung	1.39531e-05	0.591786	0.418957	0.803599	0.193204	Cis	1	2.84482e-06	chr17	45910357	G	A	b38	chr17	46029916	46225389	119559	Lung_cells_Schmitt2016	17.0377	Brain_Cerebellar_Hemisphere	30.3753	Heart_Left_Ventricle	3.72435
rs56189701	ENSG00000120071.13	KANSL1	Lung	1.58335e-05	0.582844	0.417215	0.792648	0.192233	Cis	1	3.5057e-06	chr17	45910435	T	C	b38	chr17	46029916	46225389	119481	Lung_cells_Schmitt2016	17.0377	Brain_Cerebellar_Hemisphere	30.3753	Heart_Left_Ventricle	3.72435
rs2435204	ENSG00000120071.13	KANSL1	Lung	3.23157e-05	0.56137	0.382334	0.746225	0.2	Cis	1	7.28621e-06	chr17	45910839	A	G	b38	chr17	46029916	46225389	119077	Lung_cells_Schmitt2016	17.0377	Brain_Cerebellar_Hemisphere	30.3753	Heart_Left_Ventricle	3.72435
rs62056835	ENSG00000120071.13	KANSL1	Lung	1.39531e-05	0.591786	0.411098	0.784461	0.193204	Cis	1	2.84482e-06	chr17	45911257	G	A	b38	chr17	46029916	46225389	118659	Lung_cells_Schmitt2016	17.0377	Brain_Cerebellar_Hemisphere	30.3753	Heart_Left_Ventricle	3.72435
rs62056837	ENSG00000120071.13	KANSL1	Lung	1.39531e-05	0.591786	0.425642	0.793093	0.193204	Cis	1	2.84482e-06	chr17	45911518	T	C	b38	chr17	46029916	46225389	118398	Lung_cells_Schmitt2016	17.0377	Brain_Cerebellar_Hemisphere	30.3753	Heart_Left_Ventricle	3.72435
rs62056838	ENSG00000120071.13	KANSL1	Lung	1.39531e-05	0.591786	0.434406	0.782734	0.193204	Cis	1	2.84482e-06	chr17	45911721	A	G	b38	chr17	46029916	46225389	118195	Lung_cells_Schmitt2016	17.0377	Brain_Cerebellar_Hemisphere	30.3753	Heart_Left_Ventricle	3.72435
rs62056839	ENSG00000120071.13	KANSL1	Lung	1.39531e-05	0.591786	0.415297	0.805236	0.193204	Cis	1	2.84482e-06	chr17	45911855	T	C	b38	chr17	46029916	46225389	118061	Lung_cells_Schmitt2016	17.0377	Brain_Cerebellar_Hemisphere	30.3753	Heart_Left_Ventricle	3.72435
rs62056840	ENSG00000120071.13	KANSL1	Lung	1.39531e-05	0.591786	0.440734	0.798645	0.193204	Cis	1	2.84482e-06	chr17	45912323	T	C	b38	chr17	46029916	46225389	117593	Lung_cells_Schmitt2016	17.0377	Brain_Cerebellar_Hemisphere	30.3753	Heart_Left_Ventricle	3.72435
rs112116311	ENSG00000120071.13	KANSL1	Lung	1.39531e-05	0.591786	0.425025	0.802135	0.193204	Cis	1	2.84482e-06	chr17	45912532	T	G	b38	chr17	46029916	46225389	117384	Lung_cells_Schmitt2016	17.0377	Brain_Cerebellar_Hemisphere	30.3753	Heart_Left_Ventricle	3.72435
rs78209533	ENSG00000120071.13	KANSL1	Lung	1.39531e-05	0.591786	0.422579	0.786699	0.193204	Cis	1	2.84482e-06	chr17	45912543	A	G	b38	chr17	46029916	46225389	117373	Lung_cells_Schmitt2016	17.0377	Brain_Cerebellar_Hemisphere	30.3753	Heart_Left_Ventricle	3.72435
rs62056841	ENSG00000120071.13	KANSL1	Lung	1.39531e-05	0.591786	0.410031	0.801943	0.193204	Cis	1	2.84482e-06	chr17	45912675	A	C	b38	chr17	46029916	46225389	117241	Lung_cells_Schmitt2016	17.0377	Brain_Cerebellar_Hemisphere	30.3753	Heart_Left_Ventricle	3.72435
rs79860128	ENSG00000120071.13	KANSL1	Lung	1.39531e-05	0.591786	0.417592	0.783802	0.193204	Cis	1	2.84482e-06	chr17	45912706	A	G	b38	chr17	46029916	46225389	117210	Lung_cells_Schmitt2016	17.0377	Brain_Cerebellar_Hemisphere	30.3753	Heart_Left_Ventricle	3.72435
rs9944484	ENSG00000120071.13	KANSL1	Lung	1.39531e-05	0.590899	0.415177	0.786831	0.194175	Cis	1	2.91813e-06	chr17	45913296	G	A	b38	chr17	46029916	46225389	116620	Lung_cells_Schmitt2016	17.0377	Brain_Cerebellar_Hemisphere	30.3753	Heart_Left_Ventricle	3.72435
rs17563965	ENSG00000120071.13	KANSL1	Lung	1.68467e-05	0.567443	0.388861	0.769883	0.196117	Cis	1	3.7374e-06	chr17	45913553	A	G	b38	chr17	46029916	46225389	116363	Lung_cells_Schmitt2016	17.0377	Brain_Cerebellar_Hemisphere	30.3753	Heart_Left_Ventricle	3.72435
rs17563986	ENSG00000120071.13	KANSL1	Lung	1.39531e-05	0.591786	0.409157	0.793696	0.193204	Cis	1	2.84482e-06	chr17	45913906	A	G	b38	chr17	46029916	46225389	116010	Lung_cells_Schmitt2016	17.0377	Brain_Cerebellar_Hemisphere	30.3753	Heart_Left_Ventricle	3.72435
rs17564020	ENSG00000120071.13	KANSL1	Lung	2.58187e-05	0.565452	0.399869	0.771159	0.194175	Cis	1	5.802e-06	chr17	45914415	G	T	b38	chr17	46029916	46225389	115501	Lung_cells_Schmitt2016	17.0377	Brain_Cerebellar_Hemisphere	30.3753	Heart_Left_Ventricle	3.72435
rs55682376	ENSG00000120071.13	KANSL1	Lung	1.07447e-05	0.60728	0.424303	0.806349	0.192233	Cis	1	1.5059e-06	chr17	45914522	G	A	b38	chr17	46029916	46225389	115394	Lung_cells_Schmitt2016	17.0377	Brain_Cerebellar_Hemisphere	30.3753	Heart_Left_Ventricle	3.72435
rs55788678	ENSG00000120071.13	KANSL1	Lung	1.39531e-05	0.591786	0.414277	0.77849	0.193204	Cis	1	2.84482e-06	chr17	45914867	C	T	b38	chr17	46029916	46225389	115049	Lung_cells_Schmitt2016	17.0377	Brain_Cerebellar_Hemisphere	30.3753	Heart_Left_Ventricle	3.72435
rs56042957	ENSG00000120071.13	KANSL1	Lung	2.39571e-05	0.5748	0.388468	0.760491	0.194175	Cis	1	5.3672e-06	chr17	45914878	G	A	b38	chr17	46029916	46225389	115038	Lung_cells_Schmitt2016	17.0377	Brain_Cerebellar_Hemisphere	30.3753	Heart_Left_Ventricle	3.72435
rs55810795	ENSG00000120071.13	KANSL1	Lung	1.39531e-05	0.591786	0.417026	0.78462	0.193204	Cis	1	2.84482e-06	chr17	45914917	A	G	b38	chr17	46029916	46225389	114999	Lung_cells_Schmitt2016	17.0377	Brain_Cerebellar_Hemisphere	30.3753	Heart_Left_Ventricle	3.72435
rs55933304	ENSG00000120071.13	KANSL1	Lung	1.39531e-05	0.591786	0.417202	0.787776	0.193204	Cis	1	2.84482e-06	chr17	45914939	G	A	b38	chr17	46029916	46225389	114977	Lung_cells_Schmitt2016	17.0377	Brain_Cerebellar_Hemisphere	30.3753	Heart_Left_Ventricle	3.72435
rs62056848	ENSG00000120071.13	KANSL1	Lung	1.39531e-05	0.591786	0.425519	0.783765	0.193204	Cis	1	2.84482e-06	chr17	45915090	G	A	b38	chr17	46029916	46225389	114826	Lung_cells_Schmitt2016	17.0377	Brain_Cerebellar_Hemisphere	30.3753	Heart_Left_Ventricle	3.72435
rs62056849	ENSG00000120071.13	KANSL1	Lung	1.39531e-05	0.591786	0.428133	0.791072	0.193204	Cis	1	2.84482e-06	chr17	45915097	G	C	b38	chr17	46029916	46225389	114819	Lung_cells_Schmitt2016	17.0377	Brain_Cerebellar_Hemisphere	30.3753	Heart_Left_Ventricle	3.72435
rs62056850	ENSG00000120071.13	KANSL1	Lung	1.97753e-05	0.602678	0.432404	0.789345	0.194175	Cis	1	4.41058e-06	chr17	45915215	C	T	b38	chr17	46029916	46225389	114701	Lung_cells_Schmitt2016	17.0377	Brain_Cerebellar_Hemisphere	30.3753	Heart_Left_Ventricle	3.72435
rs77926909	ENSG00000120071.13	KANSL1	Lung	1.39531e-05	0.594924	0.423726	0.79175	0.194175	Cis	1	2.68667e-06	chr17	45916886	T	C	b38	chr17	46029916	46225389	113030	Lung_cells_Schmitt2016	17.0377	Brain_Cerebellar_Hemisphere	30.3753	Heart_Left_Ventricle	3.72435
rs111541901	ENSG00000120071.13	KANSL1	Lung	1.39531e-05	0.591786	0.410031	0.796611	0.193204	Cis	1	2.84482e-06	chr17	45916992	C	T	b38	chr17	46029916	46225389	112924	Lung_cells_Schmitt2016	17.0377	Brain_Cerebellar_Hemisphere	30.3753	Heart_Left_Ventricle	3.72435
rs17649518	ENSG00000120071.13	KANSL1	Lung	1.39531e-05	0.591786	0.409027	0.777762	0.193204	Cis	1	2.84482e-06	chr17	45917020	C	A	b38	chr17	46029916	46225389	112896	Lung_cells_Schmitt2016	17.0377	Brain_Cerebellar_Hemisphere	30.3753	Heart_Left_Ventricle	3.72435
rs62056859	ENSG00000120071.13	KANSL1	Lung	1.39531e-05	0.591786	0.413243	0.790701	0.193204	Cis	1	2.84482e-06	chr17	45917069	A	G	b38	chr17	46029916	46225389	112847	Lung_cells_Schmitt2016	17.0377	Brain_Cerebellar_Hemisphere	30.3753	Heart_Left_Ventricle	3.72435
rs112647192	ENSG00000120071.13	KANSL1	Lung	1.39531e-05	0.591786	0.424485	0.776696	0.193204	Cis	1	2.84482e-06	chr17	45917257	G	A	b38	chr17	46029916	46225389	112659	Lung_cells_Schmitt2016	17.0377	Brain_Cerebellar_Hemisphere	30.3753	Heart_Left_Ventricle	3.72435
rs17649553	ENSG00000120071.13	KANSL1	Lung	1.39531e-05	0.591786	0.416767	0.78262	0.193204	Cis	1	2.84482e-06	chr17	45917282	C	T	b38	chr17	46029916	46225389	112634	Lung_cells_Schmitt2016	17.0377	Brain_Cerebellar_Hemisphere	30.3753	Heart_Left_Ventricle	3.72435
rs17649571	ENSG00000120071.13	KANSL1	Lung	1.39531e-05	0.591786	0.413537	0.782552	0.193204	Cis	1	2.84482e-06	chr17	45917586	A	G	b38	chr17	46029916	46225389	112330	Lung_cells_Schmitt2016	17.0377	Brain_Cerebellar_Hemisphere	30.3753	Heart_Left_Ventricle	3.72435
rs17564153	ENSG00000120071.13	KANSL1	Lung	1.39531e-05	0.591786	0.413618	0.794606	0.193204	Cis	1	2.84482e-06	chr17	45917732	G	A	b38	chr17	46029916	46225389	112184	Lung_cells_Schmitt2016	17.0377	Brain_Cerebellar_Hemisphere	30.3753	Heart_Left_Ventricle	3.72435
rs17649635	ENSG00000120071.13	KANSL1	Lung	1.39531e-05	0.591786	0.419031	0.774078	0.193204	Cis	1	2.84482e-06	chr17	45918624	A	G	b38	chr17	46029916	46225389	111292	Lung_cells_Schmitt2016	17.0377	Brain_Cerebellar_Hemisphere	30.3753	Heart_Left_Ventricle	3.72435
rs55760800	ENSG00000120071.13	KANSL1	Lung	1.39531e-05	0.591786	0.408624	0.7829	0.193204	Cis	1	2.84482e-06	chr17	45919542	T	G	b38	chr17	46029916	46225389	110374	Lung_cells_Schmitt2016	17.0377	Brain_Cerebellar_Hemisphere	30.3753	Heart_Left_Ventricle	3.72435
rs56303672	ENSG00000120071.13	KANSL1	Lung	1.39531e-05	0.591786	0.410336	0.793158	0.193204	Cis	1	2.84482e-06	chr17	45919594	A	G	b38	chr17	46029916	46225389	110322	Lung_cells_Schmitt2016	17.0377	Brain_Cerebellar_Hemisphere	30.3753	Heart_Left_Ventricle	3.72435
rs17649641	ENSG00000120071.13	KANSL1	Lung	1.39531e-05	0.591786	0.41225	0.802211	0.193204	Cis	1	2.84482e-06	chr17	45920006	T	C	b38	chr17	46029916	46225389	109910	Lung_cells_Schmitt2016	17.0377	Brain_Cerebellar_Hemisphere	30.3753	Heart_Left_Ventricle	3.72435
rs75046472	ENSG00000120071.13	KANSL1	Lung	1.39531e-05	0.591786	0.418645	0.790995	0.193204	Cis	1	2.84482e-06	chr17	45920133	A	T	b38	chr17	46029916	46225389	109783	Lung_cells_Schmitt2016	17.0377	Brain_Cerebellar_Hemisphere	30.3753	Heart_Left_Ventricle	3.72435
rs17564223	ENSG00000120071.13	KANSL1	Lung	1.39531e-05	0.591786	0.408526	0.79504	0.193204	Cis	1	2.84482e-06	chr17	45920154	C	T	b38	chr17	46029916	46225389	109762	Lung_cells_Schmitt2016	17.0377	Brain_Cerebellar_Hemisphere	30.3753	Heart_Left_Ventricle	3.72435
rs17649700	ENSG00000120071.13	KANSL1	Lung	1.39531e-05	0.594646	0.412042	0.788759	0.192233	Cis	1	3.04288e-06	chr17	45920535	G	C	b38	chr17	46029916	46225389	109381	Lung_cells_Schmitt2016	17.0377	Brain_Cerebellar_Hemisphere	30.3753	Heart_Left_Ventricle	3.72435
rs62058962	ENSG00000120071.13	KANSL1	Lung	1.39531e-05	0.591786	0.418372	0.788	0.193204	Cis	1	2.84482e-06	chr17	45920785	C	T	b38	chr17	46029916	46225389	109131	Lung_cells_Schmitt2016	17.0377	Brain_Cerebellar_Hemisphere	30.3753	Heart_Left_Ventricle	3.72435
rs1467969	ENSG00000120071.13	KANSL1	Lung	1.69054e-05	0.595714	0.433522	0.804602	0.194175	Cis	1	3.75148e-06	chr17	45920962	C	T	b38	chr17	46029916	46225389	108954	Lung_cells_Schmitt2016	17.0377	Brain_Cerebellar_Hemisphere	30.3753	Heart_Left_Ventricle	3.72435
rs1467970	ENSG00000120071.13	KANSL1	Lung	1.39531e-05	0.591786	0.432243	0.79242	0.193204	Cis	1	2.84482e-06	chr17	45921208	T	G	b38	chr17	46029916	46225389	108708	Lung_cells_Schmitt2016	17.0377	Brain_Cerebellar_Hemisphere	30.3753	Heart_Left_Ventricle	3.72435
rs62060801	ENSG00000120071.13	KANSL1	Lung	1.39531e-05	0.587016	0.418217	0.775724	0.192233	Cis	6	3.07888e-06	chr17	46068494	A	G	b38	chr17	46029916	46225389	0	Lung_cells_Schmitt2016	17.0377	Brain_Cerebellar_Hemisphere	30.3753	Heart_Left_Ventricle	3.72435
rs17659743	ENSG00000120071.13	KANSL1	Lung	1.39531e-05	0.587016	0.416578	0.783612	0.192233	Cis	6	3.07887e-06	chr17	46068799	C	G	b38	chr17	46029916	46225389	0	Lung_cells_Schmitt2016	17.0377	Brain_Cerebellar_Hemisphere	30.3753	Heart_Left_Ventricle	3.72435
rs62060802	ENSG00000120071.13	KANSL1	Lung	1.39531e-05	0.587016	0.400173	0.779722	0.192233	Cis	6	3.07887e-06	chr17	46068970	A	C	b38	chr17	46029916	46225389	0	Lung_cells_Schmitt2016	17.0377	Brain_Cerebellar_Hemisphere	30.3753	Heart_Left_Ventricle	3.72435
rs75975083	ENSG00000120071.13	KANSL1	Lung	1.39531e-05	0.587016	0.414607	0.776928	0.192233	Cis	6	3.07887e-06	chr17	46068991	T	C	b38	chr17	46029916	46225389	0	Lung_cells_Schmitt2016	17.0377	Brain_Cerebellar_Hemisphere	30.3753	Heart_Left_Ventricle	3.72435
rs77950913	ENSG00000120071.13	KANSL1	Lung	1.39531e-05	0.587016	0.408546	0.789035	0.192233	Cis	6	3.07888e-06	chr17	46069085	T	C	b38	chr17	46029916	46225389	0	Lung_cells_Schmitt2016	17.0377	Brain_Cerebellar_Hemisphere	30.3753	Heart_Left_Ventricle	3.72435
rs79782347	ENSG00000120071.13	KANSL1	Lung	1.39531e-05	0.587016	0.406288	0.787697	0.192233	Cis	6	3.07887e-06	chr17	46069201	T	C	b38	chr17	46029916	46225389	0	Lung_cells_Schmitt2016	17.0377	Brain_Cerebellar_Hemisphere	30.3753	Heart_Left_Ventricle	3.72435
rs62063668	ENSG00000120071.13	KANSL1	Lung	1.39531e-05	0.587016	0.403872	0.791094	0.192233	Cis	9.5	3.07887e-06	chr17	46045118	C	T	b38	chr17	46029916	46225389	0	Lung_cells_Schmitt2016	17.0377	Brain_Cerebellar_Hemisphere	30.3753	Heart_Left_Ventricle	3.72435
rs62063670	ENSG00000120071.13	KANSL1	Lung	1.39531e-05	0.587016	0.4017	0.779266	0.192233	Cis	9.5	3.07887e-06	chr17	46045882	T	C	b38	chr17	46029916	46225389	0	Lung_cells_Schmitt2016	17.0377	Brain_Cerebellar_Hemisphere	30.3753	Heart_Left_Ventricle	3.72435
rs74571696	ENSG00000120071.13	KANSL1	Lung	1.39531e-05	0.587016	0.410548	0.784451	0.192233	Cis	9.5	3.07888e-06	chr17	46046319	G	A	b38	chr17	46029916	46225389	0	Lung_cells_Schmitt2016	17.0377	Brain_Cerebellar_Hemisphere	30.3753	Heart_Left_Ventricle	3.72435
rs79698033	ENSG00000120071.13	KANSL1	Lung	1.39531e-05	0.587016	0.41068	0.786198	0.192233	Cis	9.5	3.07887e-06	chr17	46046351	C	T	b38	chr17	46029916	46225389	0	Lung_cells_Schmitt2016	17.0377	Brain_Cerebellar_Hemisphere	30.3753	Heart_Left_Ventricle	3.72435
rs79065019	ENSG00000120071.13	KANSL1	Lung	1.39531e-05	0.587016	0.395651	0.776013	0.192233	Cis	9.5	3.07887e-06	chr17	46047169	T	C	b38	chr17	46029916	46225389	0	Lung_cells_Schmitt2016	17.0377	Brain_Cerebellar_Hemisphere	30.3753	Heart_Left_Ventricle	3.72435
rs62063671	ENSG00000120071.13	KANSL1	Lung	1.39531e-05	0.587016	0.423482	0.790443	0.192233	Cis	9.5	3.07887e-06	chr17	46047471	A	G	b38	chr17	46029916	46225389	0	Lung_cells_Schmitt2016	17.0377	Brain_Cerebellar_Hemisphere	30.3753	Heart_Left_Ventricle	3.72435
rs112578465	ENSG00000120071.13	KANSL1	Lung	1.39531e-05	0.587016	0.401951	0.765921	0.192233	Cis	9.5	3.07888e-06	chr17	46047700	C	T	b38	chr17	46029916	46225389	0	Lung_cells_Schmitt2016	17.0377	Brain_Cerebellar_Hemisphere	30.3753	Heart_Left_Ventricle	3.72435
rs62063673	ENSG00000120071.13	KANSL1	Lung	1.39531e-05	0.587016	0.413615	0.771157	0.192233	Cis	9.5	3.07887e-06	chr17	46048118	T	G	b38	chr17	46029916	46225389	0	Lung_cells_Schmitt2016	17.0377	Brain_Cerebellar_Hemisphere	30.3753	Heart_Left_Ventricle	3.72435
rs12150336	ENSG00000120071.13	KANSL1	Lung	1.39531e-05	0.587016	0.410093	0.774567	0.192233	Cis	9.5	3.07887e-06	chr17	46048338	C	T	b38	chr17	46029916	46225389	0	Lung_cells_Schmitt2016	17.0377	Brain_Cerebellar_Hemisphere	30.3753	Heart_Left_Ventricle	3.72435
rs12150570	ENSG00000120071.13	KANSL1	Lung	1.39531e-05	0.587016	0.404443	0.779106	0.192233	Cis	9.5	3.07887e-06	chr17	46048852	G	A	b38	chr17	46029916	46225389	0	Lung_cells_Schmitt2016	17.0377	Brain_Cerebellar_Hemisphere	30.3753	Heart_Left_Ventricle	3.72435
rs7218319	ENSG00000120071.13	KANSL1	Lung	6.93432e-05	0.480108	0.324083	0.662408	0.221359	Cis	9.5	1.57994e-05	chr17	46048999	C	T	b38	chr17	46029916	46225389	0	Lung_cells_Schmitt2016	17.0377	Brain_Cerebellar_Hemisphere	30.3753	Heart_Left_Ventricle	3.72435
rs112746008	ENSG00000120071.13	KANSL1	Lung	1.30019e-05	0.600502	0.42888	0.821939	0.191262	Cis	9.5	1.89535e-06	chr17	46049284	C	T	b38	chr17	46029916	46225389	0	Lung_cells_Schmitt2016	17.0377	Brain_Cerebellar_Hemisphere	30.3753	Heart_Left_Ventricle	3.72435
rs112333322	ENSG00000120071.13	KANSL1	Lung	1.30019e-05	0.600502	0.437804	0.810853	0.191262	Cis	9.5	1.89535e-06	chr17	46049307	A	G	b38	chr17	46029916	46225389	0	Lung_cells_Schmitt2016	17.0377	Brain_Cerebellar_Hemisphere	30.3753	Heart_Left_Ventricle	3.72435
rs111327992	ENSG00000120071.13	KANSL1	Lung	2.53549e-05	0.555257	0.37061	0.725912	0.195146	Cis	9.5	5.69617e-06	chr17	46049325	G	A	b38	chr17	46029916	46225389	0	Lung_cells_Schmitt2016	17.0377	Brain_Cerebellar_Hemisphere	30.3753	Heart_Left_Ventricle	3.72435
rs113434679	ENSG00000120071.13	KANSL1	Lung	2.42696e-05	0.601571	0.418484	0.821709	0.159223	Cis	9.5	5.43872e-06	chr17	46049399	C	A	b38	chr17	46029916	46225389	0	Lung_cells_Schmitt2016	17.0377	Brain_Cerebellar_Hemisphere	30.3753	Heart_Left_Ventricle	3.72435
rs74977736	ENSG00000120071.13	KANSL1	Lung	1.39531e-05	0.587016	0.422503	0.785049	0.192233	Cis	9.5	3.07887e-06	chr17	46049611	G	C	b38	chr17	46029916	46225389	0	Lung_cells_Schmitt2016	17.0377	Brain_Cerebellar_Hemisphere	30.3753	Heart_Left_Ventricle	3.72435
rs12150447	ENSG00000120071.13	KANSL1	Lung	1.39531e-05	0.587016	0.413407	0.798744	0.192233	Cis	9.5	3.07887e-06	chr17	46050759	A	C	b38	chr17	46029916	46225389	0	Lung_cells_Schmitt2016	17.0377	Brain_Cerebellar_Hemisphere	30.3753	Heart_Left_Ventricle	3.72435
rs12150064	ENSG00000120071.13	KANSL1	Lung	1.39531e-05	0.587016	0.424176	0.816908	0.192233	Cis	9.5	3.07887e-06	chr17	46051041	C	A	b38	chr17	46029916	46225389	0	Lung_cells_Schmitt2016	17.0377	Brain_Cerebellar_Hemisphere	30.3753	Heart_Left_Ventricle	3.72435
rs17573245	ENSG00000120071.13	KANSL1	Lung	1.39531e-05	0.587016	0.412478	0.783605	0.192233	Cis	1.5	3.07888e-06	chr17	45995488	T	C	b38	chr17	46029916	46225389	34428	Lung_cells_Schmitt2016	17.0377	Brain_Cerebellar_Hemisphere	30.3753	Heart_Left_Ventricle	3.72435
rs17573266	ENSG00000120071.13	KANSL1	Lung	1.39531e-05	0.587016	0.421427	0.777406	0.192233	Cis	1.5	3.07887e-06	chr17	45995515	C	G	b38	chr17	46029916	46225389	34401	Lung_cells_Schmitt2016	17.0377	Brain_Cerebellar_Hemisphere	30.3753	Heart_Left_Ventricle	3.72435
rs112572874	ENSG00000120071.13	KANSL1	Lung	1.39531e-05	0.587016	0.41499	0.784342	0.192233	Cis	1.5	3.07887e-06	chr17	45995618	A	G	b38	chr17	46029916	46225389	34298	Lung_cells_Schmitt2016	17.0377	Brain_Cerebellar_Hemisphere	30.3753	Heart_Left_Ventricle	3.72435
rs17652036	ENSG00000120071.13	KANSL1	Lung	1.39531e-05	0.587016	0.403858	0.765715	0.192233	Cis	1.5	3.07887e-06	chr17	45995661	G	A	b38	chr17	46029916	46225389	34255	Lung_cells_Schmitt2016	17.0377	Brain_Cerebellar_Hemisphere	30.3753	Heart_Left_Ventricle	3.72435
rs62063849	ENSG00000120071.13	KANSL1	Lung	1.39531e-05	0.587016	0.437007	0.799027	0.192233	Cis	1.5	3.07888e-06	chr17	45995696	T	G	b38	chr17	46029916	46225389	34220	Lung_cells_Schmitt2016	17.0377	Brain_Cerebellar_Hemisphere	30.3753	Heart_Left_Ventricle	3.72435
rs17652066	ENSG00000120071.13	KANSL1	Lung	1.39531e-05	0.587016	0.419933	0.787333	0.192233	Cis	1.5	3.07887e-06	chr17	45995779	G	C	b38	chr17	46029916	46225389	34137	Lung_cells_Schmitt2016	17.0377	Brain_Cerebellar_Hemisphere	30.3753	Heart_Left_Ventricle	3.72435
rs62063850	ENSG00000120071.13	KANSL1	Lung	1.39531e-05	0.587016	0.419496	0.786303	0.192233	Cis	1.5	3.07887e-06	chr17	45996373	G	A	b38	chr17	46029916	46225389	33543	Lung_cells_Schmitt2016	17.0377	Brain_Cerebellar_Hemisphere	30.3753	Heart_Left_Ventricle	3.72435
rs1052553	ENSG00000120071.13	KANSL1	Lung	1.39531e-05	0.587016	0.396784	0.763839	0.192233	Cis	1.5	3.07887e-06	chr17	45996523	A	G	b38	chr17	46029916	46225389	33393	Lung_cells_Schmitt2016	17.0377	Brain_Cerebellar_Hemisphere	30.3753	Heart_Left_Ventricle	3.72435
rs17652121	ENSG00000120071.13	KANSL1	Lung	1.39531e-05	0.587016	0.416406	0.793729	0.192233	Cis	1.5	3.07888e-06	chr17	45996607	T	C	b38	chr17	46029916	46225389	33309	Lung_cells_Schmitt2016	17.0377	Brain_Cerebellar_Hemisphere	30.3753	Heart_Left_Ventricle	3.72435
rs62063851	ENSG00000120071.13	KANSL1	Lung	1.39531e-05	0.587016	0.416284	0.776588	0.192233	Cis	1.5	3.07887e-06	chr17	45997069	C	G	b38	chr17	46029916	46225389	32847	Lung_cells_Schmitt2016	17.0377	Brain_Cerebellar_Hemisphere	30.3753	Heart_Left_Ventricle	3.72435
rs62063852	ENSG00000120071.13	KANSL1	Lung	1.39531e-05	0.587016	0.410896	0.788171	0.192233	Cis	1.5	3.07887e-06	chr17	45997215	A	G	b38	chr17	46029916	46225389	32701	Lung_cells_Schmitt2016	17.0377	Brain_Cerebellar_Hemisphere	30.3753	Heart_Left_Ventricle	3.72435
rs62063853	ENSG00000120071.13	KANSL1	Lung	1.39531e-05	0.587016	0.425522	0.787419	0.192233	Cis	1.5	3.07887e-06	chr17	45997247	A	G	b38	chr17	46029916	46225389	32669	Lung_cells_Schmitt2016	17.0377	Brain_Cerebellar_Hemisphere	30.3753	Heart_Left_Ventricle	3.72435
rs62063854	ENSG00000120071.13	KANSL1	Lung	1.39531e-05	0.587016	0.409279	0.782567	0.192233	Cis	1.5	3.07888e-06	chr17	45997253	G	A	b38	chr17	46029916	46225389	32663	Lung_cells_Schmitt2016	17.0377	Brain_Cerebellar_Hemisphere	30.3753	Heart_Left_Ventricle	3.72435
rs2004673	ENSG00000120071.13	KANSL1	Lung	1.39531e-05	0.587016	0.413207	0.785074	0.192233	Cis	1.5	3.07887e-06	chr17	45997733	T	C	b38	chr17	46029916	46225389	32183	Lung_cells_Schmitt2016	17.0377	Brain_Cerebellar_Hemisphere	30.3753	Heart_Left_Ventricle	3.72435
rs2004674	ENSG00000120071.13	KANSL1	Lung	1.39531e-05	0.587016	0.412693	0.790799	0.192233	Cis	1.5	3.07887e-06	chr17	45997744	A	T	b38	chr17	46029916	46225389	32172	Lung_cells_Schmitt2016	17.0377	Brain_Cerebellar_Hemisphere	30.3753	Heart_Left_Ventricle	3.72435
rs62063855	ENSG00000120071.13	KANSL1	Lung	1.39531e-05	0.587016	0.415623	0.789662	0.192233	Cis	1.5	3.07887e-06	chr17	45998169	T	C	b38	chr17	46029916	46225389	31747	Lung_cells_Schmitt2016	17.0377	Brain_Cerebellar_Hemisphere	30.3753	Heart_Left_Ventricle	3.72435
rs10514898	ENSG00000120071.13	KANSL1	Lung	1.39531e-05	0.587016	0.396405	0.794538	0.192233	Cis	9.5	3.07888e-06	chr17	46042270	A	C	b38	chr17	46029916	46225389	0	Lung_cells_Schmitt2016	17.0377	Brain_Cerebellar_Hemisphere	30.3753	Heart_Left_Ventricle	3.72435
rs41374248	ENSG00000120071.13	KANSL1	Lung	1.39531e-05	0.587016	0.412949	0.766093	0.192233	Cis	9.5	3.07887e-06	chr17	46043076	A	G	b38	chr17	46029916	46225389	0	Lung_cells_Schmitt2016	17.0377	Brain_Cerebellar_Hemisphere	30.3753	Heart_Left_Ventricle	3.72435
rs79252344	ENSG00000120071.13	KANSL1	Lung	1.39531e-05	0.587016	0.400396	0.759943	0.192233	Cis	9.5	3.07887e-06	chr17	46043242	A	G	b38	chr17	46029916	46225389	0	Lung_cells_Schmitt2016	17.0377	Brain_Cerebellar_Hemisphere	30.3753	Heart_Left_Ventricle	3.72435
rs41399444	ENSG00000120071.13	KANSL1	Lung	1.39531e-05	0.587016	0.413862	0.787673	0.192233	Cis	9.5	3.07887e-06	chr17	46044103	C	T	b38	chr17	46029916	46225389	0	Lung_cells_Schmitt2016	17.0377	Brain_Cerebellar_Hemisphere	30.3753	Heart_Left_Ventricle	3.72435
rs77768866	ENSG00000120071.13	KANSL1	Lung	1.39531e-05	0.587016	0.408061	0.785327	0.192233	Cis	9.5	3.07888e-06	chr17	46044551	C	T	b38	chr17	46029916	46225389	0	Lung_cells_Schmitt2016	17.0377	Brain_Cerebellar_Hemisphere	30.3753	Heart_Left_Ventricle	3.72435
rs62062269	ENSG00000120071.13	KANSL1	Lung	1.39531e-05	0.587016	0.403758	0.78298	0.192233	Cis	6	3.07887e-06	chr17	46013726	G	C	b38	chr17	46029916	46225389	16190	Lung_cells_Schmitt2016	17.0377	Brain_Cerebellar_Hemisphere	30.3753	Heart_Left_Ventricle	3.72435
rs62062270	ENSG00000120071.13	KANSL1	Lung	1.39531e-05	0.587016	0.404047	0.789235	0.192233	Cis	6	3.07887e-06	chr17	46013829	T	C	b38	chr17	46029916	46225389	16087	Lung_cells_Schmitt2016	17.0377	Brain_Cerebellar_Hemisphere	30.3753	Heart_Left_Ventricle	3.72435
rs75534191	ENSG00000120071.13	KANSL1	Lung	1.39531e-05	0.587016	0.397032	0.761085	0.192233	Cis	6	3.07887e-06	chr17	46014358	G	A	b38	chr17	46029916	46225389	15558	Lung_cells_Schmitt2016	17.0377	Brain_Cerebellar_Hemisphere	30.3753	Heart_Left_Ventricle	3.72435
rs9891103	ENSG00000120071.13	KANSL1	Lung	0.000140318	0.45823	0.297115	0.660286	0.224272	Cis	6	3.22158e-05	chr17	46014520	C	T	b38	chr17	46029916	46225389	15396	Lung_cells_Schmitt2016	17.0377	Brain_Cerebellar_Hemisphere	30.3753	Heart_Left_Ventricle	3.72435
rs62062271	ENSG00000120071.13	KANSL1	Lung	0.000220903	0.445466	0.267496	0.627577	0.209709	Cis	6	5.09796e-05	chr17	46014622	T	C	b38	chr17	46029916	46225389	15294	Lung_cells_Schmitt2016	17.0377	Brain_Cerebellar_Hemisphere	30.3753	Heart_Left_Ventricle	3.72435
rs12150469	ENSG00000120071.13	KANSL1	Lung	1.39531e-05	0.587016	0.423244	0.789961	0.192233	Cis	6	3.07887e-06	chr17	46015131	T	C	b38	chr17	46029916	46225389	14785	Lung_cells_Schmitt2016	17.0377	Brain_Cerebellar_Hemisphere	30.3753	Heart_Left_Ventricle	3.72435
rs12149995	ENSG00000120071.13	KANSL1	Lung	2.53465e-05	0.585047	0.401374	0.80597	0.193204	Cis	6	5.69136e-06	chr17	46015435	G	A	b38	chr17	46029916	46225389	14481	Lung_cells_Schmitt2016	17.0377	Brain_Cerebellar_Hemisphere	30.3753	Heart_Left_Ventricle	3.72435
rs62062274	ENSG00000120071.13	KANSL1	Lung	1.39531e-05	0.587016	0.416033	0.790999	0.192233	Cis	6	3.07888e-06	chr17	46015953	G	A	b38	chr17	46029916	46225389	13963	Lung_cells_Schmitt2016	17.0377	Brain_Cerebellar_Hemisphere	30.3753	Heart_Left_Ventricle	3.72435
rs62062275	ENSG00000120071.13	KANSL1	Lung	1.39531e-05	0.587016	0.400119	0.770356	0.192233	Cis	6	3.07887e-06	chr17	46016130	A	G	b38	chr17	46029916	46225389	13786	Lung_cells_Schmitt2016	17.0377	Brain_Cerebellar_Hemisphere	30.3753	Heart_Left_Ventricle	3.72435
rs62062276	ENSG00000120071.13	KANSL1	Lung	1.39531e-05	0.587016	0.396804	0.780059	0.192233	Cis	6	3.07887e-06	chr17	46016261	A	G	b38	chr17	46029916	46225389	13655	Lung_cells_Schmitt2016	17.0377	Brain_Cerebellar_Hemisphere	30.3753	Heart_Left_Ventricle	3.72435
rs62062278	ENSG00000120071.13	KANSL1	Lung	1.39531e-05	0.587016	0.423041	0.787842	0.192233	Cis	6	3.07887e-06	chr17	46016494	A	G	b38	chr17	46029916	46225389	13422	Lung_cells_Schmitt2016	17.0377	Brain_Cerebellar_Hemisphere	30.3753	Heart_Left_Ventricle	3.72435
rs62062281	ENSG00000120071.13	KANSL1	Lung	1.39531e-05	0.587016	0.41812	0.780696	0.192233	Cis	6	3.07888e-06	chr17	46016746	A	G	b38	chr17	46029916	46225389	13170	Lung_cells_Schmitt2016	17.0377	Brain_Cerebellar_Hemisphere	30.3753	Heart_Left_Ventricle	3.72435
rs62062282	ENSG00000120071.13	KANSL1	Lung	1.39531e-05	0.587016	0.421707	0.781288	0.192233	Cis	6	3.07887e-06	chr17	46017008	A	G	b38	chr17	46029916	46225389	12908	Lung_cells_Schmitt2016	17.0377	Brain_Cerebellar_Hemisphere	30.3753	Heart_Left_Ventricle	3.72435
rs17652502	ENSG00000120071.13	KANSL1	Lung	1.39531e-05	0.587016	0.420543	0.781445	0.192233	Cis	6	3.07887e-06	chr17	46017105	G	A	b38	chr17	46029916	46225389	12811	Lung_cells_Schmitt2016	17.0377	Brain_Cerebellar_Hemisphere	30.3753	Heart_Left_Ventricle	3.72435
rs2316948	ENSG00000120071.13	KANSL1	Lung	1.39531e-05	0.587016	0.420031	0.77913	0.192233	Cis	6	3.07887e-06	chr17	46017301	C	G	b38	chr17	46029916	46225389	12615	Lung_cells_Schmitt2016	17.0377	Brain_Cerebellar_Hemisphere	30.3753	Heart_Left_Ventricle	3.72435
rs62062283	ENSG00000120071.13	KANSL1	Lung	1.39531e-05	0.587016	0.423968	0.768226	0.192233	Cis	6	3.07888e-06	chr17	46017689	C	A	b38	chr17	46029916	46225389	12227	Lung_cells_Schmitt2016	17.0377	Brain_Cerebellar_Hemisphere	30.3753	Heart_Left_Ventricle	3.72435
rs111976319	ENSG00000120071.13	KANSL1	Lung	1.76136e-05	0.575155	0.397804	0.772126	0.193204	Cis	6	3.91632e-06	chr17	46017969	C	A	b38	chr17	46029916	46225389	11947	Lung_cells_Schmitt2016	17.0377	Brain_Cerebellar_Hemisphere	30.3753	Heart_Left_Ventricle	3.72435
rs58879558	ENSG00000120071.13	KANSL1	Lung	0.000107095	0.492938	0.322993	0.699857	0.204854	Cis	6	2.45012e-05	chr17	46018101	T	C	b38	chr17	46029916	46225389	11815	Lung_cells_Schmitt2016	17.0377	Brain_Cerebellar_Hemisphere	30.3753	Heart_Left_Ventricle	3.72435
rs62062284	ENSG00000120071.13	KANSL1	Lung	1.39531e-05	0.587016	0.417656	0.78569	0.192233	Cis	6	3.07887e-06	chr17	46018204	G	A	b38	chr17	46029916	46225389	11712	Lung_cells_Schmitt2016	17.0377	Brain_Cerebellar_Hemisphere	30.3753	Heart_Left_Ventricle	3.72435
rs62062285	ENSG00000120071.13	KANSL1	Lung	1.39531e-05	0.587016	0.411151	0.777194	0.192233	Cis	6	3.07888e-06	chr17	46018295	T	G	b38	chr17	46029916	46225389	11621	Lung_cells_Schmitt2016	17.0377	Brain_Cerebellar_Hemisphere	30.3753	Heart_Left_Ventricle	3.72435
rs62062137	ENSG00000120071.13	KANSL1	Lung	1.39531e-05	0.587016	0.418376	0.778738	0.192233	Cis	5	3.07887e-06	chr17	46041482	G	A	b38	chr17	46029916	46225389	0	Lung_cells_Schmitt2016	17.0377	Brain_Cerebellar_Hemisphere	30.3753	Heart_Left_Ventricle	3.72435
rs41382552	ENSG00000120071.13	KANSL1	Lung	1.39531e-05	0.587016	0.408751	0.783074	0.192233	Cis	5	3.07887e-06	chr17	46041633	A	G	b38	chr17	46029916	46225389	0	Lung_cells_Schmitt2016	17.0377	Brain_Cerebellar_Hemisphere	30.3753	Heart_Left_Ventricle	3.72435
rs55893711	ENSG00000120071.13	KANSL1	Lung	1.12525e-05	0.60262	0.42758	0.797638	0.191262	Cis	5	1.63821e-06	chr17	46041954	C	T	b38	chr17	46029916	46225389	0	Lung_cells_Schmitt2016	17.0377	Brain_Cerebellar_Hemisphere	30.3753	Heart_Left_Ventricle	3.72435
rs56234850	ENSG00000120071.13	KANSL1	Lung	1.12525e-05	0.60262	0.442019	0.798938	0.191262	Cis	2.5	1.63821e-06	chr17	45982882	G	A	b38	chr17	46029916	46225389	47034	Lung_cells_Schmitt2016	17.0377	Brain_Cerebellar_Hemisphere	30.3753	Heart_Left_Ventricle	3.72435
rs63750417	ENSG00000120071.13	KANSL1	Lung	1.39531e-05	0.587016	0.409201	0.800183	0.192233	Cis	2.5	3.07887e-06	chr17	45983409	C	T	b38	chr17	46029916	46225389	46507	Lung_cells_Schmitt2016	17.0377	Brain_Cerebellar_Hemisphere	30.3753	Heart_Left_Ventricle	3.72435
rs62063786	ENSG00000120071.13	KANSL1	Lung	1.39531e-05	0.587016	0.411161	0.784714	0.192233	Cis	2.5	3.07887e-06	chr17	45983657	G	A	b38	chr17	46029916	46225389	46259	Lung_cells_Schmitt2016	17.0377	Brain_Cerebellar_Hemisphere	30.3753	Heart_Left_Ventricle	3.72435
rs62063787	ENSG00000120071.13	KANSL1	Lung	1.39531e-05	0.587016	0.413272	0.790225	0.192233	Cis	2.5	3.07887e-06	chr17	45983670	T	C	b38	chr17	46029916	46225389	46246	Lung_cells_Schmitt2016	17.0377	Brain_Cerebellar_Hemisphere	30.3753	Heart_Left_Ventricle	3.72435
rs17651549	ENSG00000120071.13	KANSL1	Lung	1.12525e-05	0.60262	0.429147	0.821292	0.191262	Cis	2.5	1.63821e-06	chr17	45983912	C	T	b38	chr17	46029916	46225389	46004	Lung_cells_Schmitt2016	17.0377	Brain_Cerebellar_Hemisphere	30.3753	Heart_Left_Ventricle	3.72435
rs62063788	ENSG00000120071.13	KANSL1	Lung	1.39531e-05	0.587016	0.419211	0.778293	0.192233	Cis	2.5	3.07887e-06	chr17	45984330	C	T	b38	chr17	46029916	46225389	45586	Lung_cells_Schmitt2016	17.0377	Brain_Cerebellar_Hemisphere	30.3753	Heart_Left_Ventricle	3.72435
rs62063789	ENSG00000120071.13	KANSL1	Lung	1.39531e-05	0.587016	0.408857	0.780242	0.192233	Cis	2.5	3.07887e-06	chr17	45984532	T	C	b38	chr17	46029916	46225389	45384	Lung_cells_Schmitt2016	17.0377	Brain_Cerebellar_Hemisphere	30.3753	Heart_Left_Ventricle	3.72435
rs56363731	ENSG00000120071.13	KANSL1	Lung	1.39531e-05	0.587016	0.423774	0.801048	0.192233	Cis	2.5	3.07887e-06	chr17	45984971	G	A	b38	chr17	46029916	46225389	44945	Lung_cells_Schmitt2016	17.0377	Brain_Cerebellar_Hemisphere	30.3753	Heart_Left_Ventricle	3.72435
rs62063790	ENSG00000120071.13	KANSL1	Lung	1.39531e-05	0.587016	0.41877	0.781486	0.192233	Cis	2.5	3.07888e-06	chr17	45985549	G	T	b38	chr17	46029916	46225389	44367	Lung_cells_Schmitt2016	17.0377	Brain_Cerebellar_Hemisphere	30.3753	Heart_Left_Ventricle	3.72435
rs62063791	ENSG00000120071.13	KANSL1	Lung	1.39531e-05	0.587016	0.407275	0.778454	0.192233	Cis	2.5	3.07887e-06	chr17	45985627	A	G	b38	chr17	46029916	46225389	44289	Lung_cells_Schmitt2016	17.0377	Brain_Cerebellar_Hemisphere	30.3753	Heart_Left_Ventricle	3.72435
rs1529534	ENSG00000120071.13	KANSL1	Lung	1.39531e-05	0.587016	0.400998	0.766168	0.192233	Cis	2.5	3.07887e-06	chr17	45985774	A	G	b38	chr17	46029916	46225389	44142	Lung_cells_Schmitt2016	17.0377	Brain_Cerebellar_Hemisphere	30.3753	Heart_Left_Ventricle	3.72435
rs17572795	ENSG00000120071.13	KANSL1	Lung	1.39531e-05	0.587016	0.389304	0.791742	0.192233	Cis	2.5	3.07887e-06	chr17	45986027	G	A	b38	chr17	46029916	46225389	43889	Lung_cells_Schmitt2016	17.0377	Brain_Cerebellar_Hemisphere	30.3753	Heart_Left_Ventricle	3.72435
rs17572823	ENSG00000120071.13	KANSL1	Lung	1.39531e-05	0.587016	0.406945	0.760849	0.192233	Cis	2.5	3.07888e-06	chr17	45986197	T	C	b38	chr17	46029916	46225389	43719	Lung_cells_Schmitt2016	17.0377	Brain_Cerebellar_Hemisphere	30.3753	Heart_Left_Ventricle	3.72435
rs9901937	ENSG00000120071.13	KANSL1	Lung	1.4326e-05	0.58879	0.400562	0.784283	0.196	Cis	2.5	3.16477e-06	chr17	45986357	A	C	b38	chr17	46029916	46225389	43559	Lung_cells_Schmitt2016	17.0377	Brain_Cerebellar_Hemisphere	30.3753	Heart_Left_Ventricle	3.72435
rs17572851	ENSG00000120071.13	KANSL1	Lung	1.39531e-05	0.587016	0.417006	0.779218	0.192233	Cis	2.5	3.07887e-06	chr17	45986400	A	G	b38	chr17	46029916	46225389	43516	Lung_cells_Schmitt2016	17.0377	Brain_Cerebellar_Hemisphere	30.3753	Heart_Left_Ventricle	3.72435
rs62063792	ENSG00000120071.13	KANSL1	Lung	1.39531e-05	0.587016	0.423527	0.78436	0.192233	Cis	2.5	3.07887e-06	chr17	45986421	A	G	b38	chr17	46029916	46225389	43495	Lung_cells_Schmitt2016	17.0377	Brain_Cerebellar_Hemisphere	30.3753	Heart_Left_Ventricle	3.72435
rs17572893	ENSG00000120071.13	KANSL1	Lung	1.39531e-05	0.587016	0.42113	0.783906	0.192233	Cis	2.5	3.07888e-06	chr17	45986842	G	A	b38	chr17	46029916	46225389	43074	Lung_cells_Schmitt2016	17.0377	Brain_Cerebellar_Hemisphere	30.3753	Heart_Left_Ventricle	3.72435
rs62063793	ENSG00000120071.13	KANSL1	Lung	1.39531e-05	0.587016	0.415065	0.778568	0.192233	Cis	2.5	3.07887e-06	chr17	45986968	T	C	b38	chr17	46029916	46225389	42948	Lung_cells_Schmitt2016	17.0377	Brain_Cerebellar_Hemisphere	30.3753	Heart_Left_Ventricle	3.72435
rs10445371	ENSG00000120071.13	KANSL1	Lung	1.39531e-05	0.587016	0.414627	0.787776	0.192233	Cis	2.5	3.07887e-06	chr17	45988044	G	A	b38	chr17	46029916	46225389	41872	Lung_cells_Schmitt2016	17.0377	Brain_Cerebellar_Hemisphere	30.3753	Heart_Left_Ventricle	3.72435
rs919461	ENSG00000120071.13	KANSL1	Lung	1.39531e-05	0.587016	0.406557	0.785851	0.192233	Cis	2.5	3.07887e-06	chr17	45988303	A	T	b38	chr17	46029916	46225389	41613	Lung_cells_Schmitt2016	17.0377	Brain_Cerebellar_Hemisphere	30.3753	Heart_Left_Ventricle	3.72435
rs919462	ENSG00000120071.13	KANSL1	Lung	1.39531e-05	0.587016	0.410903	0.784532	0.192233	Cis	2.5	3.07888e-06	chr17	45988374	C	T	b38	chr17	46029916	46225389	41542	Lung_cells_Schmitt2016	17.0377	Brain_Cerebellar_Hemisphere	30.3753	Heart_Left_Ventricle	3.72435
rs919464	ENSG00000120071.13	KANSL1	Lung	1.39531e-05	0.587016	0.414622	0.806481	0.192233	Cis	2.5	3.07887e-06	chr17	45988535	C	T	b38	chr17	46029916	46225389	41381	Lung_cells_Schmitt2016	17.0377	Brain_Cerebellar_Hemisphere	30.3753	Heart_Left_Ventricle	3.72435
rs62063794	ENSG00000120071.13	KANSL1	Lung	1.39531e-05	0.587016	0.418574	0.78958	0.192233	Cis	2.5	3.07887e-06	chr17	45988722	T	A	b38	chr17	46029916	46225389	41194	Lung_cells_Schmitt2016	17.0377	Brain_Cerebellar_Hemisphere	30.3753	Heart_Left_Ventricle	3.72435
rs112385572	ENSG00000120071.13	KANSL1	Lung	1.39531e-05	0.587016	0.410579	0.782268	0.192233	Cis	2.5	3.07887e-06	chr17	45988806	A	G	b38	chr17	46029916	46225389	41110	Lung_cells_Schmitt2016	17.0377	Brain_Cerebellar_Hemisphere	30.3753	Heart_Left_Ventricle	3.72435
rs17651700	ENSG00000120071.13	KANSL1	Lung	1.39531e-05	0.587016	0.42279	0.798768	0.192233	Cis	2.5	3.07888e-06	chr17	45989268	C	G	b38	chr17	46029916	46225389	40648	Lung_cells_Schmitt2016	17.0377	Brain_Cerebellar_Hemisphere	30.3753	Heart_Left_Ventricle	3.72435
rs62063777	ENSG00000120071.13	KANSL1	Lung	1.39531e-05	0.587016	0.410673	0.776035	0.192233	Cis	2	3.07887e-06	chr17	45975805	A	G	b38	chr17	46029916	46225389	54111	Lung_cells_Schmitt2016	17.0377	Brain_Cerebellar_Hemisphere	30.3753	Heart_Left_Ventricle	3.72435
rs2217394	ENSG00000120071.13	KANSL1	Lung	1.39531e-05	0.587016	0.407641	0.777666	0.192233	Cis	2	3.07887e-06	chr17	45976082	A	G	b38	chr17	46029916	46225389	53834	Lung_cells_Schmitt2016	17.0377	Brain_Cerebellar_Hemisphere	30.3753	Heart_Left_Ventricle	3.72435
rs62063778	ENSG00000120071.13	KANSL1	Lung	1.39531e-05	0.587016	0.40716	0.784898	0.192233	Cis	2	3.07888e-06	chr17	45976623	G	A	b38	chr17	46029916	46225389	53293	Lung_cells_Schmitt2016	17.0377	Brain_Cerebellar_Hemisphere	30.3753	Heart_Left_Ventricle	3.72435
rs17651285	ENSG00000120071.13	KANSL1	Lung	1.39531e-05	0.587016	0.416404	0.779522	0.192233	Cis	2	3.07887e-06	chr17	45976871	G	A	b38	chr17	46029916	46225389	53045	Lung_cells_Schmitt2016	17.0377	Brain_Cerebellar_Hemisphere	30.3753	Heart_Left_Ventricle	3.72435
rs17572467	ENSG00000120071.13	KANSL1	Lung	1.39531e-05	0.587016	0.422337	0.780657	0.192233	Cis	2	3.07887e-06	chr17	45977022	T	C	b38	chr17	46029916	46225389	52894	Lung_cells_Schmitt2016	17.0377	Brain_Cerebellar_Hemisphere	30.3753	Heart_Left_Ventricle	3.72435
rs17572495	ENSG00000120071.13	KANSL1	Lung	1.39531e-05	0.587016	0.412517	0.786061	0.192233	Cis	2	3.07887e-06	chr17	45977230	T	G	b38	chr17	46029916	46225389	52686	Lung_cells_Schmitt2016	17.0377	Brain_Cerebellar_Hemisphere	30.3753	Heart_Left_Ventricle	3.72435
rs62063779	ENSG00000120071.13	KANSL1	Lung	1.39531e-05	0.587016	0.403846	0.788488	0.192233	Cis	2	3.07888e-06	chr17	45977305	C	T	b38	chr17	46029916	46225389	52611	Lung_cells_Schmitt2016	17.0377	Brain_Cerebellar_Hemisphere	30.3753	Heart_Left_Ventricle	3.72435
rs754513	ENSG00000120071.13	KANSL1	Lung	1.39531e-05	0.587016	0.418136	0.781941	0.192233	Cis	2	3.07887e-06	chr17	45978272	T	A	b38	chr17	46029916	46225389	51644	Lung_cells_Schmitt2016	17.0377	Brain_Cerebellar_Hemisphere	30.3753	Heart_Left_Ventricle	3.72435
rs754512	ENSG00000120071.13	KANSL1	Lung	1.39531e-05	0.587016	0.398596	0.774664	0.192233	Cis	2	3.07887e-06	chr17	45978281	A	T	b38	chr17	46029916	46225389	51635	Lung_cells_Schmitt2016	17.0377	Brain_Cerebellar_Hemisphere	30.3753	Heart_Left_Ventricle	3.72435
rs62063780	ENSG00000120071.13	KANSL1	Lung	1.39531e-05	0.587016	0.419014	0.782791	0.192233	Cis	2	3.07887e-06	chr17	45978872	A	G	b38	chr17	46029916	46225389	51044	Lung_cells_Schmitt2016	17.0377	Brain_Cerebellar_Hemisphere	30.3753	Heart_Left_Ventricle	3.72435
rs2163129	ENSG00000120071.13	KANSL1	Lung	1.39531e-05	0.587016	0.421945	0.790042	0.192233	Cis	2	3.07888e-06	chr17	45979067	T	C	b38	chr17	46029916	46225389	50849	Lung_cells_Schmitt2016	17.0377	Brain_Cerebellar_Hemisphere	30.3753	Heart_Left_Ventricle	3.72435
rs2163130	ENSG00000120071.13	KANSL1	Lung	1.39531e-05	0.587016	0.402568	0.772505	0.192233	Cis	2	3.07887e-06	chr17	45979068	G	A	b38	chr17	46029916	46225389	50848	Lung_cells_Schmitt2016	17.0377	Brain_Cerebellar_Hemisphere	30.3753	Heart_Left_Ventricle	3.72435
rs62062784	ENSG00000120071.13	KANSL1	Lung	1.39531e-05	0.587016	0.409835	0.780303	0.192233	Cis	2	3.07887e-06	chr17	45947186	C	G	b38	chr17	46029916	46225389	82730	Lung_cells_Schmitt2016	17.0377	Brain_Cerebellar_Hemisphere	30.3753	Heart_Left_Ventricle	3.72435
rs62062785	ENSG00000120071.13	KANSL1	Lung	1.39531e-05	0.587016	0.411926	0.781076	0.192233	Cis	2	3.07887e-06	chr17	45947196	G	T	b38	chr17	46029916	46225389	82720	Lung_cells_Schmitt2016	17.0377	Brain_Cerebellar_Hemisphere	30.3753	Heart_Left_Ventricle	3.72435
rs62062786	ENSG00000120071.13	KANSL1	Lung	1.39531e-05	0.587016	0.413573	0.798403	0.192233	Cis	2	3.07888e-06	chr17	45947294	G	C	b38	chr17	46029916	46225389	82622	Lung_cells_Schmitt2016	17.0377	Brain_Cerebellar_Hemisphere	30.3753	Heart_Left_Ventricle	3.72435
rs62062787	ENSG00000120071.13	KANSL1	Lung	1.39531e-05	0.587016	0.402014	0.771479	0.192233	Cis	2	3.07887e-06	chr17	45947499	T	C	b38	chr17	46029916	46225389	82417	Lung_cells_Schmitt2016	17.0377	Brain_Cerebellar_Hemisphere	30.3753	Heart_Left_Ventricle	3.72435
rs62062788	ENSG00000120071.13	KANSL1	Lung	1.39531e-05	0.587016	0.405776	0.784338	0.192233	Cis	2	3.07887e-06	chr17	45947540	A	G	b38	chr17	46029916	46225389	82376	Lung_cells_Schmitt2016	17.0377	Brain_Cerebellar_Hemisphere	30.3753	Heart_Left_Ventricle	3.72435
rs62062789	ENSG00000120071.13	KANSL1	Lung	1.39531e-05	0.587016	0.402571	0.761409	0.192233	Cis	2	3.07887e-06	chr17	45947667	T	C	b38	chr17	46029916	46225389	82249	Lung_cells_Schmitt2016	17.0377	Brain_Cerebellar_Hemisphere	30.3753	Heart_Left_Ventricle	3.72435
rs62062790	ENSG00000120071.13	KANSL1	Lung	1.39531e-05	0.587016	0.40596	0.776148	0.192233	Cis	2	3.07888e-06	chr17	45947679	C	T	b38	chr17	46029916	46225389	82237	Lung_cells_Schmitt2016	17.0377	Brain_Cerebellar_Hemisphere	30.3753	Heart_Left_Ventricle	3.72435
rs62062791	ENSG00000120071.13	KANSL1	Lung	1.39531e-05	0.587016	0.408884	0.797303	0.192233	Cis	2	3.07887e-06	chr17	45947907	G	A	b38	chr17	46029916	46225389	82009	Lung_cells_Schmitt2016	17.0377	Brain_Cerebellar_Hemisphere	30.3753	Heart_Left_Ventricle	3.72435
rs62062792	ENSG00000120071.13	KANSL1	Lung	1.39531e-05	0.587016	0.398811	0.781521	0.192233	Cis	2	3.07887e-06	chr17	45947981	T	C	b38	chr17	46029916	46225389	81935	Lung_cells_Schmitt2016	17.0377	Brain_Cerebellar_Hemisphere	30.3753	Heart_Left_Ventricle	3.72435
rs78026984	ENSG00000120071.13	KANSL1	Lung	1.39531e-05	0.587016	0.415018	0.78385	0.192233	Cis	2	3.07887e-06	chr17	45948226	G	C	b38	chr17	46029916	46225389	81690	Lung_cells_Schmitt2016	17.0377	Brain_Cerebellar_Hemisphere	30.3753	Heart_Left_Ventricle	3.72435
rs113395365	ENSG00000120071.13	KANSL1	Lung	1.39531e-05	0.587016	0.430885	0.772956	0.192233	Cis	2	3.07888e-06	chr17	45948284	T	C	b38	chr17	46029916	46225389	81632	Lung_cells_Schmitt2016	17.0377	Brain_Cerebellar_Hemisphere	30.3753	Heart_Left_Ventricle	3.72435
rs242559	ENSG00000120071.13	KANSL1	Lung	0.000113242	-0.45676	-0.60461	-0.272053	0.252427	Cis	2	2.59146e-05	chr17	45948522	C	A	b38	chr17	46029916	46225389	81394	Lung_cells_Schmitt2016	17.0377	Brain_Cerebellar_Hemisphere	30.3753	Heart_Left_Ventricle	3.72435
rs62062793	ENSG00000120071.13	KANSL1	Lung	1.39531e-05	0.587016	0.394326	0.770521	0.192233	Cis	2	3.07887e-06	chr17	45948955	T	C	b38	chr17	46029916	46225389	80961	Lung_cells_Schmitt2016	17.0377	Brain_Cerebellar_Hemisphere	30.3753	Heart_Left_Ventricle	3.72435
rs62062794	ENSG00000120071.13	KANSL1	Lung	1.39531e-05	0.587016	0.413676	0.775869	0.192233	Cis	2	3.07887e-06	chr17	45949028	A	G	b38	chr17	46029916	46225389	80888	Lung_cells_Schmitt2016	17.0377	Brain_Cerebellar_Hemisphere	30.3753	Heart_Left_Ventricle	3.72435
rs78556223	ENSG00000120071.13	KANSL1	Lung	1.39531e-05	0.587016	0.424156	0.785968	0.192233	Cis	2	3.07888e-06	chr17	45949112	A	G	b38	chr17	46029916	46225389	80804	Lung_cells_Schmitt2016	17.0377	Brain_Cerebellar_Hemisphere	30.3753	Heart_Left_Ventricle	3.72435
rs242561	ENSG00000120071.13	KANSL1	Lung	1.08323e-05	-0.575572	-0.782692	-0.396293	0.198058	Cis	2	1.51886e-06	chr17	45949182	T	C	b38	chr17	46029916	46225389	80734	Lung_cells_Schmitt2016	17.0377	Brain_Cerebellar_Hemisphere	30.3753	Heart_Left_Ventricle	3.72435
rs62062795	ENSG00000120071.13	KANSL1	Lung	1.39531e-05	0.587016	0.410449	0.773843	0.192233	Cis	2	3.07887e-06	chr17	45949724	C	T	b38	chr17	46029916	46225389	80192	Lung_cells_Schmitt2016	17.0377	Brain_Cerebellar_Hemisphere	30.3753	Heart_Left_Ventricle	3.72435
rs62062796	ENSG00000120071.13	KANSL1	Lung	1.39531e-05	0.587016	0.405006	0.777589	0.192233	Cis	2	3.07887e-06	chr17	45949950	G	A	b38	chr17	46029916	46225389	79966	Lung_cells_Schmitt2016	17.0377	Brain_Cerebellar_Hemisphere	30.3753	Heart_Left_Ventricle	3.72435
rs62062797	ENSG00000120071.13	KANSL1	Lung	1.39531e-05	0.587016	0.39664	0.795505	0.192233	Cis	2	3.07888e-06	chr17	45950000	T	G	b38	chr17	46029916	46225389	79916	Lung_cells_Schmitt2016	17.0377	Brain_Cerebellar_Hemisphere	30.3753	Heart_Left_Ventricle	3.72435
rs62062798	ENSG00000120071.13	KANSL1	Lung	1.39531e-05	0.587016	0.397768	0.785336	0.192233	Cis	2	3.07887e-06	chr17	45950017	A	G	b38	chr17	46029916	46225389	79899	Lung_cells_Schmitt2016	17.0377	Brain_Cerebellar_Hemisphere	30.3753	Heart_Left_Ventricle	3.72435
rs62062799	ENSG00000120071.13	KANSL1	Lung	1.39531e-05	0.587016	0.421628	0.79498	0.192233	Cis	2	3.07887e-06	chr17	45950155	G	T	b38	chr17	46029916	46225389	79761	Lung_cells_Schmitt2016	17.0377	Brain_Cerebellar_Hemisphere	30.3753	Heart_Left_Ventricle	3.72435
rs62062800	ENSG00000120071.13	KANSL1	Lung	1.39531e-05	0.587016	0.407301	0.791322	0.192233	Cis	2	3.07887e-06	chr17	45950387	A	G	b38	chr17	46029916	46225389	79529	Lung_cells_Schmitt2016	17.0377	Brain_Cerebellar_Hemisphere	30.3753	Heart_Left_Ventricle	3.72435
rs62062803	ENSG00000120071.13	KANSL1	Lung	1.10274e-05	0.603825	0.420848	0.794595	0.193204	Cis	2	1.54897e-06	chr17	45950817	T	C	b38	chr17	46029916	46225389	79099	Lung_cells_Schmitt2016	17.0377	Brain_Cerebellar_Hemisphere	30.3753	Heart_Left_Ventricle	3.72435
rs74903707	ENSG00000120071.13	KANSL1	Lung	1.39531e-05	0.587016	0.421314	0.774848	0.192233	Cis	2	3.07887e-06	chr17	45951341	G	A	b38	chr17	46029916	46225389	78575	Lung_cells_Schmitt2016	17.0377	Brain_Cerebellar_Hemisphere	30.3753	Heart_Left_Ventricle	3.72435
rs77017444	ENSG00000120071.13	KANSL1	Lung	1.39531e-05	0.587016	0.423531	0.806568	0.192233	Cis	2	3.07887e-06	chr17	45951430	T	C	b38	chr17	46029916	46225389	78486	Lung_cells_Schmitt2016	17.0377	Brain_Cerebellar_Hemisphere	30.3753	Heart_Left_Ventricle	3.72435
rs76839282	ENSG00000120071.13	KANSL1	Lung	1.39531e-05	0.587016	0.39826	0.795711	0.192233	Cis	2	3.07887e-06	chr17	45951812	G	C	b38	chr17	46029916	46225389	78104	Lung_cells_Schmitt2016	17.0377	Brain_Cerebellar_Hemisphere	30.3753	Heart_Left_Ventricle	3.72435
rs17650579	ENSG00000120071.13	KANSL1	Lung	1.39531e-05	0.58651	0.408095	0.783502	0.193204	Cis	2	2.38348e-06	chr17	45952749	C	T	b38	chr17	46029916	46225389	77167	Lung_cells_Schmitt2016	17.0377	Brain_Cerebellar_Hemisphere	30.3753	Heart_Left_Ventricle	3.72435
rs17650597	ENSG00000120071.13	KANSL1	Lung	1.39531e-05	0.587016	0.406187	0.771703	0.192233	Cis	2	3.07887e-06	chr17	45952829	A	T	b38	chr17	46029916	46225389	77087	Lung_cells_Schmitt2016	17.0377	Brain_Cerebellar_Hemisphere	30.3753	Heart_Left_Ventricle	3.72435
rs17650633	ENSG00000120071.13	KANSL1	Lung	1.39531e-05	0.587016	0.404949	0.770764	0.192233	Cis	2	3.07887e-06	chr17	45952865	T	C	b38	chr17	46029916	46225389	77051	Lung_cells_Schmitt2016	17.0377	Brain_Cerebellar_Hemisphere	30.3753	Heart_Left_Ventricle	3.72435
rs17650651	ENSG00000120071.13	KANSL1	Lung	1.39531e-05	0.587016	0.419476	0.791979	0.192233	Cis	2	3.07887e-06	chr17	45952945	T	G	b38	chr17	46029916	46225389	76971	Lung_cells_Schmitt2016	17.0377	Brain_Cerebellar_Hemisphere	30.3753	Heart_Left_Ventricle	3.72435
rs62062805	ENSG00000120071.13	KANSL1	Lung	1.39531e-05	0.587016	0.407638	0.767544	0.192233	Cis	2	3.07888e-06	chr17	45953407	A	G	b38	chr17	46029916	46225389	76509	Lung_cells_Schmitt2016	17.0377	Brain_Cerebellar_Hemisphere	30.3753	Heart_Left_Ventricle	3.72435
rs62062806	ENSG00000120071.13	KANSL1	Lung	1.39531e-05	0.587016	0.404252	0.792156	0.192233	Cis	2	3.07887e-06	chr17	45954054	G	A	b38	chr17	46029916	46225389	75862	Lung_cells_Schmitt2016	17.0377	Brain_Cerebellar_Hemisphere	30.3753	Heart_Left_Ventricle	3.72435
rs55978005	ENSG00000120071.13	KANSL1	Lung	1.39531e-05	0.587016	0.406974	0.799715	0.192233	Cis	2	3.07887e-06	chr17	45954174	G	T	b38	chr17	46029916	46225389	75742	Lung_cells_Schmitt2016	17.0377	Brain_Cerebellar_Hemisphere	30.3753	Heart_Left_Ventricle	3.72435
rs55946323	ENSG00000120071.13	KANSL1	Lung	1.39531e-05	0.587016	0.415138	0.776053	0.192233	Cis	2	3.07887e-06	chr17	45954580	A	G	b38	chr17	46029916	46225389	75336	Lung_cells_Schmitt2016	17.0377	Brain_Cerebellar_Hemisphere	30.3753	Heart_Left_Ventricle	3.72435
rs56317731	ENSG00000120071.13	KANSL1	Lung	1.39531e-05	0.587016	0.393925	0.778052	0.192233	Cis	2	3.07888e-06	chr17	45954707	A	G	b38	chr17	46029916	46225389	75209	Lung_cells_Schmitt2016	17.0377	Brain_Cerebellar_Hemisphere	30.3753	Heart_Left_Ventricle	3.72435
rs55821155	ENSG00000120071.13	KANSL1	Lung	1.39531e-05	0.587016	0.409196	0.78834	0.192233	Cis	2	3.07887e-06	chr17	45955104	C	G	b38	chr17	46029916	46225389	74812	Lung_cells_Schmitt2016	17.0377	Brain_Cerebellar_Hemisphere	30.3753	Heart_Left_Ventricle	3.72435
rs56080482	ENSG00000120071.13	KANSL1	Lung	1.39531e-05	0.587016	0.40368	0.773975	0.192233	Cis	2	3.07887e-06	chr17	45955231	G	A	b38	chr17	46029916	46225389	74685	Lung_cells_Schmitt2016	17.0377	Brain_Cerebellar_Hemisphere	30.3753	Heart_Left_Ventricle	3.72435
rs17571718	ENSG00000120071.13	KANSL1	Lung	1.39531e-05	0.587016	0.413065	0.787083	0.192233	Cis	2	3.07887e-06	chr17	45955402	T	C	b38	chr17	46029916	46225389	74514	Lung_cells_Schmitt2016	17.0377	Brain_Cerebellar_Hemisphere	30.3753	Heart_Left_Ventricle	3.72435
rs78555354	ENSG00000120071.13	KANSL1	Lung	1.39531e-05	0.587016	0.417332	0.801686	0.192233	Cis	2	3.07888e-06	chr17	45955513	A	G	b38	chr17	46029916	46225389	74403	Lung_cells_Schmitt2016	17.0377	Brain_Cerebellar_Hemisphere	30.3753	Heart_Left_Ventricle	3.72435
rs17571739	ENSG00000120071.13	KANSL1	Lung	1.39531e-05	0.591441	0.413142	0.806141	0.191262	Cis	2	3.03603e-06	chr17	45955549	T	C	b38	chr17	46029916	46225389	74367	Lung_cells_Schmitt2016	17.0377	Brain_Cerebellar_Hemisphere	30.3753	Heart_Left_Ventricle	3.72435
rs62062813	ENSG00000120071.13	KANSL1	Lung	1.39531e-05	0.591441	0.422252	0.810532	0.191262	Cis	2	3.03603e-06	chr17	45955590	G	A	b38	chr17	46029916	46225389	74326	Lung_cells_Schmitt2016	17.0377	Brain_Cerebellar_Hemisphere	30.3753	Heart_Left_Ventricle	3.72435
rs62063262	ENSG00000120071.13	KANSL1	Lung	1.39531e-05	0.587016	0.40774	0.797643	0.192233	Cis	2	3.07887e-06	chr17	45955636	T	C	b38	chr17	46029916	46225389	74280	Lung_cells_Schmitt2016	17.0377	Brain_Cerebellar_Hemisphere	30.3753	Heart_Left_Ventricle	3.72435
rs113520245	ENSG00000120071.13	KANSL1	Lung	1.39531e-05	0.587016	0.417252	0.774306	0.192233	Cis	2	3.07888e-06	chr17	45955766	C	T	b38	chr17	46029916	46225389	74150	Lung_cells_Schmitt2016	17.0377	Brain_Cerebellar_Hemisphere	30.3753	Heart_Left_Ventricle	3.72435
rs113277432	ENSG00000120071.13	KANSL1	Lung	1.39531e-05	0.587016	0.424879	0.804998	0.192233	Cis	2	3.07887e-06	chr17	45955803	T	C	b38	chr17	46029916	46225389	74113	Lung_cells_Schmitt2016	17.0377	Brain_Cerebellar_Hemisphere	30.3753	Heart_Left_Ventricle	3.72435
rs112950348	ENSG00000120071.13	KANSL1	Lung	1.39531e-05	0.587016	0.403481	0.788718	0.192233	Cis	2	3.07887e-06	chr17	45955822	G	A	b38	chr17	46029916	46225389	74094	Lung_cells_Schmitt2016	17.0377	Brain_Cerebellar_Hemisphere	30.3753	Heart_Left_Ventricle	3.72435
rs62063263	ENSG00000120071.13	KANSL1	Lung	1.39531e-05	0.587016	0.415141	0.781228	0.192233	Cis	2	3.07887e-06	chr17	45956028	G	C	b38	chr17	46029916	46225389	73888	Lung_cells_Schmitt2016	17.0377	Brain_Cerebellar_Hemisphere	30.3753	Heart_Left_Ventricle	3.72435
rs62063264	ENSG00000120071.13	KANSL1	Lung	1.39531e-05	0.587016	0.416695	0.787863	0.192233	Cis	2	3.07888e-06	chr17	45956035	C	T	b38	chr17	46029916	46225389	73881	Lung_cells_Schmitt2016	17.0377	Brain_Cerebellar_Hemisphere	30.3753	Heart_Left_Ventricle	3.72435
rs62063265	ENSG00000120071.13	KANSL1	Lung	1.39531e-05	0.587016	0.408615	0.77233	0.192233	Cis	2	3.07887e-06	chr17	45956102	G	A	b38	chr17	46029916	46225389	73814	Lung_cells_Schmitt2016	17.0377	Brain_Cerebellar_Hemisphere	30.3753	Heart_Left_Ventricle	3.72435
rs62063266	ENSG00000120071.13	KANSL1	Lung	1.39531e-05	0.587016	0.409731	0.789939	0.192233	Cis	2	3.07887e-06	chr17	45956122	C	T	b38	chr17	46029916	46225389	73794	Lung_cells_Schmitt2016	17.0377	Brain_Cerebellar_Hemisphere	30.3753	Heart_Left_Ventricle	3.72435
rs17571781	ENSG00000120071.13	KANSL1	Lung	1.39531e-05	0.587016	0.405746	0.781252	0.192233	Cis	2	3.07887e-06	chr17	45956436	T	C	b38	chr17	46029916	46225389	73480	Lung_cells_Schmitt2016	17.0377	Brain_Cerebellar_Hemisphere	30.3753	Heart_Left_Ventricle	3.72435
rs62063269	ENSG00000120071.13	KANSL1	Lung	1.39531e-05	0.587016	0.409204	0.793538	0.192233	Cis	2	3.07888e-06	chr17	45957467	G	A	b38	chr17	46029916	46225389	72449	Lung_cells_Schmitt2016	17.0377	Brain_Cerebellar_Hemisphere	30.3753	Heart_Left_Ventricle	3.72435
rs17571809	ENSG00000120071.13	KANSL1	Lung	1.39531e-05	0.587016	0.431265	0.789939	0.192233	Cis	2	3.07887e-06	chr17	45957493	A	G	b38	chr17	46029916	46225389	72423	Lung_cells_Schmitt2016	17.0377	Brain_Cerebellar_Hemisphere	30.3753	Heart_Left_Ventricle	3.72435
rs17650771	ENSG00000120071.13	KANSL1	Lung	1.39531e-05	0.587016	0.420648	0.782147	0.192233	Cis	2	3.07887e-06	chr17	45958001	A	G	b38	chr17	46029916	46225389	71915	Lung_cells_Schmitt2016	17.0377	Brain_Cerebellar_Hemisphere	30.3753	Heart_Left_Ventricle	3.72435
rs77555455	ENSG00000120071.13	KANSL1	Lung	1.39531e-05	0.587016	0.408639	0.793761	0.192233	Cis	2	3.07887e-06	chr17	45958150	G	A	b38	chr17	46029916	46225389	71766	Lung_cells_Schmitt2016	17.0377	Brain_Cerebellar_Hemisphere	30.3753	Heart_Left_Ventricle	3.72435
rs17571857	ENSG00000120071.13	KANSL1	Lung	1.39531e-05	0.587016	0.408961	0.76765	0.192233	Cis	2	3.07888e-06	chr17	45958340	A	G	b38	chr17	46029916	46225389	71576	Lung_cells_Schmitt2016	17.0377	Brain_Cerebellar_Hemisphere	30.3753	Heart_Left_Ventricle	3.72435
rs62063271	ENSG00000120071.13	KANSL1	Lung	1.58582e-05	0.57458	0.389839	0.776318	0.195146	Cis	2	3.51216e-06	chr17	45958681	G	A	b38	chr17	46029916	46225389	71235	Lung_cells_Schmitt2016	17.0377	Brain_Cerebellar_Hemisphere	30.3753	Heart_Left_Ventricle	3.72435
rs112916880	ENSG00000120071.13	KANSL1	Lung	1.39531e-05	0.587016	0.414208	0.795463	0.192233	Cis	2	3.07887e-06	chr17	45958763	C	T	b38	chr17	46029916	46225389	71153	Lung_cells_Schmitt2016	17.0377	Brain_Cerebellar_Hemisphere	30.3753	Heart_Left_Ventricle	3.72435
rs62063275	ENSG00000120071.13	KANSL1	Lung	1.39531e-05	0.587016	0.414784	0.784466	0.192233	Cis	2	3.07887e-06	chr17	45958921	A	G	b38	chr17	46029916	46225389	70995	Lung_cells_Schmitt2016	17.0377	Brain_Cerebellar_Hemisphere	30.3753	Heart_Left_Ventricle	3.72435
rs62063276	ENSG00000120071.13	KANSL1	Lung	3.70982e-05	0.51214	0.355663	0.697581	0.204854	Cis	2	8.37612e-06	chr17	45959042	T	G	b38	chr17	46029916	46225389	70874	Lung_cells_Schmitt2016	17.0377	Brain_Cerebellar_Hemisphere	30.3753	Heart_Left_Ventricle	3.72435
rs62063277	ENSG00000120071.13	KANSL1	Lung	1.39531e-05	0.587016	0.404881	0.797633	0.192233	Cis	2	3.07887e-06	chr17	45959096	T	A	b38	chr17	46029916	46225389	70820	Lung_cells_Schmitt2016	17.0377	Brain_Cerebellar_Hemisphere	30.3753	Heart_Left_Ventricle	3.72435
rs17650818	ENSG00000120071.13	KANSL1	Lung	1.39531e-05	0.587016	0.416206	0.77637	0.192233	Cis	2	3.07887e-06	chr17	45959421	T	C	b38	chr17	46029916	46225389	70495	Lung_cells_Schmitt2016	17.0377	Brain_Cerebellar_Hemisphere	30.3753	Heart_Left_Ventricle	3.72435
rs62063278	ENSG00000120071.13	KANSL1	Lung	1.39531e-05	0.587016	0.408266	0.789579	0.192233	Cis	2	3.07887e-06	chr17	45959548	C	T	b38	chr17	46029916	46225389	70368	Lung_cells_Schmitt2016	17.0377	Brain_Cerebellar_Hemisphere	30.3753	Heart_Left_Ventricle	3.72435
rs62063279	ENSG00000120071.13	KANSL1	Lung	1.39531e-05	0.587016	0.39026	0.76681	0.192233	Cis	2	3.07888e-06	chr17	45959570	G	A	b38	chr17	46029916	46225389	70346	Lung_cells_Schmitt2016	17.0377	Brain_Cerebellar_Hemisphere	30.3753	Heart_Left_Ventricle	3.72435
rs113793114	ENSG00000120071.13	KANSL1	Lung	1.39531e-05	0.587016	0.412535	0.783599	0.192233	Cis	2	3.07887e-06	chr17	45959713	G	A	b38	chr17	46029916	46225389	70203	Lung_cells_Schmitt2016	17.0377	Brain_Cerebellar_Hemisphere	30.3753	Heart_Left_Ventricle	3.72435
rs62063280	ENSG00000120071.13	KANSL1	Lung	1.39531e-05	0.587016	0.414702	0.783627	0.192233	Cis	2	3.07887e-06	chr17	45959933	G	C	b38	chr17	46029916	46225389	69983	Lung_cells_Schmitt2016	17.0377	Brain_Cerebellar_Hemisphere	30.3753	Heart_Left_Ventricle	3.72435
rs17650842	ENSG00000120071.13	KANSL1	Lung	1.39531e-05	0.587016	0.4139	0.792145	0.192233	Cis	2	3.07887e-06	chr17	45960125	A	G	b38	chr17	46029916	46225389	69791	Lung_cells_Schmitt2016	17.0377	Brain_Cerebellar_Hemisphere	30.3753	Heart_Left_Ventricle	3.72435
rs17575437	ENSG00000120071.13	KANSL1	Lung	1.39531e-05	0.587016	0.401178	0.769018	0.192233	Cis	6	3.07888e-06	chr17	46055665	T	A	b38	chr17	46029916	46225389	0	Lung_cells_Schmitt2016	17.0377	Brain_Cerebellar_Hemisphere	30.3753	Heart_Left_Ventricle	3.72435
rs17653889	ENSG00000120071.13	KANSL1	Lung	1.38048e-05	0.599915	0.432518	0.811971	0.191262	Cis	6	2.01542e-06	chr17	46055704	A	T	b38	chr17	46029916	46225389	0	Lung_cells_Schmitt2016	17.0377	Brain_Cerebellar_Hemisphere	30.3753	Heart_Left_Ventricle	3.72435
rs17653906	ENSG00000120071.13	KANSL1	Lung	1.39531e-05	0.587016	0.423501	0.784847	0.192233	Cis	6	3.07887e-06	chr17	46055776	G	A	b38	chr17	46029916	46225389	0	Lung_cells_Schmitt2016	17.0377	Brain_Cerebellar_Hemisphere	30.3753	Heart_Left_Ventricle	3.72435
rs62060761	ENSG00000120071.13	KANSL1	Lung	1.39531e-05	0.587016	0.40213	0.775036	0.192233	Cis	6	3.07887e-06	chr17	46055796	A	C	b38	chr17	46029916	46225389	0	Lung_cells_Schmitt2016	17.0377	Brain_Cerebellar_Hemisphere	30.3753	Heart_Left_Ventricle	3.72435
rs62060762	ENSG00000120071.13	KANSL1	Lung	1.39531e-05	0.587016	0.395199	0.770915	0.192233	Cis	6	3.07888e-06	chr17	46056030	G	A	b38	chr17	46029916	46225389	0	Lung_cells_Schmitt2016	17.0377	Brain_Cerebellar_Hemisphere	30.3753	Heart_Left_Ventricle	3.72435
rs62060763	ENSG00000120071.13	KANSL1	Lung	1.39531e-05	0.587016	0.397512	0.784447	0.192233	Cis	6	3.07887e-06	chr17	46056037	T	C	b38	chr17	46029916	46225389	0	Lung_cells_Schmitt2016	17.0377	Brain_Cerebellar_Hemisphere	30.3753	Heart_Left_Ventricle	3.72435
rs111259120	ENSG00000120071.13	KANSL1	Lung	1.39531e-05	0.587016	0.41211	0.783749	0.192233	Cis	6	3.07887e-06	chr17	46056168	C	T	b38	chr17	46029916	46225389	0	Lung_cells_Schmitt2016	17.0377	Brain_Cerebellar_Hemisphere	30.3753	Heart_Left_Ventricle	3.72435
rs62060764	ENSG00000120071.13	KANSL1	Lung	1.39531e-05	0.587016	0.410782	0.781464	0.192233	Cis	6	3.07887e-06	chr17	46056267	A	G	b38	chr17	46029916	46225389	0	Lung_cells_Schmitt2016	17.0377	Brain_Cerebellar_Hemisphere	30.3753	Heart_Left_Ventricle	3.72435
rs62060765	ENSG00000120071.13	KANSL1	Lung	1.39531e-05	0.587016	0.400804	0.766713	0.192233	Cis	6	3.07888e-06	chr17	46056282	A	C	b38	chr17	46029916	46225389	0	Lung_cells_Schmitt2016	17.0377	Brain_Cerebellar_Hemisphere	30.3753	Heart_Left_Ventricle	3.72435
rs17575507	ENSG00000120071.13	KANSL1	Lung	1.39531e-05	0.587016	0.411919	0.8052	0.192233	Cis	6	3.07887e-06	chr17	46056729	A	G	b38	chr17	46029916	46225389	0	Lung_cells_Schmitt2016	17.0377	Brain_Cerebellar_Hemisphere	30.3753	Heart_Left_Ventricle	3.72435
rs876944	ENSG00000120071.13	KANSL1	Lung	1.39531e-05	0.587016	0.424351	0.788189	0.192233	Cis	6	3.07887e-06	chr17	46057025	G	T	b38	chr17	46029916	46225389	0	Lung_cells_Schmitt2016	17.0377	Brain_Cerebellar_Hemisphere	30.3753	Heart_Left_Ventricle	3.72435
rs62060767	ENSG00000120071.13	KANSL1	Lung	1.39531e-05	0.587016	0.404887	0.786377	0.192233	Cis	6	3.07887e-06	chr17	46057544	G	A	b38	chr17	46029916	46225389	0	Lung_cells_Schmitt2016	17.0377	Brain_Cerebellar_Hemisphere	30.3753	Heart_Left_Ventricle	3.72435
rs62060768	ENSG00000120071.13	KANSL1	Lung	1.69365e-05	0.578271	0.390967	0.771201	0.193204	Cis	6	3.75944e-06	chr17	46057618	G	A	b38	chr17	46029916	46225389	0	Lung_cells_Schmitt2016	17.0377	Brain_Cerebellar_Hemisphere	30.3753	Heart_Left_Ventricle	3.72435
rs62060769	ENSG00000120071.13	KANSL1	Lung	1.39531e-05	0.587016	0.415657	0.787512	0.192233	Cis	6	3.07887e-06	chr17	46057660	G	C	b38	chr17	46029916	46225389	0	Lung_cells_Schmitt2016	17.0377	Brain_Cerebellar_Hemisphere	30.3753	Heart_Left_Ventricle	3.72435
rs1107820	ENSG00000120071.13	KANSL1	Lung	1.39531e-05	0.587016	0.408762	0.781626	0.192233	Cis	6	3.07887e-06	chr17	46057993	T	C	b38	chr17	46029916	46225389	0	Lung_cells_Schmitt2016	17.0377	Brain_Cerebellar_Hemisphere	30.3753	Heart_Left_Ventricle	3.72435
rs62061731	ENSG00000120071.13	KANSL1	Lung	1.39531e-05	0.591786	0.412951	0.778855	0.193204	Cis	1.5	2.84482e-06	chr17	45940300	C	A	b38	chr17	46029916	46225389	89616	Lung_cells_Schmitt2016	17.0377	Brain_Cerebellar_Hemisphere	30.3753	Heart_Left_Ventricle	3.72435
rs62061732	ENSG00000120071.13	KANSL1	Lung	1.39531e-05	0.591786	0.417038	0.794976	0.193204	Cis	1.5	2.84482e-06	chr17	45940575	G	T	b38	chr17	46029916	46225389	89341	Lung_cells_Schmitt2016	17.0377	Brain_Cerebellar_Hemisphere	30.3753	Heart_Left_Ventricle	3.72435
rs17573447	ENSG00000120071.13	KANSL1	Lung	1.39531e-05	0.587016	0.411748	0.777451	0.192233	Cis	5	3.07887e-06	chr17	46002201	C	T	b38	chr17	46029916	46225389	27715	Lung_cells_Schmitt2016	17.0377	Brain_Cerebellar_Hemisphere	30.3753	Heart_Left_Ventricle	3.72435
rs62064662	ENSG00000120071.13	KANSL1	Lung	1.39531e-05	0.587016	0.40743	0.78659	0.192233	Cis	5	3.07888e-06	chr17	46002355	A	G	b38	chr17	46029916	46225389	27561	Lung_cells_Schmitt2016	17.0377	Brain_Cerebellar_Hemisphere	30.3753	Heart_Left_Ventricle	3.72435
rs62064663	ENSG00000120071.13	KANSL1	Lung	1.39531e-05	0.587016	0.404586	0.794041	0.192233	Cis	5	3.07887e-06	chr17	46002673	T	G	b38	chr17	46029916	46225389	27243	Lung_cells_Schmitt2016	17.0377	Brain_Cerebellar_Hemisphere	30.3753	Heart_Left_Ventricle	3.72435
rs113894932	ENSG00000120071.13	KANSL1	Lung	1.58264e-05	0.579701	0.405666	0.764938	0.192982	Cis	5	3.50314e-06	chr17	46003042	G	C	b38	chr17	46029916	46225389	26874	Lung_cells_Schmitt2016	17.0377	Brain_Cerebellar_Hemisphere	30.3753	Heart_Left_Ventricle	3.72435
rs8070723	ENSG00000120071.13	KANSL1	Lung	2.299e-05	0.519744	0.33836	0.698984	0.204854	Cis	5	5.14336e-06	chr17	46003698	A	G	b38	chr17	46029916	46225389	26218	Lung_cells_Schmitt2016	17.0377	Brain_Cerebellar_Hemisphere	30.3753	Heart_Left_Ventricle	3.72435
rs17573509	ENSG00000120071.13	KANSL1	Lung	1.39531e-05	0.587016	0.406198	0.781903	0.192233	Cis	5	3.07888e-06	chr17	46003858	G	A	b38	chr17	46029916	46225389	26058	Lung_cells_Schmitt2016	17.0377	Brain_Cerebellar_Hemisphere	30.3753	Heart_Left_Ventricle	3.72435
rs62064664	ENSG00000120071.13	KANSL1	Lung	3.24896e-05	0.576591	0.400203	0.764764	0.191262	Cis	5	7.32949e-06	chr17	46004096	T	C	b38	chr17	46029916	46225389	25820	Lung_cells_Schmitt2016	17.0377	Brain_Cerebellar_Hemisphere	30.3753	Heart_Left_Ventricle	3.72435
rs62064665	ENSG00000120071.13	KANSL1	Lung	1.39531e-05	0.587016	0.413259	0.790631	0.192233	Cis	5	3.07887e-06	chr17	46004161	T	C	b38	chr17	46029916	46225389	25755	Lung_cells_Schmitt2016	17.0377	Brain_Cerebellar_Hemisphere	30.3753	Heart_Left_Ventricle	3.72435
rs111324579	ENSG00000120071.13	KANSL1	Lung	1.39531e-05	0.587016	0.415183	0.789111	0.192233	Cis	5	3.07887e-06	chr17	46004815	A	G	b38	chr17	46029916	46225389	25101	Lung_cells_Schmitt2016	17.0377	Brain_Cerebellar_Hemisphere	30.3753	Heart_Left_Ventricle	3.72435
rs113201171	ENSG00000120071.13	KANSL1	Lung	1.39531e-05	0.587016	0.42808	0.795811	0.192233	Cis	5	3.07888e-06	chr17	46004883	A	T	b38	chr17	46029916	46225389	25033	Lung_cells_Schmitt2016	17.0377	Brain_Cerebellar_Hemisphere	30.3753	Heart_Left_Ventricle	3.72435
rs62064666	ENSG00000120071.13	KANSL1	Lung	1.39531e-05	0.587016	0.391603	0.784208	0.192233	Cis	5	3.07887e-06	chr17	46005148	T	C	b38	chr17	46029916	46225389	24768	Lung_cells_Schmitt2016	17.0377	Brain_Cerebellar_Hemisphere	30.3753	Heart_Left_Ventricle	3.72435
rs62064667	ENSG00000120071.13	KANSL1	Lung	1.39531e-05	0.587016	0.408128	0.780252	0.192233	Cis	5	3.07887e-06	chr17	46005162	A	T	b38	chr17	46029916	46225389	24754	Lung_cells_Schmitt2016	17.0377	Brain_Cerebellar_Hemisphere	30.3753	Heart_Left_Ventricle	3.72435
rs17573593	ENSG00000120071.13	KANSL1	Lung	1.39531e-05	0.587016	0.406696	0.78371	0.192233	Cis	5	3.07887e-06	chr17	46005237	A	C	b38	chr17	46029916	46225389	24679	Lung_cells_Schmitt2016	17.0377	Brain_Cerebellar_Hemisphere	30.3753	Heart_Left_Ventricle	3.72435
rs62064668	ENSG00000120071.13	KANSL1	Lung	1.39531e-05	0.587016	0.412458	0.780607	0.192233	Cis	5	3.07888e-06	chr17	46005615	G	A	b38	chr17	46029916	46225389	24301	Lung_cells_Schmitt2016	17.0377	Brain_Cerebellar_Hemisphere	30.3753	Heart_Left_Ventricle	3.72435
rs17573607	ENSG00000120071.13	KANSL1	Lung	1.88274e-05	0.566041	0.385304	0.748508	0.192233	Cis	5	4.19444e-06	chr17	46005715	G	A	b38	chr17	46029916	46225389	24201	Lung_cells_Schmitt2016	17.0377	Brain_Cerebellar_Hemisphere	30.3753	Heart_Left_Ventricle	3.72435
rs17652337	ENSG00000120071.13	KANSL1	Lung	8.65436e-06	0.617613	0.431886	0.826516	0.190291	Cis	5	1.20699e-06	chr17	46005957	C	T	b38	chr17	46029916	46225389	23959	Lung_cells_Schmitt2016	17.0377	Brain_Cerebellar_Hemisphere	30.3753	Heart_Left_Ventricle	3.72435
rs1991556	ENSG00000120071.13	KANSL1	Lung	1.39531e-05	0.59912	0.426549	0.81751	0.18932	Cis	5	2.24692e-06	chr17	46006036	G	A	b38	chr17	46029916	46225389	23880	Lung_cells_Schmitt2016	17.0377	Brain_Cerebellar_Hemisphere	30.3753	Heart_Left_Ventricle	3.72435
rs62064669	ENSG00000120071.13	KANSL1	Lung	1.39531e-05	0.587016	0.417782	0.781421	0.192233	Cis	5	3.07888e-06	chr17	46007310	C	T	b38	chr17	46029916	46225389	22606	Lung_cells_Schmitt2016	17.0377	Brain_Cerebellar_Hemisphere	30.3753	Heart_Left_Ventricle	3.72435
rs78962882	ENSG00000120071.13	KANSL1	Lung	1.39531e-05	0.587016	0.397537	0.782987	0.192233	Cis	5	3.07887e-06	chr17	46007478	G	C	b38	chr17	46029916	46225389	22438	Lung_cells_Schmitt2016	17.0377	Brain_Cerebellar_Hemisphere	30.3753	Heart_Left_Ventricle	3.72435
rs78136862	ENSG00000120071.13	KANSL1	Lung	1.39531e-05	0.587016	0.411572	0.78374	0.192233	Cis	5	3.07887e-06	chr17	46008377	T	C	b38	chr17	46029916	46225389	21539	Lung_cells_Schmitt2016	17.0377	Brain_Cerebellar_Hemisphere	30.3753	Heart_Left_Ventricle	3.72435
rs62064670	ENSG00000120071.13	KANSL1	Lung	1.39531e-05	0.587016	0.397262	0.775171	0.192233	Cis	5	3.07887e-06	chr17	46008486	T	A	b38	chr17	46029916	46225389	21430	Lung_cells_Schmitt2016	17.0377	Brain_Cerebellar_Hemisphere	30.3753	Heart_Left_Ventricle	3.72435
rs62064671	ENSG00000120071.13	KANSL1	Lung	1.39531e-05	0.587016	0.39526	0.759842	0.192233	Cis	5	3.07888e-06	chr17	46008734	T	C	b38	chr17	46029916	46225389	21182	Lung_cells_Schmitt2016	17.0377	Brain_Cerebellar_Hemisphere	30.3753	Heart_Left_Ventricle	3.72435
rs62064672	ENSG00000120071.13	KANSL1	Lung	1.39531e-05	0.587016	0.394627	0.778867	0.192233	Cis	5	3.07887e-06	chr17	46009155	G	A	b38	chr17	46029916	46225389	20761	Lung_cells_Schmitt2016	17.0377	Brain_Cerebellar_Hemisphere	30.3753	Heart_Left_Ventricle	3.72435
rs62064674	ENSG00000120071.13	KANSL1	Lung	1.39531e-05	0.587016	0.409946	0.781081	0.192233	Cis	5	3.07887e-06	chr17	46011406	C	A	b38	chr17	46029916	46225389	18510	Lung_cells_Schmitt2016	17.0377	Brain_Cerebellar_Hemisphere	30.3753	Heart_Left_Ventricle	3.72435
rs62064675	ENSG00000120071.13	KANSL1	Lung	1.34267e-05	0.578464	0.383206	0.757771	0.193204	Cis	5	1.95811e-06	chr17	46011560	C	T	b38	chr17	46029916	46225389	18356	Lung_cells_Schmitt2016	17.0377	Brain_Cerebellar_Hemisphere	30.3753	Heart_Left_Ventricle	3.72435
rs17652449	ENSG00000120071.13	KANSL1	Lung	1.39531e-05	0.587016	0.404777	0.796319	0.192233	Cis	5	3.07888e-06	chr17	46011571	G	C	b38	chr17	46029916	46225389	18345	Lung_cells_Schmitt2016	17.0377	Brain_Cerebellar_Hemisphere	30.3753	Heart_Left_Ventricle	3.72435
rs76723223	ENSG00000120071.13	KANSL1	Lung	1.39531e-05	0.587016	0.428772	0.781361	0.192233	Cis	5	3.07887e-06	chr17	46011742	T	C	b38	chr17	46029916	46225389	18174	Lung_cells_Schmitt2016	17.0377	Brain_Cerebellar_Hemisphere	30.3753	Heart_Left_Ventricle	3.72435
rs733966	ENSG00000120071.13	KANSL1	Lung	1.39531e-05	0.587016	0.383238	0.774979	0.192233	Cis	5	3.07887e-06	chr17	46012197	C	T	b38	chr17	46029916	46225389	17719	Lung_cells_Schmitt2016	17.0377	Brain_Cerebellar_Hemisphere	30.3753	Heart_Left_Ventricle	3.72435
rs733967	ENSG00000120071.13	KANSL1	Lung	1.39531e-05	0.587016	0.415316	0.793302	0.192233	Cis	5	3.07887e-06	chr17	46012324	T	C	b38	chr17	46029916	46225389	17592	Lung_cells_Schmitt2016	17.0377	Brain_Cerebellar_Hemisphere	30.3753	Heart_Left_Ventricle	3.72435
rs733968	ENSG00000120071.13	KANSL1	Lung	1.39531e-05	0.587016	0.39504	0.783256	0.192233	Cis	5	3.07888e-06	chr17	46012349	C	T	b38	chr17	46029916	46225389	17567	Lung_cells_Schmitt2016	17.0377	Brain_Cerebellar_Hemisphere	30.3753	Heart_Left_Ventricle	3.72435
rs733969	ENSG00000120071.13	KANSL1	Lung	1.39531e-05	0.587016	0.37446	0.771644	0.192233	Cis	5	3.07887e-06	chr17	46012361	G	A	b38	chr17	46029916	46225389	17555	Lung_cells_Schmitt2016	17.0377	Brain_Cerebellar_Hemisphere	30.3753	Heart_Left_Ventricle	3.72435
rs4283261	ENSG00000120071.13	KANSL1	Lung	1.39531e-05	0.587016	0.408574	0.789142	0.192233	Cis	5	3.07887e-06	chr17	46012555	C	T	b38	chr17	46029916	46225389	17361	Lung_cells_Schmitt2016	17.0377	Brain_Cerebellar_Hemisphere	30.3753	Heart_Left_Ventricle	3.72435
rs62062265	ENSG00000120071.13	KANSL1	Lung	1.39531e-05	0.587016	0.397392	0.778996	0.192233	Cis	5	3.07887e-06	chr17	46012669	C	G	b38	chr17	46029916	46225389	17247	Lung_cells_Schmitt2016	17.0377	Brain_Cerebellar_Hemisphere	30.3753	Heart_Left_Ventricle	3.72435
rs75666751	ENSG00000120071.13	KANSL1	Lung	1.39531e-05	0.587016	0.409575	0.788573	0.192233	Cis	5	3.07888e-06	chr17	46012782	A	C	b38	chr17	46029916	46225389	17134	Lung_cells_Schmitt2016	17.0377	Brain_Cerebellar_Hemisphere	30.3753	Heart_Left_Ventricle	3.72435
rs4306559	ENSG00000120071.13	KANSL1	Lung	1.39531e-05	0.587016	0.414569	0.778667	0.192233	Cis	5	3.07887e-06	chr17	46012870	T	C	b38	chr17	46029916	46225389	17046	Lung_cells_Schmitt2016	17.0377	Brain_Cerebellar_Hemisphere	30.3753	Heart_Left_Ventricle	3.72435
rs747152	ENSG00000120071.13	KANSL1	Lung	1.39531e-05	0.587016	0.410625	0.796027	0.192233	Cis	5	3.07887e-06	chr17	46012973	T	C	b38	chr17	46029916	46225389	16943	Lung_cells_Schmitt2016	17.0377	Brain_Cerebellar_Hemisphere	30.3753	Heart_Left_Ventricle	3.72435
rs12150254	ENSG00000120071.13	KANSL1	Lung	1.39531e-05	0.587016	0.410694	0.786362	0.192233	Cis	5	3.07887e-06	chr17	46013089	T	C	b38	chr17	46029916	46225389	16827	Lung_cells_Schmitt2016	17.0377	Brain_Cerebellar_Hemisphere	30.3753	Heart_Left_Ventricle	3.72435
rs12150506	ENSG00000120071.13	KANSL1	Lung	1.39531e-05	0.587016	0.42674	0.787547	0.192233	Cis	5	3.07888e-06	chr17	46013170	G	A	b38	chr17	46029916	46225389	16746	Lung_cells_Schmitt2016	17.0377	Brain_Cerebellar_Hemisphere	30.3753	Heart_Left_Ventricle	3.72435
rs12150170	ENSG00000120071.13	KANSL1	Lung	1.39531e-05	0.587016	0.413076	0.79095	0.192233	Cis	5	3.07887e-06	chr17	46013280	A	G	b38	chr17	46029916	46225389	16636	Lung_cells_Schmitt2016	17.0377	Brain_Cerebellar_Hemisphere	30.3753	Heart_Left_Ventricle	3.72435
rs12150515	ENSG00000120071.13	KANSL1	Lung	1.39531e-05	0.587016	0.409352	0.790854	0.192233	Cis	5	3.07887e-06	chr17	46013319	G	T	b38	chr17	46029916	46225389	16597	Lung_cells_Schmitt2016	17.0377	Brain_Cerebellar_Hemisphere	30.3753	Heart_Left_Ventricle	3.72435
rs62062266	ENSG00000120071.13	KANSL1	Lung	1.39531e-05	0.587016	0.411885	0.781427	0.192233	Cis	5	3.07887e-06	chr17	46013338	A	G	b38	chr17	46029916	46225389	16578	Lung_cells_Schmitt2016	17.0377	Brain_Cerebellar_Hemisphere	30.3753	Heart_Left_Ventricle	3.72435
rs17573858	ENSG00000120071.13	KANSL1	Lung	1.39531e-05	0.587016	0.431071	0.802909	0.192233	Cis	5	3.07888e-06	chr17	46013430	T	C	b38	chr17	46029916	46225389	16486	Lung_cells_Schmitt2016	17.0377	Brain_Cerebellar_Hemisphere	30.3753	Heart_Left_Ventricle	3.72435
rs62062267	ENSG00000120071.13	KANSL1	Lung	1.39531e-05	0.587016	0.412171	0.791713	0.192233	Cis	5	3.07887e-06	chr17	46013488	C	T	b38	chr17	46029916	46225389	16428	Lung_cells_Schmitt2016	17.0377	Brain_Cerebellar_Hemisphere	30.3753	Heart_Left_Ventricle	3.72435
rs62062268	ENSG00000120071.13	KANSL1	Lung	1.39531e-05	0.587016	0.411532	0.778616	0.192233	Cis	5	3.07887e-06	chr17	46013492	C	T	b38	chr17	46029916	46225389	16424	Lung_cells_Schmitt2016	17.0377	Brain_Cerebellar_Hemisphere	30.3753	Heart_Left_Ventricle	3.72435
rs113134013	ENSG00000120071.13	KANSL1	Lung	1.39531e-05	0.587016	0.419931	0.801813	0.192233	Cis	3	3.07888e-06	chr17	45989629	C	T	b38	chr17	46029916	46225389	40287	Lung_cells_Schmitt2016	17.0377	Brain_Cerebellar_Hemisphere	30.3753	Heart_Left_Ventricle	3.72435
rs76357066	ENSG00000120071.13	KANSL1	Lung	1.39531e-05	0.587016	0.415881	0.781867	0.192233	Cis	3	3.07887e-06	chr17	45989680	G	A	b38	chr17	46029916	46225389	40236	Lung_cells_Schmitt2016	17.0377	Brain_Cerebellar_Hemisphere	30.3753	Heart_Left_Ventricle	3.72435
rs10445337	ENSG00000120071.13	KANSL1	Lung	1.39531e-05	0.587016	0.398373	0.783665	0.192233	Cis	3	3.07887e-06	chr17	45990034	T	C	b38	chr17	46029916	46225389	39882	Lung_cells_Schmitt2016	17.0377	Brain_Cerebellar_Hemisphere	30.3753	Heart_Left_Ventricle	3.72435
rs79447161	ENSG00000120071.13	KANSL1	Lung	1.39531e-05	0.587016	0.396283	0.772248	0.192233	Cis	3	3.07887e-06	chr17	45990142	A	G	b38	chr17	46029916	46225389	39774	Lung_cells_Schmitt2016	17.0377	Brain_Cerebellar_Hemisphere	30.3753	Heart_Left_Ventricle	3.72435
rs17651754	ENSG00000120071.13	KANSL1	Lung	1.39531e-05	0.587016	0.411579	0.783495	0.192233	Cis	3	3.07888e-06	chr17	45990180	T	C	b38	chr17	46029916	46225389	39736	Lung_cells_Schmitt2016	17.0377	Brain_Cerebellar_Hemisphere	30.3753	Heart_Left_Ventricle	3.72435
rs10445338	ENSG00000120071.13	KANSL1	Lung	1.39531e-05	0.587016	0.402431	0.778346	0.192233	Cis	3	3.07887e-06	chr17	45990316	G	A	b38	chr17	46029916	46225389	39600	Lung_cells_Schmitt2016	17.0377	Brain_Cerebellar_Hemisphere	30.3753	Heart_Left_Ventricle	3.72435
rs111652694	ENSG00000120071.13	KANSL1	Lung	1.39531e-05	0.587016	0.426138	0.791456	0.192233	Cis	3	3.07887e-06	chr17	45990465	T	C	b38	chr17	46029916	46225389	39451	Lung_cells_Schmitt2016	17.0377	Brain_Cerebellar_Hemisphere	30.3753	Heart_Left_Ventricle	3.72435
rs75743061	ENSG00000120071.13	KANSL1	Lung	1.39531e-05	0.587016	0.42365	0.793781	0.192233	Cis	3	3.07887e-06	chr17	45990746	C	G	b38	chr17	46029916	46225389	39170	Lung_cells_Schmitt2016	17.0377	Brain_Cerebellar_Hemisphere	30.3753	Heart_Left_Ventricle	3.72435
rs62063795	ENSG00000120071.13	KANSL1	Lung	1.39531e-05	0.587016	0.413256	0.794066	0.192233	Cis	3	3.07888e-06	chr17	45990872	C	T	b38	chr17	46029916	46225389	39044	Lung_cells_Schmitt2016	17.0377	Brain_Cerebellar_Hemisphere	30.3753	Heart_Left_Ventricle	3.72435
rs62063796	ENSG00000120071.13	KANSL1	Lung	1.39531e-05	0.587016	0.404558	0.786495	0.192233	Cis	3	3.07887e-06	chr17	45990923	G	A	b38	chr17	46029916	46225389	38993	Lung_cells_Schmitt2016	17.0377	Brain_Cerebellar_Hemisphere	30.3753	Heart_Left_Ventricle	3.72435
rs62063797	ENSG00000120071.13	KANSL1	Lung	1.39531e-05	0.587016	0.381675	0.767375	0.192233	Cis	3	3.07887e-06	chr17	45990928	G	C	b38	chr17	46029916	46225389	38988	Lung_cells_Schmitt2016	17.0377	Brain_Cerebellar_Hemisphere	30.3753	Heart_Left_Ventricle	3.72435
rs77290642	ENSG00000120071.13	KANSL1	Lung	1.39531e-05	0.587016	0.397585	0.784403	0.192233	Cis	3	3.07887e-06	chr17	45991114	T	C	b38	chr17	46029916	46225389	38802	Lung_cells_Schmitt2016	17.0377	Brain_Cerebellar_Hemisphere	30.3753	Heart_Left_Ventricle	3.72435
rs76618565	ENSG00000120071.13	KANSL1	Lung	1.39531e-05	0.587016	0.4205	0.782267	0.192233	Cis	3	3.07888e-06	chr17	45991115	G	A	b38	chr17	46029916	46225389	38801	Lung_cells_Schmitt2016	17.0377	Brain_Cerebellar_Hemisphere	30.3753	Heart_Left_Ventricle	3.72435
rs62063798	ENSG00000120071.13	KANSL1	Lung	1.39531e-05	0.587016	0.414028	0.783672	0.192233	Cis	3	3.07887e-06	chr17	45991177	G	A	b38	chr17	46029916	46225389	38739	Lung_cells_Schmitt2016	17.0377	Brain_Cerebellar_Hemisphere	30.3753	Heart_Left_Ventricle	3.72435
rs1052551	ENSG00000120071.13	KANSL1	Lung	1.12525e-05	0.60262	0.417986	0.812756	0.191262	Cis	3	1.63821e-06	chr17	45991558	G	A	b38	chr17	46029916	46225389	38358	Lung_cells_Schmitt2016	17.0377	Brain_Cerebellar_Hemisphere	30.3753	Heart_Left_Ventricle	3.72435
rs62063799	ENSG00000120071.13	KANSL1	Lung	1.86147e-05	0.610209	0.424995	0.785552	0.207188	Cis	3	4.1459e-06	chr17	45991814	C	G	b38	chr17	46029916	46225389	38102	Lung_cells_Schmitt2016	17.0377	Brain_Cerebellar_Hemisphere	30.3753	Heart_Left_Ventricle	3.72435
rs62063800	ENSG00000120071.13	KANSL1	Lung	1.39531e-05	0.587016	0.417679	0.814505	0.192233	Cis	3	3.07888e-06	chr17	45991832	C	T	b38	chr17	46029916	46225389	38084	Lung_cells_Schmitt2016	17.0377	Brain_Cerebellar_Hemisphere	30.3753	Heart_Left_Ventricle	3.72435
rs17651857	ENSG00000120071.13	KANSL1	Lung	1.39531e-05	0.587016	0.410293	0.789731	0.192233	Cis	3	3.07887e-06	chr17	45992321	A	G	b38	chr17	46029916	46225389	37595	Lung_cells_Schmitt2016	17.0377	Brain_Cerebellar_Hemisphere	30.3753	Heart_Left_Ventricle	3.72435
rs74759276	ENSG00000120071.13	KANSL1	Lung	1.39531e-05	0.587016	0.381352	0.775734	0.192233	Cis	3	3.07887e-06	chr17	45992402	A	G	b38	chr17	46029916	46225389	37514	Lung_cells_Schmitt2016	17.0377	Brain_Cerebellar_Hemisphere	30.3753	Heart_Left_Ventricle	3.72435
rs17651887	ENSG00000120071.13	KANSL1	Lung	1.39531e-05	0.587016	0.403681	0.78059	0.192233	Cis	3	3.07887e-06	chr17	45992474	G	A	b38	chr17	46029916	46225389	37442	Lung_cells_Schmitt2016	17.0377	Brain_Cerebellar_Hemisphere	30.3753	Heart_Left_Ventricle	3.72435
rs78599197	ENSG00000120071.13	KANSL1	Lung	1.39531e-05	0.587016	0.424824	0.793942	0.192233	Cis	3	3.07888e-06	chr17	45992604	C	G	b38	chr17	46029916	46225389	37312	Lung_cells_Schmitt2016	17.0377	Brain_Cerebellar_Hemisphere	30.3753	Heart_Left_Ventricle	3.72435
rs62063842	ENSG00000120071.13	KANSL1	Lung	1.39531e-05	0.587016	0.420251	0.782034	0.192233	Cis	3	3.07887e-06	chr17	45992745	G	C	b38	chr17	46029916	46225389	37171	Lung_cells_Schmitt2016	17.0377	Brain_Cerebellar_Hemisphere	30.3753	Heart_Left_Ventricle	3.72435
rs55662347	ENSG00000120071.13	KANSL1	Lung	1.39531e-05	0.587016	0.39788	0.785038	0.192233	Cis	3	3.07887e-06	chr17	45993179	G	A	b38	chr17	46029916	46225389	36737	Lung_cells_Schmitt2016	17.0377	Brain_Cerebellar_Hemisphere	30.3753	Heart_Left_Ventricle	3.72435
rs55913645	ENSG00000120071.13	KANSL1	Lung	1.39531e-05	0.587016	0.397639	0.787703	0.192233	Cis	3	3.07887e-06	chr17	45993590	T	A	b38	chr17	46029916	46225389	36326	Lung_cells_Schmitt2016	17.0377	Brain_Cerebellar_Hemisphere	30.3753	Heart_Left_Ventricle	3.72435
rs17573175	ENSG00000120071.13	KANSL1	Lung	1.39531e-05	0.587016	0.414488	0.794236	0.192233	Cis	3	3.07888e-06	chr17	45993723	C	G	b38	chr17	46029916	46225389	36193	Lung_cells_Schmitt2016	17.0377	Brain_Cerebellar_Hemisphere	30.3753	Heart_Left_Ventricle	3.72435
rs62063845	ENSG00000120071.13	KANSL1	Lung	1.39531e-05	0.587016	0.412977	0.775256	0.192233	Cis	3	3.07887e-06	chr17	45993928	T	C	b38	chr17	46029916	46225389	35988	Lung_cells_Schmitt2016	17.0377	Brain_Cerebellar_Hemisphere	30.3753	Heart_Left_Ventricle	3.72435
rs62063846	ENSG00000120071.13	KANSL1	Lung	1.39531e-05	0.587016	0.425192	0.766853	0.192233	Cis	3	3.07887e-06	chr17	45994308	A	G	b38	chr17	46029916	46225389	35608	Lung_cells_Schmitt2016	17.0377	Brain_Cerebellar_Hemisphere	30.3753	Heart_Left_Ventricle	3.72435
rs55736025	ENSG00000120071.13	KANSL1	Lung	1.39531e-05	0.587016	0.419757	0.791354	0.192233	Cis	3	3.07887e-06	chr17	45994651	C	A	b38	chr17	46029916	46225389	35265	Lung_cells_Schmitt2016	17.0377	Brain_Cerebellar_Hemisphere	30.3753	Heart_Left_Ventricle	3.72435
rs55886080	ENSG00000120071.13	KANSL1	Lung	1.39531e-05	0.587016	0.416678	0.769104	0.192233	Cis	3	3.07888e-06	chr17	45994675	T	A	b38	chr17	46029916	46225389	35241	Lung_cells_Schmitt2016	17.0377	Brain_Cerebellar_Hemisphere	30.3753	Heart_Left_Ventricle	3.72435
rs56150806	ENSG00000120071.13	KANSL1	Lung	1.39531e-05	0.591786	0.41643	0.796918	0.193204	Cis	2	2.84482e-06	chr17	45841935	T	C	b38	chr17	46029916	46225389	187981	Lung_cells_Schmitt2016	17.0377	Brain_Cerebellar_Hemisphere	30.3753	Heart_Left_Ventricle	3.72435
rs17690314	ENSG00000120071.13	KANSL1	Lung	1.39531e-05	0.591786	0.410696	0.777333	0.193204	Cis	2	2.84482e-06	chr17	45842518	T	G	b38	chr17	46029916	46225389	187398	Lung_cells_Schmitt2016	17.0377	Brain_Cerebellar_Hemisphere	30.3753	Heart_Left_Ventricle	3.72435
rs56233672	ENSG00000120071.13	KANSL1	Lung	1.39531e-05	0.591786	0.424331	0.784991	0.193204	Cis	2	2.84482e-06	chr17	45842934	T	C	b38	chr17	46029916	46225389	186982	Lung_cells_Schmitt2016	17.0377	Brain_Cerebellar_Hemisphere	30.3753	Heart_Left_Ventricle	3.72435
rs56354807	ENSG00000120071.13	KANSL1	Lung	1.39531e-05	0.591786	0.42802	0.772795	0.193204	Cis	2	2.84482e-06	chr17	45843012	C	T	b38	chr17	46029916	46225389	186904	Lung_cells_Schmitt2016	17.0377	Brain_Cerebellar_Hemisphere	30.3753	Heart_Left_Ventricle	3.72435
rs55718212	ENSG00000120071.13	KANSL1	Lung	1.39531e-05	0.591786	0.417243	0.774378	0.193204	Cis	2	2.84482e-06	chr17	45843045	T	C	b38	chr17	46029916	46225389	186871	Lung_cells_Schmitt2016	17.0377	Brain_Cerebellar_Hemisphere	30.3753	Heart_Left_Ventricle	3.72435
rs17690326	ENSG00000120071.13	KANSL1	Lung	1.39531e-05	0.591786	0.426169	0.8071	0.193204	Cis	2	2.84482e-06	chr17	45843608	T	C	b38	chr17	46029916	46225389	186308	Lung_cells_Schmitt2016	17.0377	Brain_Cerebellar_Hemisphere	30.3753	Heart_Left_Ventricle	3.72435
rs17763596	ENSG00000120071.13	KANSL1	Lung	1.39531e-05	0.591786	0.413614	0.779981	0.193204	Cis	2	2.84482e-06	chr17	45843844	G	T	b38	chr17	46029916	46225389	186072	Lung_cells_Schmitt2016	17.0377	Brain_Cerebellar_Hemisphere	30.3753	Heart_Left_Ventricle	3.72435
rs62054814	ENSG00000120071.13	KANSL1	Lung	1.39531e-05	0.591786	0.410047	0.781963	0.193204	Cis	2	2.84482e-06	chr17	45844206	T	A	b38	chr17	46029916	46225389	185710	Lung_cells_Schmitt2016	17.0377	Brain_Cerebellar_Hemisphere	30.3753	Heart_Left_Ventricle	3.72435
rs17763634	ENSG00000120071.13	KANSL1	Lung	1.39531e-05	0.591786	0.403994	0.78574	0.193204	Cis	2	2.84482e-06	chr17	45844388	T	C	b38	chr17	46029916	46225389	185528	Lung_cells_Schmitt2016	17.0377	Brain_Cerebellar_Hemisphere	30.3753	Heart_Left_Ventricle	3.72435
rs62621252	ENSG00000120071.13	KANSL1	Lung	1.39531e-05	0.591786	0.421795	0.785258	0.193204	Cis	2	2.84482e-06	chr17	45845576	T	C	b38	chr17	46029916	46225389	184340	Lung_cells_Schmitt2016	17.0377	Brain_Cerebellar_Hemisphere	30.3753	Heart_Left_Ventricle	3.72435
rs62054815	ENSG00000120071.13	KANSL1	Lung	1.39531e-05	0.591786	0.428576	0.799777	0.193204	Cis	2	2.84482e-06	chr17	45845900	G	A	b38	chr17	46029916	46225389	184016	Lung_cells_Schmitt2016	17.0377	Brain_Cerebellar_Hemisphere	30.3753	Heart_Left_Ventricle	3.72435
rs12185233	ENSG00000120071.13	KANSL1	Lung	1.39531e-05	0.591786	0.417956	0.799979	0.193204	Cis	2	2.84482e-06	chr17	45846288	G	C	b38	chr17	46029916	46225389	183628	Lung_cells_Schmitt2016	17.0377	Brain_Cerebellar_Hemisphere	30.3753	Heart_Left_Ventricle	3.72435
rs12185268	ENSG00000120071.13	KANSL1	Lung	1.39531e-05	0.591786	0.403976	0.779345	0.193204	Cis	2	2.84482e-06	chr17	45846317	A	G	b38	chr17	46029916	46225389	183599	Lung_cells_Schmitt2016	17.0377	Brain_Cerebellar_Hemisphere	30.3753	Heart_Left_Ventricle	3.72435
rs12185235	ENSG00000120071.13	KANSL1	Lung	1.39531e-05	0.591786	0.427122	0.796527	0.193204	Cis	2	2.84482e-06	chr17	45846337	C	T	b38	chr17	46029916	46225389	183579	Lung_cells_Schmitt2016	17.0377	Brain_Cerebellar_Hemisphere	30.3753	Heart_Left_Ventricle	3.72435
rs11079725	ENSG00000120071.13	KANSL1	Lung	1.39531e-05	0.591786	0.423161	0.795453	0.193204	Cis	2	2.84482e-06	chr17	45846568	T	C	b38	chr17	46029916	46225389	183348	Lung_cells_Schmitt2016	17.0377	Brain_Cerebellar_Hemisphere	30.3753	Heart_Left_Ventricle	3.72435
rs12373123	ENSG00000120071.13	KANSL1	Lung	1.39531e-05	0.591786	0.421676	0.794084	0.193204	Cis	2	2.84482e-06	chr17	45846707	T	C	b38	chr17	46029916	46225389	183209	Lung_cells_Schmitt2016	17.0377	Brain_Cerebellar_Hemisphere	30.3753	Heart_Left_Ventricle	3.72435
rs12373139	ENSG00000120071.13	KANSL1	Lung	1.39531e-05	0.591786	0.432118	0.79169	0.193204	Cis	2	2.84482e-06	chr17	45846764	G	A	b38	chr17	46029916	46225389	183152	Lung_cells_Schmitt2016	17.0377	Brain_Cerebellar_Hemisphere	30.3753	Heart_Left_Ventricle	3.72435
rs12373142	ENSG00000120071.13	KANSL1	Lung	1.39531e-05	0.591786	0.41418	0.803884	0.193204	Cis	2	2.84482e-06	chr17	45846834	C	G	b38	chr17	46029916	46225389	183082	Lung_cells_Schmitt2016	17.0377	Brain_Cerebellar_Hemisphere	30.3753	Heart_Left_Ventricle	3.72435
rs12373124	ENSG00000120071.13	KANSL1	Lung	1.39531e-05	0.591786	0.406874	0.798028	0.193204	Cis	2	2.84482e-06	chr17	45846853	T	C	b38	chr17	46029916	46225389	183063	Lung_cells_Schmitt2016	17.0377	Brain_Cerebellar_Hemisphere	30.3753	Heart_Left_Ventricle	3.72435
rs12373140	ENSG00000120071.13	KANSL1	Lung	1.39531e-05	0.591786	0.421938	0.806471	0.193204	Cis	2	2.84482e-06	chr17	45846865	G	A	b38	chr17	46029916	46225389	183051	Lung_cells_Schmitt2016	17.0377	Brain_Cerebellar_Hemisphere	30.3753	Heart_Left_Ventricle	3.72435
rs12373168	ENSG00000120071.13	KANSL1	Lung	3.02131e-05	0.490694	0.341023	0.676903	0.220388	Cis	2	6.80648e-06	chr17	45846971	A	C	b38	chr17	46029916	46225389	182945	Lung_cells_Schmitt2016	17.0377	Brain_Cerebellar_Hemisphere	30.3753	Heart_Left_Ventricle	3.72435
rs17690661	ENSG00000120071.13	KANSL1	Lung	1.39531e-05	0.591786	0.430661	0.78026	0.193204	Cis	2	2.84482e-06	chr17	45847155	G	A	b38	chr17	46029916	46225389	182761	Lung_cells_Schmitt2016	17.0377	Brain_Cerebellar_Hemisphere	30.3753	Heart_Left_Ventricle	3.72435
rs55943825	ENSG00000120071.13	KANSL1	Lung	1.39531e-05	0.591786	0.405698	0.779943	0.193204	Cis	2	2.84482e-06	chr17	45847410	C	T	b38	chr17	46029916	46225389	182506	Lung_cells_Schmitt2016	17.0377	Brain_Cerebellar_Hemisphere	30.3753	Heart_Left_Ventricle	3.72435
rs17690679	ENSG00000120071.13	KANSL1	Lung	1.07447e-05	0.60728	0.433057	0.786765	0.192233	Cis	2	1.5059e-06	chr17	45847437	A	G	b38	chr17	46029916	46225389	182479	Lung_cells_Schmitt2016	17.0377	Brain_Cerebellar_Hemisphere	30.3753	Heart_Left_Ventricle	3.72435
rs17690703	ENSG00000120071.13	KANSL1	Lung	0.000803974	0.446541	0.272388	0.637464	0.231068	Cis	2	0.000188704	chr17	45847931	C	T	b38	chr17	46029916	46225389	181985	Lung_cells_Schmitt2016	17.0377	Brain_Cerebellar_Hemisphere	30.3753	Heart_Left_Ventricle	3.72435
rs17769490	ENSG00000120071.13	KANSL1	Lung	1.39531e-05	0.591786	0.41504	0.790546	0.193204	Cis	2	2.84482e-06	chr17	45848239	G	A	b38	chr17	46029916	46225389	181677	Lung_cells_Schmitt2016	17.0377	Brain_Cerebellar_Hemisphere	30.3753	Heart_Left_Ventricle	3.72435
rs77063768	ENSG00000120071.13	KANSL1	Lung	1.39531e-05	0.591786	0.407916	0.793714	0.193204	Cis	2	2.84482e-06	chr17	45848363	A	G	b38	chr17	46029916	46225389	181553	Lung_cells_Schmitt2016	17.0377	Brain_Cerebellar_Hemisphere	30.3753	Heart_Left_Ventricle	3.72435
rs62054817	ENSG00000120071.13	KANSL1	Lung	1.39531e-05	0.591786	0.425252	0.80438	0.193204	Cis	2	2.84482e-06	chr17	45848600	G	A	b38	chr17	46029916	46225389	181316	Lung_cells_Schmitt2016	17.0377	Brain_Cerebellar_Hemisphere	30.3753	Heart_Left_Ventricle	3.72435
rs62054818	ENSG00000120071.13	KANSL1	Lung	1.39531e-05	0.591786	0.423588	0.776954	0.193204	Cis	2	2.84482e-06	chr17	45848690	A	C	b38	chr17	46029916	46225389	181226	Lung_cells_Schmitt2016	17.0377	Brain_Cerebellar_Hemisphere	30.3753	Heart_Left_Ventricle	3.72435
rs62054819	ENSG00000120071.13	KANSL1	Lung	1.39531e-05	0.591786	0.410937	0.775828	0.193204	Cis	2	2.84482e-06	chr17	45848783	A	G	b38	chr17	46029916	46225389	181133	Lung_cells_Schmitt2016	17.0377	Brain_Cerebellar_Hemisphere	30.3753	Heart_Left_Ventricle	3.72435
rs113857334	ENSG00000120071.13	KANSL1	Lung	1.39531e-05	0.587016	0.427129	0.779621	0.192233	Cis	2.5	3.07887e-06	chr17	45967574	T	C	b38	chr17	46029916	46225389	62342	Lung_cells_Schmitt2016	17.0377	Brain_Cerebellar_Hemisphere	30.3753	Heart_Left_Ventricle	3.72435
rs17572147	ENSG00000120071.13	KANSL1	Lung	1.30019e-05	0.600502	0.41865	0.814395	0.191262	Cis	2.5	1.89535e-06	chr17	45967619	A	G	b38	chr17	46029916	46225389	62297	Lung_cells_Schmitt2016	17.0377	Brain_Cerebellar_Hemisphere	30.3753	Heart_Left_Ventricle	3.72435
rs77513497	ENSG00000120071.13	KANSL1	Lung	1.39531e-05	0.587016	0.412443	0.772014	0.192233	Cis	2.5	3.07887e-06	chr17	45968108	A	G	b38	chr17	46029916	46225389	61808	Lung_cells_Schmitt2016	17.0377	Brain_Cerebellar_Hemisphere	30.3753	Heart_Left_Ventricle	3.72435
rs17572169	ENSG00000120071.13	KANSL1	Lung	1.39531e-05	0.587016	0.403282	0.781959	0.192233	Cis	2.5	3.07887e-06	chr17	45968608	C	T	b38	chr17	46029916	46225389	61308	Lung_cells_Schmitt2016	17.0377	Brain_Cerebellar_Hemisphere	30.3753	Heart_Left_Ventricle	3.72435
rs62063296	ENSG00000120071.13	KANSL1	Lung	1.39531e-05	0.587016	0.425758	0.787159	0.192233	Cis	2.5	3.07887e-06	chr17	45968836	C	T	b38	chr17	46029916	46225389	61080	Lung_cells_Schmitt2016	17.0377	Brain_Cerebellar_Hemisphere	30.3753	Heart_Left_Ventricle	3.72435
rs17652520	ENSG00000120071.13	KANSL1	Lung	1.39531e-05	0.591661	0.41483	0.790614	0.194175	Cis	8.5	2.69259e-06	chr17	46021601	G	A	b38	chr17	46029916	46225389	8315	Lung_cells_Schmitt2016	17.0377	Brain_Cerebellar_Hemisphere	30.3753	Heart_Left_Ventricle	3.72435
rs17573907	ENSG00000120071.13	KANSL1	Lung	1.56525e-05	0.585311	0.411583	0.785558	0.193204	Cis	8.5	3.46366e-06	chr17	46021716	C	T	b38	chr17	46029916	46225389	8200	Lung_cells_Schmitt2016	17.0377	Brain_Cerebellar_Hemisphere	30.3753	Heart_Left_Ventricle	3.72435
rs62062290	ENSG00000120071.13	KANSL1	Lung	1.39531e-05	0.587016	0.412081	0.762173	0.192233	Cis	8.5	3.07888e-06	chr17	46021763	C	A	b38	chr17	46029916	46225389	8153	Lung_cells_Schmitt2016	17.0377	Brain_Cerebellar_Hemisphere	30.3753	Heart_Left_Ventricle	3.72435
rs55726761	ENSG00000120071.13	KANSL1	Lung	1.39531e-05	0.587016	0.404438	0.78085	0.192233	Cis	8.5	3.07887e-06	chr17	46022303	G	A	b38	chr17	46029916	46225389	7613	Lung_cells_Schmitt2016	17.0377	Brain_Cerebellar_Hemisphere	30.3753	Heart_Left_Ventricle	3.72435
rs62062292	ENSG00000120071.13	KANSL1	Lung	1.39531e-05	0.587016	0.414412	0.786843	0.192233	Cis	8.5	3.07887e-06	chr17	46022443	A	C	b38	chr17	46029916	46225389	7473	Lung_cells_Schmitt2016	17.0377	Brain_Cerebellar_Hemisphere	30.3753	Heart_Left_Ventricle	3.72435
rs77747656	ENSG00000120071.13	KANSL1	Lung	1.39531e-05	0.587016	0.397197	0.778991	0.192233	Cis	8.5	3.07887e-06	chr17	46022461	C	G	b38	chr17	46029916	46225389	7455	Lung_cells_Schmitt2016	17.0377	Brain_Cerebellar_Hemisphere	30.3753	Heart_Left_Ventricle	3.72435
rs62062293	ENSG00000120071.13	KANSL1	Lung	1.39531e-05	0.587016	0.426413	0.785654	0.192233	Cis	8.5	3.07888e-06	chr17	46023187	C	A	b38	chr17	46029916	46225389	6729	Lung_cells_Schmitt2016	17.0377	Brain_Cerebellar_Hemisphere	30.3753	Heart_Left_Ventricle	3.72435
rs62062294	ENSG00000120071.13	KANSL1	Lung	1.39531e-05	0.587016	0.409478	0.791758	0.192233	Cis	8.5	3.07887e-06	chr17	46023300	A	C	b38	chr17	46029916	46225389	6616	Lung_cells_Schmitt2016	17.0377	Brain_Cerebellar_Hemisphere	30.3753	Heart_Left_Ventricle	3.72435
rs62062295	ENSG00000120071.13	KANSL1	Lung	1.39531e-05	0.587016	0.420192	0.797935	0.192233	Cis	8.5	3.07887e-06	chr17	46023540	A	G	b38	chr17	46029916	46225389	6376	Lung_cells_Schmitt2016	17.0377	Brain_Cerebellar_Hemisphere	30.3753	Heart_Left_Ventricle	3.72435
rs62062296	ENSG00000120071.13	KANSL1	Lung	1.39531e-05	0.587016	0.415495	0.787278	0.192233	Cis	8.5	3.07887e-06	chr17	46023550	C	T	b38	chr17	46029916	46225389	6366	Lung_cells_Schmitt2016	17.0377	Brain_Cerebellar_Hemisphere	30.3753	Heart_Left_Ventricle	3.72435
rs62062297	ENSG00000120071.13	KANSL1	Lung	1.39531e-05	0.587016	0.405772	0.768454	0.192233	Cis	8.5	3.07888e-06	chr17	46023638	A	G	b38	chr17	46029916	46225389	6278	Lung_cells_Schmitt2016	17.0377	Brain_Cerebellar_Hemisphere	30.3753	Heart_Left_Ventricle	3.72435
rs9468	ENSG00000120071.13	KANSL1	Lung	6.04383e-06	0.635714	0.451197	0.856416	0.190291	Cis	8.5	8.39893e-07	chr17	46024197	T	C	b38	chr17	46029916	46225389	5719	Lung_cells_Schmitt2016	17.0377	Brain_Cerebellar_Hemisphere	30.3753	Heart_Left_Ventricle	3.72435
rs8712	ENSG00000120071.13	KANSL1	Lung	1.88763e-05	0.574614	0.376953	0.758144	0.192233	Cis	8.5	4.20652e-06	chr17	46024505	A	G	b38	chr17	46029916	46225389	5411	Lung_cells_Schmitt2016	17.0377	Brain_Cerebellar_Hemisphere	30.3753	Heart_Left_Ventricle	3.72435
rs1052587	ENSG00000120071.13	KANSL1	Lung	1.39531e-05	0.587016	0.414823	0.788195	0.192233	Cis	8.5	3.07887e-06	chr17	46025238	T	C	b38	chr17	46029916	46225389	4678	Lung_cells_Schmitt2016	17.0377	Brain_Cerebellar_Hemisphere	30.3753	Heart_Left_Ventricle	3.72435
rs1052590	ENSG00000120071.13	KANSL1	Lung	1.39531e-05	0.587016	0.410023	0.785007	0.192233	Cis	8.5	3.07888e-06	chr17	46025272	A	G	b38	chr17	46029916	46225389	4644	Lung_cells_Schmitt2016	17.0377	Brain_Cerebellar_Hemisphere	30.3753	Heart_Left_Ventricle	3.72435
rs1052594	ENSG00000120071.13	KANSL1	Lung	1.39531e-05	0.587016	0.411033	0.782242	0.192233	Cis	8.5	3.07887e-06	chr17	46025323	G	C	b38	chr17	46029916	46225389	4593	Lung_cells_Schmitt2016	17.0377	Brain_Cerebellar_Hemisphere	30.3753	Heart_Left_Ventricle	3.72435
rs17574040	ENSG00000120071.13	KANSL1	Lung	1.39531e-05	0.587016	0.41373	0.793833	0.192233	Cis	8.5	3.07887e-06	chr17	46025499	A	C	b38	chr17	46029916	46225389	4417	Lung_cells_Schmitt2016	17.0377	Brain_Cerebellar_Hemisphere	30.3753	Heart_Left_Ventricle	3.72435
rs16940799	ENSG00000120071.13	KANSL1	Lung	1.12525e-05	0.60262	0.430347	0.816809	0.191262	Cis	8.5	1.63821e-06	chr17	46025567	T	C	b38	chr17	46029916	46225389	4349	Lung_cells_Schmitt2016	17.0377	Brain_Cerebellar_Hemisphere	30.3753	Heart_Left_Ventricle	3.72435
rs7687	ENSG00000120071.13	KANSL1	Lung	1.39531e-05	0.587016	0.413074	0.788688	0.192233	Cis	8.5	3.07888e-06	chr17	46025930	T	C	b38	chr17	46029916	46225389	3986	Lung_cells_Schmitt2016	17.0377	Brain_Cerebellar_Hemisphere	30.3753	Heart_Left_Ventricle	3.72435
rs17652748	ENSG00000120071.13	KANSL1	Lung	1.39531e-05	0.587016	0.414466	0.785712	0.192233	Cis	8.5	3.07887e-06	chr17	46026250	C	T	b38	chr17	46029916	46225389	3666	Lung_cells_Schmitt2016	17.0377	Brain_Cerebellar_Hemisphere	30.3753	Heart_Left_Ventricle	3.72435
rs75010486	ENSG00000120071.13	KANSL1	Lung	1.39531e-05	0.587016	0.413811	0.784297	0.192233	Cis	8.5	3.07887e-06	chr17	46026459	T	C	b38	chr17	46029916	46225389	3457	Lung_cells_Schmitt2016	17.0377	Brain_Cerebellar_Hemisphere	30.3753	Heart_Left_Ventricle	3.72435
rs16940806	ENSG00000120071.13	KANSL1	Lung	1.39531e-05	0.587016	0.412047	0.782409	0.192233	Cis	8.5	3.07887e-06	chr17	46026460	G	A	b38	chr17	46029916	46225389	3456	Lung_cells_Schmitt2016	17.0377	Brain_Cerebellar_Hemisphere	30.3753	Heart_Left_Ventricle	3.72435
rs2158257	ENSG00000120071.13	KANSL1	Lung	1.39531e-05	0.587016	0.411054	0.783467	0.192233	Cis	8.5	3.07888e-06	chr17	46026977	A	C	b38	chr17	46029916	46225389	2939	Lung_cells_Schmitt2016	17.0377	Brain_Cerebellar_Hemisphere	30.3753	Heart_Left_Ventricle	3.72435
rs17574228	ENSG00000120071.13	KANSL1	Lung	1.39531e-05	0.587016	0.410972	0.778687	0.192233	Cis	8.5	3.07887e-06	chr17	46027143	T	C	b38	chr17	46029916	46225389	2773	Lung_cells_Schmitt2016	17.0377	Brain_Cerebellar_Hemisphere	30.3753	Heart_Left_Ventricle	3.72435
rs78681971	ENSG00000120071.13	KANSL1	Lung	1.39531e-05	0.587016	0.417852	0.797016	0.192233	Cis	8.5	3.07887e-06	chr17	46028853	C	T	b38	chr17	46029916	46225389	1063	Lung_cells_Schmitt2016	17.0377	Brain_Cerebellar_Hemisphere	30.3753	Heart_Left_Ventricle	3.72435
rs79772576	ENSG00000120071.13	KANSL1	Lung	1.39531e-05	0.587016	0.40904	0.782956	0.192233	Cis	8.5	3.07887e-06	chr17	46028854	A	G	b38	chr17	46029916	46225389	1062	Lung_cells_Schmitt2016	17.0377	Brain_Cerebellar_Hemisphere	30.3753	Heart_Left_Ventricle	3.72435
rs78229689	ENSG00000120071.13	KANSL1	Lung	1.39531e-05	0.587016	0.421625	0.78174	0.192233	Cis	8.5	3.07888e-06	chr17	46029440	G	A	b38	chr17	46029916	46225389	476	Lung_cells_Schmitt2016	17.0377	Brain_Cerebellar_Hemisphere	30.3753	Heart_Left_Ventricle	3.72435
rs7350928	ENSG00000120071.13	KANSL1	Lung	1.39531e-05	0.587016	0.415974	0.811204	0.192233	Cis	8.5	3.07887e-06	chr17	46030734	C	T	b38	chr17	46029916	46225389	0	Lung_cells_Schmitt2016	17.0377	Brain_Cerebellar_Hemisphere	30.3753	Heart_Left_Ventricle	3.72435
rs17574361	ENSG00000120071.13	KANSL1	Lung	1.39531e-05	0.587016	0.414066	0.793528	0.192233	Cis	8.5	3.07887e-06	chr17	46030836	A	G	b38	chr17	46029916	46225389	0	Lung_cells_Schmitt2016	17.0377	Brain_Cerebellar_Hemisphere	30.3753	Heart_Left_Ventricle	3.72435
rs17652961	ENSG00000120071.13	KANSL1	Lung	1.39531e-05	0.587016	0.419334	0.777154	0.192233	Cis	8.5	3.07887e-06	chr17	46030989	G	A	b38	chr17	46029916	46225389	0	Lung_cells_Schmitt2016	17.0377	Brain_Cerebellar_Hemisphere	30.3753	Heart_Left_Ventricle	3.72435
rs17654016	ENSG00000120071.13	KANSL1	Lung	1.39531e-05	0.587016	0.412178	0.787315	0.192233	Cis	7	3.07888e-06	chr17	46060559	T	C	b38	chr17	46029916	46225389	0	Lung_cells_Schmitt2016	17.0377	Brain_Cerebellar_Hemisphere	30.3753	Heart_Left_Ventricle	3.72435
rs7220752	ENSG00000120071.13	KANSL1	Lung	6.93432e-05	0.480108	0.313232	0.669151	0.221359	Cis	7	1.57992e-05	chr17	46060835	T	C	b38	chr17	46029916	46225389	0	Lung_cells_Schmitt2016	17.0377	Brain_Cerebellar_Hemisphere	30.3753	Heart_Left_Ventricle	3.72435
rs2316951	ENSG00000120071.13	KANSL1	Lung	1.39531e-05	0.587016	0.412923	0.783643	0.192233	Cis	7	3.07887e-06	chr17	46061717	G	C	b38	chr17	46029916	46225389	0	Lung_cells_Schmitt2016	17.0377	Brain_Cerebellar_Hemisphere	30.3753	Heart_Left_Ventricle	3.72435
rs2316952	ENSG00000120071.13	KANSL1	Lung	1.39531e-05	0.587016	0.408381	0.774448	0.192233	Cis	7	3.07887e-06	chr17	46061824	G	C	b38	chr17	46029916	46225389	0	Lung_cells_Schmitt2016	17.0377	Brain_Cerebellar_Hemisphere	30.3753	Heart_Left_Ventricle	3.72435
rs17575683	ENSG00000120071.13	KANSL1	Lung	1.39531e-05	0.587016	0.419728	0.80608	0.192233	Cis	7	3.07888e-06	chr17	46062296	C	T	b38	chr17	46029916	46225389	0	Lung_cells_Schmitt2016	17.0377	Brain_Cerebellar_Hemisphere	30.3753	Heart_Left_Ventricle	3.72435
rs112411928	ENSG00000120071.13	KANSL1	Lung	1.39531e-05	0.587016	0.40652	0.778694	0.192233	Cis	7	3.07887e-06	chr17	46062396	C	G	b38	chr17	46029916	46225389	0	Lung_cells_Schmitt2016	17.0377	Brain_Cerebellar_Hemisphere	30.3753	Heart_Left_Ventricle	3.72435
rs2316953	ENSG00000120071.13	KANSL1	Lung	1.39531e-05	0.587016	0.409281	0.778452	0.192233	Cis	7	3.07887e-06	chr17	46062975	G	A	b38	chr17	46029916	46225389	0	Lung_cells_Schmitt2016	17.0377	Brain_Cerebellar_Hemisphere	30.3753	Heart_Left_Ventricle	3.72435
rs2838	ENSG00000120071.13	KANSL1	Lung	1.39531e-05	0.590232	0.414181	0.794817	0.190291	Cis	7	2.89529e-06	chr17	46063981	A	G	b38	chr17	46029916	46225389	0	Lung_cells_Schmitt2016	17.0377	Brain_Cerebellar_Hemisphere	30.3753	Heart_Left_Ventricle	3.72435
rs12150127	ENSG00000120071.13	KANSL1	Lung	1.39531e-05	0.587016	0.426584	0.792908	0.192233	Cis	7	3.07888e-06	chr17	46064366	G	A	b38	chr17	46029916	46225389	0	Lung_cells_Schmitt2016	17.0377	Brain_Cerebellar_Hemisphere	30.3753	Heart_Left_Ventricle	3.72435
rs62060792	ENSG00000120071.13	KANSL1	Lung	1.39531e-05	0.587016	0.400994	0.765297	0.192233	Cis	7	3.07887e-06	chr17	46064589	T	A	b38	chr17	46029916	46225389	0	Lung_cells_Schmitt2016	17.0377	Brain_Cerebellar_Hemisphere	30.3753	Heart_Left_Ventricle	3.72435
rs76307183	ENSG00000120071.13	KANSL1	Lung	1.39531e-05	0.587016	0.420431	0.789927	0.192233	Cis	7	3.07887e-06	chr17	46064755	G	A	b38	chr17	46029916	46225389	0	Lung_cells_Schmitt2016	17.0377	Brain_Cerebellar_Hemisphere	30.3753	Heart_Left_Ventricle	3.72435
rs62060793	ENSG00000120071.13	KANSL1	Lung	1.39531e-05	0.589607	0.405362	0.791004	0.191262	Cis	7	2.8304e-06	chr17	46065061	A	G	b38	chr17	46029916	46225389	0	Lung_cells_Schmitt2016	17.0377	Brain_Cerebellar_Hemisphere	30.3753	Heart_Left_Ventricle	3.72435
rs62060794	ENSG00000120071.13	KANSL1	Lung	1.12525e-05	0.60262	0.436446	0.797687	0.191262	Cis	7	1.63821e-06	chr17	46065200	C	T	b38	chr17	46029916	46225389	0	Lung_cells_Schmitt2016	17.0377	Brain_Cerebellar_Hemisphere	30.3753	Heart_Left_Ventricle	3.72435
rs62060795	ENSG00000120071.13	KANSL1	Lung	1.12525e-05	0.60262	0.433189	0.794807	0.191262	Cis	7	1.63821e-06	chr17	46065297	C	T	b38	chr17	46029916	46225389	0	Lung_cells_Schmitt2016	17.0377	Brain_Cerebellar_Hemisphere	30.3753	Heart_Left_Ventricle	3.72435
rs17575773	ENSG00000120071.13	KANSL1	Lung	1.39531e-05	0.587016	0.413056	0.776617	0.192233	Cis	7	3.07887e-06	chr17	46065513	C	T	b38	chr17	46029916	46225389	0	Lung_cells_Schmitt2016	17.0377	Brain_Cerebellar_Hemisphere	30.3753	Heart_Left_Ventricle	3.72435
rs62060796	ENSG00000120071.13	KANSL1	Lung	1.39531e-05	0.587016	0.402098	0.775037	0.192233	Cis	7	3.07887e-06	chr17	46065663	G	T	b38	chr17	46029916	46225389	0	Lung_cells_Schmitt2016	17.0377	Brain_Cerebellar_Hemisphere	30.3753	Heart_Left_Ventricle	3.72435
rs17575556	ENSG00000120071.13	KANSL1	Lung	1.39531e-05	0.587016	0.424502	0.810679	0.192233	Cis	6	3.07888e-06	chr17	46058461	G	A	b38	chr17	46029916	46225389	0	Lung_cells_Schmitt2016	17.0377	Brain_Cerebellar_Hemisphere	30.3753	Heart_Left_Ventricle	3.72435
rs17653998	ENSG00000120071.13	KANSL1	Lung	1.39531e-05	0.587016	0.421268	0.792964	0.192233	Cis	6	3.07887e-06	chr17	46058619	A	G	b38	chr17	46029916	46225389	0	Lung_cells_Schmitt2016	17.0377	Brain_Cerebellar_Hemisphere	30.3753	Heart_Left_Ventricle	3.72435
rs111372048	ENSG00000120071.13	KANSL1	Lung	1.39531e-05	0.587016	0.415284	0.803167	0.192233	Cis	6	3.07887e-06	chr17	46059211	A	C	b38	chr17	46029916	46225389	0	Lung_cells_Schmitt2016	17.0377	Brain_Cerebellar_Hemisphere	30.3753	Heart_Left_Ventricle	3.72435
rs62060785	ENSG00000120071.13	KANSL1	Lung	1.39531e-05	0.587016	0.412594	0.793379	0.192233	Cis	6	3.07887e-06	chr17	46059268	G	A	b38	chr17	46029916	46225389	0	Lung_cells_Schmitt2016	17.0377	Brain_Cerebellar_Hemisphere	30.3753	Heart_Left_Ventricle	3.72435
rs62060786	ENSG00000120071.13	KANSL1	Lung	1.39531e-05	0.587016	0.401797	0.794862	0.192233	Cis	6	3.07888e-06	chr17	46059397	C	T	b38	chr17	46029916	46225389	0	Lung_cells_Schmitt2016	17.0377	Brain_Cerebellar_Hemisphere	30.3753	Heart_Left_Ventricle	3.72435
rs62060787	ENSG00000120071.13	KANSL1	Lung	1.39531e-05	0.587016	0.403911	0.774991	0.192233	Cis	6	3.07887e-06	chr17	46059437	G	T	b38	chr17	46029916	46225389	0	Lung_cells_Schmitt2016	17.0377	Brain_Cerebellar_Hemisphere	30.3753	Heart_Left_Ventricle	3.72435
rs41384744	ENSG00000120071.13	KANSL1	Lung	1.39531e-05	0.585011	0.423309	0.763454	0.193204	Cis	6	2.78292e-06	chr17	46059704	A	G	b38	chr17	46029916	46225389	0	Lung_cells_Schmitt2016	17.0377	Brain_Cerebellar_Hemisphere	30.3753	Heart_Left_Ventricle	3.72435
rs55714296	ENSG00000120071.13	KANSL1	Lung	1.39531e-05	0.587016	0.411848	0.792004	0.192233	Cis	6	3.07887e-06	chr17	46059823	A	T	b38	chr17	46029916	46225389	0	Lung_cells_Schmitt2016	17.0377	Brain_Cerebellar_Hemisphere	30.3753	Heart_Left_Ventricle	3.72435
rs55690782	ENSG00000120071.13	KANSL1	Lung	1.39531e-05	0.587016	0.418109	0.789234	0.192233	Cis	6	3.07888e-06	chr17	46059945	G	A	b38	chr17	46029916	46225389	0	Lung_cells_Schmitt2016	17.0377	Brain_Cerebellar_Hemisphere	30.3753	Heart_Left_Ventricle	3.72435
rs62055553	ENSG00000120071.13	KANSL1	Lung	1.39531e-05	0.591786	0.41418	0.780384	0.193204	Cis	1.5	2.84482e-06	chr17	45888812	C	A	b38	chr17	46029916	46225389	141104	Lung_cells_Schmitt2016	17.0377	Brain_Cerebellar_Hemisphere	30.3753	Heart_Left_Ventricle	3.72435
rs62055554	ENSG00000120071.13	KANSL1	Lung	1.39531e-05	0.591786	0.425523	0.822958	0.193204	Cis	1.5	2.84482e-06	chr17	45888894	A	G	b38	chr17	46029916	46225389	141022	Lung_cells_Schmitt2016	17.0377	Brain_Cerebellar_Hemisphere	30.3753	Heart_Left_Ventricle	3.72435
rs62055555	ENSG00000120071.13	KANSL1	Lung	1.39531e-05	0.591786	0.417028	0.78768	0.193204	Cis	1.5	2.84482e-06	chr17	45888916	G	T	b38	chr17	46029916	46225389	141000	Lung_cells_Schmitt2016	17.0377	Brain_Cerebellar_Hemisphere	30.3753	Heart_Left_Ventricle	3.72435
rs111941646	ENSG00000120071.13	KANSL1	Lung	1.39531e-05	0.591786	0.414717	0.786147	0.193204	Cis	1.5	2.84482e-06	chr17	45889242	A	T	b38	chr17	46029916	46225389	140674	Lung_cells_Schmitt2016	17.0377	Brain_Cerebellar_Hemisphere	30.3753	Heart_Left_Ventricle	3.72435
rs62055556	ENSG00000120071.13	KANSL1	Lung	1.39531e-05	0.591786	0.425108	0.780662	0.193204	Cis	1.5	2.84482e-06	chr17	45889383	T	C	b38	chr17	46029916	46225389	140533	Lung_cells_Schmitt2016	17.0377	Brain_Cerebellar_Hemisphere	30.3753	Heart_Left_Ventricle	3.72435
rs62055557	ENSG00000120071.13	KANSL1	Lung	1.39531e-05	0.591786	0.412352	0.778326	0.193204	Cis	1.5	2.84482e-06	chr17	45889429	C	A	b38	chr17	46029916	46225389	140487	Lung_cells_Schmitt2016	17.0377	Brain_Cerebellar_Hemisphere	30.3753	Heart_Left_Ventricle	3.72435
rs62055558	ENSG00000120071.13	KANSL1	Lung	1.39531e-05	0.591786	0.42025	0.774179	0.193204	Cis	1.5	2.84482e-06	chr17	45889589	A	G	b38	chr17	46029916	46225389	140327	Lung_cells_Schmitt2016	17.0377	Brain_Cerebellar_Hemisphere	30.3753	Heart_Left_Ventricle	3.72435
rs62055559	ENSG00000120071.13	KANSL1	Lung	1.07447e-05	0.60728	0.425601	0.805374	0.192233	Cis	1.5	1.5059e-06	chr17	45889772	T	G	b38	chr17	46029916	46225389	140144	Lung_cells_Schmitt2016	17.0377	Brain_Cerebellar_Hemisphere	30.3753	Heart_Left_Ventricle	3.72435
rs79193046	ENSG00000120071.13	KANSL1	Lung	1.39531e-05	0.591786	0.42817	0.79964	0.193204	Cis	1.5	2.84482e-06	chr17	45890196	T	C	b38	chr17	46029916	46225389	139720	Lung_cells_Schmitt2016	17.0377	Brain_Cerebellar_Hemisphere	30.3753	Heart_Left_Ventricle	3.72435
rs17691466	ENSG00000120071.13	KANSL1	Lung	1.39531e-05	0.591786	0.406253	0.794942	0.193204	Cis	1.5	2.84482e-06	chr17	45890853	A	G	b38	chr17	46029916	46225389	139063	Lung_cells_Schmitt2016	17.0377	Brain_Cerebellar_Hemisphere	30.3753	Heart_Left_Ventricle	3.72435
rs7210728	ENSG00000120071.13	KANSL1	Lung	0.0321049	0.259526	0.106896	0.437119	0.307767	Cis	1.5	0.00871852	chr17	45891049	G	A	b38	chr17	46029916	46225389	138867	Lung_cells_Schmitt2016	17.0377	Brain_Cerebellar_Hemisphere	30.3753	Heart_Left_Ventricle	3.72435
rs17691508	ENSG00000120071.13	KANSL1	Lung	1.39531e-05	0.591786	0.399309	0.771543	0.193204	Cis	1.5	2.84482e-06	chr17	45891097	C	G	b38	chr17	46029916	46225389	138819	Lung_cells_Schmitt2016	17.0377	Brain_Cerebellar_Hemisphere	30.3753	Heart_Left_Ventricle	3.72435
rs62056760	ENSG00000120071.13	KANSL1	Lung	1.39531e-05	0.591786	0.410249	0.802728	0.193204	Cis	1.5	2.84482e-06	chr17	45891206	G	A	b38	chr17	46029916	46225389	138710	Lung_cells_Schmitt2016	17.0377	Brain_Cerebellar_Hemisphere	30.3753	Heart_Left_Ventricle	3.72435
rs55943606	ENSG00000120071.13	KANSL1	Lung	1.39531e-05	0.591786	0.408	0.780502	0.193204	Cis	1.5	2.84482e-06	chr17	45891508	A	G	b38	chr17	46029916	46225389	138408	Lung_cells_Schmitt2016	17.0377	Brain_Cerebellar_Hemisphere	30.3753	Heart_Left_Ventricle	3.72435
rs55895732	ENSG00000120071.13	KANSL1	Lung	1.39531e-05	0.591786	0.412883	0.786329	0.193204	Cis	1.5	2.84482e-06	chr17	45891571	T	C	b38	chr17	46029916	46225389	138345	Lung_cells_Schmitt2016	17.0377	Brain_Cerebellar_Hemisphere	30.3753	Heart_Left_Ventricle	3.72435
rs55960528	ENSG00000120071.13	KANSL1	Lung	1.39531e-05	0.591786	0.416969	0.791846	0.193204	Cis	1.5	2.84482e-06	chr17	45891628	T	C	b38	chr17	46029916	46225389	138288	Lung_cells_Schmitt2016	17.0377	Brain_Cerebellar_Hemisphere	30.3753	Heart_Left_Ventricle	3.72435
rs55877243	ENSG00000120071.13	KANSL1	Lung	1.39531e-05	0.591786	0.412904	0.786342	0.193204	Cis	1.5	2.84482e-06	chr17	45891653	T	C	b38	chr17	46029916	46225389	138263	Lung_cells_Schmitt2016	17.0377	Brain_Cerebellar_Hemisphere	30.3753	Heart_Left_Ventricle	3.72435
rs17770296	ENSG00000120071.13	KANSL1	Lung	1.39531e-05	0.591786	0.410179	0.777634	0.193204	Cis	1.5	2.84482e-06	chr17	45891770	C	T	b38	chr17	46029916	46225389	138146	Lung_cells_Schmitt2016	17.0377	Brain_Cerebellar_Hemisphere	30.3753	Heart_Left_Ventricle	3.72435
rs17691556	ENSG00000120071.13	KANSL1	Lung	1.39531e-05	0.591786	0.405858	0.791428	0.193204	Cis	1.5	2.84482e-06	chr17	45891802	T	A	b38	chr17	46029916	46225389	138114	Lung_cells_Schmitt2016	17.0377	Brain_Cerebellar_Hemisphere	30.3753	Heart_Left_Ventricle	3.72435
rs62056761	ENSG00000120071.13	KANSL1	Lung	1.39531e-05	0.591786	0.420007	0.78689	0.193204	Cis	1.5	2.84482e-06	chr17	45892320	T	A	b38	chr17	46029916	46225389	137596	Lung_cells_Schmitt2016	17.0377	Brain_Cerebellar_Hemisphere	30.3753	Heart_Left_Ventricle	3.72435
rs1078269	ENSG00000120071.13	KANSL1	Lung	1.39531e-05	0.587016	0.407375	0.776117	0.192233	Cis	2.5	3.07887e-06	chr17	45998471	T	C	b38	chr17	46029916	46225389	31445	Lung_cells_Schmitt2016	17.0377	Brain_Cerebellar_Hemisphere	30.3753	Heart_Left_Ventricle	3.72435
rs1078268	ENSG00000120071.13	KANSL1	Lung	1.39531e-05	0.587016	0.412413	0.775124	0.192233	Cis	2.5	3.07887e-06	chr17	45998535	A	G	b38	chr17	46029916	46225389	31381	Lung_cells_Schmitt2016	17.0377	Brain_Cerebellar_Hemisphere	30.3753	Heart_Left_Ventricle	3.72435
rs62063856	ENSG00000120071.13	KANSL1	Lung	1.39531e-05	0.587016	0.413292	0.777326	0.192233	Cis	2.5	3.07887e-06	chr17	45999100	A	G	b38	chr17	46029916	46225389	30816	Lung_cells_Schmitt2016	17.0377	Brain_Cerebellar_Hemisphere	30.3753	Heart_Left_Ventricle	3.72435
rs62063857	ENSG00000120071.13	KANSL1	Lung	1.39531e-05	0.587016	0.409667	0.787731	0.192233	Cis	2.5	3.07888e-06	chr17	45999299	A	G	b38	chr17	46029916	46225389	30617	Lung_cells_Schmitt2016	17.0377	Brain_Cerebellar_Hemisphere	30.3753	Heart_Left_Ventricle	3.72435
rs79959255	ENSG00000120071.13	KANSL1	Lung	1.39531e-05	0.587016	0.412107	0.801941	0.192233	Cis	2.5	3.07887e-06	chr17	46000342	G	T	b38	chr17	46029916	46225389	29574	Lung_cells_Schmitt2016	17.0377	Brain_Cerebellar_Hemisphere	30.3753	Heart_Left_Ventricle	3.72435
rs56301633	ENSG00000120071.13	KANSL1	Lung	1.39531e-05	0.587016	0.410424	0.772091	0.192233	Cis	2.5	3.07887e-06	chr17	46000484	G	A	b38	chr17	46029916	46225389	29432	Lung_cells_Schmitt2016	17.0377	Brain_Cerebellar_Hemisphere	30.3753	Heart_Left_Ventricle	3.72435
rs56108300	ENSG00000120071.13	KANSL1	Lung	1.39531e-05	0.587016	0.405738	0.783127	0.192233	Cis	2.5	3.07887e-06	chr17	46000485	T	A	b38	chr17	46029916	46225389	29431	Lung_cells_Schmitt2016	17.0377	Brain_Cerebellar_Hemisphere	30.3753	Heart_Left_Ventricle	3.72435
rs62063859	ENSG00000120071.13	KANSL1	Lung	1.39531e-05	0.587016	0.413387	0.788381	0.192233	Cis	2.5	3.07888e-06	chr17	46001250	G	A	b38	chr17	46029916	46225389	28666	Lung_cells_Schmitt2016	17.0377	Brain_Cerebellar_Hemisphere	30.3753	Heart_Left_Ventricle	3.72435
rs62064660	ENSG00000120071.13	KANSL1	Lung	1.39531e-05	0.587016	0.413895	0.789791	0.192233	Cis	2.5	3.07887e-06	chr17	46001466	G	A	b38	chr17	46029916	46225389	28450	Lung_cells_Schmitt2016	17.0377	Brain_Cerebellar_Hemisphere	30.3753	Heart_Left_Ventricle	3.72435
rs62064661	ENSG00000120071.13	KANSL1	Lung	1.39531e-05	0.587016	0.394795	0.776601	0.192233	Cis	2.5	3.07887e-06	chr17	46001526	G	A	b38	chr17	46029916	46225389	28390	Lung_cells_Schmitt2016	17.0377	Brain_Cerebellar_Hemisphere	30.3753	Heart_Left_Ventricle	3.72435
rs17653836	ENSG00000120071.13	KANSL1	Lung	1.39531e-05	0.587016	0.400047	0.777228	0.192233	Cis	7	3.07887e-06	chr17	46051510	T	A	b38	chr17	46029916	46225389	0	Lung_cells_Schmitt2016	17.0377	Brain_Cerebellar_Hemisphere	30.3753	Heart_Left_Ventricle	3.72435
rs17575423	ENSG00000120071.13	KANSL1	Lung	1.39531e-05	0.587016	0.417228	0.791562	0.192233	Cis	7	3.07888e-06	chr17	46051887	T	C	b38	chr17	46029916	46225389	0	Lung_cells_Schmitt2016	17.0377	Brain_Cerebellar_Hemisphere	30.3753	Heart_Left_Ventricle	3.72435
rs62063676	ENSG00000120071.13	KANSL1	Lung	1.39531e-05	0.587016	0.416625	0.79344	0.192233	Cis	7	3.07887e-06	chr17	46052434	G	A	b38	chr17	46029916	46225389	0	Lung_cells_Schmitt2016	17.0377	Brain_Cerebellar_Hemisphere	30.3753	Heart_Left_Ventricle	3.72435
rs62063677	ENSG00000120071.13	KANSL1	Lung	1.39531e-05	0.587016	0.410622	0.78095	0.192233	Cis	7	3.07887e-06	chr17	46052519	C	T	b38	chr17	46029916	46225389	0	Lung_cells_Schmitt2016	17.0377	Brain_Cerebellar_Hemisphere	30.3753	Heart_Left_Ventricle	3.72435
rs62063678	ENSG00000120071.13	KANSL1	Lung	9.95657e-06	0.608845	0.43186	0.814158	0.191176	Cis	7	1.39047e-06	chr17	46052583	C	G	b38	chr17	46029916	46225389	0	Lung_cells_Schmitt2016	17.0377	Brain_Cerebellar_Hemisphere	30.3753	Heart_Left_Ventricle	3.72435
rs79649865	ENSG00000120071.13	KANSL1	Lung	1.39531e-05	0.587016	0.400877	0.777766	0.192233	Cis	7	3.07888e-06	chr17	46053221	T	G	b38	chr17	46029916	46225389	0	Lung_cells_Schmitt2016	17.0377	Brain_Cerebellar_Hemisphere	30.3753	Heart_Left_Ventricle	3.72435
rs111853996	ENSG00000120071.13	KANSL1	Lung	1.39531e-05	0.587016	0.42525	0.785781	0.192233	Cis	7	3.07887e-06	chr17	46053512	A	G	b38	chr17	46029916	46225389	0	Lung_cells_Schmitt2016	17.0377	Brain_Cerebellar_Hemisphere	30.3753	Heart_Left_Ventricle	3.72435
rs112674766	ENSG00000120071.13	KANSL1	Lung	1.39531e-05	0.587016	0.424439	0.792774	0.192233	Cis	7	3.07887e-06	chr17	46053558	A	T	b38	chr17	46029916	46225389	0	Lung_cells_Schmitt2016	17.0377	Brain_Cerebellar_Hemisphere	30.3753	Heart_Left_Ventricle	3.72435
rs112074397	ENSG00000120071.13	KANSL1	Lung	1.39531e-05	0.587016	0.411726	0.776804	0.192233	Cis	7	3.07887e-06	chr17	46053656	T	C	b38	chr17	46029916	46225389	0	Lung_cells_Schmitt2016	17.0377	Brain_Cerebellar_Hemisphere	30.3753	Heart_Left_Ventricle	3.72435
rs62063680	ENSG00000120071.13	KANSL1	Lung	1.39531e-05	0.587016	0.397578	0.777046	0.192233	Cis	7	3.07888e-06	chr17	46054193	C	A	b38	chr17	46029916	46225389	0	Lung_cells_Schmitt2016	17.0377	Brain_Cerebellar_Hemisphere	30.3753	Heart_Left_Ventricle	3.72435
rs62063681	ENSG00000120071.13	KANSL1	Lung	1.39531e-05	0.587016	0.403829	0.797629	0.192233	Cis	7	3.07887e-06	chr17	46054226	A	G	b38	chr17	46029916	46225389	0	Lung_cells_Schmitt2016	17.0377	Brain_Cerebellar_Hemisphere	30.3753	Heart_Left_Ventricle	3.72435
rs62063682	ENSG00000120071.13	KANSL1	Lung	1.39531e-05	0.587016	0.4022	0.790871	0.192233	Cis	7	3.07887e-06	chr17	46054256	G	A	b38	chr17	46029916	46225389	0	Lung_cells_Schmitt2016	17.0377	Brain_Cerebellar_Hemisphere	30.3753	Heart_Left_Ventricle	3.72435
rs62063683	ENSG00000120071.13	KANSL1	Lung	1.39531e-05	0.587016	0.408611	0.781072	0.192233	Cis	7	3.07887e-06	chr17	46054351	G	A	b38	chr17	46029916	46225389	0	Lung_cells_Schmitt2016	17.0377	Brain_Cerebellar_Hemisphere	30.3753	Heart_Left_Ventricle	3.72435
rs79180862	ENSG00000120071.13	KANSL1	Lung	1.39531e-05	0.587016	0.408032	0.772939	0.192233	Cis	7	3.07888e-06	chr17	46054432	C	T	b38	chr17	46029916	46225389	0	Lung_cells_Schmitt2016	17.0377	Brain_Cerebellar_Hemisphere	30.3753	Heart_Left_Ventricle	3.72435
rs62063684	ENSG00000120071.13	KANSL1	Lung	1.39531e-05	0.587016	0.393424	0.771329	0.192233	Cis	7	3.07887e-06	chr17	46054903	T	C	b38	chr17	46029916	46225389	0	Lung_cells_Schmitt2016	17.0377	Brain_Cerebellar_Hemisphere	30.3753	Heart_Left_Ventricle	3.72435
rs62063685	ENSG00000120071.13	KANSL1	Lung	1.39531e-05	0.587016	0.425462	0.78781	0.192233	Cis	7	3.07887e-06	chr17	46055013	A	G	b38	chr17	46029916	46225389	0	Lung_cells_Schmitt2016	17.0377	Brain_Cerebellar_Hemisphere	30.3753	Heart_Left_Ventricle	3.72435
rs62063687	ENSG00000120071.13	KANSL1	Lung	1.39531e-05	0.587016	0.418129	0.780262	0.192233	Cis	7	3.07887e-06	chr17	46055226	A	G	b38	chr17	46029916	46225389	0	Lung_cells_Schmitt2016	17.0377	Brain_Cerebellar_Hemisphere	30.3753	Heart_Left_Ventricle	3.72435
rs62060760	ENSG00000120071.13	KANSL1	Lung	1.39531e-05	0.587016	0.414616	0.783519	0.192233	Cis	7	3.07888e-06	chr17	46055521	C	T	b38	chr17	46029916	46225389	0	Lung_cells_Schmitt2016	17.0377	Brain_Cerebellar_Hemisphere	30.3753	Heart_Left_Ventricle	3.72435
rs41437445	ENSG00000120071.13	KANSL1	Lung	1.39531e-05	0.587016	0.398837	0.789833	0.192233	Cis	6	3.07887e-06	chr17	46038872	G	A	b38	chr17	46029916	46225389	0	Lung_cells_Schmitt2016	17.0377	Brain_Cerebellar_Hemisphere	30.3753	Heart_Left_Ventricle	3.72435
rs62062136	ENSG00000120071.13	KANSL1	Lung	1.39531e-05	0.587016	0.40668	0.781188	0.192233	Cis	6	3.07887e-06	chr17	46038946	T	C	b38	chr17	46029916	46225389	0	Lung_cells_Schmitt2016	17.0377	Brain_Cerebellar_Hemisphere	30.3753	Heart_Left_Ventricle	3.72435
rs7221390	ENSG00000120071.13	KANSL1	Lung	6.93432e-05	0.480108	0.310983	0.660578	0.221359	Cis	6	1.57993e-05	chr17	46039584	T	G	b38	chr17	46029916	46225389	0	Lung_cells_Schmitt2016	17.0377	Brain_Cerebellar_Hemisphere	30.3753	Heart_Left_Ventricle	3.72435
rs34043286	ENSG00000120071.13	KANSL1	Lung	1.39531e-05	0.587016	0.396267	0.780264	0.192233	Cis	6	3.07888e-06	chr17	46039753	A	G	b38	chr17	46029916	46225389	0	Lung_cells_Schmitt2016	17.0377	Brain_Cerebellar_Hemisphere	30.3753	Heart_Left_Ventricle	3.72435
rs10514897	ENSG00000120071.13	KANSL1	Lung	1.39531e-05	0.587016	0.417378	0.775245	0.192233	Cis	6	3.07887e-06	chr17	46040031	A	G	b38	chr17	46029916	46225389	0	Lung_cells_Schmitt2016	17.0377	Brain_Cerebellar_Hemisphere	30.3753	Heart_Left_Ventricle	3.72435
rs56318865	ENSG00000120071.13	KANSL1	Lung	1.39531e-05	0.587016	0.41663	0.79072	0.192233	Cis	4	3.07887e-06	chr17	46070045	G	A	b38	chr17	46029916	46225389	0	Lung_cells_Schmitt2016	17.0377	Brain_Cerebellar_Hemisphere	30.3753	Heart_Left_Ventricle	3.72435
rs56041778	ENSG00000120071.13	KANSL1	Lung	1.39531e-05	0.587016	0.41947	0.78576	0.192233	Cis	4	3.07887e-06	chr17	46070145	G	C	b38	chr17	46029916	46225389	0	Lung_cells_Schmitt2016	17.0377	Brain_Cerebellar_Hemisphere	30.3753	Heart_Left_Ventricle	3.72435
rs55947022	ENSG00000120071.13	KANSL1	Lung	1.39531e-05	0.587016	0.398794	0.786008	0.192233	Cis	4	3.07888e-06	chr17	46070208	G	A	b38	chr17	46029916	46225389	0	Lung_cells_Schmitt2016	17.0377	Brain_Cerebellar_Hemisphere	30.3753	Heart_Left_Ventricle	3.72435
rs55929190	ENSG00000120071.13	KANSL1	Lung	1.39531e-05	0.587016	0.40483	0.782512	0.192233	Cis	4	3.07887e-06	chr17	46070233	G	C	b38	chr17	46029916	46225389	0	Lung_cells_Schmitt2016	17.0377	Brain_Cerebellar_Hemisphere	30.3753	Heart_Left_Ventricle	3.72435
rs56323408	ENSG00000120071.13	KANSL1	Lung	1.39531e-05	0.587016	0.420191	0.798684	0.192233	Cis	4	3.07887e-06	chr17	46070355	C	T	b38	chr17	46029916	46225389	0	Lung_cells_Schmitt2016	17.0377	Brain_Cerebellar_Hemisphere	30.3753	Heart_Left_Ventricle	3.72435
rs55831516	ENSG00000120071.13	KANSL1	Lung	1.39531e-05	0.587016	0.413204	0.777232	0.192233	Cis	4	3.07887e-06	chr17	46070901	C	T	b38	chr17	46029916	46225389	0	Lung_cells_Schmitt2016	17.0377	Brain_Cerebellar_Hemisphere	30.3753	Heart_Left_Ventricle	3.72435
rs62060809	ENSG00000120071.13	KANSL1	Lung	1.39531e-05	0.587016	0.409051	0.79686	0.192233	Cis	4	3.07888e-06	chr17	46071247	G	A	b38	chr17	46029916	46225389	0	Lung_cells_Schmitt2016	17.0377	Brain_Cerebellar_Hemisphere	30.3753	Heart_Left_Ventricle	3.72435
rs62060810	ENSG00000120071.13	KANSL1	Lung	1.39531e-05	0.587016	0.412238	0.787432	0.192233	Cis	4	3.07887e-06	chr17	46071308	A	G	b38	chr17	46029916	46225389	0	Lung_cells_Schmitt2016	17.0377	Brain_Cerebellar_Hemisphere	30.3753	Heart_Left_Ventricle	3.72435
rs12150542	ENSG00000120071.13	KANSL1	Lung	1.39531e-05	0.587016	0.419398	0.778757	0.192233	Cis	6	3.07887e-06	chr17	46038364	G	A	b38	chr17	46029916	46225389	0	Lung_cells_Schmitt2016	17.0377	Brain_Cerebellar_Hemisphere	30.3753	Heart_Left_Ventricle	3.72435
rs12150090	ENSG00000120071.13	KANSL1	Lung	1.39531e-05	0.587016	0.411893	0.787013	0.192233	Cis	6	3.07887e-06	chr17	46038520	C	T	b38	chr17	46029916	46225389	0	Lung_cells_Schmitt2016	17.0377	Brain_Cerebellar_Hemisphere	30.3753	Heart_Left_Ventricle	3.72435
rs1117253	ENSG00000120071.13	KANSL1	Lung	1.39531e-05	0.587016	0.399952	0.786357	0.192233	Cis	6.5	3.07888e-06	chr17	46071931	A	C	b38	chr17	46029916	46225389	0	Lung_cells_Schmitt2016	17.0377	Brain_Cerebellar_Hemisphere	30.3753	Heart_Left_Ventricle	3.72435
rs12150625	ENSG00000120071.13	KANSL1	Lung	1.39531e-05	0.587016	0.418126	0.776756	0.192233	Cis	6.5	3.07887e-06	chr17	46072082	C	G	b38	chr17	46029916	46225389	0	Lung_cells_Schmitt2016	17.0377	Brain_Cerebellar_Hemisphere	30.3753	Heart_Left_Ventricle	3.72435
rs12150627	ENSG00000120071.13	KANSL1	Lung	1.39531e-05	0.587016	0.415736	0.801701	0.192233	Cis	6.5	3.07887e-06	chr17	46072171	C	G	b38	chr17	46029916	46225389	0	Lung_cells_Schmitt2016	17.0377	Brain_Cerebellar_Hemisphere	30.3753	Heart_Left_Ventricle	3.72435
rs12150628	ENSG00000120071.13	KANSL1	Lung	1.39531e-05	0.587016	0.406477	0.77977	0.192233	Cis	6.5	3.07887e-06	chr17	46072215	C	T	b38	chr17	46029916	46225389	0	Lung_cells_Schmitt2016	17.0377	Brain_Cerebellar_Hemisphere	30.3753	Heart_Left_Ventricle	3.72435
rs12150611	ENSG00000120071.13	KANSL1	Lung	1.39531e-05	0.587016	0.409136	0.784097	0.192233	Cis	6.5	3.07888e-06	chr17	46072375	G	A	b38	chr17	46029916	46225389	0	Lung_cells_Schmitt2016	17.0377	Brain_Cerebellar_Hemisphere	30.3753	Heart_Left_Ventricle	3.72435
rs74850776	ENSG00000120071.13	KANSL1	Lung	1.39531e-05	0.587016	0.405196	0.808127	0.192233	Cis	6.5	3.07887e-06	chr17	46072676	T	C	b38	chr17	46029916	46225389	0	Lung_cells_Schmitt2016	17.0377	Brain_Cerebellar_Hemisphere	30.3753	Heart_Left_Ventricle	3.72435
rs974295	ENSG00000120071.13	KANSL1	Lung	1.39531e-05	0.587016	0.397632	0.778446	0.192233	Cis	6.5	3.07887e-06	chr17	46072786	A	T	b38	chr17	46029916	46225389	0	Lung_cells_Schmitt2016	17.0377	Brain_Cerebellar_Hemisphere	30.3753	Heart_Left_Ventricle	3.72435
rs974293	ENSG00000120071.13	KANSL1	Lung	1.39531e-05	0.587016	0.403628	0.775673	0.192233	Cis	6.5	3.07887e-06	chr17	46072867	G	A	b38	chr17	46029916	46225389	0	Lung_cells_Schmitt2016	17.0377	Brain_Cerebellar_Hemisphere	30.3753	Heart_Left_Ventricle	3.72435
rs974292	ENSG00000120071.13	KANSL1	Lung	1.39531e-05	0.587016	0.395094	0.757406	0.192233	Cis	6.5	3.07888e-06	chr17	46073098	T	C	b38	chr17	46029916	46225389	0	Lung_cells_Schmitt2016	17.0377	Brain_Cerebellar_Hemisphere	30.3753	Heart_Left_Ventricle	3.72435
rs974291	ENSG00000120071.13	KANSL1	Lung	1.39531e-05	0.587016	0.406363	0.814312	0.192233	Cis	6.5	3.07887e-06	chr17	46073114	A	T	b38	chr17	46029916	46225389	0	Lung_cells_Schmitt2016	17.0377	Brain_Cerebellar_Hemisphere	30.3753	Heart_Left_Ventricle	3.72435
rs12150551	ENSG00000120071.13	KANSL1	Lung	1.39531e-05	0.587016	0.397385	0.761562	0.192233	Cis	6.5	3.07887e-06	chr17	46073554	T	C	b38	chr17	46029916	46225389	0	Lung_cells_Schmitt2016	17.0377	Brain_Cerebellar_Hemisphere	30.3753	Heart_Left_Ventricle	3.72435
rs12150558	ENSG00000120071.13	KANSL1	Lung	1.39531e-05	0.587016	0.405132	0.766309	0.192233	Cis	6.5	3.07887e-06	chr17	46073790	T	C	b38	chr17	46029916	46225389	0	Lung_cells_Schmitt2016	17.0377	Brain_Cerebellar_Hemisphere	30.3753	Heart_Left_Ventricle	3.72435
rs9907738	ENSG00000120071.13	KANSL1	Lung	6.93432e-05	0.480108	0.311045	0.654233	0.221359	Cis	6.5	1.57994e-05	chr17	46074180	T	G	b38	chr17	46029916	46225389	0	Lung_cells_Schmitt2016	17.0377	Brain_Cerebellar_Hemisphere	30.3753	Heart_Left_Ventricle	3.72435
rs62060812	ENSG00000120071.13	KANSL1	Lung	1.39531e-05	0.587016	0.406518	0.773706	0.192233	Cis	6.5	3.07887e-06	chr17	46074301	A	G	b38	chr17	46029916	46225389	0	Lung_cells_Schmitt2016	17.0377	Brain_Cerebellar_Hemisphere	30.3753	Heart_Left_Ventricle	3.72435
rs62060834	ENSG00000120071.13	KANSL1	Lung	1.39531e-05	0.587016	0.400218	0.764486	0.192233	Cis	6.5	3.07887e-06	chr17	46074331	A	T	b38	chr17	46029916	46225389	0	Lung_cells_Schmitt2016	17.0377	Brain_Cerebellar_Hemisphere	30.3753	Heart_Left_Ventricle	3.72435
rs62060835	ENSG00000120071.13	KANSL1	Lung	1.39531e-05	0.587016	0.411546	0.767361	0.192233	Cis	6.5	3.07887e-06	chr17	46075024	C	T	b38	chr17	46029916	46225389	0	Lung_cells_Schmitt2016	17.0377	Brain_Cerebellar_Hemisphere	30.3753	Heart_Left_Ventricle	3.72435
rs62060836	ENSG00000120071.13	KANSL1	Lung	1.39531e-05	0.587016	0.422158	0.773957	0.192233	Cis	6.5	3.07888e-06	chr17	46075081	G	A	b38	chr17	46029916	46225389	0	Lung_cells_Schmitt2016	17.0377	Brain_Cerebellar_Hemisphere	30.3753	Heart_Left_Ventricle	3.72435
rs62060838	ENSG00000120071.13	KANSL1	Lung	1.39531e-05	0.587016	0.420113	0.786227	0.192233	Cis	6.5	3.07887e-06	chr17	46075778	A	G	b38	chr17	46029916	46225389	0	Lung_cells_Schmitt2016	17.0377	Brain_Cerebellar_Hemisphere	30.3753	Heart_Left_Ventricle	3.72435
rs62060839	ENSG00000120071.13	KANSL1	Lung	1.39531e-05	0.587016	0.407301	0.784721	0.192233	Cis	6.5	3.07887e-06	chr17	46075861	A	G	b38	chr17	46029916	46225389	0	Lung_cells_Schmitt2016	17.0377	Brain_Cerebellar_Hemisphere	30.3753	Heart_Left_Ventricle	3.72435
rs62060840	ENSG00000120071.13	KANSL1	Lung	1.39531e-05	0.587016	0.4242	0.783585	0.192233	Cis	6.5	3.07887e-06	chr17	46075892	A	G	b38	chr17	46029916	46225389	0	Lung_cells_Schmitt2016	17.0377	Brain_Cerebellar_Hemisphere	30.3753	Heart_Left_Ventricle	3.72435
rs62060841	ENSG00000120071.13	KANSL1	Lung	1.39531e-05	0.587016	0.413958	0.805481	0.192233	Cis	6.5	3.07888e-06	chr17	46076020	A	T	b38	chr17	46029916	46225389	0	Lung_cells_Schmitt2016	17.0377	Brain_Cerebellar_Hemisphere	30.3753	Heart_Left_Ventricle	3.72435
rs62060842	ENSG00000120071.13	KANSL1	Lung	1.12525e-05	0.60262	0.446262	0.809013	0.191262	Cis	6.5	1.63821e-06	chr17	46076241	T	A	b38	chr17	46029916	46225389	0	Lung_cells_Schmitt2016	17.0377	Brain_Cerebellar_Hemisphere	30.3753	Heart_Left_Ventricle	3.72435
rs62060843	ENSG00000120071.13	KANSL1	Lung	1.39531e-05	0.587016	0.416218	0.771996	0.192233	Cis	6.5	3.07887e-06	chr17	46076260	C	T	b38	chr17	46029916	46225389	0	Lung_cells_Schmitt2016	17.0377	Brain_Cerebellar_Hemisphere	30.3753	Heart_Left_Ventricle	3.72435
rs112197756	ENSG00000120071.13	KANSL1	Lung	1.39531e-05	0.587016	0.403029	0.796735	0.192233	Cis	6.5	3.07887e-06	chr17	46076739	A	G	b38	chr17	46029916	46225389	0	Lung_cells_Schmitt2016	17.0377	Brain_Cerebellar_Hemisphere	30.3753	Heart_Left_Ventricle	3.72435
rs62060845	ENSG00000120071.13	KANSL1	Lung	1.39531e-05	0.587016	0.404243	0.772716	0.192233	Cis	6.5	3.07888e-06	chr17	46077027	A	G	b38	chr17	46029916	46225389	0	Lung_cells_Schmitt2016	17.0377	Brain_Cerebellar_Hemisphere	30.3753	Heart_Left_Ventricle	3.72435
rs62060846	ENSG00000120071.13	KANSL1	Lung	1.39531e-05	0.587016	0.394629	0.774566	0.192233	Cis	6.5	3.07887e-06	chr17	46077095	A	C	b38	chr17	46029916	46225389	0	Lung_cells_Schmitt2016	17.0377	Brain_Cerebellar_Hemisphere	30.3753	Heart_Left_Ventricle	3.72435
rs78590209	ENSG00000120071.13	KANSL1	Lung	1.39531e-05	0.587016	0.408624	0.780704	0.192233	Cis	1.5	3.07887e-06	chr17	46021496	A	G	b38	chr17	46029916	46225389	8420	Lung_cells_Schmitt2016	17.0377	Brain_Cerebellar_Hemisphere	30.3753	Heart_Left_Ventricle	3.72435
rs62062286	ENSG00000120071.13	KANSL1	Lung	1.45998e-05	0.585676	0.411057	0.79086	0.193204	Cis	9.5	3.22708e-06	chr17	46019120	C	T	b38	chr17	46029916	46225389	10796	Lung_cells_Schmitt2016	17.0377	Brain_Cerebellar_Hemisphere	30.3753	Heart_Left_Ventricle	3.72435
rs62062288	ENSG00000120071.13	KANSL1	Lung	1.34325e-05	0.601691	0.423227	0.797149	0.186408	Cis	9.5	1.95979e-06	chr17	46019187	G	A	b38	chr17	46029916	46225389	10729	Lung_cells_Schmitt2016	17.0377	Brain_Cerebellar_Hemisphere	30.3753	Heart_Left_Ventricle	3.72435
rs62062289	ENSG00000120071.13	KANSL1	Lung	1.39531e-05	0.587016	0.409619	0.791065	0.192233	Cis	9.5	3.07887e-06	chr17	46019869	G	C	b38	chr17	46029916	46225389	10047	Lung_cells_Schmitt2016	17.0377	Brain_Cerebellar_Hemisphere	30.3753	Heart_Left_Ventricle	3.72435
rs62061712	ENSG00000120071.13	KANSL1	Lung	1.39531e-05	0.591786	0.420198	0.789359	0.193204	Cis	2.5	2.84482e-06	chr17	45932510	C	A	b38	chr17	46029916	46225389	97406	Lung_cells_Schmitt2016	17.0377	Brain_Cerebellar_Hemisphere	30.3753	Heart_Left_Ventricle	3.72435
rs2316782	ENSG00000120071.13	KANSL1	Lung	3.01569e-05	0.581729	0.41341	0.779837	0.192233	Cis	2.5	6.79195e-06	chr17	45932674	A	G	b38	chr17	46029916	46225389	97242	Lung_cells_Schmitt2016	17.0377	Brain_Cerebellar_Hemisphere	30.3753	Heart_Left_Ventricle	3.72435
rs2316783	ENSG00000120071.13	KANSL1	Lung	1.39531e-05	0.591786	0.42341	0.796297	0.193204	Cis	2.5	2.84482e-06	chr17	45932752	G	C	b38	chr17	46029916	46225389	97164	Lung_cells_Schmitt2016	17.0377	Brain_Cerebellar_Hemisphere	30.3753	Heart_Left_Ventricle	3.72435
rs4255816	ENSG00000120071.13	KANSL1	Lung	1.39531e-05	0.591786	0.408916	0.803007	0.193204	Cis	2.5	2.84482e-06	chr17	45932998	C	G	b38	chr17	46029916	46225389	96918	Lung_cells_Schmitt2016	17.0377	Brain_Cerebellar_Hemisphere	30.3753	Heart_Left_Ventricle	3.72435
rs62061713	ENSG00000120071.13	KANSL1	Lung	1.39531e-05	0.591786	0.418058	0.817522	0.193204	Cis	2.5	2.84482e-06	chr17	45933039	A	G	b38	chr17	46029916	46225389	96877	Lung_cells_Schmitt2016	17.0377	Brain_Cerebellar_Hemisphere	30.3753	Heart_Left_Ventricle	3.72435
rs62061714	ENSG00000120071.13	KANSL1	Lung	1.39531e-05	0.594701	0.413228	0.806922	0.194175	Cis	2.5	2.8031e-06	chr17	45933086	C	A	b38	chr17	46029916	46225389	96830	Lung_cells_Schmitt2016	17.0377	Brain_Cerebellar_Hemisphere	30.3753	Heart_Left_Ventricle	3.72435
rs113952577	ENSG00000120071.13	KANSL1	Lung	1.39531e-05	0.591786	0.433962	0.785964	0.193204	Cis	2.5	2.84482e-06	chr17	45933295	A	G	b38	chr17	46029916	46225389	96621	Lung_cells_Schmitt2016	17.0377	Brain_Cerebellar_Hemisphere	30.3753	Heart_Left_Ventricle	3.72435
rs78077519	ENSG00000120071.13	KANSL1	Lung	1.39531e-05	0.591786	0.437666	0.776387	0.193204	Cis	2.5	2.84482e-06	chr17	45933618	G	A	b38	chr17	46029916	46225389	96298	Lung_cells_Schmitt2016	17.0377	Brain_Cerebellar_Hemisphere	30.3753	Heart_Left_Ventricle	3.72435
rs17564871	ENSG00000120071.13	KANSL1	Lung	1.39531e-05	0.591786	0.422601	0.804156	0.193204	Cis	2.5	2.84482e-06	chr17	45933652	A	G	b38	chr17	46029916	46225389	96264	Lung_cells_Schmitt2016	17.0377	Brain_Cerebellar_Hemisphere	30.3753	Heart_Left_Ventricle	3.72435
rs17650258	ENSG00000120071.13	KANSL1	Lung	1.39531e-05	0.591786	0.411848	0.782766	0.193204	Cis	2.5	2.84482e-06	chr17	45933707	G	A	b38	chr17	46029916	46225389	96209	Lung_cells_Schmitt2016	17.0377	Brain_Cerebellar_Hemisphere	30.3753	Heart_Left_Ventricle	3.72435
rs62061715	ENSG00000120071.13	KANSL1	Lung	1.39531e-05	0.591786	0.4077	0.794053	0.193204	Cis	2.5	2.84482e-06	chr17	45934160	A	G	b38	chr17	46029916	46225389	95756	Lung_cells_Schmitt2016	17.0377	Brain_Cerebellar_Hemisphere	30.3753	Heart_Left_Ventricle	3.72435
rs17564948	ENSG00000120071.13	KANSL1	Lung	1.39531e-05	0.591786	0.415871	0.778598	0.193204	Cis	2.5	2.84482e-06	chr17	45934383	A	G	b38	chr17	46029916	46225389	95533	Lung_cells_Schmitt2016	17.0377	Brain_Cerebellar_Hemisphere	30.3753	Heart_Left_Ventricle	3.72435
rs17564983	ENSG00000120071.13	KANSL1	Lung	1.39531e-05	0.591786	0.414117	0.791242	0.193204	Cis	2.5	2.84482e-06	chr17	45934459	A	C	b38	chr17	46029916	46225389	95457	Lung_cells_Schmitt2016	17.0377	Brain_Cerebellar_Hemisphere	30.3753	Heart_Left_Ventricle	3.72435
rs62061716	ENSG00000120071.13	KANSL1	Lung	1.39531e-05	0.591786	0.415827	0.788023	0.193204	Cis	2.5	2.84482e-06	chr17	45934730	A	G	b38	chr17	46029916	46225389	95186	Lung_cells_Schmitt2016	17.0377	Brain_Cerebellar_Hemisphere	30.3753	Heart_Left_Ventricle	3.72435
rs17650335	ENSG00000120071.13	KANSL1	Lung	1.39531e-05	0.591786	0.428257	0.792218	0.193204	Cis	2.5	2.84482e-06	chr17	45934977	G	A	b38	chr17	46029916	46225389	94939	Lung_cells_Schmitt2016	17.0377	Brain_Cerebellar_Hemisphere	30.3753	Heart_Left_Ventricle	3.72435
rs17565025	ENSG00000120071.13	KANSL1	Lung	1.39531e-05	0.591786	0.418422	0.809836	0.193204	Cis	2.5	2.84482e-06	chr17	45935097	T	C	b38	chr17	46029916	46225389	94819	Lung_cells_Schmitt2016	17.0377	Brain_Cerebellar_Hemisphere	30.3753	Heart_Left_Ventricle	3.72435
rs77924424	ENSG00000120071.13	KANSL1	Lung	1.39531e-05	0.591786	0.429029	0.808435	0.193204	Cis	2.5	2.84482e-06	chr17	45935549	T	C	b38	chr17	46029916	46225389	94367	Lung_cells_Schmitt2016	17.0377	Brain_Cerebellar_Hemisphere	30.3753	Heart_Left_Ventricle	3.72435
rs62061719	ENSG00000120071.13	KANSL1	Lung	1.39531e-05	0.591786	0.419319	0.797157	0.193204	Cis	2.5	2.84482e-06	chr17	45935623	C	T	b38	chr17	46029916	46225389	94293	Lung_cells_Schmitt2016	17.0377	Brain_Cerebellar_Hemisphere	30.3753	Heart_Left_Ventricle	3.72435
rs17650381	ENSG00000120071.13	KANSL1	Lung	1.39531e-05	0.591786	0.415953	0.800107	0.193204	Cis	2.5	2.84482e-06	chr17	45935658	T	C	b38	chr17	46029916	46225389	94258	Lung_cells_Schmitt2016	17.0377	Brain_Cerebellar_Hemisphere	30.3753	Heart_Left_Ventricle	3.72435
rs17650417	ENSG00000120071.13	KANSL1	Lung	1.39531e-05	0.591786	0.408792	0.78734	0.193204	Cis	2.5	2.84482e-06	chr17	45935737	G	T	b38	chr17	46029916	46225389	94179	Lung_cells_Schmitt2016	17.0377	Brain_Cerebellar_Hemisphere	30.3753	Heart_Left_Ventricle	3.72435
rs62061720	ENSG00000120071.13	KANSL1	Lung	1.39531e-05	0.591786	0.434192	0.783141	0.193204	Cis	2.5	2.84482e-06	chr17	45935823	C	T	b38	chr17	46029916	46225389	94093	Lung_cells_Schmitt2016	17.0377	Brain_Cerebellar_Hemisphere	30.3753	Heart_Left_Ventricle	3.72435
rs62061721	ENSG00000120071.13	KANSL1	Lung	1.39531e-05	0.591786	0.433593	0.794794	0.193204	Cis	2.5	2.84482e-06	chr17	45935980	T	C	b38	chr17	46029916	46225389	93936	Lung_cells_Schmitt2016	17.0377	Brain_Cerebellar_Hemisphere	30.3753	Heart_Left_Ventricle	3.72435
rs79857651	ENSG00000120071.13	KANSL1	Lung	1.39531e-05	0.591786	0.42019	0.795554	0.193204	Cis	2.5	2.84482e-06	chr17	45936109	G	A	b38	chr17	46029916	46225389	93807	Lung_cells_Schmitt2016	17.0377	Brain_Cerebellar_Hemisphere	30.3753	Heart_Left_Ventricle	3.72435
rs113756354	ENSG00000120071.13	KANSL1	Lung	1.39531e-05	0.591786	0.411588	0.791404	0.193204	Cis	2.5	2.84482e-06	chr17	45936117	A	G	b38	chr17	46029916	46225389	93799	Lung_cells_Schmitt2016	17.0377	Brain_Cerebellar_Hemisphere	30.3753	Heart_Left_Ventricle	3.72435
rs12150111	ENSG00000120071.13	KANSL1	Lung	1.39531e-05	0.591786	0.435837	0.810586	0.193204	Cis	2.5	2.84482e-06	chr17	45936572	A	G	b38	chr17	46029916	46225389	93344	Lung_cells_Schmitt2016	17.0377	Brain_Cerebellar_Hemisphere	30.3753	Heart_Left_Ventricle	3.72435
rs12150460	ENSG00000120071.13	KANSL1	Lung	1.39531e-05	0.591786	0.426676	0.802269	0.193204	Cis	2.5	2.84482e-06	chr17	45936771	G	T	b38	chr17	46029916	46225389	93145	Lung_cells_Schmitt2016	17.0377	Brain_Cerebellar_Hemisphere	30.3753	Heart_Left_Ventricle	3.72435
rs12150195	ENSG00000120071.13	KANSL1	Lung	1.39531e-05	0.591786	0.420087	0.791599	0.193204	Cis	2.5	2.84482e-06	chr17	45936897	T	C	b38	chr17	46029916	46225389	93019	Lung_cells_Schmitt2016	17.0377	Brain_Cerebellar_Hemisphere	30.3753	Heart_Left_Ventricle	3.72435
rs55874169	ENSG00000120071.13	KANSL1	Lung	1.39531e-05	0.591786	0.422132	0.795892	0.193204	Cis	2.5	2.84482e-06	chr17	45937018	G	A	b38	chr17	46029916	46225389	92898	Lung_cells_Schmitt2016	17.0377	Brain_Cerebellar_Hemisphere	30.3753	Heart_Left_Ventricle	3.72435
rs12150229	ENSG00000120071.13	KANSL1	Lung	1.39531e-05	0.591786	0.409512	0.785019	0.193204	Cis	2.5	2.84482e-06	chr17	45938080	A	G	b38	chr17	46029916	46225389	91836	Lung_cells_Schmitt2016	17.0377	Brain_Cerebellar_Hemisphere	30.3753	Heart_Left_Ventricle	3.72435
rs12150230	ENSG00000120071.13	KANSL1	Lung	1.39531e-05	0.591786	0.414435	0.784484	0.193204	Cis	2.5	2.84482e-06	chr17	45938098	A	G	b38	chr17	46029916	46225389	91818	Lung_cells_Schmitt2016	17.0377	Brain_Cerebellar_Hemisphere	30.3753	Heart_Left_Ventricle	3.72435
rs12150576	ENSG00000120071.13	KANSL1	Lung	1.07447e-05	0.60728	0.424023	0.815139	0.192233	Cis	2.5	1.5059e-06	chr17	45938258	G	A	b38	chr17	46029916	46225389	91658	Lung_cells_Schmitt2016	17.0377	Brain_Cerebellar_Hemisphere	30.3753	Heart_Left_Ventricle	3.72435
rs12150235	ENSG00000120071.13	KANSL1	Lung	1.39531e-05	0.591786	0.411283	0.771625	0.193204	Cis	2.5	2.84482e-06	chr17	45938379	A	G	b38	chr17	46029916	46225389	91537	Lung_cells_Schmitt2016	17.0377	Brain_Cerebellar_Hemisphere	30.3753	Heart_Left_Ventricle	3.72435
rs12150242	ENSG00000120071.13	KANSL1	Lung	1.39531e-05	0.591786	0.422692	0.786205	0.193204	Cis	2.5	2.84482e-06	chr17	45938450	A	G	b38	chr17	46029916	46225389	91466	Lung_cells_Schmitt2016	17.0377	Brain_Cerebellar_Hemisphere	30.3753	Heart_Left_Ventricle	3.72435
rs12150104	ENSG00000120071.13	KANSL1	Lung	1.39531e-05	0.591786	0.427186	0.786915	0.193204	Cis	2.5	2.84482e-06	chr17	45938563	G	A	b38	chr17	46029916	46225389	91353	Lung_cells_Schmitt2016	17.0377	Brain_Cerebellar_Hemisphere	30.3753	Heart_Left_Ventricle	3.72435
rs62061725	ENSG00000120071.13	KANSL1	Lung	1.39531e-05	0.591786	0.424486	0.797259	0.193204	Cis	2.5	2.84482e-06	chr17	45938791	G	C	b38	chr17	46029916	46225389	91125	Lung_cells_Schmitt2016	17.0377	Brain_Cerebellar_Hemisphere	30.3753	Heart_Left_Ventricle	3.72435
rs62061726	ENSG00000120071.13	KANSL1	Lung	1.39531e-05	0.591786	0.393471	0.790899	0.193204	Cis	2.5	2.84482e-06	chr17	45938975	G	A	b38	chr17	46029916	46225389	90941	Lung_cells_Schmitt2016	17.0377	Brain_Cerebellar_Hemisphere	30.3753	Heart_Left_Ventricle	3.72435
rs113537106	ENSG00000120071.13	KANSL1	Lung	1.39531e-05	0.591786	0.433546	0.794348	0.193204	Cis	2.5	2.84482e-06	chr17	45939096	A	G	b38	chr17	46029916	46225389	90820	Lung_cells_Schmitt2016	17.0377	Brain_Cerebellar_Hemisphere	30.3753	Heart_Left_Ventricle	3.72435
rs62061727	ENSG00000120071.13	KANSL1	Lung	1.39531e-05	0.591786	0.416518	0.788616	0.193204	Cis	2.5	2.84482e-06	chr17	45939758	G	T	b38	chr17	46029916	46225389	90158	Lung_cells_Schmitt2016	17.0377	Brain_Cerebellar_Hemisphere	30.3753	Heart_Left_Ventricle	3.72435
rs62061728	ENSG00000120071.13	KANSL1	Lung	1.39531e-05	0.591786	0.411528	0.794192	0.193204	Cis	2.5	2.84482e-06	chr17	45939814	T	G	b38	chr17	46029916	46225389	90102	Lung_cells_Schmitt2016	17.0377	Brain_Cerebellar_Hemisphere	30.3753	Heart_Left_Ventricle	3.72435
rs62061729	ENSG00000120071.13	KANSL1	Lung	1.39531e-05	0.591786	0.409656	0.782216	0.193204	Cis	2.5	2.84482e-06	chr17	45939917	A	G	b38	chr17	46029916	46225389	89999	Lung_cells_Schmitt2016	17.0377	Brain_Cerebellar_Hemisphere	30.3753	Heart_Left_Ventricle	3.72435
rs62061730	ENSG00000120071.13	KANSL1	Lung	1.39531e-05	0.591786	0.424823	0.787506	0.193204	Cis	2.5	2.84482e-06	chr17	45939976	A	G	b38	chr17	46029916	46225389	89940	Lung_cells_Schmitt2016	17.0377	Brain_Cerebellar_Hemisphere	30.3753	Heart_Left_Ventricle	3.72435
rs2019816	ENSG00000120071.13	KANSL1	Lung	1.39531e-05	0.591786	0.416926	0.779858	0.193204	Cis	1	2.84482e-06	chr17	45882295	G	A	b38	chr17	46029916	46225389	147621	Lung_cells_Schmitt2016	17.0377	Brain_Cerebellar_Hemisphere	30.3753	Heart_Left_Ventricle	3.72435
rs2006305	ENSG00000120071.13	KANSL1	Lung	1.39531e-05	0.591786	0.412048	0.802828	0.193204	Cis	1	2.84482e-06	chr17	45882386	A	T	b38	chr17	46029916	46225389	147530	Lung_cells_Schmitt2016	17.0377	Brain_Cerebellar_Hemisphere	30.3753	Heart_Left_Ventricle	3.72435
rs2019822	ENSG00000120071.13	KANSL1	Lung	1.39531e-05	0.591786	0.417279	0.783874	0.193204	Cis	1	2.84482e-06	chr17	45882552	T	A	b38	chr17	46029916	46225389	147364	Lung_cells_Schmitt2016	17.0377	Brain_Cerebellar_Hemisphere	30.3753	Heart_Left_Ventricle	3.72435
rs62055529	ENSG00000120071.13	KANSL1	Lung	1.39531e-05	0.591786	0.422937	0.797376	0.193204	Cis	1	2.84482e-06	chr17	45882654	A	G	b38	chr17	46029916	46225389	147262	Lung_cells_Schmitt2016	17.0377	Brain_Cerebellar_Hemisphere	30.3753	Heart_Left_Ventricle	3.72435
rs79580365	ENSG00000120071.13	KANSL1	Lung	1.39531e-05	0.591786	0.425934	0.785485	0.193204	Cis	1	2.84482e-06	chr17	45882806	C	T	b38	chr17	46029916	46225389	147110	Lung_cells_Schmitt2016	17.0377	Brain_Cerebellar_Hemisphere	30.3753	Heart_Left_Ventricle	3.72435
rs55937610	ENSG00000120071.13	KANSL1	Lung	1.39531e-05	0.591786	0.426886	0.804959	0.193204	Cis	1	2.84482e-06	chr17	45882917	A	G	b38	chr17	46029916	46225389	146999	Lung_cells_Schmitt2016	17.0377	Brain_Cerebellar_Hemisphere	30.3753	Heart_Left_Ventricle	3.72435
rs56365901	ENSG00000120071.13	KANSL1	Lung	1.39531e-05	0.591786	0.396914	0.779339	0.193204	Cis	1	2.84482e-06	chr17	45882957	A	G	b38	chr17	46029916	46225389	146959	Lung_cells_Schmitt2016	17.0377	Brain_Cerebellar_Hemisphere	30.3753	Heart_Left_Ventricle	3.72435
rs55767267	ENSG00000120071.13	KANSL1	Lung	1.47051e-05	0.59176	0.409045	0.781714	0.191634	Cis	1	3.25127e-06	chr17	45882959	T	C	b38	chr17	46029916	46225389	146957	Lung_cells_Schmitt2016	17.0377	Brain_Cerebellar_Hemisphere	30.3753	Heart_Left_Ventricle	3.72435
rs56127309	ENSG00000120071.13	KANSL1	Lung	1.39531e-05	0.591786	0.415368	0.773934	0.193204	Cis	1	2.84482e-06	chr17	45882975	G	A	b38	chr17	46029916	46225389	146941	Lung_cells_Schmitt2016	17.0377	Brain_Cerebellar_Hemisphere	30.3753	Heart_Left_Ventricle	3.72435
rs56194412	ENSG00000120071.13	KANSL1	Lung	1.39531e-05	0.591786	0.414318	0.769531	0.193204	Cis	1	2.84482e-06	chr17	45883234	T	C	b38	chr17	46029916	46225389	146682	Lung_cells_Schmitt2016	17.0377	Brain_Cerebellar_Hemisphere	30.3753	Heart_Left_Ventricle	3.72435
rs56338487	ENSG00000120071.13	KANSL1	Lung	1.39531e-05	0.591786	0.400759	0.781141	0.193204	Cis	1	2.84482e-06	chr17	45883446	A	T	b38	chr17	46029916	46225389	146470	Lung_cells_Schmitt2016	17.0377	Brain_Cerebellar_Hemisphere	30.3753	Heart_Left_Ventricle	3.72435
rs56180212	ENSG00000120071.13	KANSL1	Lung	1.39531e-05	0.592654	0.41963	0.807539	0.196117	Cis	1	2.09935e-06	chr17	45883545	A	G	b38	chr17	46029916	46225389	146371	Lung_cells_Schmitt2016	17.0377	Brain_Cerebellar_Hemisphere	30.3753	Heart_Left_Ventricle	3.72435
rs56301449	ENSG00000120071.13	KANSL1	Lung	1.39531e-05	0.589367	0.422451	0.788966	0.194175	Cis	1	2.73422e-06	chr17	45883552	T	C	b38	chr17	46029916	46225389	146364	Lung_cells_Schmitt2016	17.0377	Brain_Cerebellar_Hemisphere	30.3753	Heart_Left_Ventricle	3.72435
rs62055538	ENSG00000120071.13	KANSL1	Lung	1.39531e-05	0.591786	0.413981	0.811254	0.193204	Cis	1	2.84482e-06	chr17	45883631	T	C	b38	chr17	46029916	46225389	146285	Lung_cells_Schmitt2016	17.0377	Brain_Cerebellar_Hemisphere	30.3753	Heart_Left_Ventricle	3.72435
rs62055539	ENSG00000120071.13	KANSL1	Lung	1.39531e-05	0.591786	0.435089	0.797342	0.193204	Cis	1	2.84482e-06	chr17	45883678	A	G	b38	chr17	46029916	46225389	146238	Lung_cells_Schmitt2016	17.0377	Brain_Cerebellar_Hemisphere	30.3753	Heart_Left_Ventricle	3.72435
rs62055540	ENSG00000120071.13	KANSL1	Lung	1.39531e-05	0.591786	0.40903	0.79255	0.193204	Cis	1	2.84482e-06	chr17	45883776	T	C	b38	chr17	46029916	46225389	146140	Lung_cells_Schmitt2016	17.0377	Brain_Cerebellar_Hemisphere	30.3753	Heart_Left_Ventricle	3.72435
rs17770108	ENSG00000120071.13	KANSL1	Lung	1.39531e-05	0.591786	0.418833	0.77288	0.193204	Cis	1	2.84482e-06	chr17	45883926	G	T	b38	chr17	46029916	46225389	145990	Lung_cells_Schmitt2016	17.0377	Brain_Cerebellar_Hemisphere	30.3753	Heart_Left_Ventricle	3.72435
rs62055541	ENSG00000120071.13	KANSL1	Lung	1.39531e-05	0.591786	0.414918	0.796373	0.193204	Cis	1	2.84482e-06	chr17	45884651	G	C	b38	chr17	46029916	46225389	145265	Lung_cells_Schmitt2016	17.0377	Brain_Cerebellar_Hemisphere	30.3753	Heart_Left_Ventricle	3.72435
rs34579536	ENSG00000120071.13	KANSL1	Lung	1.39531e-05	0.587016	0.407411	0.771676	0.192233	Cis	5.5	3.07887e-06	chr17	46031540	A	G	b38	chr17	46029916	46225389	0	Lung_cells_Schmitt2016	17.0377	Brain_Cerebellar_Hemisphere	30.3753	Heart_Left_Ventricle	3.72435
rs17574425	ENSG00000120071.13	KANSL1	Lung	1.39531e-05	0.587016	0.415929	0.809944	0.192233	Cis	5.5	3.07887e-06	chr17	46031822	C	G	b38	chr17	46029916	46225389	0	Lung_cells_Schmitt2016	17.0377	Brain_Cerebellar_Hemisphere	30.3753	Heart_Left_Ventricle	3.72435
rs55881134	ENSG00000120071.13	KANSL1	Lung	1.39531e-05	0.587016	0.404718	0.774996	0.192233	Cis	5.5	3.07888e-06	chr17	46031882	G	A	b38	chr17	46029916	46225389	0	Lung_cells_Schmitt2016	17.0377	Brain_Cerebellar_Hemisphere	30.3753	Heart_Left_Ventricle	3.72435
rs1076222	ENSG00000120071.13	KANSL1	Lung	1.39531e-05	0.587016	0.400803	0.773637	0.192233	Cis	5.5	3.07887e-06	chr17	46032403	C	G	b38	chr17	46029916	46225389	0	Lung_cells_Schmitt2016	17.0377	Brain_Cerebellar_Hemisphere	30.3753	Heart_Left_Ventricle	3.72435
rs7350980	ENSG00000120071.13	KANSL1	Lung	6.93432e-05	0.480108	0.30856	0.656246	0.221359	Cis	5.5	1.57994e-05	chr17	46032905	G	A	b38	chr17	46029916	46225389	0	Lung_cells_Schmitt2016	17.0377	Brain_Cerebellar_Hemisphere	30.3753	Heart_Left_Ventricle	3.72435
rs36076725	ENSG00000120071.13	KANSL1	Lung	1.39531e-05	0.587016	0.401193	0.802438	0.192233	Cis	5.5	3.07887e-06	chr17	46033166	G	A	b38	chr17	46029916	46225389	0	Lung_cells_Schmitt2016	17.0377	Brain_Cerebellar_Hemisphere	30.3753	Heart_Left_Ventricle	3.72435
rs35833914	ENSG00000120071.13	KANSL1	Lung	1.39531e-05	0.587016	0.413613	0.773829	0.192233	Cis	5.5	3.07888e-06	chr17	46033175	G	A	b38	chr17	46029916	46225389	0	Lung_cells_Schmitt2016	17.0377	Brain_Cerebellar_Hemisphere	30.3753	Heart_Left_Ventricle	3.72435
rs4597358	ENSG00000120071.13	KANSL1	Lung	6.93432e-05	0.480108	0.29895	0.667515	0.221359	Cis	5.5	1.57992e-05	chr17	46033304	C	G	b38	chr17	46029916	46225389	0	Lung_cells_Schmitt2016	17.0377	Brain_Cerebellar_Hemisphere	30.3753	Heart_Left_Ventricle	3.72435
rs77009866	ENSG00000120071.13	KANSL1	Lung	1.39531e-05	0.587016	0.42477	0.796348	0.192233	Cis	5.5	3.07887e-06	chr17	46033522	A	T	b38	chr17	46029916	46225389	0	Lung_cells_Schmitt2016	17.0377	Brain_Cerebellar_Hemisphere	30.3753	Heart_Left_Ventricle	3.72435
rs62062321	ENSG00000120071.13	KANSL1	Lung	1.39531e-05	0.587016	0.408819	0.775907	0.192233	Cis	5.5	3.07887e-06	chr17	46033743	A	G	b38	chr17	46029916	46225389	0	Lung_cells_Schmitt2016	17.0377	Brain_Cerebellar_Hemisphere	30.3753	Heart_Left_Ventricle	3.72435
rs17574604	ENSG00000120071.13	KANSL1	Lung	1.39531e-05	0.587016	0.424605	0.798247	0.192233	Cis	5.5	3.07888e-06	chr17	46034247	A	G	b38	chr17	46029916	46225389	0	Lung_cells_Schmitt2016	17.0377	Brain_Cerebellar_Hemisphere	30.3753	Heart_Left_Ventricle	3.72435
rs17653162	ENSG00000120071.13	KANSL1	Lung	1.39531e-05	0.587016	0.403725	0.787765	0.192233	Cis	5.5	3.07887e-06	chr17	46034461	C	A	b38	chr17	46029916	46225389	0	Lung_cells_Schmitt2016	17.0377	Brain_Cerebellar_Hemisphere	30.3753	Heart_Left_Ventricle	3.72435
rs62054842	ENSG00000120071.13	KANSL1	Lung	1.39531e-05	0.591786	0.391281	0.777531	0.193204	Cis	1.5	2.84482e-06	chr17	45859796	C	T	b38	chr17	46029916	46225389	170120	Lung_cells_Schmitt2016	17.0377	Brain_Cerebellar_Hemisphere	30.3753	Heart_Left_Ventricle	3.72435
rs62054843	ENSG00000120071.13	KANSL1	Lung	1.7524e-05	0.569623	0.396903	0.75743	0.195146	Cis	1.5	3.89531e-06	chr17	45859818	T	C	b38	chr17	46029916	46225389	170098	Lung_cells_Schmitt2016	17.0377	Brain_Cerebellar_Hemisphere	30.3753	Heart_Left_Ventricle	3.72435
rs62054844	ENSG00000120071.13	KANSL1	Lung	1.39531e-05	0.591786	0.423178	0.784893	0.193204	Cis	1.5	2.84482e-06	chr17	45859967	T	G	b38	chr17	46029916	46225389	169949	Lung_cells_Schmitt2016	17.0377	Brain_Cerebellar_Hemisphere	30.3753	Heart_Left_Ventricle	3.72435
rs76627340	ENSG00000120071.13	KANSL1	Lung	1.39531e-05	0.591786	0.404201	0.789443	0.193204	Cis	1.5	2.84482e-06	chr17	45860094	G	A	b38	chr17	46029916	46225389	169822	Lung_cells_Schmitt2016	17.0377	Brain_Cerebellar_Hemisphere	30.3753	Heart_Left_Ventricle	3.72435
rs75945623	ENSG00000120071.13	KANSL1	Lung	1.39531e-05	0.591786	0.421846	0.781553	0.193204	Cis	1.5	2.84482e-06	chr17	45860139	C	T	b38	chr17	46029916	46225389	169777	Lung_cells_Schmitt2016	17.0377	Brain_Cerebellar_Hemisphere	30.3753	Heart_Left_Ventricle	3.72435
rs79889833	ENSG00000120071.13	KANSL1	Lung	1.39531e-05	0.591786	0.421014	0.791311	0.193204	Cis	1.5	2.84482e-06	chr17	45860267	A	G	b38	chr17	46029916	46225389	169649	Lung_cells_Schmitt2016	17.0377	Brain_Cerebellar_Hemisphere	30.3753	Heart_Left_Ventricle	3.72435
rs77625338	ENSG00000120071.13	KANSL1	Lung	1.39531e-05	0.591786	0.425372	0.801295	0.193204	Cis	1.5	2.84482e-06	chr17	45860305	C	T	b38	chr17	46029916	46225389	169611	Lung_cells_Schmitt2016	17.0377	Brain_Cerebellar_Hemisphere	30.3753	Heart_Left_Ventricle	3.72435
rs77489223	ENSG00000120071.13	KANSL1	Lung	1.39531e-05	0.591786	0.422035	0.788706	0.193204	Cis	1.5	2.84482e-06	chr17	45860370	C	T	b38	chr17	46029916	46225389	169546	Lung_cells_Schmitt2016	17.0377	Brain_Cerebellar_Hemisphere	30.3753	Heart_Left_Ventricle	3.72435
rs55888391	ENSG00000120071.13	KANSL1	Lung	1.39531e-05	0.591786	0.421933	0.78296	0.193204	Cis	1.5	2.84482e-06	chr17	45860741	A	G	b38	chr17	46029916	46225389	169175	Lung_cells_Schmitt2016	17.0377	Brain_Cerebellar_Hemisphere	30.3753	Heart_Left_Ventricle	3.72435
rs76329216	ENSG00000120071.13	KANSL1	Lung	1.39531e-05	0.591786	0.415808	0.782235	0.193204	Cis	1.5	2.84482e-06	chr17	45861133	G	A	b38	chr17	46029916	46225389	168783	Lung_cells_Schmitt2016	17.0377	Brain_Cerebellar_Hemisphere	30.3753	Heart_Left_Ventricle	3.72435
rs62054846	ENSG00000120071.13	KANSL1	Lung	1.39531e-05	0.591786	0.395794	0.785995	0.193204	Cis	1.5	2.84482e-06	chr17	45861268	A	G	b38	chr17	46029916	46225389	168648	Lung_cells_Schmitt2016	17.0377	Brain_Cerebellar_Hemisphere	30.3753	Heart_Left_Ventricle	3.72435
rs55646970	ENSG00000120071.13	KANSL1	Lung	1.39531e-05	0.591786	0.39991	0.779354	0.193204	Cis	1.5	2.84482e-06	chr17	45861430	A	G	b38	chr17	46029916	46225389	168486	Lung_cells_Schmitt2016	17.0377	Brain_Cerebellar_Hemisphere	30.3753	Heart_Left_Ventricle	3.72435
rs55673092	ENSG00000120071.13	KANSL1	Lung	1.39531e-05	0.591786	0.410297	0.797875	0.193204	Cis	1.5	2.84482e-06	chr17	45861516	G	A	b38	chr17	46029916	46225389	168400	Lung_cells_Schmitt2016	17.0377	Brain_Cerebellar_Hemisphere	30.3753	Heart_Left_Ventricle	3.72435
rs62063281	ENSG00000120071.13	KANSL1	Lung	1.39531e-05	0.601344	0.430959	0.793484	0.18932	Cis	2	2.07056e-06	chr17	45961419	A	G	b38	chr17	46029916	46225389	68497	Lung_cells_Schmitt2016	17.0377	Brain_Cerebellar_Hemisphere	30.3753	Heart_Left_Ventricle	3.72435
rs17650860	ENSG00000120071.13	KANSL1	Lung	4.1091e-05	0.591572	0.403379	0.779358	0.18932	Cis	2	9.29046e-06	chr17	45961642	G	A	b38	chr17	46029916	46225389	68274	Lung_cells_Schmitt2016	17.0377	Brain_Cerebellar_Hemisphere	30.3753	Heart_Left_Ventricle	3.72435
rs62063282	ENSG00000120071.13	KANSL1	Lung	1.39531e-05	0.587016	0.415649	0.785251	0.192233	Cis	2	3.07888e-06	chr17	45961677	G	A	b38	chr17	46029916	46225389	68239	Lung_cells_Schmitt2016	17.0377	Brain_Cerebellar_Hemisphere	30.3753	Heart_Left_Ventricle	3.72435
rs111520035	ENSG00000120071.13	KANSL1	Lung	1.39531e-05	0.587016	0.420612	0.792086	0.192233	Cis	2	3.07887e-06	chr17	45962044	A	G	b38	chr17	46029916	46225389	67872	Lung_cells_Schmitt2016	17.0377	Brain_Cerebellar_Hemisphere	30.3753	Heart_Left_Ventricle	3.72435
rs17650872	ENSG00000120071.13	KANSL1	Lung	1.39531e-05	0.587016	0.425356	0.791351	0.192233	Cis	2	3.07887e-06	chr17	45962150	G	T	b38	chr17	46029916	46225389	67766	Lung_cells_Schmitt2016	17.0377	Brain_Cerebellar_Hemisphere	30.3753	Heart_Left_Ventricle	3.72435
rs17650901	ENSG00000120071.13	KANSL1	Lung	1.39531e-05	0.587016	0.404099	0.782712	0.192233	Cis	2	3.07887e-06	chr17	45962325	A	G	b38	chr17	46029916	46225389	67591	Lung_cells_Schmitt2016	17.0377	Brain_Cerebellar_Hemisphere	30.3753	Heart_Left_Ventricle	3.72435
rs55780945	ENSG00000120071.13	KANSL1	Lung	1.39531e-05	0.587016	0.418847	0.796306	0.192233	Cis	2	3.07888e-06	chr17	45962754	C	T	b38	chr17	46029916	46225389	67162	Lung_cells_Schmitt2016	17.0377	Brain_Cerebellar_Hemisphere	30.3753	Heart_Left_Ventricle	3.72435
rs55711941	ENSG00000120071.13	KANSL1	Lung	1.84551e-05	0.580676	0.386121	0.773729	0.193204	Cis	2	4.10805e-06	chr17	45963457	C	T	b38	chr17	46029916	46225389	66459	Lung_cells_Schmitt2016	17.0377	Brain_Cerebellar_Hemisphere	30.3753	Heart_Left_Ventricle	3.72435
rs55709241	ENSG00000120071.13	KANSL1	Lung	1.39531e-05	0.587016	0.400193	0.79929	0.192233	Cis	2	3.07887e-06	chr17	45963735	T	C	b38	chr17	46029916	46225389	66181	Lung_cells_Schmitt2016	17.0377	Brain_Cerebellar_Hemisphere	30.3753	Heart_Left_Ventricle	3.72435
rs56280951	ENSG00000120071.13	KANSL1	Lung	1.39531e-05	0.587016	0.392887	0.776462	0.192233	Cis	2	3.07887e-06	chr17	45963741	G	A	b38	chr17	46029916	46225389	66175	Lung_cells_Schmitt2016	17.0377	Brain_Cerebellar_Hemisphere	30.3753	Heart_Left_Ventricle	3.72435
rs112206871	ENSG00000120071.13	KANSL1	Lung	1.39531e-05	0.587498	0.417398	0.782459	0.191262	Cis	2	2.70508e-06	chr17	45964451	A	G	b38	chr17	46029916	46225389	65465	Lung_cells_Schmitt2016	17.0377	Brain_Cerebellar_Hemisphere	30.3753	Heart_Left_Ventricle	3.72435
rs56166491	ENSG00000120071.13	KANSL1	Lung	1.39531e-05	0.587016	0.429864	0.782434	0.192233	Cis	2	3.07887e-06	chr17	45964855	A	G	b38	chr17	46029916	46225389	65061	Lung_cells_Schmitt2016	17.0377	Brain_Cerebellar_Hemisphere	30.3753	Heart_Left_Ventricle	3.72435
rs56226437	ENSG00000120071.13	KANSL1	Lung	1.39531e-05	0.587016	0.411786	0.787239	0.192233	Cis	2	3.07887e-06	chr17	45964995	T	C	b38	chr17	46029916	46225389	64921	Lung_cells_Schmitt2016	17.0377	Brain_Cerebellar_Hemisphere	30.3753	Heart_Left_Ventricle	3.72435
rs55907036	ENSG00000120071.13	KANSL1	Lung	1.39531e-05	0.587016	0.414763	0.790272	0.192233	Cis	2	3.07887e-06	chr17	45965000	G	A	b38	chr17	46029916	46225389	64916	Lung_cells_Schmitt2016	17.0377	Brain_Cerebellar_Hemisphere	30.3753	Heart_Left_Ventricle	3.72435
rs56294117	ENSG00000120071.13	KANSL1	Lung	1.86122e-05	0.5747	0.418225	0.769666	0.193204	Cis	2	4.14419e-06	chr17	45965417	G	A	b38	chr17	46029916	46225389	64499	Lung_cells_Schmitt2016	17.0377	Brain_Cerebellar_Hemisphere	30.3753	Heart_Left_Ventricle	3.72435
rs112415880	ENSG00000120071.13	KANSL1	Lung	1.39531e-05	0.587016	0.407713	0.795824	0.192233	Cis	2	3.07887e-06	chr17	45965502	G	A	b38	chr17	46029916	46225389	64414	Lung_cells_Schmitt2016	17.0377	Brain_Cerebellar_Hemisphere	30.3753	Heart_Left_Ventricle	3.72435
rs62063291	ENSG00000120071.13	KANSL1	Lung	1.39531e-05	0.587016	0.4199	0.776117	0.192233	Cis	2	3.07887e-06	chr17	45966012	T	C	b38	chr17	46029916	46225389	63904	Lung_cells_Schmitt2016	17.0377	Brain_Cerebellar_Hemisphere	30.3753	Heart_Left_Ventricle	3.72435
rs62063292	ENSG00000120071.13	KANSL1	Lung	1.39531e-05	0.587016	0.41265	0.780342	0.192233	Cis	2	3.07887e-06	chr17	45966270	C	T	b38	chr17	46029916	46225389	63646	Lung_cells_Schmitt2016	17.0377	Brain_Cerebellar_Hemisphere	30.3753	Heart_Left_Ventricle	3.72435
rs62063293	ENSG00000120071.13	KANSL1	Lung	1.39531e-05	0.587016	0.421595	0.784225	0.192233	Cis	2	3.07888e-06	chr17	45966453	G	A	b38	chr17	46029916	46225389	63463	Lung_cells_Schmitt2016	17.0377	Brain_Cerebellar_Hemisphere	30.3753	Heart_Left_Ventricle	3.72435
rs62063295	ENSG00000120071.13	KANSL1	Lung	1.39531e-05	0.587016	0.399738	0.774299	0.192233	Cis	1	3.07887e-06	chr17	45967065	C	T	b38	chr17	46029916	46225389	62851	Lung_cells_Schmitt2016	17.0377	Brain_Cerebellar_Hemisphere	30.3753	Heart_Left_Ventricle	3.72435
rs17650991	ENSG00000120071.13	KANSL1	Lung	1.39531e-05	0.587016	0.408621	0.776078	0.192233	Cis	1	3.07887e-06	chr17	45967142	A	C	b38	chr17	46029916	46225389	62774	Lung_cells_Schmitt2016	17.0377	Brain_Cerebellar_Hemisphere	30.3753	Heart_Left_Ventricle	3.72435
rs75145092	ENSG00000120071.13	KANSL1	Lung	1.39531e-05	0.587016	0.401488	0.78398	0.192233	Cis	1	3.07887e-06	chr17	45967457	T	A	b38	chr17	46029916	46225389	62459	Lung_cells_Schmitt2016	17.0377	Brain_Cerebellar_Hemisphere	30.3753	Heart_Left_Ventricle	3.72435
rs62060797	ENSG00000120071.13	KANSL1	Lung	1.39531e-05	0.587016	0.391	0.786342	0.192233	Cis	10	3.07887e-06	chr17	46065978	G	A	b38	chr17	46029916	46225389	0	Lung_cells_Schmitt2016	17.0377	Brain_Cerebellar_Hemisphere	30.3753	Heart_Left_Ventricle	3.72435
rs12150344	ENSG00000120071.13	KANSL1	Lung	1.39531e-05	0.587016	0.414022	0.801034	0.192233	Cis	10	3.07888e-06	chr17	46066118	G	A	b38	chr17	46029916	46225389	0	Lung_cells_Schmitt2016	17.0377	Brain_Cerebellar_Hemisphere	30.3753	Heart_Left_Ventricle	3.72435
rs62060798	ENSG00000120071.13	KANSL1	Lung	1.39531e-05	0.587016	0.416334	0.786289	0.192233	Cis	10	3.07887e-06	chr17	46066786	T	C	b38	chr17	46029916	46225389	0	Lung_cells_Schmitt2016	17.0377	Brain_Cerebellar_Hemisphere	30.3753	Heart_Left_Ventricle	3.72435
rs62060799	ENSG00000120071.13	KANSL1	Lung	1.39531e-05	0.587016	0.406616	0.78679	0.192233	Cis	10	3.07887e-06	chr17	46066885	G	T	b38	chr17	46029916	46225389	0	Lung_cells_Schmitt2016	17.0377	Brain_Cerebellar_Hemisphere	30.3753	Heart_Left_Ventricle	3.72435
rs17575822	ENSG00000120071.13	KANSL1	Lung	1.39531e-05	0.587016	0.400424	0.786982	0.192233	Cis	10	3.07887e-06	chr17	46066979	A	G	b38	chr17	46029916	46225389	0	Lung_cells_Schmitt2016	17.0377	Brain_Cerebellar_Hemisphere	30.3753	Heart_Left_Ventricle	3.72435
rs17575850	ENSG00000120071.13	KANSL1	Lung	1.39531e-05	0.587016	0.392158	0.791578	0.192233	Cis	10	3.07888e-06	chr17	46067021	C	A	b38	chr17	46029916	46225389	0	Lung_cells_Schmitt2016	17.0377	Brain_Cerebellar_Hemisphere	30.3753	Heart_Left_Ventricle	3.72435
rs17659731	ENSG00000120071.13	KANSL1	Lung	1.39531e-05	0.587016	0.390814	0.795174	0.192233	Cis	10	3.07887e-06	chr17	46067268	G	A	b38	chr17	46029916	46225389	0	Lung_cells_Schmitt2016	17.0377	Brain_Cerebellar_Hemisphere	30.3753	Heart_Left_Ventricle	3.72435
rs75641221	ENSG00000120071.13	KANSL1	Lung	1.39531e-05	0.587016	0.419743	0.788113	0.192233	Cis	10	3.07887e-06	chr17	46068007	T	C	b38	chr17	46029916	46225389	0	Lung_cells_Schmitt2016	17.0377	Brain_Cerebellar_Hemisphere	30.3753	Heart_Left_Ventricle	3.72435
rs62062322	ENSG00000120071.13	KANSL1	Lung	1.39531e-05	0.587016	0.415879	0.776631	0.192233	Cis	7	3.07887e-06	chr17	46035019	A	G	b38	chr17	46029916	46225389	0	Lung_cells_Schmitt2016	17.0377	Brain_Cerebellar_Hemisphere	30.3753	Heart_Left_Ventricle	3.72435
rs17653193	ENSG00000120071.13	KANSL1	Lung	1.39531e-05	0.587016	0.41381	0.775574	0.192233	Cis	7	3.07888e-06	chr17	46035075	G	A	b38	chr17	46029916	46225389	0	Lung_cells_Schmitt2016	17.0377	Brain_Cerebellar_Hemisphere	30.3753	Heart_Left_Ventricle	3.72435
rs17653211	ENSG00000120071.13	KANSL1	Lung	1.39531e-05	0.587016	0.406667	0.792169	0.192233	Cis	7	3.07887e-06	chr17	46035272	T	C	b38	chr17	46029916	46225389	0	Lung_cells_Schmitt2016	17.0377	Brain_Cerebellar_Hemisphere	30.3753	Heart_Left_Ventricle	3.72435
rs17653255	ENSG00000120071.13	KANSL1	Lung	1.39531e-05	0.587016	0.416225	0.781712	0.192233	Cis	7	3.07887e-06	chr17	46035377	C	A	b38	chr17	46029916	46225389	0	Lung_cells_Schmitt2016	17.0377	Brain_Cerebellar_Hemisphere	30.3753	Heart_Left_Ventricle	3.72435
rs4608377	ENSG00000120071.13	KANSL1	Lung	1.39531e-05	0.587016	0.420132	0.787696	0.192233	Cis	7	3.07887e-06	chr17	46035993	T	C	b38	chr17	46029916	46225389	0	Lung_cells_Schmitt2016	17.0377	Brain_Cerebellar_Hemisphere	30.3753	Heart_Left_Ventricle	3.72435
rs12185225	ENSG00000120071.13	KANSL1	Lung	1.39531e-05	0.587016	0.4147	0.804254	0.192233	Cis	7	3.07888e-06	chr17	46036125	T	C	b38	chr17	46029916	46225389	0	Lung_cells_Schmitt2016	17.0377	Brain_Cerebellar_Hemisphere	30.3753	Heart_Left_Ventricle	3.72435
rs12150438	ENSG00000120071.13	KANSL1	Lung	1.39531e-05	0.587016	0.425157	0.776292	0.192233	Cis	7	3.07887e-06	chr17	46036597	C	T	b38	chr17	46029916	46225389	0	Lung_cells_Schmitt2016	17.0377	Brain_Cerebellar_Hemisphere	30.3753	Heart_Left_Ventricle	3.72435
rs12150162	ENSG00000120071.13	KANSL1	Lung	1.39531e-05	0.587016	0.414938	0.78793	0.192233	Cis	7	3.07887e-06	chr17	46036852	T	C	b38	chr17	46029916	46225389	0	Lung_cells_Schmitt2016	17.0377	Brain_Cerebellar_Hemisphere	30.3753	Heart_Left_Ventricle	3.72435
rs62062134	ENSG00000120071.13	KANSL1	Lung	1.39531e-05	0.587016	0.428648	0.797297	0.192233	Cis	7	3.07887e-06	chr17	46037066	A	C	b38	chr17	46029916	46225389	0	Lung_cells_Schmitt2016	17.0377	Brain_Cerebellar_Hemisphere	30.3753	Heart_Left_Ventricle	3.72435
rs17574796	ENSG00000120071.13	KANSL1	Lung	1.39531e-05	0.587016	0.406297	0.782874	0.192233	Cis	7	3.07888e-06	chr17	46037708	T	C	b38	chr17	46029916	46225389	0	Lung_cells_Schmitt2016	17.0377	Brain_Cerebellar_Hemisphere	30.3753	Heart_Left_Ventricle	3.72435
rs17574824	ENSG00000120071.13	KANSL1	Lung	1.39531e-05	0.587016	0.428312	0.786413	0.192233	Cis	7	3.07887e-06	chr17	46037741	C	T	b38	chr17	46029916	46225389	0	Lung_cells_Schmitt2016	17.0377	Brain_Cerebellar_Hemisphere	30.3753	Heart_Left_Ventricle	3.72435
rs12185243	ENSG00000120071.13	KANSL1	Lung	1.39531e-05	0.587016	0.416914	0.772061	0.192233	Cis	7	3.07887e-06	chr17	46037985	T	C	b38	chr17	46029916	46225389	0	Lung_cells_Schmitt2016	17.0377	Brain_Cerebellar_Hemisphere	30.3753	Heart_Left_Ventricle	3.72435
rs8077487	ENSG00000120071.13	KANSL1	Lung	6.93432e-05	0.480108	0.328726	0.663013	0.221359	Cis	7	1.57993e-05	chr17	46038074	T	C	b38	chr17	46029916	46225389	0	Lung_cells_Schmitt2016	17.0377	Brain_Cerebellar_Hemisphere	30.3753	Heart_Left_Ventricle	3.72435
rs11079729	ENSG00000120071.13	KANSL1	Lung	1.39531e-05	0.587016	0.409802	0.774815	0.192233	Cis	7	3.07888e-06	chr17	46038203	C	A	b38	chr17	46029916	46225389	0	Lung_cells_Schmitt2016	17.0377	Brain_Cerebellar_Hemisphere	30.3753	Heart_Left_Ventricle	3.72435
rs2106784	ENSG00000120071.13	KANSL1	Lung	1.39531e-05	0.591786	0.401145	0.785282	0.193204	Cis	1	2.84482e-06	chr17	45872526	C	T	b38	chr17	46029916	46225389	157390	Lung_cells_Schmitt2016	17.0377	Brain_Cerebellar_Hemisphere	30.3753	Heart_Left_Ventricle	3.72435
rs2158072	ENSG00000120071.13	KANSL1	Lung	1.39531e-05	0.591786	0.393557	0.779704	0.193204	Cis	1	2.84482e-06	chr17	45872829	T	C	b38	chr17	46029916	46225389	157087	Lung_cells_Schmitt2016	17.0377	Brain_Cerebellar_Hemisphere	30.3753	Heart_Left_Ventricle	3.72435
rs62055488	ENSG00000120071.13	KANSL1	Lung	1.39531e-05	0.591786	0.409715	0.786109	0.193204	Cis	1	2.84482e-06	chr17	45873028	C	T	b38	chr17	46029916	46225389	156888	Lung_cells_Schmitt2016	17.0377	Brain_Cerebellar_Hemisphere	30.3753	Heart_Left_Ventricle	3.72435
rs62055490	ENSG00000120071.13	KANSL1	Lung	1.39531e-05	0.591786	0.432911	0.788618	0.193204	Cis	1	2.84482e-06	chr17	45873167	A	G	b38	chr17	46029916	46225389	156749	Lung_cells_Schmitt2016	17.0377	Brain_Cerebellar_Hemisphere	30.3753	Heart_Left_Ventricle	3.72435
rs62055491	ENSG00000120071.13	KANSL1	Lung	1.39531e-05	0.591786	0.422377	0.79628	0.193204	Cis	1	2.84482e-06	chr17	45873754	T	C	b38	chr17	46029916	46225389	156162	Lung_cells_Schmitt2016	17.0377	Brain_Cerebellar_Hemisphere	30.3753	Heart_Left_Ventricle	3.72435
rs34416056	ENSG00000120071.13	KANSL1	Lung	1.39531e-05	0.591786	0.418696	0.77966	0.193204	Cis	1	2.84482e-06	chr17	45873854	T	G	b38	chr17	46029916	46225389	156062	Lung_cells_Schmitt2016	17.0377	Brain_Cerebellar_Hemisphere	30.3753	Heart_Left_Ventricle	3.72435
rs62055492	ENSG00000120071.13	KANSL1	Lung	1.39531e-05	0.591786	0.391468	0.774327	0.193204	Cis	1	2.84482e-06	chr17	45873979	C	A	b38	chr17	46029916	46225389	155937	Lung_cells_Schmitt2016	17.0377	Brain_Cerebellar_Hemisphere	30.3753	Heart_Left_Ventricle	3.72435
rs2055794	ENSG00000120071.13	KANSL1	Lung	1.39531e-05	0.591786	0.417712	0.780246	0.193204	Cis	1	2.84482e-06	chr17	45874351	G	A	b38	chr17	46029916	46225389	155565	Lung_cells_Schmitt2016	17.0377	Brain_Cerebellar_Hemisphere	30.3753	Heart_Left_Ventricle	3.72435
rs62641967	ENSG00000120071.13	KANSL1	Lung	1.39531e-05	0.587016	0.413066	0.774049	0.192233	Cis	1.5	3.07887e-06	chr17	45969850	T	G	b38	chr17	46029916	46225389	60066	Lung_cells_Schmitt2016	17.0377	Brain_Cerebellar_Hemisphere	30.3753	Heart_Left_Ventricle	3.72435
rs74373419	ENSG00000120071.13	KANSL1	Lung	1.39531e-05	0.587016	0.42271	0.805205	0.192233	Cis	1.5	3.07887e-06	chr17	45970243	C	T	b38	chr17	46029916	46225389	59673	Lung_cells_Schmitt2016	17.0377	Brain_Cerebellar_Hemisphere	30.3753	Heart_Left_Ventricle	3.72435
rs62063297	ENSG00000120071.13	KANSL1	Lung	1.39531e-05	0.587016	0.412525	0.788358	0.192233	Cis	1.5	3.07888e-06	chr17	45970436	A	T	b38	chr17	46029916	46225389	59480	Lung_cells_Schmitt2016	17.0377	Brain_Cerebellar_Hemisphere	30.3753	Heart_Left_Ventricle	3.72435
rs62063298	ENSG00000120071.13	KANSL1	Lung	1.39531e-05	0.587016	0.408627	0.769715	0.192233	Cis	1.5	3.07887e-06	chr17	45970957	G	T	b38	chr17	46029916	46225389	58959	Lung_cells_Schmitt2016	17.0377	Brain_Cerebellar_Hemisphere	30.3753	Heart_Left_Ventricle	3.72435
rs62063299	ENSG00000120071.13	KANSL1	Lung	1.39531e-05	0.587016	0.420849	0.799224	0.192233	Cis	1.5	3.07887e-06	chr17	45970970	T	C	b38	chr17	46029916	46225389	58946	Lung_cells_Schmitt2016	17.0377	Brain_Cerebellar_Hemisphere	30.3753	Heart_Left_Ventricle	3.72435
rs62063300	ENSG00000120071.13	KANSL1	Lung	1.39531e-05	0.587016	0.404308	0.7756	0.192233	Cis	1.5	3.07887e-06	chr17	45970984	T	C	b38	chr17	46029916	46225389	58932	Lung_cells_Schmitt2016	17.0377	Brain_Cerebellar_Hemisphere	30.3753	Heart_Left_Ventricle	3.72435
rs62063303	ENSG00000120071.13	KANSL1	Lung	1.39531e-05	0.587016	0.400664	0.787073	0.192233	Cis	1.5	3.07888e-06	chr17	45971767	T	C	b38	chr17	46029916	46225389	58149	Lung_cells_Schmitt2016	17.0377	Brain_Cerebellar_Hemisphere	30.3753	Heart_Left_Ventricle	3.72435
rs75242405	ENSG00000120071.13	KANSL1	Lung	1.39531e-05	0.587016	0.408645	0.79342	0.192233	Cis	1.5	3.07887e-06	chr17	45971963	C	T	b38	chr17	46029916	46225389	57953	Lung_cells_Schmitt2016	17.0377	Brain_Cerebellar_Hemisphere	30.3753	Heart_Left_Ventricle	3.72435
rs17651093	ENSG00000120071.13	KANSL1	Lung	2.12956e-05	0.576624	0.396037	0.785245	0.193204	Cis	1.5	4.75363e-06	chr17	45972184	G	A	b38	chr17	46029916	46225389	57732	Lung_cells_Schmitt2016	17.0377	Brain_Cerebellar_Hemisphere	30.3753	Heart_Left_Ventricle	3.72435
rs17572248	ENSG00000120071.13	KANSL1	Lung	1.39531e-05	0.587016	0.403112	0.780756	0.192233	Cis	1.5	3.07887e-06	chr17	45972501	A	G	b38	chr17	46029916	46225389	57415	Lung_cells_Schmitt2016	17.0377	Brain_Cerebellar_Hemisphere	30.3753	Heart_Left_Ventricle	3.72435
rs62063304	ENSG00000120071.13	KANSL1	Lung	7.12097e-06	0.616207	0.441753	0.829969	0.190291	Cis	1.5	9.91353e-07	chr17	45972534	A	G	b38	chr17	46029916	46225389	57382	Lung_cells_Schmitt2016	17.0377	Brain_Cerebellar_Hemisphere	30.3753	Heart_Left_Ventricle	3.72435
rs62063305	ENSG00000120071.13	KANSL1	Lung	1.12525e-05	0.60262	0.433813	0.825148	0.191262	Cis	1.5	1.63821e-06	chr17	45972916	G	A	b38	chr17	46029916	46225389	57000	Lung_cells_Schmitt2016	17.0377	Brain_Cerebellar_Hemisphere	30.3753	Heart_Left_Ventricle	3.72435
rs17651134	ENSG00000120071.13	KANSL1	Lung	1.39531e-05	0.587016	0.427321	0.77843	0.192233	Cis	1.5	3.07887e-06	chr17	45972974	G	A	b38	chr17	46029916	46225389	56942	Lung_cells_Schmitt2016	17.0377	Brain_Cerebellar_Hemisphere	30.3753	Heart_Left_Ventricle	3.72435
rs62063306	ENSG00000120071.13	KANSL1	Lung	1.39531e-05	0.587016	0.425661	0.787966	0.192233	Cis	1.5	3.07887e-06	chr17	45973029	C	A	b38	chr17	46029916	46225389	56887	Lung_cells_Schmitt2016	17.0377	Brain_Cerebellar_Hemisphere	30.3753	Heart_Left_Ventricle	3.72435
rs62063774	ENSG00000120071.13	KANSL1	Lung	1.39531e-05	0.587016	0.422385	0.805892	0.192233	Cis	1.5	3.07888e-06	chr17	45973097	T	C	b38	chr17	46029916	46225389	56819	Lung_cells_Schmitt2016	17.0377	Brain_Cerebellar_Hemisphere	30.3753	Heart_Left_Ventricle	3.72435
rs62063775	ENSG00000120071.13	KANSL1	Lung	1.39531e-05	0.587016	0.411571	0.805628	0.192233	Cis	1.5	3.07887e-06	chr17	45973457	G	T	b38	chr17	46029916	46225389	56459	Lung_cells_Schmitt2016	17.0377	Brain_Cerebellar_Hemisphere	30.3753	Heart_Left_Ventricle	3.72435
rs62063776	ENSG00000120071.13	KANSL1	Lung	1.39531e-05	0.587016	0.415661	0.783368	0.192233	Cis	1.5	3.07887e-06	chr17	45973484	A	G	b38	chr17	46029916	46225389	56432	Lung_cells_Schmitt2016	17.0377	Brain_Cerebellar_Hemisphere	30.3753	Heart_Left_Ventricle	3.72435
rs117124984	ENSG00000120071.13	KANSL1	Lung	1.39531e-05	0.587016	0.394507	0.768238	0.192233	Cis	1.5	3.07887e-06	chr17	45974222	C	G	b38	chr17	46029916	46225389	55694	Lung_cells_Schmitt2016	17.0377	Brain_Cerebellar_Hemisphere	30.3753	Heart_Left_Ventricle	3.72435
rs118087478	ENSG00000120071.13	KANSL1	Lung	1.39531e-05	0.587016	0.404325	0.781246	0.192233	Cis	1.5	3.07888e-06	chr17	45974223	T	G	b38	chr17	46029916	46225389	55693	Lung_cells_Schmitt2016	17.0377	Brain_Cerebellar_Hemisphere	30.3753	Heart_Left_Ventricle	3.72435
rs77875796	ENSG00000120071.13	KANSL1	Lung	1.39531e-05	0.587016	0.402767	0.767724	0.192233	Cis	1.5	3.07887e-06	chr17	45974246	A	G	b38	chr17	46029916	46225389	55670	Lung_cells_Schmitt2016	17.0377	Brain_Cerebellar_Hemisphere	30.3753	Heart_Left_Ventricle	3.72435
rs1800547	ENSG00000120071.13	KANSL1	Lung	1.39531e-05	0.587016	0.407719	0.774219	0.192233	Cis	1.5	3.07887e-06	chr17	45974480	A	G	b38	chr17	46029916	46225389	55436	Lung_cells_Schmitt2016	17.0377	Brain_Cerebellar_Hemisphere	30.3753	Heart_Left_Ventricle	3.72435
rs17651213	ENSG00000120071.13	KANSL1	Lung	1.39531e-05	0.587016	0.419349	0.786767	0.192233	Cis	1.5	3.07887e-06	chr17	45974558	G	A	b38	chr17	46029916	46225389	55358	Lung_cells_Schmitt2016	17.0377	Brain_Cerebellar_Hemisphere	30.3753	Heart_Left_Ventricle	3.72435
rs17572361	ENSG00000120071.13	KANSL1	Lung	1.39531e-05	0.587016	0.41735	0.799312	0.192233	Cis	1.5	3.07888e-06	chr17	45974643	T	C	b38	chr17	46029916	46225389	55273	Lung_cells_Schmitt2016	17.0377	Brain_Cerebellar_Hemisphere	30.3753	Heart_Left_Ventricle	3.72435
rs17651243	ENSG00000120071.13	KANSL1	Lung	1.39531e-05	0.587016	0.408296	0.794882	0.192233	Cis	1.5	3.07887e-06	chr17	45974918	G	A	b38	chr17	46029916	46225389	54998	Lung_cells_Schmitt2016	17.0377	Brain_Cerebellar_Hemisphere	30.3753	Heart_Left_Ventricle	3.72435
rs78104015	ENSG00000120071.13	KANSL1	Lung	1.39531e-05	0.587016	0.412933	0.786344	0.192233	Cis	1.5	3.07887e-06	chr17	45975367	A	G	b38	chr17	46029916	46225389	54549	Lung_cells_Schmitt2016	17.0377	Brain_Cerebellar_Hemisphere	30.3753	Heart_Left_Ventricle	3.72435
rs3785884	ENSG00000120071.13	KANSL1	Lung	9.26073e-05	0.546535	0.3478	0.738569	0.196117	Cis	1.5	2.11636e-05	chr17	45980229	G	A	b38	chr17	46029916	46225389	49687	Lung_cells_Schmitt2016	17.0377	Brain_Cerebellar_Hemisphere	30.3753	Heart_Left_Ventricle	3.72435
rs17572613	ENSG00000120071.13	KANSL1	Lung	1.39531e-05	0.587016	0.404012	0.776535	0.192233	Cis	1.5	3.07888e-06	chr17	45980638	A	G	b38	chr17	46029916	46225389	49278	Lung_cells_Schmitt2016	17.0377	Brain_Cerebellar_Hemisphere	30.3753	Heart_Left_Ventricle	3.72435
rs77527347	ENSG00000120071.13	KANSL1	Lung	1.39531e-05	0.587016	0.408946	0.776283	0.192233	Cis	1.5	3.07887e-06	chr17	45980651	G	T	b38	chr17	46029916	46225389	49265	Lung_cells_Schmitt2016	17.0377	Brain_Cerebellar_Hemisphere	30.3753	Heart_Left_Ventricle	3.72435
rs17572627	ENSG00000120071.13	KANSL1	Lung	1.12525e-05	0.60262	0.431809	0.802433	0.191262	Cis	1.5	1.63821e-06	chr17	45981263	T	A	b38	chr17	46029916	46225389	48653	Lung_cells_Schmitt2016	17.0377	Brain_Cerebellar_Hemisphere	30.3753	Heart_Left_Ventricle	3.72435
rs17651483	ENSG00000120071.13	KANSL1	Lung	1.12525e-05	0.60262	0.420561	0.797062	0.191262	Cis	1.5	1.63821e-06	chr17	45981495	C	A	b38	chr17	46029916	46225389	48421	Lung_cells_Schmitt2016	17.0377	Brain_Cerebellar_Hemisphere	30.3753	Heart_Left_Ventricle	3.72435
rs62063783	ENSG00000120071.13	KANSL1	Lung	1.39531e-05	0.587016	0.411611	0.789947	0.192233	Cis	1.5	3.07888e-06	chr17	45981849	C	T	b38	chr17	46029916	46225389	48067	Lung_cells_Schmitt2016	17.0377	Brain_Cerebellar_Hemisphere	30.3753	Heart_Left_Ventricle	3.72435
rs62063784	ENSG00000120071.13	KANSL1	Lung	1.39531e-05	0.587016	0.410802	0.78276	0.192233	Cis	1.5	3.07887e-06	chr17	45982409	A	G	b38	chr17	46029916	46225389	47507	Lung_cells_Schmitt2016	17.0377	Brain_Cerebellar_Hemisphere	30.3753	Heart_Left_Ventricle	3.72435
rs62060800	ENSG00000120071.13	KANSL1	Lung	1.39531e-05	0.587016	0.401996	0.772135	0.192233	Cis	2	3.07887e-06	chr17	46068226	A	G	b38	chr17	46029916	46225389	0	Lung_cells_Schmitt2016	17.0377	Brain_Cerebellar_Hemisphere	30.3753	Heart_Left_Ventricle	3.72435
rs2532255	ENSG00000120071.13	KANSL1	Lung	1.39531e-05	0.587016	0.418423	0.786459	0.192233	Cis	5.5	3.07891e-06	chr17	46178166	T	C	b38	chr17	46029916	46225389	0	Lung_cells_Schmitt2016	17.0377	Brain_Cerebellar_Hemisphere	30.3753	Heart_Left_Ventricle	3.72435
rs2696696	ENSG00000120071.13	KANSL1	Lung	1.39531e-05	0.587016	0.423301	0.785176	0.192233	Cis	5.5	3.0789e-06	chr17	46178411	G	A	b38	chr17	46029916	46225389	0	Lung_cells_Schmitt2016	17.0377	Brain_Cerebellar_Hemisphere	30.3753	Heart_Left_Ventricle	3.72435
rs62061859	ENSG00000120071.13	KANSL1	Lung	1.39531e-05	0.587016	0.400105	0.791463	0.192233	Cis	6.5	3.0789e-06	chr17	46123743	C	G	b38	chr17	46029916	46225389	0	Lung_cells_Schmitt2016	17.0377	Brain_Cerebellar_Hemisphere	30.3753	Heart_Left_Ventricle	3.72435
rs55802590	ENSG00000120071.13	KANSL1	Lung	1.39531e-05	0.587016	0.40099	0.789297	0.192233	Cis	6.5	3.07891e-06	chr17	46123978	G	C	b38	chr17	46029916	46225389	0	Lung_cells_Schmitt2016	17.0377	Brain_Cerebellar_Hemisphere	30.3753	Heart_Left_Ventricle	3.72435
rs199439	ENSG00000120071.13	KANSL1	Lung	7.88671e-07	0.665489	0.476527	0.846207	0.187379	Cis	2.5	1.08762e-07	chr17	46716137	A	G	b38	chr17	46029916	46225389	490748	Lung_cells_Schmitt2016	17.0377	Brain_Cerebellar_Hemisphere	30.3753	Heart_Left_Ventricle	3.72435
rs142167	ENSG00000120071.13	KANSL1	Lung	0.0134575	0.291753	0.11128	0.456357	0.26699	Cis	2.5	0.00353689	chr17	46717868	A	G	b38	chr17	46029916	46225389	492479	Lung_cells_Schmitt2016	17.0377	Brain_Cerebellar_Hemisphere	30.3753	Heart_Left_Ventricle	3.72435
rs199457	ENSG00000120071.13	KANSL1	Lung	5.19849e-08	0.750801	0.57331	0.954714	0.179612	Cis	2.5	6.98392e-09	chr17	46718103	C	T	b38	chr17	46029916	46225389	492714	Lung_cells_Schmitt2016	17.0377	Brain_Cerebellar_Hemisphere	30.3753	Heart_Left_Ventricle	3.72435
rs74481389	ENSG00000120071.13	KANSL1	Lung	1.39531e-05	0.587016	0.410682	0.788749	0.192233	Cis	6.5	3.0789e-06	chr17	46077241	T	C	b38	chr17	46029916	46225389	0	Lung_cells_Schmitt2016	17.0377	Brain_Cerebellar_Hemisphere	30.3753	Heart_Left_Ventricle	3.72435
rs62060847	ENSG00000120071.13	KANSL1	Lung	1.39531e-05	0.587016	0.392887	0.765856	0.192233	Cis	6.5	3.07891e-06	chr17	46077580	C	T	b38	chr17	46029916	46225389	0	Lung_cells_Schmitt2016	17.0377	Brain_Cerebellar_Hemisphere	30.3753	Heart_Left_Ventricle	3.72435
rs56100031	ENSG00000120071.13	KANSL1	Lung	1.39531e-05	0.587016	0.407762	0.778955	0.192233	Cis	6.5	3.0789e-06	chr17	46077791	C	T	b38	chr17	46029916	46225389	0	Lung_cells_Schmitt2016	17.0377	Brain_Cerebellar_Hemisphere	30.3753	Heart_Left_Ventricle	3.72435
rs55972730	ENSG00000120071.13	KANSL1	Lung	1.39531e-05	0.587016	0.38503	0.78348	0.192233	Cis	6.5	3.0789e-06	chr17	46078341	C	T	b38	chr17	46029916	46225389	0	Lung_cells_Schmitt2016	17.0377	Brain_Cerebellar_Hemisphere	30.3753	Heart_Left_Ventricle	3.72435
rs2066899	ENSG00000120071.13	KANSL1	Lung	6.93432e-05	0.480108	0.306749	0.683053	0.221359	Cis	6.5	1.57994e-05	chr17	46078366	C	T	b38	chr17	46029916	46225389	0	Lung_cells_Schmitt2016	17.0377	Brain_Cerebellar_Hemisphere	30.3753	Heart_Left_Ventricle	3.72435
rs62060858	ENSG00000120071.13	KANSL1	Lung	1.39531e-05	0.587016	0.394377	0.762438	0.192233	Cis	2.5	3.07891e-06	chr17	46086724	G	C	b38	chr17	46029916	46225389	0	Lung_cells_Schmitt2016	17.0377	Brain_Cerebellar_Hemisphere	30.3753	Heart_Left_Ventricle	3.72435
rs62060859	ENSG00000120071.13	KANSL1	Lung	1.39531e-05	0.587016	0.411254	0.771233	0.192233	Cis	2.5	3.0789e-06	chr17	46086767	G	A	b38	chr17	46029916	46225389	0	Lung_cells_Schmitt2016	17.0377	Brain_Cerebellar_Hemisphere	30.3753	Heart_Left_Ventricle	3.72435
rs55692232	ENSG00000120071.13	KANSL1	Lung	1.39531e-05	0.587016	0.403484	0.768085	0.192233	Cis	2.5	3.0789e-06	chr17	46086957	G	A	b38	chr17	46029916	46225389	0	Lung_cells_Schmitt2016	17.0377	Brain_Cerebellar_Hemisphere	30.3753	Heart_Left_Ventricle	3.72435
rs3912063	ENSG00000120071.13	KANSL1	Lung	1.12525e-05	0.60262	0.438543	0.818982	0.191262	Cis	2.5	1.63822e-06	chr17	46087683	A	G	b38	chr17	46029916	46225389	0	Lung_cells_Schmitt2016	17.0377	Brain_Cerebellar_Hemisphere	30.3753	Heart_Left_Ventricle	3.72435
rs3912062	ENSG00000120071.13	KANSL1	Lung	1.39531e-05	0.587016	0.421059	0.798786	0.192233	Cis	2.5	3.07891e-06	chr17	46087703	A	G	b38	chr17	46029916	46225389	0	Lung_cells_Schmitt2016	17.0377	Brain_Cerebellar_Hemisphere	30.3753	Heart_Left_Ventricle	3.72435
rs3912061	ENSG00000120071.13	KANSL1	Lung	1.39531e-05	0.587016	0.422642	0.779009	0.192233	Cis	2.5	3.0789e-06	chr17	46087732	C	T	b38	chr17	46029916	46225389	0	Lung_cells_Schmitt2016	17.0377	Brain_Cerebellar_Hemisphere	30.3753	Heart_Left_Ventricle	3.72435
rs3912060	ENSG00000120071.13	KANSL1	Lung	1.39531e-05	0.587016	0.414697	0.787133	0.192233	Cis	2.5	3.0789e-06	chr17	46088069	C	T	b38	chr17	46029916	46225389	0	Lung_cells_Schmitt2016	17.0377	Brain_Cerebellar_Hemisphere	30.3753	Heart_Left_Ventricle	3.72435
rs199456	ENSG00000120071.13	KANSL1	Lung	5.19849e-08	0.750801	0.564572	0.938279	0.179612	Cis	1.5	6.98392e-09	chr17	46720553	C	T	b38	chr17	46029916	46225389	495164	Lung_cells_Schmitt2016	17.0377	Brain_Cerebellar_Hemisphere	30.3753	Heart_Left_Ventricle	3.72435
rs199455	ENSG00000120071.13	KANSL1	Lung	0.0122993	-0.287074	-0.436793	-0.12576	0.28835	Cis	1.5	0.00320638	chr17	46721850	C	T	b38	chr17	46029916	46225389	496461	Lung_cells_Schmitt2016	17.0377	Brain_Cerebellar_Hemisphere	30.3753	Heart_Left_Ventricle	3.72435
rs199454	ENSG00000120071.13	KANSL1	Lung	0.013665	-0.292337	-0.462798	-0.131589	0.276699	Cis	1.5	0.00359314	chr17	46722744	G	A	b38	chr17	46029916	46225389	497355	Lung_cells_Schmitt2016	17.0377	Brain_Cerebellar_Hemisphere	30.3753	Heart_Left_Ventricle	3.72435
rs199453	ENSG00000120071.13	KANSL1	Lung	0.0134575	0.291753	0.126495	0.453707	0.26699	Cis	1.5	0.00353689	chr17	46723580	C	T	b38	chr17	46029916	46225389	498191	Lung_cells_Schmitt2016	17.0377	Brain_Cerebellar_Hemisphere	30.3753	Heart_Left_Ventricle	3.72435
rs199452	ENSG00000120071.13	KANSL1	Lung	0.0144156	0.283585	0.099118	0.429585	0.264078	Cis	1.5	0.0037941	chr17	46723974	C	T	b38	chr17	46029916	46225389	498585	Lung_cells_Schmitt2016	17.0377	Brain_Cerebellar_Hemisphere	30.3753	Heart_Left_Ventricle	3.72435
rs199451	ENSG00000120071.13	KANSL1	Lung	8.08485e-08	0.744172	0.567092	0.947712	0.176699	Cis	1.5	1.08717e-08	chr17	46724418	G	A	b38	chr17	46029916	46225389	499029	Lung_cells_Schmitt2016	17.0377	Brain_Cerebellar_Hemisphere	30.3753	Heart_Left_Ventricle	3.72435
rs199530	ENSG00000120071.13	KANSL1	Lung	0.0160104	-0.269748	-0.421604	-0.112238	0.286408	Cis	1.5	0.00423584	chr17	46759287	G	A	b38	chr17	46029916	46225389	533898	Lung_cells_Schmitt2016	17.0377	Brain_Cerebellar_Hemisphere	30.3753	Heart_Left_Ventricle	3.72435
rs199529	ENSG00000120071.13	KANSL1	Lung	0.000590931	0.404207	0.242859	0.574639	0.240777	Cis	1.5	0.000138294	chr17	46759851	A	C	b38	chr17	46029916	46225389	534462	Lung_cells_Schmitt2016	17.0377	Brain_Cerebellar_Hemisphere	30.3753	Heart_Left_Ventricle	3.72435
rs199528	ENSG00000120071.13	KANSL1	Lung	1.76586e-06	0.669851	0.466302	0.859199	0.179612	Cis	1.5	2.44624e-07	chr17	46765770	C	T	b38	chr17	46029916	46225389	540381	Lung_cells_Schmitt2016	17.0377	Brain_Cerebellar_Hemisphere	30.3753	Heart_Left_Ventricle	3.72435
rs9303525	ENSG00000120071.13	KANSL1	Lung	6.93432e-05	0.480108	0.325596	0.659547	0.221359	Cis	5	1.57994e-05	chr17	46109891	A	G	b38	chr17	46029916	46225389	0	Lung_cells_Schmitt2016	17.0377	Brain_Cerebellar_Hemisphere	30.3753	Heart_Left_Ventricle	3.72435
rs2668659	ENSG00000120071.13	KANSL1	Lung	1.39531e-05	0.587016	0.399143	0.780406	0.192233	Cis	5	3.0789e-06	chr17	46204086	A	G	b38	chr17	46029916	46225389	0	Lung_cells_Schmitt2016	17.0377	Brain_Cerebellar_Hemisphere	30.3753	Heart_Left_Ventricle	3.72435
rs2696451	ENSG00000120071.13	KANSL1	Lung	1.39531e-05	0.587016	0.40435	0.773132	0.192233	Cis	5	3.0789e-06	chr17	46204222	T	C	b38	chr17	46029916	46225389	0	Lung_cells_Schmitt2016	17.0377	Brain_Cerebellar_Hemisphere	30.3753	Heart_Left_Ventricle	3.72435
rs2696453	ENSG00000120071.13	KANSL1	Lung	1.39531e-05	0.587016	0.392131	0.803358	0.192233	Cis	5	3.07891e-06	chr17	46204356	T	C	b38	chr17	46029916	46225389	0	Lung_cells_Schmitt2016	17.0377	Brain_Cerebellar_Hemisphere	30.3753	Heart_Left_Ventricle	3.72435
rs2696457	ENSG00000120071.13	KANSL1	Lung	1.39531e-05	0.587016	0.420528	0.790281	0.192233	Cis	5	3.0789e-06	chr17	46206691	C	T	b38	chr17	46029916	46225389	0	Lung_cells_Schmitt2016	17.0377	Brain_Cerebellar_Hemisphere	30.3753	Heart_Left_Ventricle	3.72435
rs2696463	ENSG00000120071.13	KANSL1	Lung	1.39531e-05	0.587016	0.401463	0.788933	0.192233	Cis	5	3.0789e-06	chr17	46208762	A	G	b38	chr17	46029916	46225389	0	Lung_cells_Schmitt2016	17.0377	Brain_Cerebellar_Hemisphere	30.3753	Heart_Left_Ventricle	3.72435
rs2696464	ENSG00000120071.13	KANSL1	Lung	1.39531e-05	0.587016	0.406436	0.792633	0.192233	Cis	5	3.0789e-06	chr17	46209944	A	G	b38	chr17	46029916	46225389	0	Lung_cells_Schmitt2016	17.0377	Brain_Cerebellar_Hemisphere	30.3753	Heart_Left_Ventricle	3.72435
rs62060864	ENSG00000120071.13	KANSL1	Lung	1.39531e-05	0.583923	0.407091	0.790183	0.193204	Cis	8.5	3.01592e-06	chr17	46158527	C	T	b38	chr17	46029916	46225389	0	Lung_cells_Schmitt2016	17.0377	Brain_Cerebellar_Hemisphere	30.3753	Heart_Left_Ventricle	3.72435
rs1528072	ENSG00000120071.13	KANSL1	Lung	1.39531e-05	0.587016	0.42434	0.786539	0.192233	Cis	8.5	3.0789e-06	chr17	46159359	C	A	b38	chr17	46029916	46225389	0	Lung_cells_Schmitt2016	17.0377	Brain_Cerebellar_Hemisphere	30.3753	Heart_Left_Ventricle	3.72435
rs2532292	ENSG00000120071.13	KANSL1	Lung	1.39531e-05	0.587016	0.420758	0.799412	0.192233	Cis	8.5	3.0789e-06	chr17	46159702	A	T	b38	chr17	46029916	46225389	0	Lung_cells_Schmitt2016	17.0377	Brain_Cerebellar_Hemisphere	30.3753	Heart_Left_Ventricle	3.72435
rs2696571	ENSG00000120071.13	KANSL1	Lung	1.39531e-05	0.587016	0.41276	0.786081	0.192233	Cis	8.5	3.0789e-06	chr17	46160006	G	C	b38	chr17	46029916	46225389	0	Lung_cells_Schmitt2016	17.0377	Brain_Cerebellar_Hemisphere	30.3753	Heart_Left_Ventricle	3.72435
rs2696570	ENSG00000120071.13	KANSL1	Lung	1.39531e-05	0.587016	0.406895	0.779022	0.192233	Cis	8.5	3.07891e-06	chr17	46160424	G	A	b38	chr17	46029916	46225389	0	Lung_cells_Schmitt2016	17.0377	Brain_Cerebellar_Hemisphere	30.3753	Heart_Left_Ventricle	3.72435
rs2532291	ENSG00000120071.13	KANSL1	Lung	1.39531e-05	0.587016	0.412961	0.817059	0.192233	Cis	8.5	3.0789e-06	chr17	46161058	G	A	b38	chr17	46029916	46225389	0	Lung_cells_Schmitt2016	17.0377	Brain_Cerebellar_Hemisphere	30.3753	Heart_Left_Ventricle	3.72435
rs2532289	ENSG00000120071.13	KANSL1	Lung	0.000131823	0.481952	0.317743	0.686259	0.213592	Cis	8.5	3.02327e-05	chr17	46161205	C	G	b38	chr17	46029916	46225389	0	Lung_cells_Schmitt2016	17.0377	Brain_Cerebellar_Hemisphere	30.3753	Heart_Left_Ventricle	3.72435
rs17662403	ENSG00000120071.13	KANSL1	Lung	1.39531e-05	0.587016	0.41748	0.784432	0.192233	Cis	8.5	3.0789e-06	chr17	46161572	T	C	b38	chr17	46029916	46225389	0	Lung_cells_Schmitt2016	17.0377	Brain_Cerebellar_Hemisphere	30.3753	Heart_Left_Ventricle	3.72435
rs17585426	ENSG00000120071.13	KANSL1	Lung	1.39531e-05	0.587016	0.407961	0.765607	0.192233	Cis	8.5	3.07891e-06	chr17	46161600	T	C	b38	chr17	46029916	46225389	0	Lung_cells_Schmitt2016	17.0377	Brain_Cerebellar_Hemisphere	30.3753	Heart_Left_Ventricle	3.72435
rs2532288	ENSG00000120071.13	KANSL1	Lung	1.39531e-05	0.587016	0.430454	0.78386	0.192233	Cis	8.5	3.0789e-06	chr17	46162592	C	T	b38	chr17	46029916	46225389	0	Lung_cells_Schmitt2016	17.0377	Brain_Cerebellar_Hemisphere	30.3753	Heart_Left_Ventricle	3.72435
rs1918789	ENSG00000120071.13	KANSL1	Lung	1.39531e-05	0.587016	0.407757	0.769394	0.192233	Cis	8.5	3.0789e-06	chr17	46162741	T	C	b38	chr17	46029916	46225389	0	Lung_cells_Schmitt2016	17.0377	Brain_Cerebellar_Hemisphere	30.3753	Heart_Left_Ventricle	3.72435
rs17659881	ENSG00000120071.13	KANSL1	Lung	1.39531e-05	0.587016	0.431255	0.774669	0.192233	Cis	8.5	3.07891e-06	chr17	46080231	A	G	b38	chr17	46029916	46225389	0	Lung_cells_Schmitt2016	17.0377	Brain_Cerebellar_Hemisphere	30.3753	Heart_Left_Ventricle	3.72435
rs78938131	ENSG00000120071.13	KANSL1	Lung	1.50984e-05	0.584172	0.400403	0.76875	0.191262	Cis	8.5	3.34011e-06	chr17	46080256	T	G	b38	chr17	46029916	46225389	0	Lung_cells_Schmitt2016	17.0377	Brain_Cerebellar_Hemisphere	30.3753	Heart_Left_Ventricle	3.72435
rs62060850	ENSG00000120071.13	KANSL1	Lung	1.39531e-05	0.587016	0.40279	0.797295	0.192233	Cis	8.5	3.0789e-06	chr17	46080616	A	T	b38	chr17	46029916	46225389	0	Lung_cells_Schmitt2016	17.0377	Brain_Cerebellar_Hemisphere	30.3753	Heart_Left_Ventricle	3.72435
rs62060851	ENSG00000120071.13	KANSL1	Lung	1.39531e-05	0.587016	0.406543	0.786723	0.192233	Cis	8.5	3.0789e-06	chr17	46080626	T	C	b38	chr17	46029916	46225389	0	Lung_cells_Schmitt2016	17.0377	Brain_Cerebellar_Hemisphere	30.3753	Heart_Left_Ventricle	3.72435
rs1476554	ENSG00000120071.13	KANSL1	Lung	1.39531e-05	0.587016	0.404444	0.783668	0.192233	Cis	8.5	3.07891e-06	chr17	46081736	C	T	b38	chr17	46029916	46225389	0	Lung_cells_Schmitt2016	17.0377	Brain_Cerebellar_Hemisphere	30.3753	Heart_Left_Ventricle	3.72435
rs77138434	ENSG00000120071.13	KANSL1	Lung	1.39531e-05	0.587016	0.417382	0.791643	0.192233	Cis	8.5	3.0789e-06	chr17	46082189	C	A	b38	chr17	46029916	46225389	0	Lung_cells_Schmitt2016	17.0377	Brain_Cerebellar_Hemisphere	30.3753	Heart_Left_Ventricle	3.72435
rs111913701	ENSG00000120071.13	KANSL1	Lung	1.39531e-05	0.587016	0.422274	0.789295	0.192233	Cis	8.5	3.0789e-06	chr17	46082265	T	G	b38	chr17	46029916	46225389	0	Lung_cells_Schmitt2016	17.0377	Brain_Cerebellar_Hemisphere	30.3753	Heart_Left_Ventricle	3.72435
rs111519055	ENSG00000120071.13	KANSL1	Lung	1.39531e-05	0.587016	0.410959	0.770238	0.192233	Cis	8.5	3.0789e-06	chr17	46082306	A	G	b38	chr17	46029916	46225389	0	Lung_cells_Schmitt2016	17.0377	Brain_Cerebellar_Hemisphere	30.3753	Heart_Left_Ventricle	3.72435
rs77925835	ENSG00000120071.13	KANSL1	Lung	1.39531e-05	0.587016	0.402754	0.772676	0.192233	Cis	8.5	3.07891e-06	chr17	46082329	C	T	b38	chr17	46029916	46225389	0	Lung_cells_Schmitt2016	17.0377	Brain_Cerebellar_Hemisphere	30.3753	Heart_Left_Ventricle	3.72435
rs17659953	ENSG00000120071.13	KANSL1	Lung	1.39531e-05	0.587016	0.413521	0.785855	0.192233	Cis	8.5	3.0789e-06	chr17	46082359	C	T	b38	chr17	46029916	46225389	0	Lung_cells_Schmitt2016	17.0377	Brain_Cerebellar_Hemisphere	30.3753	Heart_Left_Ventricle	3.72435
rs17576165	ENSG00000120071.13	KANSL1	Lung	1.39531e-05	0.587016	0.410036	0.781091	0.192233	Cis	8.5	3.0789e-06	chr17	46082483	T	C	b38	chr17	46029916	46225389	0	Lung_cells_Schmitt2016	17.0377	Brain_Cerebellar_Hemisphere	30.3753	Heart_Left_Ventricle	3.72435
rs17576200	ENSG00000120071.13	KANSL1	Lung	1.39531e-05	0.587016	0.417892	0.791083	0.192233	Cis	8.5	3.0789e-06	chr17	46082622	G	A	b38	chr17	46029916	46225389	0	Lung_cells_Schmitt2016	17.0377	Brain_Cerebellar_Hemisphere	30.3753	Heart_Left_Ventricle	3.72435
rs62060852	ENSG00000120071.13	KANSL1	Lung	1.12525e-05	0.60262	0.427507	0.804048	0.191262	Cis	8.5	1.63822e-06	chr17	46082684	G	A	b38	chr17	46029916	46225389	0	Lung_cells_Schmitt2016	17.0377	Brain_Cerebellar_Hemisphere	30.3753	Heart_Left_Ventricle	3.72435
rs62060853	ENSG00000120071.13	KANSL1	Lung	1.39531e-05	0.587016	0.406593	0.785794	0.192233	Cis	8.5	3.0789e-06	chr17	46083226	G	A	b38	chr17	46029916	46225389	0	Lung_cells_Schmitt2016	17.0377	Brain_Cerebellar_Hemisphere	30.3753	Heart_Left_Ventricle	3.72435
rs17660017	ENSG00000120071.13	KANSL1	Lung	1.39531e-05	0.587016	0.42443	0.790734	0.192233	Cis	8.5	3.0789e-06	chr17	46083308	G	C	b38	chr17	46029916	46225389	0	Lung_cells_Schmitt2016	17.0377	Brain_Cerebellar_Hemisphere	30.3753	Heart_Left_Ventricle	3.72435
rs113788190	ENSG00000120071.13	KANSL1	Lung	1.12525e-05	0.60262	0.436517	0.814028	0.191262	Cis	8.5	1.63822e-06	chr17	46083936	A	G	b38	chr17	46029916	46225389	0	Lung_cells_Schmitt2016	17.0377	Brain_Cerebellar_Hemisphere	30.3753	Heart_Left_Ventricle	3.72435
rs112364920	ENSG00000120071.13	KANSL1	Lung	1.39531e-05	0.587016	0.404664	0.777817	0.192233	Cis	8.5	3.07891e-06	chr17	46083994	A	T	b38	chr17	46029916	46225389	0	Lung_cells_Schmitt2016	17.0377	Brain_Cerebellar_Hemisphere	30.3753	Heart_Left_Ventricle	3.72435
rs80028338	ENSG00000120071.13	KANSL1	Lung	1.39531e-05	0.587016	0.417476	0.785035	0.192233	Cis	8.5	3.0789e-06	chr17	46084104	A	C	b38	chr17	46029916	46225389	0	Lung_cells_Schmitt2016	17.0377	Brain_Cerebellar_Hemisphere	30.3753	Heart_Left_Ventricle	3.72435
rs62060855	ENSG00000120071.13	KANSL1	Lung	1.39531e-05	0.587016	0.418761	0.773176	0.192233	Cis	8.5	3.0789e-06	chr17	46084494	C	T	b38	chr17	46029916	46225389	0	Lung_cells_Schmitt2016	17.0377	Brain_Cerebellar_Hemisphere	30.3753	Heart_Left_Ventricle	3.72435
rs62060856	ENSG00000120071.13	KANSL1	Lung	1.39531e-05	0.587016	0.395738	0.773735	0.192233	Cis	8.5	3.0789e-06	chr17	46084509	A	C	b38	chr17	46029916	46225389	0	Lung_cells_Schmitt2016	17.0377	Brain_Cerebellar_Hemisphere	30.3753	Heart_Left_Ventricle	3.72435
rs2316955	ENSG00000120071.13	KANSL1	Lung	1.39531e-05	0.587016	0.414455	0.798228	0.192233	Cis	8.5	3.07891e-06	chr17	46084619	T	G	b38	chr17	46029916	46225389	0	Lung_cells_Schmitt2016	17.0377	Brain_Cerebellar_Hemisphere	30.3753	Heart_Left_Ventricle	3.72435
rs17660065	ENSG00000120071.13	KANSL1	Lung	1.39531e-05	0.587016	0.412228	0.778077	0.192233	Cis	8.5	3.0789e-06	chr17	46084918	T	C	b38	chr17	46029916	46225389	0	Lung_cells_Schmitt2016	17.0377	Brain_Cerebellar_Hemisphere	30.3753	Heart_Left_Ventricle	3.72435
rs8080583	ENSG00000120071.13	KANSL1	Lung	6.93432e-05	0.480108	0.328386	0.676718	0.221359	Cis	8.5	1.57994e-05	chr17	46085231	C	A	b38	chr17	46029916	46225389	0	Lung_cells_Schmitt2016	17.0377	Brain_Cerebellar_Hemisphere	30.3753	Heart_Left_Ventricle	3.72435
rs55864131	ENSG00000120071.13	KANSL1	Lung	1.39531e-05	0.587016	0.411286	0.796126	0.192233	Cis	8.5	3.0789e-06	chr17	46086045	T	C	b38	chr17	46029916	46225389	0	Lung_cells_Schmitt2016	17.0377	Brain_Cerebellar_Hemisphere	30.3753	Heart_Left_Ventricle	3.72435
rs4792845	ENSG00000120071.13	KANSL1	Lung	1.39531e-05	0.587016	0.407833	0.801492	0.192233	Cis	7	3.07891e-06	chr17	46165422	C	T	b38	chr17	46029916	46225389	0	Lung_cells_Schmitt2016	17.0377	Brain_Cerebellar_Hemisphere	30.3753	Heart_Left_Ventricle	3.72435
rs4792844	ENSG00000120071.13	KANSL1	Lung	1.39531e-05	0.587016	0.414097	0.795002	0.192233	Cis	7	3.0789e-06	chr17	46165603	T	C	b38	chr17	46029916	46225389	0	Lung_cells_Schmitt2016	17.0377	Brain_Cerebellar_Hemisphere	30.3753	Heart_Left_Ventricle	3.72435
rs4792843	ENSG00000120071.13	KANSL1	Lung	1.39531e-05	0.587016	0.415132	0.783924	0.192233	Cis	7	3.0789e-06	chr17	46165813	A	G	b38	chr17	46029916	46225389	0	Lung_cells_Schmitt2016	17.0377	Brain_Cerebellar_Hemisphere	30.3753	Heart_Left_Ventricle	3.72435
rs17585608	ENSG00000120071.13	KANSL1	Lung	1.39531e-05	0.587016	0.408157	0.766194	0.192233	Cis	7	3.0789e-06	chr17	46166613	C	T	b38	chr17	46029916	46225389	0	Lung_cells_Schmitt2016	17.0377	Brain_Cerebellar_Hemisphere	30.3753	Heart_Left_Ventricle	3.72435
rs17576954	ENSG00000120071.13	KANSL1	Lung	1.39531e-05	0.587016	0.422032	0.80988	0.192233	Cis	7.5	3.0789e-06	chr17	46104567	T	C	b38	chr17	46029916	46225389	0	Lung_cells_Schmitt2016	17.0377	Brain_Cerebellar_Hemisphere	30.3753	Heart_Left_Ventricle	3.72435
rs77924366	ENSG00000120071.13	KANSL1	Lung	1.39531e-05	0.587016	0.417076	0.794988	0.192233	Cis	7.5	3.0789e-06	chr17	46104815	T	C	b38	chr17	46029916	46225389	0	Lung_cells_Schmitt2016	17.0377	Brain_Cerebellar_Hemisphere	30.3753	Heart_Left_Ventricle	3.72435
rs62061816	ENSG00000120071.13	KANSL1	Lung	1.39531e-05	0.587016	0.401363	0.785965	0.192233	Cis	7.5	3.07891e-06	chr17	46104970	C	A	b38	chr17	46029916	46225389	0	Lung_cells_Schmitt2016	17.0377	Brain_Cerebellar_Hemisphere	30.3753	Heart_Left_Ventricle	3.72435
rs62061817	ENSG00000120071.13	KANSL1	Lung	1.39531e-05	0.587016	0.4308	0.822335	0.192233	Cis	7.5	3.0789e-06	chr17	46105340	A	G	b38	chr17	46029916	46225389	0	Lung_cells_Schmitt2016	17.0377	Brain_Cerebellar_Hemisphere	30.3753	Heart_Left_Ventricle	3.72435
rs62061818	ENSG00000120071.13	KANSL1	Lung	1.39531e-05	0.587016	0.41197	0.793033	0.192233	Cis	7.5	3.0789e-06	chr17	46105551	C	G	b38	chr17	46029916	46225389	0	Lung_cells_Schmitt2016	17.0377	Brain_Cerebellar_Hemisphere	30.3753	Heart_Left_Ventricle	3.72435
rs111676341	ENSG00000120071.13	KANSL1	Lung	1.39531e-05	0.587016	0.405727	0.775279	0.192233	Cis	7.5	3.0789e-06	chr17	46106037	A	G	b38	chr17	46029916	46225389	0	Lung_cells_Schmitt2016	17.0377	Brain_Cerebellar_Hemisphere	30.3753	Heart_Left_Ventricle	3.72435
rs17576989	ENSG00000120071.13	KANSL1	Lung	1.39531e-05	0.587016	0.422006	0.791948	0.192233	Cis	7.5	3.07891e-06	chr17	46106250	C	A	b38	chr17	46029916	46225389	0	Lung_cells_Schmitt2016	17.0377	Brain_Cerebellar_Hemisphere	30.3753	Heart_Left_Ventricle	3.72435
rs79923708	ENSG00000120071.13	KANSL1	Lung	1.39531e-05	0.587016	0.412285	0.777786	0.192233	Cis	7.5	3.0789e-06	chr17	46106424	G	A	b38	chr17	46029916	46225389	0	Lung_cells_Schmitt2016	17.0377	Brain_Cerebellar_Hemisphere	30.3753	Heart_Left_Ventricle	3.72435
rs79346219	ENSG00000120071.13	KANSL1	Lung	2.59761e-05	0.57127	0.397154	0.76624	0.193204	Cis	7.5	5.84061e-06	chr17	46107009	A	G	b38	chr17	46029916	46225389	0	Lung_cells_Schmitt2016	17.0377	Brain_Cerebellar_Hemisphere	30.3753	Heart_Left_Ventricle	3.72435
rs73984689	ENSG00000120071.13	KANSL1	Lung	1.97606e-05	0.5682	0.382611	0.763805	0.195146	Cis	7.5	4.40605e-06	chr17	46107038	G	A	b38	chr17	46029916	46225389	0	Lung_cells_Schmitt2016	17.0377	Brain_Cerebellar_Hemisphere	30.3753	Heart_Left_Ventricle	3.72435
rs111295615	ENSG00000120071.13	KANSL1	Lung	2.59761e-05	0.57127	0.39169	0.763679	0.193204	Cis	7.5	5.84061e-06	chr17	46107062	T	C	b38	chr17	46029916	46225389	0	Lung_cells_Schmitt2016	17.0377	Brain_Cerebellar_Hemisphere	30.3753	Heart_Left_Ventricle	3.72435
rs76761511	ENSG00000120071.13	KANSL1	Lung	1.39531e-05	0.587016	0.408554	0.793197	0.192233	Cis	7.5	3.0789e-06	chr17	46107879	C	A	b38	chr17	46029916	46225389	0	Lung_cells_Schmitt2016	17.0377	Brain_Cerebellar_Hemisphere	30.3753	Heart_Left_Ventricle	3.72435
rs62061821	ENSG00000120071.13	KANSL1	Lung	1.39531e-05	0.587016	0.410659	0.794715	0.192233	Cis	7.5	3.0789e-06	chr17	46108689	G	A	b38	chr17	46029916	46225389	0	Lung_cells_Schmitt2016	17.0377	Brain_Cerebellar_Hemisphere	30.3753	Heart_Left_Ventricle	3.72435
rs16940904	ENSG00000120071.13	KANSL1	Lung	6.93432e-05	0.480108	0.308715	0.652678	0.221359	Cis	7.5	1.57994e-05	chr17	46108697	C	T	b38	chr17	46029916	46225389	0	Lung_cells_Schmitt2016	17.0377	Brain_Cerebellar_Hemisphere	30.3753	Heart_Left_Ventricle	3.72435
rs17577024	ENSG00000120071.13	KANSL1	Lung	1.39531e-05	0.587016	0.398022	0.776812	0.192233	Cis	7.5	3.07891e-06	chr17	46108886	G	A	b38	chr17	46029916	46225389	0	Lung_cells_Schmitt2016	17.0377	Brain_Cerebellar_Hemisphere	30.3753	Heart_Left_Ventricle	3.72435
rs17577052	ENSG00000120071.13	KANSL1	Lung	1.39531e-05	0.587016	0.394455	0.767776	0.192233	Cis	7.5	3.0789e-06	chr17	46108935	T	C	b38	chr17	46029916	46225389	0	Lung_cells_Schmitt2016	17.0377	Brain_Cerebellar_Hemisphere	30.3753	Heart_Left_Ventricle	3.72435
rs77635460	ENSG00000120071.13	KANSL1	Lung	1.39531e-05	0.587016	0.410389	0.777741	0.192233	Cis	7.5	3.0789e-06	chr17	46109227	T	C	b38	chr17	46029916	46225389	0	Lung_cells_Schmitt2016	17.0377	Brain_Cerebellar_Hemisphere	30.3753	Heart_Left_Ventricle	3.72435
rs62061822	ENSG00000120071.13	KANSL1	Lung	1.41338e-05	0.595413	0.412968	0.793237	0.191262	Cis	7.5	3.11966e-06	chr17	46109528	A	C	b38	chr17	46029916	46225389	0	Lung_cells_Schmitt2016	17.0377	Brain_Cerebellar_Hemisphere	30.3753	Heart_Left_Ventricle	3.72435
rs199526	ENSG00000120071.13	KANSL1	Lung	0.000728013	-0.399448	-0.585736	-0.230327	0.215534	Cis	2	0.000170511	chr17	46770341	C	G	b38	chr17	46029916	46225389	544952	Lung_cells_Schmitt2016	17.0377	Brain_Cerebellar_Hemisphere	30.3753	Heart_Left_Ventricle	3.72435
rs199525	ENSG00000120071.13	KANSL1	Lung	1.02957e-06	0.683366	0.515897	0.87975	0.180583	Cis	2	1.42111e-07	chr17	46770468	T	G	b38	chr17	46029916	46225389	545079	Lung_cells_Schmitt2016	17.0377	Brain_Cerebellar_Hemisphere	30.3753	Heart_Left_Ventricle	3.72435
rs199523	ENSG00000120071.13	KANSL1	Lung	0.0459955	-0.214199	-0.37557	-0.0625455	0.28835	Cis	2	0.0133525	chr17	46771151	C	A	b38	chr17	46029916	46225389	545762	Lung_cells_Schmitt2016	17.0377	Brain_Cerebellar_Hemisphere	30.3753	Heart_Left_Ventricle	3.72435
rs2141301	ENSG00000120071.13	KANSL1	Lung	1.39531e-05	0.587016	0.411456	0.799496	0.192233	Cis	3.5	3.0789e-06	chr17	46181588	G	C	b38	chr17	46029916	46225389	0	Lung_cells_Schmitt2016	17.0377	Brain_Cerebellar_Hemisphere	30.3753	Heart_Left_Ventricle	3.72435
rs2141302	ENSG00000120071.13	KANSL1	Lung	1.39531e-05	0.587016	0.41053	0.756481	0.192233	Cis	3.5	3.0789e-06	chr17	46181674	G	C	b38	chr17	46029916	46225389	0	Lung_cells_Schmitt2016	17.0377	Brain_Cerebellar_Hemisphere	30.3753	Heart_Left_Ventricle	3.72435
rs2696700	ENSG00000120071.13	KANSL1	Lung	1.39531e-05	0.587016	0.414697	0.782542	0.192233	Cis	3.5	3.07891e-06	chr17	46182426	G	A	b38	chr17	46029916	46225389	0	Lung_cells_Schmitt2016	17.0377	Brain_Cerebellar_Hemisphere	30.3753	Heart_Left_Ventricle	3.72435
rs17661141	ENSG00000120071.13	KANSL1	Lung	1.39531e-05	0.587016	0.413102	0.795997	0.192233	Cis	11	3.0789e-06	chr17	46118649	C	G	b38	chr17	46029916	46225389	0	Lung_cells_Schmitt2016	17.0377	Brain_Cerebellar_Hemisphere	30.3753	Heart_Left_Ventricle	3.72435
rs62061853	ENSG00000120071.13	KANSL1	Lung	1.39531e-05	0.587016	0.406023	0.762727	0.192233	Cis	11	3.0789e-06	chr17	46118759	T	C	b38	chr17	46029916	46225389	0	Lung_cells_Schmitt2016	17.0377	Brain_Cerebellar_Hemisphere	30.3753	Heart_Left_Ventricle	3.72435
rs1468241	ENSG00000120071.13	KANSL1	Lung	1.39531e-05	0.587016	0.411558	0.784462	0.192233	Cis	11	3.0789e-06	chr17	46118787	A	G	b38	chr17	46029916	46225389	0	Lung_cells_Schmitt2016	17.0377	Brain_Cerebellar_Hemisphere	30.3753	Heart_Left_Ventricle	3.72435
rs1468240	ENSG00000120071.13	KANSL1	Lung	1.39531e-05	0.587016	0.410576	0.80004	0.192233	Cis	11	3.07891e-06	chr17	46119081	T	A	b38	chr17	46029916	46225389	0	Lung_cells_Schmitt2016	17.0377	Brain_Cerebellar_Hemisphere	30.3753	Heart_Left_Ventricle	3.72435
rs75229280	ENSG00000120071.13	KANSL1	Lung	1.12525e-05	0.60262	0.430963	0.823033	0.191262	Cis	11	1.63822e-06	chr17	46119287	G	A	b38	chr17	46029916	46225389	0	Lung_cells_Schmitt2016	17.0377	Brain_Cerebellar_Hemisphere	30.3753	Heart_Left_Ventricle	3.72435
rs112813897	ENSG00000120071.13	KANSL1	Lung	1.39531e-05	0.587016	0.413043	0.796228	0.192233	Cis	11	3.0789e-06	chr17	46119433	G	A	b38	chr17	46029916	46225389	0	Lung_cells_Schmitt2016	17.0377	Brain_Cerebellar_Hemisphere	30.3753	Heart_Left_Ventricle	3.72435
rs113909426	ENSG00000120071.13	KANSL1	Lung	1.39531e-05	0.587016	0.409728	0.783336	0.192233	Cis	11	3.0789e-06	chr17	46119456	G	A	b38	chr17	46029916	46225389	0	Lung_cells_Schmitt2016	17.0377	Brain_Cerebellar_Hemisphere	30.3753	Heart_Left_Ventricle	3.72435
rs111678697	ENSG00000120071.13	KANSL1	Lung	1.39531e-05	0.587016	0.413956	0.781113	0.192233	Cis	11	3.07891e-06	chr17	46119666	T	C	b38	chr17	46029916	46225389	0	Lung_cells_Schmitt2016	17.0377	Brain_Cerebellar_Hemisphere	30.3753	Heart_Left_Ventricle	3.72435
rs4383188	ENSG00000120071.13	KANSL1	Lung	1.74402e-05	0.574097	0.403583	0.766927	0.193204	Cis	11	3.87451e-06	chr17	46120237	T	C	b38	chr17	46029916	46225389	0	Lung_cells_Schmitt2016	17.0377	Brain_Cerebellar_Hemisphere	30.3753	Heart_Left_Ventricle	3.72435
rs1966345	ENSG00000120071.13	KANSL1	Lung	1.39531e-05	0.587016	0.408543	0.762145	0.192233	Cis	11	3.0789e-06	chr17	46120440	T	C	b38	chr17	46029916	46225389	0	Lung_cells_Schmitt2016	17.0377	Brain_Cerebellar_Hemisphere	30.3753	Heart_Left_Ventricle	3.72435
rs62061854	ENSG00000120071.13	KANSL1	Lung	1.39531e-05	0.587016	0.404907	0.771876	0.192233	Cis	11	3.0789e-06	chr17	46120714	C	T	b38	chr17	46029916	46225389	0	Lung_cells_Schmitt2016	17.0377	Brain_Cerebellar_Hemisphere	30.3753	Heart_Left_Ventricle	3.72435
rs3087534	ENSG00000120071.13	KANSL1	Lung	1.39531e-05	0.587016	0.408881	0.808511	0.192233	Cis	11	3.07891e-06	chr17	46121440	T	C	b38	chr17	46029916	46225389	0	Lung_cells_Schmitt2016	17.0377	Brain_Cerebellar_Hemisphere	30.3753	Heart_Left_Ventricle	3.72435
rs76924476	ENSG00000120071.13	KANSL1	Lung	1.39531e-05	0.587016	0.403558	0.786139	0.192233	Cis	11	3.0789e-06	chr17	46121663	T	C	b38	chr17	46029916	46225389	0	Lung_cells_Schmitt2016	17.0377	Brain_Cerebellar_Hemisphere	30.3753	Heart_Left_Ventricle	3.72435
rs2141299	ENSG00000120071.13	KANSL1	Lung	1.39531e-05	0.587016	0.401777	0.772186	0.192233	Cis	8	3.07891e-06	chr17	46163620	C	A	b38	chr17	46029916	46225389	0	Lung_cells_Schmitt2016	17.0377	Brain_Cerebellar_Hemisphere	30.3753	Heart_Left_Ventricle	3.72435
rs2696567	ENSG00000120071.13	KANSL1	Lung	1.39531e-05	0.587016	0.423418	0.78258	0.192233	Cis	8	3.0789e-06	chr17	46163938	C	G	b38	chr17	46029916	46225389	0	Lung_cells_Schmitt2016	17.0377	Brain_Cerebellar_Hemisphere	30.3753	Heart_Left_Ventricle	3.72435
rs2532286	ENSG00000120071.13	KANSL1	Lung	1.39531e-05	0.587016	0.411759	0.777251	0.192233	Cis	8	3.0789e-06	chr17	46164298	T	C	b38	chr17	46029916	46225389	0	Lung_cells_Schmitt2016	17.0377	Brain_Cerebellar_Hemisphere	30.3753	Heart_Left_Ventricle	3.72435
rs199445	ENSG00000120071.13	KANSL1	Lung	1.83205e-06	0.644193	0.468671	0.842046	0.186408	Cis	1.5	2.54023e-07	chr17	46740042	C	T	b38	chr17	46029916	46225389	514653	Lung_cells_Schmitt2016	17.0377	Brain_Cerebellar_Hemisphere	30.3753	Heart_Left_Ventricle	3.72435
rs199444	ENSG00000120071.13	KANSL1	Lung	0.018255	0.278947	0.0787771	0.437767	0.265049	Cis	1.5	0.00486162	chr17	46740910	T	C	b38	chr17	46029916	46225389	515521	Lung_cells_Schmitt2016	17.0377	Brain_Cerebellar_Hemisphere	30.3753	Heart_Left_Ventricle	3.72435
rs199443	ENSG00000120071.13	KANSL1	Lung	1.83205e-06	0.644193	0.464493	0.836226	0.186408	Cis	1.5	2.54023e-07	chr17	46742199	C	T	b38	chr17	46029916	46225389	516810	Lung_cells_Schmitt2016	17.0377	Brain_Cerebellar_Hemisphere	30.3753	Heart_Left_Ventricle	3.72435
rs199442	ENSG00000120071.13	KANSL1	Lung	0.018255	0.278947	0.116504	0.439234	0.265049	Cis	1.5	0.00486162	chr17	46742756	G	A	b38	chr17	46029916	46225389	517367	Lung_cells_Schmitt2016	17.0377	Brain_Cerebellar_Hemisphere	30.3753	Heart_Left_Ventricle	3.72435
rs62061792	ENSG00000120071.13	KANSL1	Lung	1.39531e-05	0.587016	0.422196	0.806234	0.192233	Cis	7.5	3.0789e-06	chr17	46094188	G	A	b38	chr17	46029916	46225389	0	Lung_cells_Schmitt2016	17.0377	Brain_Cerebellar_Hemisphere	30.3753	Heart_Left_Ventricle	3.72435
rs62061793	ENSG00000120071.13	KANSL1	Lung	1.39531e-05	0.587016	0.41235	0.786687	0.192233	Cis	7.5	3.07891e-06	chr17	46094199	C	A	b38	chr17	46029916	46225389	0	Lung_cells_Schmitt2016	17.0377	Brain_Cerebellar_Hemisphere	30.3753	Heart_Left_Ventricle	3.72435
rs17576695	ENSG00000120071.13	KANSL1	Lung	1.39531e-05	0.587016	0.423812	0.777727	0.192233	Cis	7.5	3.0789e-06	chr17	46094961	T	A	b38	chr17	46029916	46225389	0	Lung_cells_Schmitt2016	17.0377	Brain_Cerebellar_Hemisphere	30.3753	Heart_Left_Ventricle	3.72435
rs80020809	ENSG00000120071.13	KANSL1	Lung	1.39531e-05	0.587016	0.40853	0.776442	0.192233	Cis	7.5	3.0789e-06	chr17	46095025	C	T	b38	chr17	46029916	46225389	0	Lung_cells_Schmitt2016	17.0377	Brain_Cerebellar_Hemisphere	30.3753	Heart_Left_Ventricle	3.72435
rs77044307	ENSG00000120071.13	KANSL1	Lung	1.39531e-05	0.587016	0.407454	0.80093	0.192233	Cis	7.5	3.0789e-06	chr17	46095042	C	G	b38	chr17	46029916	46225389	0	Lung_cells_Schmitt2016	17.0377	Brain_Cerebellar_Hemisphere	30.3753	Heart_Left_Ventricle	3.72435
rs79348289	ENSG00000120071.13	KANSL1	Lung	1.39531e-05	0.587016	0.418031	0.80155	0.192233	Cis	7.5	3.07891e-06	chr17	46095332	T	C	b38	chr17	46029916	46225389	0	Lung_cells_Schmitt2016	17.0377	Brain_Cerebellar_Hemisphere	30.3753	Heart_Left_Ventricle	3.72435
rs75412750	ENSG00000120071.13	KANSL1	Lung	1.39531e-05	0.587016	0.414199	0.774892	0.192233	Cis	7.5	3.0789e-06	chr17	46095407	C	T	b38	chr17	46029916	46225389	0	Lung_cells_Schmitt2016	17.0377	Brain_Cerebellar_Hemisphere	30.3753	Heart_Left_Ventricle	3.72435
rs62061795	ENSG00000120071.13	KANSL1	Lung	1.39531e-05	0.587016	0.421123	0.779991	0.192233	Cis	7.5	3.0789e-06	chr17	46095813	C	A	b38	chr17	46029916	46225389	0	Lung_cells_Schmitt2016	17.0377	Brain_Cerebellar_Hemisphere	30.3753	Heart_Left_Ventricle	3.72435
rs17576709	ENSG00000120071.13	KANSL1	Lung	1.39531e-05	0.587016	0.421825	0.784889	0.192233	Cis	7.5	3.0789e-06	chr17	46095990	C	G	b38	chr17	46029916	46225389	0	Lung_cells_Schmitt2016	17.0377	Brain_Cerebellar_Hemisphere	30.3753	Heart_Left_Ventricle	3.72435
rs62061796	ENSG00000120071.13	KANSL1	Lung	1.39531e-05	0.587016	0.417116	0.797117	0.192233	Cis	7.5	3.07891e-06	chr17	46096042	G	A	b38	chr17	46029916	46225389	0	Lung_cells_Schmitt2016	17.0377	Brain_Cerebellar_Hemisphere	30.3753	Heart_Left_Ventricle	3.72435
rs62061802	ENSG00000120071.13	KANSL1	Lung	1.39531e-05	0.587016	0.414319	0.76924	0.192233	Cis	7.5	3.0789e-06	chr17	46096985	T	A	b38	chr17	46029916	46225389	0	Lung_cells_Schmitt2016	17.0377	Brain_Cerebellar_Hemisphere	30.3753	Heart_Left_Ventricle	3.72435
rs62061803	ENSG00000120071.13	KANSL1	Lung	1.39531e-05	0.587016	0.407425	0.770177	0.192233	Cis	7.5	3.0789e-06	chr17	46097147	C	A	b38	chr17	46029916	46225389	0	Lung_cells_Schmitt2016	17.0377	Brain_Cerebellar_Hemisphere	30.3753	Heart_Left_Ventricle	3.72435
rs55900347	ENSG00000120071.13	KANSL1	Lung	1.39531e-05	0.587016	0.429783	0.799566	0.192233	Cis	7.5	3.0789e-06	chr17	46098726	G	A	b38	chr17	46029916	46225389	0	Lung_cells_Schmitt2016	17.0377	Brain_Cerebellar_Hemisphere	30.3753	Heart_Left_Ventricle	3.72435
rs56240678	ENSG00000120071.13	KANSL1	Lung	1.39531e-05	0.587016	0.402489	0.769413	0.192233	Cis	7.5	3.07891e-06	chr17	46098804	C	G	b38	chr17	46029916	46225389	0	Lung_cells_Schmitt2016	17.0377	Brain_Cerebellar_Hemisphere	30.3753	Heart_Left_Ventricle	3.72435
rs62061808	ENSG00000120071.13	KANSL1	Lung	1.39531e-05	0.587016	0.420544	0.774078	0.192233	Cis	7.5	3.0789e-06	chr17	46099971	C	T	b38	chr17	46029916	46225389	0	Lung_cells_Schmitt2016	17.0377	Brain_Cerebellar_Hemisphere	30.3753	Heart_Left_Ventricle	3.72435
rs77604208	ENSG00000120071.13	KANSL1	Lung	1.12525e-05	0.60262	0.419451	0.786485	0.191262	Cis	7.5	1.63822e-06	chr17	46100303	C	T	b38	chr17	46029916	46225389	0	Lung_cells_Schmitt2016	17.0377	Brain_Cerebellar_Hemisphere	30.3753	Heart_Left_Ventricle	3.72435
rs17660464	ENSG00000120071.13	KANSL1	Lung	1.39531e-05	0.587016	0.420182	0.795582	0.192233	Cis	7.5	3.0789e-06	chr17	46100627	C	A	b38	chr17	46029916	46225389	0	Lung_cells_Schmitt2016	17.0377	Brain_Cerebellar_Hemisphere	30.3753	Heart_Left_Ventricle	3.72435
rs17576779	ENSG00000120071.13	KANSL1	Lung	1.39531e-05	0.587016	0.407935	0.770928	0.192233	Cis	7.5	3.07891e-06	chr17	46100906	C	T	b38	chr17	46029916	46225389	0	Lung_cells_Schmitt2016	17.0377	Brain_Cerebellar_Hemisphere	30.3753	Heart_Left_Ventricle	3.72435
rs17660488	ENSG00000120071.13	KANSL1	Lung	1.39531e-05	0.587016	0.4132	0.786299	0.192233	Cis	7.5	3.0789e-06	chr17	46100971	T	C	b38	chr17	46029916	46225389	0	Lung_cells_Schmitt2016	17.0377	Brain_Cerebellar_Hemisphere	30.3753	Heart_Left_Ventricle	3.72435
rs62061809	ENSG00000120071.13	KANSL1	Lung	1.39531e-05	0.587016	0.409178	0.783148	0.192233	Cis	7.5	3.0789e-06	chr17	46101473	T	C	b38	chr17	46029916	46225389	0	Lung_cells_Schmitt2016	17.0377	Brain_Cerebellar_Hemisphere	30.3753	Heart_Left_Ventricle	3.72435
rs62061810	ENSG00000120071.13	KANSL1	Lung	1.39531e-05	0.587016	0.383119	0.769665	0.192233	Cis	7.5	3.0789e-06	chr17	46101518	G	A	b38	chr17	46029916	46225389	0	Lung_cells_Schmitt2016	17.0377	Brain_Cerebellar_Hemisphere	30.3753	Heart_Left_Ventricle	3.72435
rs112102887	ENSG00000120071.13	KANSL1	Lung	1.39531e-05	0.587016	0.412361	0.779553	0.192233	Cis	7.5	3.07891e-06	chr17	46102383	G	A	b38	chr17	46029916	46225389	0	Lung_cells_Schmitt2016	17.0377	Brain_Cerebellar_Hemisphere	30.3753	Heart_Left_Ventricle	3.72435
rs112893440	ENSG00000120071.13	KANSL1	Lung	1.39531e-05	0.587016	0.424621	0.805307	0.192233	Cis	7.5	3.0789e-06	chr17	46102603	G	A	b38	chr17	46029916	46225389	0	Lung_cells_Schmitt2016	17.0377	Brain_Cerebellar_Hemisphere	30.3753	Heart_Left_Ventricle	3.72435
rs17576842	ENSG00000120071.13	KANSL1	Lung	1.39531e-05	0.587016	0.428124	0.789946	0.192233	Cis	7.5	3.0789e-06	chr17	46102626	A	G	b38	chr17	46029916	46225389	0	Lung_cells_Schmitt2016	17.0377	Brain_Cerebellar_Hemisphere	30.3753	Heart_Left_Ventricle	3.72435
rs62061811	ENSG00000120071.13	KANSL1	Lung	1.39531e-05	0.587016	0.411383	0.78621	0.192233	Cis	7.5	3.0789e-06	chr17	46102807	T	G	b38	chr17	46029916	46225389	0	Lung_cells_Schmitt2016	17.0377	Brain_Cerebellar_Hemisphere	30.3753	Heart_Left_Ventricle	3.72435
rs17576870	ENSG00000120071.13	KANSL1	Lung	1.39531e-05	0.587016	0.421168	0.800272	0.192233	Cis	7.5	3.07891e-06	chr17	46103076	A	G	b38	chr17	46029916	46225389	0	Lung_cells_Schmitt2016	17.0377	Brain_Cerebellar_Hemisphere	30.3753	Heart_Left_Ventricle	3.72435
rs17660595	ENSG00000120071.13	KANSL1	Lung	1.39531e-05	0.587016	0.405827	0.799815	0.192233	Cis	7.5	3.0789e-06	chr17	46103588	A	G	b38	chr17	46029916	46225389	0	Lung_cells_Schmitt2016	17.0377	Brain_Cerebellar_Hemisphere	30.3753	Heart_Left_Ventricle	3.72435
rs62061812	ENSG00000120071.13	KANSL1	Lung	1.39531e-05	0.587016	0.417373	0.793028	0.192233	Cis	7.5	3.0789e-06	chr17	46103631	C	T	b38	chr17	46029916	46225389	0	Lung_cells_Schmitt2016	17.0377	Brain_Cerebellar_Hemisphere	30.3753	Heart_Left_Ventricle	3.72435
rs62061813	ENSG00000120071.13	KANSL1	Lung	1.39531e-05	0.587016	0.405973	0.773848	0.192233	Cis	7.5	3.0789e-06	chr17	46103752	G	A	b38	chr17	46029916	46225389	0	Lung_cells_Schmitt2016	17.0377	Brain_Cerebellar_Hemisphere	30.3753	Heart_Left_Ventricle	3.72435
rs111952388	ENSG00000120071.13	KANSL1	Lung	1.39531e-05	0.587016	0.414991	0.789685	0.192233	Cis	7.5	3.07891e-06	chr17	46104088	C	T	b38	chr17	46029916	46225389	0	Lung_cells_Schmitt2016	17.0377	Brain_Cerebellar_Hemisphere	30.3753	Heart_Left_Ventricle	3.72435
rs62061814	ENSG00000120071.13	KANSL1	Lung	1.39531e-05	0.587016	0.421917	0.78588	0.192233	Cis	7.5	3.0789e-06	chr17	46104142	T	G	b38	chr17	46029916	46225389	0	Lung_cells_Schmitt2016	17.0377	Brain_Cerebellar_Hemisphere	30.3753	Heart_Left_Ventricle	3.72435
rs62061815	ENSG00000120071.13	KANSL1	Lung	1.39531e-05	0.587016	0.417673	0.785126	0.192233	Cis	7.5	3.0789e-06	chr17	46104315	A	G	b38	chr17	46029916	46225389	0	Lung_cells_Schmitt2016	17.0377	Brain_Cerebellar_Hemisphere	30.3753	Heart_Left_Ventricle	3.72435
rs62063171	ENSG00000120071.13	KANSL1	Lung	1.39531e-05	0.587016	0.414857	0.79789	0.192233	Cis	4.5	3.0789e-06	chr17	46125945	C	T	b38	chr17	46029916	46225389	0	Lung_cells_Schmitt2016	17.0377	Brain_Cerebellar_Hemisphere	30.3753	Heart_Left_Ventricle	3.72435
rs62063172	ENSG00000120071.13	KANSL1	Lung	1.39531e-05	0.587016	0.411942	0.790223	0.192233	Cis	4.5	3.07891e-06	chr17	46126000	T	C	b38	chr17	46029916	46225389	0	Lung_cells_Schmitt2016	17.0377	Brain_Cerebellar_Hemisphere	30.3753	Heart_Left_Ventricle	3.72435
rs76380490	ENSG00000120071.13	KANSL1	Lung	1.39531e-05	0.587016	0.408769	0.77719	0.192233	Cis	4.5	3.0789e-06	chr17	46126047	C	T	b38	chr17	46029916	46225389	0	Lung_cells_Schmitt2016	17.0377	Brain_Cerebellar_Hemisphere	30.3753	Heart_Left_Ventricle	3.72435
rs113120855	ENSG00000120071.13	KANSL1	Lung	1.39531e-05	0.587016	0.412567	0.773863	0.192233	Cis	4.5	3.0789e-06	chr17	46126154	C	T	b38	chr17	46029916	46225389	0	Lung_cells_Schmitt2016	17.0377	Brain_Cerebellar_Hemisphere	30.3753	Heart_Left_Ventricle	3.72435
rs77095128	ENSG00000120071.13	KANSL1	Lung	1.39531e-05	0.587016	0.41328	0.784114	0.192233	Cis	4.5	3.0789e-06	chr17	46126938	T	G	b38	chr17	46029916	46225389	0	Lung_cells_Schmitt2016	17.0377	Brain_Cerebellar_Hemisphere	30.3753	Heart_Left_Ventricle	3.72435
rs4581739	ENSG00000120071.13	KANSL1	Lung	1.39531e-05	0.587016	0.42431	0.796085	0.192233	Cis	4.5	3.07891e-06	chr17	46127373	T	C	b38	chr17	46029916	46225389	0	Lung_cells_Schmitt2016	17.0377	Brain_Cerebellar_Hemisphere	30.3753	Heart_Left_Ventricle	3.72435
rs113638513	ENSG00000120071.13	KANSL1	Lung	1.39531e-05	0.587016	0.412925	0.799622	0.192233	Cis	4.5	3.0789e-06	chr17	46127383	A	G	b38	chr17	46029916	46225389	0	Lung_cells_Schmitt2016	17.0377	Brain_Cerebellar_Hemisphere	30.3753	Heart_Left_Ventricle	3.72435
rs62063174	ENSG00000120071.13	KANSL1	Lung	3.51383e-05	0.573407	0.405843	0.768732	0.190291	Cis	4.5	7.93141e-06	chr17	46127756	C	G	b38	chr17	46029916	46225389	0	Lung_cells_Schmitt2016	17.0377	Brain_Cerebellar_Hemisphere	30.3753	Heart_Left_Ventricle	3.72435
rs17577650	ENSG00000120071.13	KANSL1	Lung	1.39531e-05	0.587016	0.409155	0.783533	0.192233	Cis	4.5	3.0789e-06	chr17	46128134	A	G	b38	chr17	46029916	46225389	0	Lung_cells_Schmitt2016	17.0377	Brain_Cerebellar_Hemisphere	30.3753	Heart_Left_Ventricle	3.72435
rs4471723	ENSG00000120071.13	KANSL1	Lung	1.39531e-05	0.587016	0.416474	0.803087	0.192233	Cis	4.5	3.07891e-06	chr17	46128324	C	T	b38	chr17	46029916	46225389	0	Lung_cells_Schmitt2016	17.0377	Brain_Cerebellar_Hemisphere	30.3753	Heart_Left_Ventricle	3.72435
rs1122381	ENSG00000120071.13	KANSL1	Lung	1.39531e-05	0.587016	0.415592	0.781914	0.192233	Cis	4.5	3.0789e-06	chr17	46128473	A	G	b38	chr17	46029916	46225389	0	Lung_cells_Schmitt2016	17.0377	Brain_Cerebellar_Hemisphere	30.3753	Heart_Left_Ventricle	3.72435
rs62063203	ENSG00000120071.13	KANSL1	Lung	2.53465e-05	0.587354	0.424601	0.805052	0.190802	Cis	7.5	5.69271e-06	chr17	46131947	T	C	b38	chr17	46029916	46225389	0	Lung_cells_Schmitt2016	17.0377	Brain_Cerebellar_Hemisphere	30.3753	Heart_Left_Ventricle	3.72435
rs111724389	ENSG00000120071.13	KANSL1	Lung	1.39531e-05	0.587016	0.412118	0.769483	0.192233	Cis	7.5	3.0789e-06	chr17	46131998	G	A	b38	chr17	46029916	46225389	0	Lung_cells_Schmitt2016	17.0377	Brain_Cerebellar_Hemisphere	30.3753	Heart_Left_Ventricle	3.72435
rs112401617	ENSG00000120071.13	KANSL1	Lung	1.39531e-05	0.587016	0.413673	0.77113	0.192233	Cis	7.5	3.07891e-06	chr17	46132108	A	T	b38	chr17	46029916	46225389	0	Lung_cells_Schmitt2016	17.0377	Brain_Cerebellar_Hemisphere	30.3753	Heart_Left_Ventricle	3.72435
rs17577954	ENSG00000120071.13	KANSL1	Lung	1.39531e-05	0.587016	0.413073	0.779657	0.192233	Cis	7.5	3.0789e-06	chr17	46132262	T	C	b38	chr17	46029916	46225389	0	Lung_cells_Schmitt2016	17.0377	Brain_Cerebellar_Hemisphere	30.3753	Heart_Left_Ventricle	3.72435
rs55780786	ENSG00000120071.13	KANSL1	Lung	1.39531e-05	0.587016	0.403211	0.770855	0.192233	Cis	7.5	3.0789e-06	chr17	46132509	T	C	b38	chr17	46029916	46225389	0	Lung_cells_Schmitt2016	17.0377	Brain_Cerebellar_Hemisphere	30.3753	Heart_Left_Ventricle	3.72435
rs3089	ENSG00000120071.13	KANSL1	Lung	1.39531e-05	0.587016	0.396773	0.790986	0.192233	Cis	7.5	3.0789e-06	chr17	46132553	C	G	b38	chr17	46029916	46225389	0	Lung_cells_Schmitt2016	17.0377	Brain_Cerebellar_Hemisphere	30.3753	Heart_Left_Ventricle	3.72435
rs55909047	ENSG00000120071.13	KANSL1	Lung	1.39531e-05	0.587016	0.401292	0.789071	0.192233	Cis	7.5	3.07891e-06	chr17	46132591	A	G	b38	chr17	46029916	46225389	0	Lung_cells_Schmitt2016	17.0377	Brain_Cerebellar_Hemisphere	30.3753	Heart_Left_Ventricle	3.72435
rs56119705	ENSG00000120071.13	KANSL1	Lung	1.39531e-05	0.587016	0.41227	0.766462	0.192233	Cis	7.5	3.0789e-06	chr17	46132619	T	C	b38	chr17	46029916	46225389	0	Lung_cells_Schmitt2016	17.0377	Brain_Cerebellar_Hemisphere	30.3753	Heart_Left_Ventricle	3.72435
rs17577975	ENSG00000120071.13	KANSL1	Lung	1.39531e-05	0.587016	0.405303	0.786692	0.192233	Cis	7.5	3.0789e-06	chr17	46133076	C	T	b38	chr17	46029916	46225389	0	Lung_cells_Schmitt2016	17.0377	Brain_Cerebellar_Hemisphere	30.3753	Heart_Left_Ventricle	3.72435
rs7207582	ENSG00000120071.13	KANSL1	Lung	6.93432e-05	0.480108	0.320984	0.666408	0.221359	Cis	7.5	1.57994e-05	chr17	46133567	A	G	b38	chr17	46029916	46225389	0	Lung_cells_Schmitt2016	17.0377	Brain_Cerebellar_Hemisphere	30.3753	Heart_Left_Ventricle	3.72435
rs12150087	ENSG00000120071.13	KANSL1	Lung	1.39531e-05	0.587016	0.400386	0.782987	0.192233	Cis	7.5	3.07891e-06	chr17	46133622	C	G	b38	chr17	46029916	46225389	0	Lung_cells_Schmitt2016	17.0377	Brain_Cerebellar_Hemisphere	30.3753	Heart_Left_Ventricle	3.72435
rs111424940	ENSG00000120071.13	KANSL1	Lung	1.39531e-05	0.587016	0.413828	0.780885	0.192233	Cis	7.5	3.0789e-06	chr17	46134136	G	A	b38	chr17	46029916	46225389	0	Lung_cells_Schmitt2016	17.0377	Brain_Cerebellar_Hemisphere	30.3753	Heart_Left_Ventricle	3.72435
rs62063207	ENSG00000120071.13	KANSL1	Lung	1.39531e-05	0.587016	0.381375	0.761934	0.192233	Cis	7.5	3.0789e-06	chr17	46134536	A	G	b38	chr17	46029916	46225389	0	Lung_cells_Schmitt2016	17.0377	Brain_Cerebellar_Hemisphere	30.3753	Heart_Left_Ventricle	3.72435
rs62063208	ENSG00000120071.13	KANSL1	Lung	1.74811e-05	0.581967	0.412824	0.778462	0.191262	Cis	7.5	3.88469e-06	chr17	46134666	C	A	b38	chr17	46029916	46225389	0	Lung_cells_Schmitt2016	17.0377	Brain_Cerebellar_Hemisphere	30.3753	Heart_Left_Ventricle	3.72435
rs10221243	ENSG00000120071.13	KANSL1	Lung	7.65496e-05	0.476829	0.315808	0.637343	0.220388	Cis	7.5	1.74604e-05	chr17	46134944	G	A	b38	chr17	46029916	46225389	0	Lung_cells_Schmitt2016	17.0377	Brain_Cerebellar_Hemisphere	30.3753	Heart_Left_Ventricle	3.72435
rs9915547	ENSG00000120071.13	KANSL1	Lung	0.000130345	0.430156	0.225211	0.598575	0.228155	Cis	7.5	2.98855e-05	chr17	46135416	T	C	b38	chr17	46029916	46225389	0	Lung_cells_Schmitt2016	17.0377	Brain_Cerebellar_Hemisphere	30.3753	Heart_Left_Ventricle	3.72435
rs12150320	ENSG00000120071.13	KANSL1	Lung	1.39531e-05	0.587016	0.407108	0.789775	0.192233	Cis	7.5	3.0789e-06	chr17	46135838	C	T	b38	chr17	46029916	46225389	0	Lung_cells_Schmitt2016	17.0377	Brain_Cerebellar_Hemisphere	30.3753	Heart_Left_Ventricle	3.72435
rs2532316	ENSG00000120071.13	KANSL1	Lung	1.39531e-05	0.587016	0.410822	0.793634	0.192233	Cis	7.5	3.0789e-06	chr17	46136346	G	A	b38	chr17	46029916	46225389	0	Lung_cells_Schmitt2016	17.0377	Brain_Cerebellar_Hemisphere	30.3753	Heart_Left_Ventricle	3.72435
rs2696604	ENSG00000120071.13	KANSL1	Lung	1.39531e-05	0.587016	0.413072	0.784379	0.192233	Cis	7.5	3.07891e-06	chr17	46136728	A	G	b38	chr17	46029916	46225389	0	Lung_cells_Schmitt2016	17.0377	Brain_Cerebellar_Hemisphere	30.3753	Heart_Left_Ventricle	3.72435
rs740710	ENSG00000120071.13	KANSL1	Lung	1.39531e-05	0.587016	0.417178	0.793986	0.192233	Cis	7.5	3.0789e-06	chr17	46137449	C	G	b38	chr17	46029916	46225389	0	Lung_cells_Schmitt2016	17.0377	Brain_Cerebellar_Hemisphere	30.3753	Heart_Left_Ventricle	3.72435
rs1918802	ENSG00000120071.13	KANSL1	Lung	1.39531e-05	0.587016	0.423935	0.806401	0.192233	Cis	7.5	3.0789e-06	chr17	46137679	T	C	b38	chr17	46029916	46225389	0	Lung_cells_Schmitt2016	17.0377	Brain_Cerebellar_Hemisphere	30.3753	Heart_Left_Ventricle	3.72435
rs2696603	ENSG00000120071.13	KANSL1	Lung	1.39531e-05	0.587016	0.411898	0.784782	0.192233	Cis	7.5	3.0789e-06	chr17	46138457	A	G	b38	chr17	46029916	46225389	0	Lung_cells_Schmitt2016	17.0377	Brain_Cerebellar_Hemisphere	30.3753	Heart_Left_Ventricle	3.72435
rs2696600	ENSG00000120071.13	KANSL1	Lung	1.39531e-05	0.587016	0.405526	0.781369	0.192233	Cis	7.5	3.07891e-06	chr17	46138860	A	G	b38	chr17	46029916	46225389	0	Lung_cells_Schmitt2016	17.0377	Brain_Cerebellar_Hemisphere	30.3753	Heart_Left_Ventricle	3.72435
rs2532314	ENSG00000120071.13	KANSL1	Lung	1.39531e-05	0.587016	0.406053	0.799626	0.192233	Cis	7.5	3.0789e-06	chr17	46139746	G	T	b38	chr17	46029916	46225389	0	Lung_cells_Schmitt2016	17.0377	Brain_Cerebellar_Hemisphere	30.3753	Heart_Left_Ventricle	3.72435
rs2532313	ENSG00000120071.13	KANSL1	Lung	1.39531e-05	0.587016	0.422849	0.798646	0.192233	Cis	7.5	3.0789e-06	chr17	46139927	G	A	b38	chr17	46029916	46225389	0	Lung_cells_Schmitt2016	17.0377	Brain_Cerebellar_Hemisphere	30.3753	Heart_Left_Ventricle	3.72435
rs1918799	ENSG00000120071.13	KANSL1	Lung	1.39531e-05	0.587016	0.417522	0.784146	0.192233	Cis	7.5	3.0789e-06	chr17	46140876	C	T	b38	chr17	46029916	46225389	0	Lung_cells_Schmitt2016	17.0377	Brain_Cerebellar_Hemisphere	30.3753	Heart_Left_Ventricle	3.72435
rs1819040	ENSG00000120071.13	KANSL1	Lung	3.04539e-05	0.515256	0.313893	0.672184	0.2	Cis	7.5	6.86264e-06	chr17	46142465	T	A	b38	chr17	46029916	46225389	0	Lung_cells_Schmitt2016	17.0377	Brain_Cerebellar_Hemisphere	30.3753	Heart_Left_Ventricle	3.72435
rs1528075	ENSG00000120071.13	KANSL1	Lung	1.39531e-05	0.587016	0.407477	0.778055	0.192233	Cis	7.5	3.0789e-06	chr17	46143088	T	G	b38	chr17	46029916	46225389	0	Lung_cells_Schmitt2016	17.0377	Brain_Cerebellar_Hemisphere	30.3753	Heart_Left_Ventricle	3.72435
rs2532308	ENSG00000120071.13	KANSL1	Lung	1.39531e-05	0.587016	0.423769	0.776764	0.192233	Cis	7.5	3.0789e-06	chr17	46143576	G	A	b38	chr17	46029916	46225389	0	Lung_cells_Schmitt2016	17.0377	Brain_Cerebellar_Hemisphere	30.3753	Heart_Left_Ventricle	3.72435
rs2532307	ENSG00000120071.13	KANSL1	Lung	1.39531e-05	0.587016	0.408165	0.768841	0.192233	Cis	7.5	3.0789e-06	chr17	46143984	G	A	b38	chr17	46029916	46225389	0	Lung_cells_Schmitt2016	17.0377	Brain_Cerebellar_Hemisphere	30.3753	Heart_Left_Ventricle	3.72435
rs2696590	ENSG00000120071.13	KANSL1	Lung	1.39531e-05	0.587016	0.415509	0.799348	0.192233	Cis	7.5	3.07891e-06	chr17	46144236	G	C	b38	chr17	46029916	46225389	0	Lung_cells_Schmitt2016	17.0377	Brain_Cerebellar_Hemisphere	30.3753	Heart_Left_Ventricle	3.72435
rs1406074	ENSG00000120071.13	KANSL1	Lung	1.39531e-05	0.587016	0.399016	0.766127	0.192233	Cis	7.5	3.0789e-06	chr17	46144701	T	G	b38	chr17	46029916	46225389	0	Lung_cells_Schmitt2016	17.0377	Brain_Cerebellar_Hemisphere	30.3753	Heart_Left_Ventricle	3.72435
rs1918798	ENSG00000120071.13	KANSL1	Lung	1.39531e-05	0.587016	0.41431	0.771577	0.192233	Cis	7.5	3.0789e-06	chr17	46144969	G	A	b38	chr17	46029916	46225389	0	Lung_cells_Schmitt2016	17.0377	Brain_Cerebellar_Hemisphere	30.3753	Heart_Left_Ventricle	3.72435
rs2696587	ENSG00000120071.13	KANSL1	Lung	1.39531e-05	0.587016	0.396373	0.767405	0.192233	Cis	7.5	3.0789e-06	chr17	46145094	T	G	b38	chr17	46029916	46225389	0	Lung_cells_Schmitt2016	17.0377	Brain_Cerebellar_Hemisphere	30.3753	Heart_Left_Ventricle	3.72435
rs2732646	ENSG00000120071.13	KANSL1	Lung	1.39531e-05	0.587016	0.388552	0.792705	0.192233	Cis	5.5	3.0789e-06	chr17	46177013	C	T	b38	chr17	46029916	46225389	0	Lung_cells_Schmitt2016	17.0377	Brain_Cerebellar_Hemisphere	30.3753	Heart_Left_Ventricle	3.72435
rs2732647	ENSG00000120071.13	KANSL1	Lung	1.39531e-05	0.587016	0.413911	0.772261	0.192233	Cis	5.5	3.0789e-06	chr17	46177047	A	G	b38	chr17	46029916	46225389	0	Lung_cells_Schmitt2016	17.0377	Brain_Cerebellar_Hemisphere	30.3753	Heart_Left_Ventricle	3.72435
rs2532257	ENSG00000120071.13	KANSL1	Lung	1.39531e-05	0.587016	0.418255	0.78456	0.192233	Cis	5.5	3.07891e-06	chr17	46177128	T	C	b38	chr17	46029916	46225389	0	Lung_cells_Schmitt2016	17.0377	Brain_Cerebellar_Hemisphere	30.3753	Heart_Left_Ventricle	3.72435
rs17577094	ENSG00000120071.13	KANSL1	Lung	1.39531e-05	0.587016	0.413418	0.786758	0.192233	Cis	6	3.07891e-06	chr17	46110126	A	G	b38	chr17	46029916	46225389	0	Lung_cells_Schmitt2016	17.0377	Brain_Cerebellar_Hemisphere	30.3753	Heart_Left_Ventricle	3.72435
rs17577159	ENSG00000120071.13	KANSL1	Lung	1.39531e-05	0.587016	0.401107	0.782782	0.192233	Cis	6	3.0789e-06	chr17	46111111	T	G	b38	chr17	46029916	46225389	0	Lung_cells_Schmitt2016	17.0377	Brain_Cerebellar_Hemisphere	30.3753	Heart_Left_Ventricle	3.72435
rs62061823	ENSG00000120071.13	KANSL1	Lung	1.39531e-05	0.587016	0.399547	0.779947	0.192233	Cis	6	3.0789e-06	chr17	46111279	C	T	b38	chr17	46029916	46225389	0	Lung_cells_Schmitt2016	17.0377	Brain_Cerebellar_Hemisphere	30.3753	Heart_Left_Ventricle	3.72435
rs62061824	ENSG00000120071.13	KANSL1	Lung	1.39531e-05	0.587016	0.399771	0.777908	0.192233	Cis	6	3.0789e-06	chr17	46111389	T	C	b38	chr17	46029916	46225389	0	Lung_cells_Schmitt2016	17.0377	Brain_Cerebellar_Hemisphere	30.3753	Heart_Left_Ventricle	3.72435
rs55794067	ENSG00000120071.13	KANSL1	Lung	1.39531e-05	0.587016	0.395295	0.768008	0.192233	Cis	6	3.07891e-06	chr17	46111398	T	C	b38	chr17	46029916	46225389	0	Lung_cells_Schmitt2016	17.0377	Brain_Cerebellar_Hemisphere	30.3753	Heart_Left_Ventricle	3.72435
rs17660847	ENSG00000120071.13	KANSL1	Lung	1.39531e-05	0.587016	0.424765	0.805462	0.192233	Cis	6	3.0789e-06	chr17	46112007	C	T	b38	chr17	46029916	46225389	0	Lung_cells_Schmitt2016	17.0377	Brain_Cerebellar_Hemisphere	30.3753	Heart_Left_Ventricle	3.72435
rs17660865	ENSG00000120071.13	KANSL1	Lung	1.39531e-05	0.587016	0.400812	0.785325	0.192233	Cis	6	3.0789e-06	chr17	46112042	T	C	b38	chr17	46029916	46225389	0	Lung_cells_Schmitt2016	17.0377	Brain_Cerebellar_Hemisphere	30.3753	Heart_Left_Ventricle	3.72435
rs79772780	ENSG00000120071.13	KANSL1	Lung	1.6938e-05	0.582619	0.398999	0.790479	0.191262	Cis	6	3.76189e-06	chr17	46112489	G	A	b38	chr17	46029916	46225389	0	Lung_cells_Schmitt2016	17.0377	Brain_Cerebellar_Hemisphere	30.3753	Heart_Left_Ventricle	3.72435
rs76640332	ENSG00000120071.13	KANSL1	Lung	1.6938e-05	0.582619	0.41263	0.7906	0.191262	Cis	6	3.76189e-06	chr17	46112492	G	A	b38	chr17	46029916	46225389	0	Lung_cells_Schmitt2016	17.0377	Brain_Cerebellar_Hemisphere	30.3753	Heart_Left_Ventricle	3.72435
rs78929339	ENSG00000120071.13	KANSL1	Lung	2.08141e-05	0.568646	0.378237	0.760292	0.191262	Cis	6	4.64355e-06	chr17	46112544	A	G	b38	chr17	46029916	46225389	0	Lung_cells_Schmitt2016	17.0377	Brain_Cerebellar_Hemisphere	30.3753	Heart_Left_Ventricle	3.72435
rs17660907	ENSG00000120071.13	KANSL1	Lung	1.39531e-05	0.587016	0.394928	0.777683	0.192233	Cis	6	3.0789e-06	chr17	46113719	G	A	b38	chr17	46029916	46225389	0	Lung_cells_Schmitt2016	17.0377	Brain_Cerebellar_Hemisphere	30.3753	Heart_Left_Ventricle	3.72435
rs17660936	ENSG00000120071.13	KANSL1	Lung	1.39531e-05	0.587016	0.406852	0.783129	0.192233	Cis	6	3.0789e-06	chr17	46113793	C	T	b38	chr17	46029916	46225389	0	Lung_cells_Schmitt2016	17.0377	Brain_Cerebellar_Hemisphere	30.3753	Heart_Left_Ventricle	3.72435
rs62061847	ENSG00000120071.13	KANSL1	Lung	7.12097e-06	0.616207	0.452877	0.847857	0.190291	Cis	6	9.91358e-07	chr17	46114316	G	A	b38	chr17	46029916	46225389	0	Lung_cells_Schmitt2016	17.0377	Brain_Cerebellar_Hemisphere	30.3753	Heart_Left_Ventricle	3.72435
rs17577313	ENSG00000120071.13	KANSL1	Lung	1.39531e-05	0.587016	0.419786	0.774347	0.192233	Cis	6	3.0789e-06	chr17	46114469	A	G	b38	chr17	46029916	46225389	0	Lung_cells_Schmitt2016	17.0377	Brain_Cerebellar_Hemisphere	30.3753	Heart_Left_Ventricle	3.72435
rs4630591	ENSG00000120071.13	KANSL1	Lung	2.23594e-05	0.565725	0.407861	0.777885	0.171845	Cis	6	4.99809e-06	chr17	46115202	C	T	b38	chr17	46029916	46225389	0	Lung_cells_Schmitt2016	17.0377	Brain_Cerebellar_Hemisphere	30.3753	Heart_Left_Ventricle	3.72435
rs4606752	ENSG00000120071.13	KANSL1	Lung	1.39531e-05	0.587016	0.407232	0.784688	0.192233	Cis	6	3.0789e-06	chr17	46115252	A	G	b38	chr17	46029916	46225389	0	Lung_cells_Schmitt2016	17.0377	Brain_Cerebellar_Hemisphere	30.3753	Heart_Left_Ventricle	3.72435
rs17577369	ENSG00000120071.13	KANSL1	Lung	1.39531e-05	0.587016	0.380313	0.771965	0.192233	Cis	6	3.07891e-06	chr17	46115557	A	G	b38	chr17	46029916	46225389	0	Lung_cells_Schmitt2016	17.0377	Brain_Cerebellar_Hemisphere	30.3753	Heart_Left_Ventricle	3.72435
rs62061848	ENSG00000120071.13	KANSL1	Lung	1.39531e-05	0.595901	0.414704	0.80061	0.191262	Cis	6	2.69487e-06	chr17	46115580	C	T	b38	chr17	46029916	46225389	0	Lung_cells_Schmitt2016	17.0377	Brain_Cerebellar_Hemisphere	30.3753	Heart_Left_Ventricle	3.72435
rs17661015	ENSG00000120071.13	KANSL1	Lung	1.39531e-05	0.595901	0.422898	0.793659	0.191262	Cis	6	2.69487e-06	chr17	46115591	T	C	b38	chr17	46029916	46225389	0	Lung_cells_Schmitt2016	17.0377	Brain_Cerebellar_Hemisphere	30.3753	Heart_Left_Ventricle	3.72435
rs17661027	ENSG00000120071.13	KANSL1	Lung	1.63966e-05	0.580019	0.399593	0.780962	0.191262	Cis	6	3.63448e-06	chr17	46115731	C	A	b38	chr17	46029916	46225389	0	Lung_cells_Schmitt2016	17.0377	Brain_Cerebellar_Hemisphere	30.3753	Heart_Left_Ventricle	3.72435
rs62061849	ENSG00000120071.13	KANSL1	Lung	1.39531e-05	0.587016	0.410846	0.773389	0.192233	Cis	6	3.07891e-06	chr17	46116516	C	T	b38	chr17	46029916	46225389	0	Lung_cells_Schmitt2016	17.0377	Brain_Cerebellar_Hemisphere	30.3753	Heart_Left_Ventricle	3.72435
rs17661045	ENSG00000120071.13	KANSL1	Lung	1.39531e-05	0.587016	0.424773	0.77844	0.192233	Cis	6	3.0789e-06	chr17	46116786	T	A	b38	chr17	46029916	46225389	0	Lung_cells_Schmitt2016	17.0377	Brain_Cerebellar_Hemisphere	30.3753	Heart_Left_Ventricle	3.72435
rs17577447	ENSG00000120071.13	KANSL1	Lung	1.39531e-05	0.587016	0.41662	0.774123	0.192233	Cis	6	3.0789e-06	chr17	46117015	T	A	b38	chr17	46029916	46225389	0	Lung_cells_Schmitt2016	17.0377	Brain_Cerebellar_Hemisphere	30.3753	Heart_Left_Ventricle	3.72435
rs62061850	ENSG00000120071.13	KANSL1	Lung	1.39531e-05	0.587016	0.424882	0.769144	0.192233	Cis	6	3.0789e-06	chr17	46117153	T	C	b38	chr17	46029916	46225389	0	Lung_cells_Schmitt2016	17.0377	Brain_Cerebellar_Hemisphere	30.3753	Heart_Left_Ventricle	3.72435
rs111880194	ENSG00000120071.13	KANSL1	Lung	1.39531e-05	0.587016	0.404194	0.783132	0.192233	Cis	6	3.07891e-06	chr17	46117255	C	G	b38	chr17	46029916	46225389	0	Lung_cells_Schmitt2016	17.0377	Brain_Cerebellar_Hemisphere	30.3753	Heart_Left_Ventricle	3.72435
rs2532363	ENSG00000120071.13	KANSL1	Lung	1.39531e-05	0.593565	0.410675	0.790025	0.191262	Cis	3	2.38273e-06	chr17	46256057	G	T	b38	chr17	46029916	46225389	30668	Lung_cells_Schmitt2016	17.0377	Brain_Cerebellar_Hemisphere	30.3753	Heart_Left_Ventricle	3.72435
rs62073157	ENSG00000120071.13	KANSL1	Lung	1.39531e-05	0.593565	0.407578	0.790212	0.191262	Cis	3	2.38273e-06	chr17	46256686	G	A	b38	chr17	46029916	46225389	31297	Lung_cells_Schmitt2016	17.0377	Brain_Cerebellar_Hemisphere	30.3753	Heart_Left_Ventricle	3.72435
rs2532348	ENSG00000120071.13	KANSL1	Lung	1.39531e-05	0.597789	0.413917	0.781972	0.192233	Cis	3	2.88545e-06	chr17	46262887	A	G	b38	chr17	46029916	46225389	37498	Lung_cells_Schmitt2016	17.0377	Brain_Cerebellar_Hemisphere	30.3753	Heart_Left_Ventricle	3.72435
rs2532305	ENSG00000120071.13	KANSL1	Lung	1.39531e-05	0.587016	0.420483	0.774921	0.192233	Cis	9	3.0789e-06	chr17	46145694	G	A	b38	chr17	46029916	46225389	0	Lung_cells_Schmitt2016	17.0377	Brain_Cerebellar_Hemisphere	30.3753	Heart_Left_Ventricle	3.72435
rs1918797	ENSG00000120071.13	KANSL1	Lung	1.39531e-05	0.587016	0.416058	0.780184	0.192233	Cis	9	3.0789e-06	chr17	46145877	G	A	b38	chr17	46029916	46225389	0	Lung_cells_Schmitt2016	17.0377	Brain_Cerebellar_Hemisphere	30.3753	Heart_Left_Ventricle	3.72435
rs1918796	ENSG00000120071.13	KANSL1	Lung	1.39531e-05	0.587016	0.403285	0.799406	0.192233	Cis	9	3.07891e-06	chr17	46146021	T	C	b38	chr17	46029916	46225389	0	Lung_cells_Schmitt2016	17.0377	Brain_Cerebellar_Hemisphere	30.3753	Heart_Left_Ventricle	3.72435
rs1918795	ENSG00000120071.13	KANSL1	Lung	1.39531e-05	0.587016	0.401645	0.786177	0.192233	Cis	9	3.0789e-06	chr17	46147320	A	T	b38	chr17	46029916	46225389	0	Lung_cells_Schmitt2016	17.0377	Brain_Cerebellar_Hemisphere	30.3753	Heart_Left_Ventricle	3.72435
rs1406071	ENSG00000120071.13	KANSL1	Lung	1.39531e-05	0.587016	0.395538	0.77669	0.192233	Cis	9	3.0789e-06	chr17	46148119	T	C	b38	chr17	46029916	46225389	0	Lung_cells_Schmitt2016	17.0377	Brain_Cerebellar_Hemisphere	30.3753	Heart_Left_Ventricle	3.72435
rs1406070	ENSG00000120071.13	KANSL1	Lung	1.39531e-05	0.587016	0.41546	0.781625	0.192233	Cis	9	3.0789e-06	chr17	46148436	C	T	b38	chr17	46029916	46225389	0	Lung_cells_Schmitt2016	17.0377	Brain_Cerebellar_Hemisphere	30.3753	Heart_Left_Ventricle	3.72435
rs2696585	ENSG00000120071.13	KANSL1	Lung	1.39531e-05	0.587016	0.395595	0.772513	0.192233	Cis	9	3.07891e-06	chr17	46148664	G	A	b38	chr17	46029916	46225389	0	Lung_cells_Schmitt2016	17.0377	Brain_Cerebellar_Hemisphere	30.3753	Heart_Left_Ventricle	3.72435
rs2532304	ENSG00000120071.13	KANSL1	Lung	1.39531e-05	0.587016	0.411224	0.786077	0.192233	Cis	9	3.0789e-06	chr17	46148760	A	C	b38	chr17	46029916	46225389	0	Lung_cells_Schmitt2016	17.0377	Brain_Cerebellar_Hemisphere	30.3753	Heart_Left_Ventricle	3.72435
rs1918793	ENSG00000120071.13	KANSL1	Lung	0.00011639	0.434357	0.264102	0.596123	0.229126	Cis	9	2.66569e-05	chr17	46150803	C	T	b38	chr17	46029916	46225389	0	Lung_cells_Schmitt2016	17.0377	Brain_Cerebellar_Hemisphere	30.3753	Heart_Left_Ventricle	3.72435
rs1918792	ENSG00000120071.13	KANSL1	Lung	1.39531e-05	0.587016	0.403437	0.780702	0.192233	Cis	9	3.0789e-06	chr17	46151163	G	A	b38	chr17	46029916	46225389	0	Lung_cells_Schmitt2016	17.0377	Brain_Cerebellar_Hemisphere	30.3753	Heart_Left_Ventricle	3.72435
rs1918791	ENSG00000120071.13	KANSL1	Lung	1.39531e-05	0.587016	0.411482	0.790378	0.192233	Cis	9	3.07891e-06	chr17	46151243	C	G	b38	chr17	46029916	46225389	0	Lung_cells_Schmitt2016	17.0377	Brain_Cerebellar_Hemisphere	30.3753	Heart_Left_Ventricle	3.72435
rs2696576	ENSG00000120071.13	KANSL1	Lung	1.39531e-05	0.587016	0.414943	0.794319	0.192233	Cis	9	3.0789e-06	chr17	46151404	A	G	b38	chr17	46029916	46225389	0	Lung_cells_Schmitt2016	17.0377	Brain_Cerebellar_Hemisphere	30.3753	Heart_Left_Ventricle	3.72435
rs2696575	ENSG00000120071.13	KANSL1	Lung	1.39531e-05	0.587016	0.412248	0.798055	0.192233	Cis	9	3.0789e-06	chr17	46151458	A	G	b38	chr17	46029916	46225389	0	Lung_cells_Schmitt2016	17.0377	Brain_Cerebellar_Hemisphere	30.3753	Heart_Left_Ventricle	3.72435
rs2696573	ENSG00000120071.13	KANSL1	Lung	1.39531e-05	0.587016	0.412723	0.80311	0.192233	Cis	9	3.0789e-06	chr17	46153281	C	T	b38	chr17	46029916	46225389	0	Lung_cells_Schmitt2016	17.0377	Brain_Cerebellar_Hemisphere	30.3753	Heart_Left_Ventricle	3.72435
rs2532299	ENSG00000120071.13	KANSL1	Lung	1.39531e-05	0.587016	0.396338	0.77951	0.192233	Cis	9	3.07891e-06	chr17	46153751	T	C	b38	chr17	46029916	46225389	0	Lung_cells_Schmitt2016	17.0377	Brain_Cerebellar_Hemisphere	30.3753	Heart_Left_Ventricle	3.72435
rs2532298	ENSG00000120071.13	KANSL1	Lung	1.39531e-05	0.587016	0.436451	0.817516	0.192233	Cis	9	3.0789e-06	chr17	46153929	G	A	b38	chr17	46029916	46225389	0	Lung_cells_Schmitt2016	17.0377	Brain_Cerebellar_Hemisphere	30.3753	Heart_Left_Ventricle	3.72435
rs2532297	ENSG00000120071.13	KANSL1	Lung	1.39531e-05	0.587016	0.414178	0.792515	0.192233	Cis	9	3.0789e-06	chr17	46153960	G	A	b38	chr17	46029916	46225389	0	Lung_cells_Schmitt2016	17.0377	Brain_Cerebellar_Hemisphere	30.3753	Heart_Left_Ventricle	3.72435
rs2696572	ENSG00000120071.13	KANSL1	Lung	1.39531e-05	0.587016	0.413767	0.785171	0.192233	Cis	9	3.0789e-06	chr17	46154251	A	T	b38	chr17	46029916	46225389	0	Lung_cells_Schmitt2016	17.0377	Brain_Cerebellar_Hemisphere	30.3753	Heart_Left_Ventricle	3.72435
rs2109092	ENSG00000120071.13	KANSL1	Lung	1.39531e-05	0.587016	0.411509	0.773133	0.192233	Cis	9	3.07891e-06	chr17	46155593	G	A	b38	chr17	46029916	46225389	0	Lung_cells_Schmitt2016	17.0377	Brain_Cerebellar_Hemisphere	30.3753	Heart_Left_Ventricle	3.72435
rs2532294	ENSG00000120071.13	KANSL1	Lung	1.39531e-05	0.587016	0.408734	0.779554	0.192233	Cis	9	3.0789e-06	chr17	46156067	G	C	b38	chr17	46029916	46225389	0	Lung_cells_Schmitt2016	17.0377	Brain_Cerebellar_Hemisphere	30.3753	Heart_Left_Ventricle	3.72435
rs2532293	ENSG00000120071.13	KANSL1	Lung	1.39531e-05	0.587016	0.398537	0.79049	0.192233	Cis	9	3.0789e-06	chr17	46156223	T	C	b38	chr17	46029916	46225389	0	Lung_cells_Schmitt2016	17.0377	Brain_Cerebellar_Hemisphere	30.3753	Heart_Left_Ventricle	3.72435
rs17662235	ENSG00000120071.13	KANSL1	Lung	1.39531e-05	0.587016	0.413265	0.776578	0.192233	Cis	9	3.0789e-06	chr17	46156410	T	C	b38	chr17	46029916	46225389	0	Lung_cells_Schmitt2016	17.0377	Brain_Cerebellar_Hemisphere	30.3753	Heart_Left_Ventricle	3.72435
rs17585214	ENSG00000120071.13	KANSL1	Lung	1.39531e-05	0.587016	0.424915	0.801937	0.192233	Cis	9	3.07891e-06	chr17	46156445	C	T	b38	chr17	46029916	46225389	0	Lung_cells_Schmitt2016	17.0377	Brain_Cerebellar_Hemisphere	30.3753	Heart_Left_Ventricle	3.72435
rs1528074	ENSG00000120071.13	KANSL1	Lung	2.15811e-05	0.569519	0.383569	0.77197	0.195146	Cis	9	4.81871e-06	chr17	46156694	A	G	b38	chr17	46029916	46225389	0	Lung_cells_Schmitt2016	17.0377	Brain_Cerebellar_Hemisphere	30.3753	Heart_Left_Ventricle	3.72435
rs1406068	ENSG00000120071.13	KANSL1	Lung	1.39531e-05	0.587016	0.405307	0.760472	0.192233	Cis	9	3.0789e-06	chr17	46157160	C	T	b38	chr17	46029916	46225389	0	Lung_cells_Schmitt2016	17.0377	Brain_Cerebellar_Hemisphere	30.3753	Heart_Left_Ventricle	3.72435
rs2097760	ENSG00000120071.13	KANSL1	Lung	6.93432e-05	0.480108	0.31345	0.668821	0.221359	Cis	4	1.57994e-05	chr17	46091311	A	G	b38	chr17	46029916	46225389	0	Lung_cells_Schmitt2016	17.0377	Brain_Cerebellar_Hemisphere	30.3753	Heart_Left_Ventricle	3.72435
rs62061770	ENSG00000120071.13	KANSL1	Lung	1.39531e-05	0.587016	0.413105	0.79613	0.192233	Cis	4	3.07891e-06	chr17	46092011	G	C	b38	chr17	46029916	46225389	0	Lung_cells_Schmitt2016	17.0377	Brain_Cerebellar_Hemisphere	30.3753	Heart_Left_Ventricle	3.72435
rs62061771	ENSG00000120071.13	KANSL1	Lung	1.39531e-05	0.587016	0.400266	0.778304	0.192233	Cis	4	3.0789e-06	chr17	46092040	G	A	b38	chr17	46029916	46225389	0	Lung_cells_Schmitt2016	17.0377	Brain_Cerebellar_Hemisphere	30.3753	Heart_Left_Ventricle	3.72435
rs62061772	ENSG00000120071.13	KANSL1	Lung	1.39531e-05	0.587016	0.423847	0.794793	0.192233	Cis	4	3.0789e-06	chr17	46092071	T	C	b38	chr17	46029916	46225389	0	Lung_cells_Schmitt2016	17.0377	Brain_Cerebellar_Hemisphere	30.3753	Heart_Left_Ventricle	3.72435
rs111970616	ENSG00000120071.13	KANSL1	Lung	1.39531e-05	0.587016	0.399047	0.783554	0.192233	Cis	4	3.0789e-06	chr17	46092215	T	C	b38	chr17	46029916	46225389	0	Lung_cells_Schmitt2016	17.0377	Brain_Cerebellar_Hemisphere	30.3753	Heart_Left_Ventricle	3.72435
rs17660337	ENSG00000120071.13	KANSL1	Lung	1.39531e-05	0.587016	0.422128	0.776968	0.192233	Cis	4	3.07891e-06	chr17	46092239	T	C	b38	chr17	46029916	46225389	0	Lung_cells_Schmitt2016	17.0377	Brain_Cerebellar_Hemisphere	30.3753	Heart_Left_Ventricle	3.72435
rs62061788	ENSG00000120071.13	KANSL1	Lung	1.39531e-05	0.587016	0.407801	0.797439	0.192233	Cis	4	3.0789e-06	chr17	46092393	G	A	b38	chr17	46029916	46225389	0	Lung_cells_Schmitt2016	17.0377	Brain_Cerebellar_Hemisphere	30.3753	Heart_Left_Ventricle	3.72435
rs62061789	ENSG00000120071.13	KANSL1	Lung	1.39531e-05	0.587016	0.422308	0.80486	0.192233	Cis	4	3.0789e-06	chr17	46092403	C	T	b38	chr17	46029916	46225389	0	Lung_cells_Schmitt2016	17.0377	Brain_Cerebellar_Hemisphere	30.3753	Heart_Left_Ventricle	3.72435
rs17576631	ENSG00000120071.13	KANSL1	Lung	1.39531e-05	0.587016	0.423799	0.778215	0.192233	Cis	4	3.0789e-06	chr17	46092652	G	C	b38	chr17	46029916	46225389	0	Lung_cells_Schmitt2016	17.0377	Brain_Cerebellar_Hemisphere	30.3753	Heart_Left_Ventricle	3.72435
rs112596352	ENSG00000120071.13	KANSL1	Lung	1.39531e-05	0.587016	0.412343	0.795195	0.192233	Cis	4	3.07891e-06	chr17	46092872	G	A	b38	chr17	46029916	46225389	0	Lung_cells_Schmitt2016	17.0377	Brain_Cerebellar_Hemisphere	30.3753	Heart_Left_Ventricle	3.72435
rs62061790	ENSG00000120071.13	KANSL1	Lung	1.39531e-05	0.587016	0.405565	0.773608	0.192233	Cis	4	3.0789e-06	chr17	46093048	G	A	b38	chr17	46029916	46225389	0	Lung_cells_Schmitt2016	17.0377	Brain_Cerebellar_Hemisphere	30.3753	Heart_Left_Ventricle	3.72435
rs17660398	ENSG00000120071.13	KANSL1	Lung	1.39531e-05	0.587016	0.403106	0.79271	0.192233	Cis	4	3.0789e-06	chr17	46093246	C	T	b38	chr17	46029916	46225389	0	Lung_cells_Schmitt2016	17.0377	Brain_Cerebellar_Hemisphere	30.3753	Heart_Left_Ventricle	3.72435
rs62061791	ENSG00000120071.13	KANSL1	Lung	1.39531e-05	0.587016	0.410781	0.782829	0.192233	Cis	4	3.0789e-06	chr17	46093658	T	C	b38	chr17	46029916	46225389	0	Lung_cells_Schmitt2016	17.0377	Brain_Cerebellar_Hemisphere	30.3753	Heart_Left_Ventricle	3.72435
rs740706	ENSG00000120071.13	KANSL1	Lung	1.39531e-05	0.587016	0.427379	0.785857	0.192233	Cis	4	3.0789e-06	chr17	46180988	G	C	b38	chr17	46029916	46225389	0	Lung_cells_Schmitt2016	17.0377	Brain_Cerebellar_Hemisphere	30.3753	Heart_Left_Ventricle	3.72435
rs758523	ENSG00000120071.13	KANSL1	Lung	1.39531e-05	0.587016	0.396984	0.75819	0.192233	Cis	4	3.0789e-06	chr17	46181056	G	T	b38	chr17	46029916	46225389	0	Lung_cells_Schmitt2016	17.0377	Brain_Cerebellar_Hemisphere	30.3753	Heart_Left_Ventricle	3.72435
rs2732629	ENSG00000120071.13	KANSL1	Lung	1.39531e-05	0.587016	0.404503	0.762588	0.192233	Cis	2.5	3.0789e-06	chr17	46211735	A	G	b38	chr17	46029916	46225389	0	Lung_cells_Schmitt2016	17.0377	Brain_Cerebellar_Hemisphere	30.3753	Heart_Left_Ventricle	3.72435
rs2668670	ENSG00000120071.13	KANSL1	Lung	1.39531e-05	0.587016	0.406605	0.783898	0.192233	Cis	2.5	3.0789e-06	chr17	46212262	A	C	b38	chr17	46029916	46225389	0	Lung_cells_Schmitt2016	17.0377	Brain_Cerebellar_Hemisphere	30.3753	Heart_Left_Ventricle	3.72435
rs2668665	ENSG00000120071.13	KANSL1	Lung	1.39531e-05	0.587016	0.422561	0.799807	0.192233	Cis	2.5	3.0789e-06	chr17	46212681	G	A	b38	chr17	46029916	46225389	0	Lung_cells_Schmitt2016	17.0377	Brain_Cerebellar_Hemisphere	30.3753	Heart_Left_Ventricle	3.72435
rs2668662	ENSG00000120071.13	KANSL1	Lung	1.39531e-05	0.587016	0.422179	0.781433	0.192233	Cis	2.5	3.07891e-06	chr17	46213393	T	C	b38	chr17	46029916	46225389	0	Lung_cells_Schmitt2016	17.0377	Brain_Cerebellar_Hemisphere	30.3753	Heart_Left_Ventricle	3.72435
rs2732606	ENSG00000120071.13	KANSL1	Lung	1.39531e-05	0.587016	0.395132	0.776634	0.192233	Cis	2.5	3.0789e-06	chr17	46213999	C	T	b38	chr17	46029916	46225389	0	Lung_cells_Schmitt2016	17.0377	Brain_Cerebellar_Hemisphere	30.3753	Heart_Left_Ventricle	3.72435
rs2732605	ENSG00000120071.13	KANSL1	Lung	1.39531e-05	0.587016	0.406531	0.76917	0.192233	Cis	2.5	3.0789e-06	chr17	46214015	A	G	b38	chr17	46029916	46225389	0	Lung_cells_Schmitt2016	17.0377	Brain_Cerebellar_Hemisphere	30.3753	Heart_Left_Ventricle	3.72435
rs2732601	ENSG00000120071.13	KANSL1	Lung	1.39531e-05	0.587016	0.420123	0.769725	0.192233	Cis	2.5	3.0789e-06	chr17	46214113	G	A	b38	chr17	46029916	46225389	0	Lung_cells_Schmitt2016	17.0377	Brain_Cerebellar_Hemisphere	30.3753	Heart_Left_Ventricle	3.72435
rs2696610	ENSG00000120071.13	KANSL1	Lung	1.39531e-05	0.587016	0.411137	0.793613	0.192233	Cis	2.5	3.07891e-06	chr17	46214454	A	G	b38	chr17	46029916	46225389	0	Lung_cells_Schmitt2016	17.0377	Brain_Cerebellar_Hemisphere	30.3753	Heart_Left_Ventricle	3.72435
rs2668695	ENSG00000120071.13	KANSL1	Lung	1.39531e-05	0.587016	0.404291	0.779063	0.192233	Cis	2.5	3.0789e-06	chr17	46214760	T	C	b38	chr17	46029916	46225389	0	Lung_cells_Schmitt2016	17.0377	Brain_Cerebellar_Hemisphere	30.3753	Heart_Left_Ventricle	3.72435
rs2668694	ENSG00000120071.13	KANSL1	Lung	1.39531e-05	0.587016	0.4135	0.767148	0.192233	Cis	2.5	3.0789e-06	chr17	46214953	T	C	b38	chr17	46029916	46225389	0	Lung_cells_Schmitt2016	17.0377	Brain_Cerebellar_Hemisphere	30.3753	Heart_Left_Ventricle	3.72435
rs2668692	ENSG00000120071.13	KANSL1	Lung	1.39531e-05	0.587016	0.426817	0.786713	0.192233	Cis	2.5	3.0789e-06	chr17	46215654	G	A	b38	chr17	46029916	46225389	0	Lung_cells_Schmitt2016	17.0377	Brain_Cerebellar_Hemisphere	30.3753	Heart_Left_Ventricle	3.72435
rs2696609	ENSG00000120071.13	KANSL1	Lung	6.93432e-05	0.480108	0.311506	0.689437	0.221359	Cis	2.5	1.57994e-05	chr17	46215839	A	G	b38	chr17	46029916	46225389	0	Lung_cells_Schmitt2016	17.0377	Brain_Cerebellar_Hemisphere	30.3753	Heart_Left_Ventricle	3.72435
rs2532404	ENSG00000120071.13	KANSL1	Lung	1.39531e-05	0.587016	0.419033	0.793899	0.192233	Cis	2.5	3.0789e-06	chr17	46225515	C	T	b38	chr17	46029916	46225389	126	Lung_cells_Schmitt2016	17.0377	Brain_Cerebellar_Hemisphere	30.3753	Heart_Left_Ventricle	3.72435
rs2532386	ENSG00000120071.13	KANSL1	Lung	1.39531e-05	0.593565	0.407529	0.788593	0.191262	Cis	2.5	2.38273e-06	chr17	46236391	G	A	b38	chr17	46029916	46225389	11002	Lung_cells_Schmitt2016	17.0377	Brain_Cerebellar_Hemisphere	30.3753	Heart_Left_Ventricle	3.72435
rs55653937	ENSG00000120071.13	KANSL1	Lung	1.39531e-05	0.593565	0.408465	0.781567	0.191262	Cis	2.5	2.38273e-06	chr17	46238710	G	T	b38	chr17	46029916	46225389	13321	Lung_cells_Schmitt2016	17.0377	Brain_Cerebellar_Hemisphere	30.3753	Heart_Left_Ventricle	3.72435
rs62073098	ENSG00000120071.13	KANSL1	Lung	1.39531e-05	0.593565	0.421496	0.80765	0.191262	Cis	2.5	2.38273e-06	chr17	46239083	A	C	b38	chr17	46029916	46225389	13694	Lung_cells_Schmitt2016	17.0377	Brain_Cerebellar_Hemisphere	30.3753	Heart_Left_Ventricle	3.72435
rs2696668	ENSG00000120071.13	KANSL1	Lung	1.39531e-05	0.593565	0.424874	0.787962	0.191262	Cis	2.5	2.38273e-06	chr17	46240818	A	G	b38	chr17	46029916	46225389	15429	Lung_cells_Schmitt2016	17.0377	Brain_Cerebellar_Hemisphere	30.3753	Heart_Left_Ventricle	3.72435
rs2532259	ENSG00000120071.13	KANSL1	Lung	1.39531e-05	0.587016	0.410251	0.791033	0.192233	Cis	4.5	3.0789e-06	chr17	46175998	G	A	b38	chr17	46029916	46225389	0	Lung_cells_Schmitt2016	17.0377	Brain_Cerebellar_Hemisphere	30.3753	Heart_Left_Ventricle	3.72435
rs2696702	ENSG00000120071.13	KANSL1	Lung	1.39531e-05	0.587016	0.391202	0.768131	0.192233	Cis	6.5	3.0789e-06	chr17	46183050	T	C	b38	chr17	46029916	46225389	0	Lung_cells_Schmitt2016	17.0377	Brain_Cerebellar_Hemisphere	30.3753	Heart_Left_Ventricle	3.72435
rs2732587	ENSG00000120071.13	KANSL1	Lung	1.39531e-05	0.587016	0.398112	0.790189	0.192233	Cis	6.5	3.0789e-06	chr17	46183771	C	T	b38	chr17	46029916	46225389	0	Lung_cells_Schmitt2016	17.0377	Brain_Cerebellar_Hemisphere	30.3753	Heart_Left_Ventricle	3.72435
rs2696704	ENSG00000120071.13	KANSL1	Lung	1.39531e-05	0.587016	0.392728	0.793658	0.192233	Cis	6.5	3.07891e-06	chr17	46184387	T	C	b38	chr17	46029916	46225389	0	Lung_cells_Schmitt2016	17.0377	Brain_Cerebellar_Hemisphere	30.3753	Heart_Left_Ventricle	3.72435
rs62060921	ENSG00000120071.13	KANSL1	Lung	1.39531e-05	0.587016	0.391262	0.775736	0.192233	Cis	6.5	3.0789e-06	chr17	46186113	T	C	b38	chr17	46029916	46225389	0	Lung_cells_Schmitt2016	17.0377	Brain_Cerebellar_Hemisphere	30.3753	Heart_Left_Ventricle	3.72435
rs62060922	ENSG00000120071.13	KANSL1	Lung	1.39531e-05	0.587016	0.412322	0.798339	0.192233	Cis	6.5	3.0789e-06	chr17	46186363	C	G	b38	chr17	46029916	46225389	0	Lung_cells_Schmitt2016	17.0377	Brain_Cerebellar_Hemisphere	30.3753	Heart_Left_Ventricle	3.72435
rs2696705	ENSG00000120071.13	KANSL1	Lung	1.39531e-05	0.587016	0.400275	0.777801	0.192233	Cis	6.5	3.0789e-06	chr17	46186599	T	C	b38	chr17	46029916	46225389	0	Lung_cells_Schmitt2016	17.0377	Brain_Cerebellar_Hemisphere	30.3753	Heart_Left_Ventricle	3.72435
rs2696706	ENSG00000120071.13	KANSL1	Lung	1.39531e-05	0.587016	0.418093	0.797681	0.192233	Cis	6.5	3.07891e-06	chr17	46186679	T	C	b38	chr17	46029916	46225389	0	Lung_cells_Schmitt2016	17.0377	Brain_Cerebellar_Hemisphere	30.3753	Heart_Left_Ventricle	3.72435
rs2696707	ENSG00000120071.13	KANSL1	Lung	1.12525e-05	0.60262	0.420753	0.803146	0.191262	Cis	6.5	1.63822e-06	chr17	46187351	A	C	b38	chr17	46029916	46225389	0	Lung_cells_Schmitt2016	17.0377	Brain_Cerebellar_Hemisphere	30.3753	Heart_Left_Ventricle	3.72435
rs2696708	ENSG00000120071.13	KANSL1	Lung	1.39531e-05	0.587016	0.41074	0.78409	0.192233	Cis	6.5	3.0789e-06	chr17	46187577	T	C	b38	chr17	46029916	46225389	0	Lung_cells_Schmitt2016	17.0377	Brain_Cerebellar_Hemisphere	30.3753	Heart_Left_Ventricle	3.72435
rs2532243	ENSG00000120071.13	KANSL1	Lung	1.39531e-05	0.587016	0.405395	0.788986	0.192233	Cis	6.5	3.0789e-06	chr17	46187962	A	G	b38	chr17	46029916	46225389	0	Lung_cells_Schmitt2016	17.0377	Brain_Cerebellar_Hemisphere	30.3753	Heart_Left_Ventricle	3.72435
rs2532241	ENSG00000120071.13	KANSL1	Lung	1.39531e-05	0.587016	0.408514	0.784085	0.192233	Cis	6.5	3.07891e-06	chr17	46188336	A	T	b38	chr17	46029916	46225389	0	Lung_cells_Schmitt2016	17.0377	Brain_Cerebellar_Hemisphere	30.3753	Heart_Left_Ventricle	3.72435
rs2732589	ENSG00000120071.13	KANSL1	Lung	1.39531e-05	0.587016	0.419297	0.789582	0.192233	Cis	6.5	3.0789e-06	chr17	46188656	A	G	b38	chr17	46029916	46225389	0	Lung_cells_Schmitt2016	17.0377	Brain_Cerebellar_Hemisphere	30.3753	Heart_Left_Ventricle	3.72435
rs2696566	ENSG00000120071.13	KANSL1	Lung	1.39531e-05	0.587016	0.405642	0.783441	0.192233	Cis	6.5	3.0789e-06	chr17	46189165	G	A	b38	chr17	46029916	46225389	0	Lung_cells_Schmitt2016	17.0377	Brain_Cerebellar_Hemisphere	30.3753	Heart_Left_Ventricle	3.72435
rs2732595	ENSG00000120071.13	KANSL1	Lung	1.39531e-05	0.587016	0.410425	0.792486	0.192233	Cis	6.5	3.0789e-06	chr17	46189861	A	G	b38	chr17	46029916	46225389	0	Lung_cells_Schmitt2016	17.0377	Brain_Cerebellar_Hemisphere	30.3753	Heart_Left_Ventricle	3.72435
rs112560196	ENSG00000120071.13	KANSL1	Lung	2.18174e-05	0.572609	0.409556	0.772441	0.191262	Cis	4.5	4.87284e-06	chr17	46122712	A	T	b38	chr17	46029916	46225389	0	Lung_cells_Schmitt2016	17.0377	Brain_Cerebellar_Hemisphere	30.3753	Heart_Left_Ventricle	3.72435
rs75652502	ENSG00000120071.13	KANSL1	Lung	1.39531e-05	0.587016	0.394939	0.782746	0.192233	Cis	4.5	3.07891e-06	chr17	46123144	C	A	b38	chr17	46029916	46225389	0	Lung_cells_Schmitt2016	17.0377	Brain_Cerebellar_Hemisphere	30.3753	Heart_Left_Ventricle	3.72435
rs74348235	ENSG00000120071.13	KANSL1	Lung	1.39531e-05	0.587016	0.410594	0.782023	0.192233	Cis	6.5	3.0789e-06	chr17	46088486	A	G	b38	chr17	46029916	46225389	0	Lung_cells_Schmitt2016	17.0377	Brain_Cerebellar_Hemisphere	30.3753	Heart_Left_Ventricle	3.72435
rs62061764	ENSG00000120071.13	KANSL1	Lung	1.39531e-05	0.587016	0.398794	0.790149	0.192233	Cis	6.5	3.0789e-06	chr17	46088831	A	G	b38	chr17	46029916	46225389	0	Lung_cells_Schmitt2016	17.0377	Brain_Cerebellar_Hemisphere	30.3753	Heart_Left_Ventricle	3.72435
rs17660167	ENSG00000120071.13	KANSL1	Lung	1.39531e-05	0.587016	0.407636	0.792502	0.192233	Cis	6.5	3.0789e-06	chr17	46088945	C	T	b38	chr17	46029916	46225389	0	Lung_cells_Schmitt2016	17.0377	Brain_Cerebellar_Hemisphere	30.3753	Heart_Left_Ventricle	3.72435
rs17660228	ENSG00000120071.13	KANSL1	Lung	1.39531e-05	0.587016	0.407906	0.775529	0.192233	Cis	6.5	3.07891e-06	chr17	46089134	G	A	b38	chr17	46029916	46225389	0	Lung_cells_Schmitt2016	17.0377	Brain_Cerebellar_Hemisphere	30.3753	Heart_Left_Ventricle	3.72435
rs17660251	ENSG00000120071.13	KANSL1	Lung	1.39531e-05	0.587016	0.420387	0.782849	0.192233	Cis	6.5	3.0789e-06	chr17	46089280	C	T	b38	chr17	46029916	46225389	0	Lung_cells_Schmitt2016	17.0377	Brain_Cerebellar_Hemisphere	30.3753	Heart_Left_Ventricle	3.72435
rs17660294	ENSG00000120071.13	KANSL1	Lung	1.39531e-05	0.587016	0.418815	0.781628	0.192233	Cis	6.5	3.0789e-06	chr17	46089735	T	C	b38	chr17	46029916	46225389	0	Lung_cells_Schmitt2016	17.0377	Brain_Cerebellar_Hemisphere	30.3753	Heart_Left_Ventricle	3.72435
rs62061766	ENSG00000120071.13	KANSL1	Lung	1.39531e-05	0.587016	0.422881	0.773031	0.192233	Cis	6.5	3.0789e-06	chr17	46090098	G	A	b38	chr17	46029916	46225389	0	Lung_cells_Schmitt2016	17.0377	Brain_Cerebellar_Hemisphere	30.3753	Heart_Left_Ventricle	3.72435
rs79923630	ENSG00000120071.13	KANSL1	Lung	1.39531e-05	0.587016	0.414399	0.779235	0.192233	Cis	6.5	3.07891e-06	chr17	46090295	G	T	b38	chr17	46029916	46225389	0	Lung_cells_Schmitt2016	17.0377	Brain_Cerebellar_Hemisphere	30.3753	Heart_Left_Ventricle	3.72435
rs62061767	ENSG00000120071.13	KANSL1	Lung	1.39531e-05	0.587016	0.415337	0.783036	0.192233	Cis	6.5	3.0789e-06	chr17	46090363	A	G	b38	chr17	46029916	46225389	0	Lung_cells_Schmitt2016	17.0377	Brain_Cerebellar_Hemisphere	30.3753	Heart_Left_Ventricle	3.72435
rs111364350	ENSG00000120071.13	KANSL1	Lung	1.39531e-05	0.587016	0.404993	0.786429	0.192233	Cis	6.5	3.0789e-06	chr17	46091142	C	T	b38	chr17	46029916	46225389	0	Lung_cells_Schmitt2016	17.0377	Brain_Cerebellar_Hemisphere	30.3753	Heart_Left_Ventricle	3.72435
rs1918788	ENSG00000120071.13	KANSL1	Lung	1.39531e-05	0.587016	0.418513	0.779632	0.192233	Cis	4	3.0789e-06	chr17	46190251	A	G	b38	chr17	46029916	46225389	0	Lung_cells_Schmitt2016	17.0377	Brain_Cerebellar_Hemisphere	30.3753	Heart_Left_Ventricle	3.72435
rs2696526	ENSG00000120071.13	KANSL1	Lung	1.39531e-05	0.587016	0.398178	0.794997	0.192233	Cis	4	3.0789e-06	chr17	46190497	G	A	b38	chr17	46029916	46225389	0	Lung_cells_Schmitt2016	17.0377	Brain_Cerebellar_Hemisphere	30.3753	Heart_Left_Ventricle	3.72435
rs2696523	ENSG00000120071.13	KANSL1	Lung	1.39531e-05	0.587016	0.393746	0.767798	0.192233	Cis	4	3.07891e-06	chr17	46190538	T	C	b38	chr17	46029916	46225389	0	Lung_cells_Schmitt2016	17.0377	Brain_Cerebellar_Hemisphere	30.3753	Heart_Left_Ventricle	3.72435
rs2141298	ENSG00000120071.13	KANSL1	Lung	1.39531e-05	0.587016	0.414153	0.76586	0.192233	Cis	4	3.0789e-06	chr17	46191122	C	T	b38	chr17	46029916	46225389	0	Lung_cells_Schmitt2016	17.0377	Brain_Cerebellar_Hemisphere	30.3753	Heart_Left_Ventricle	3.72435
rs2732596	ENSG00000120071.13	KANSL1	Lung	2.65542e-05	0.578846	0.394868	0.774914	0.192233	Cis	4	5.9739e-06	chr17	46192180	C	T	b38	chr17	46029916	46225389	0	Lung_cells_Schmitt2016	17.0377	Brain_Cerebellar_Hemisphere	30.3753	Heart_Left_Ventricle	3.72435
rs11079733	ENSG00000120071.13	KANSL1	Lung	1.39531e-05	0.587016	0.402012	0.768245	0.192233	Cis	4	3.0789e-06	chr17	46192598	T	A	b38	chr17	46029916	46225389	0	Lung_cells_Schmitt2016	17.0377	Brain_Cerebellar_Hemisphere	30.3753	Heart_Left_Ventricle	3.72435
rs2696633	ENSG00000120071.13	KANSL1	Lung	1.39531e-05	0.587016	0.407261	0.775265	0.192233	Cis	4	3.07891e-06	chr17	46192693	A	T	b38	chr17	46029916	46225389	0	Lung_cells_Schmitt2016	17.0377	Brain_Cerebellar_Hemisphere	30.3753	Heart_Left_Ventricle	3.72435
rs2732658	ENSG00000120071.13	KANSL1	Lung	1.39531e-05	0.587016	0.432118	0.788489	0.192233	Cis	4	3.0789e-06	chr17	46193786	G	A	b38	chr17	46029916	46225389	0	Lung_cells_Schmitt2016	17.0377	Brain_Cerebellar_Hemisphere	30.3753	Heart_Left_Ventricle	3.72435
rs2532235	ENSG00000120071.13	KANSL1	Lung	1.39531e-05	0.587016	0.39242	0.778878	0.192233	Cis	4	3.0789e-06	chr17	46194634	G	A	b38	chr17	46029916	46225389	0	Lung_cells_Schmitt2016	17.0377	Brain_Cerebellar_Hemisphere	30.3753	Heart_Left_Ventricle	3.72435
rs2532234	ENSG00000120071.13	KANSL1	Lung	1.39531e-05	0.587016	0.405685	0.792531	0.192233	Cis	4	3.0789e-06	chr17	46194900	A	G	b38	chr17	46029916	46225389	0	Lung_cells_Schmitt2016	17.0377	Brain_Cerebellar_Hemisphere	30.3753	Heart_Left_Ventricle	3.72435
rs17663792	ENSG00000120071.13	KANSL1	Lung	1.39531e-05	0.587016	0.417727	0.782665	0.192233	Cis	4	3.07891e-06	chr17	46195186	C	T	b38	chr17	46029916	46225389	0	Lung_cells_Schmitt2016	17.0377	Brain_Cerebellar_Hemisphere	30.3753	Heart_Left_Ventricle	3.72435
rs2732660	ENSG00000120071.13	KANSL1	Lung	1.39531e-05	0.587016	0.414036	0.773037	0.192233	Cis	4	3.0789e-06	chr17	46195313	G	C	b38	chr17	46029916	46225389	0	Lung_cells_Schmitt2016	17.0377	Brain_Cerebellar_Hemisphere	30.3753	Heart_Left_Ventricle	3.72435
rs2696438	ENSG00000120071.13	KANSL1	Lung	1.39531e-05	0.587016	0.41908	0.773933	0.192233	Cis	4	3.0789e-06	chr17	46195562	C	A	b38	chr17	46029916	46225389	0	Lung_cells_Schmitt2016	17.0377	Brain_Cerebellar_Hemisphere	30.3753	Heart_Left_Ventricle	3.72435
rs2532233	ENSG00000120071.13	KANSL1	Lung	1.39531e-05	0.587016	0.436563	0.812781	0.192233	Cis	4	3.0789e-06	chr17	46195852	C	T	b38	chr17	46029916	46225389	0	Lung_cells_Schmitt2016	17.0377	Brain_Cerebellar_Hemisphere	30.3753	Heart_Left_Ventricle	3.72435
rs2696439	ENSG00000120071.13	KANSL1	Lung	1.39531e-05	0.587016	0.396716	0.790395	0.192233	Cis	4	3.07891e-06	chr17	46195898	G	A	b38	chr17	46029916	46225389	0	Lung_cells_Schmitt2016	17.0377	Brain_Cerebellar_Hemisphere	30.3753	Heart_Left_Ventricle	3.72435
rs2696440	ENSG00000120071.13	KANSL1	Lung	1.39531e-05	0.587016	0.409924	0.790258	0.192233	Cis	4	3.0789e-06	chr17	46197194	T	C	b38	chr17	46029916	46225389	0	Lung_cells_Schmitt2016	17.0377	Brain_Cerebellar_Hemisphere	30.3753	Heart_Left_Ventricle	3.72435
rs2696442	ENSG00000120071.13	KANSL1	Lung	1.39531e-05	0.587016	0.404488	0.799763	0.192233	Cis	4	3.0789e-06	chr17	46197669	T	G	b38	chr17	46029916	46225389	0	Lung_cells_Schmitt2016	17.0377	Brain_Cerebellar_Hemisphere	30.3753	Heart_Left_Ventricle	3.72435
rs1918784	ENSG00000120071.13	KANSL1	Lung	1.39531e-05	0.587016	0.406695	0.786878	0.192233	Cis	4	3.0789e-06	chr17	46198647	G	A	b38	chr17	46029916	46225389	0	Lung_cells_Schmitt2016	17.0377	Brain_Cerebellar_Hemisphere	30.3753	Heart_Left_Ventricle	3.72435
rs1918785	ENSG00000120071.13	KANSL1	Lung	1.39531e-05	0.587016	0.420597	0.787721	0.192233	Cis	4	3.07891e-06	chr17	46198964	T	C	b38	chr17	46029916	46225389	0	Lung_cells_Schmitt2016	17.0377	Brain_Cerebellar_Hemisphere	30.3753	Heart_Left_Ventricle	3.72435
rs2696443	ENSG00000120071.13	KANSL1	Lung	1.39531e-05	0.587016	0.410486	0.792978	0.192233	Cis	4	3.0789e-06	chr17	46199455	G	A	b38	chr17	46029916	46225389	0	Lung_cells_Schmitt2016	17.0377	Brain_Cerebellar_Hemisphere	30.3753	Heart_Left_Ventricle	3.72435
rs2532229	ENSG00000120071.13	KANSL1	Lung	1.39531e-05	0.587016	0.410254	0.796205	0.192233	Cis	4	3.0789e-06	chr17	46199899	A	C	b38	chr17	46029916	46225389	0	Lung_cells_Schmitt2016	17.0377	Brain_Cerebellar_Hemisphere	30.3753	Heart_Left_Ventricle	3.72435
rs2732665	ENSG00000120071.13	KANSL1	Lung	1.39531e-05	0.587016	0.411641	0.788831	0.192233	Cis	4	3.0789e-06	chr17	46200325	T	C	b38	chr17	46029916	46225389	0	Lung_cells_Schmitt2016	17.0377	Brain_Cerebellar_Hemisphere	30.3753	Heart_Left_Ventricle	3.72435
rs2532228	ENSG00000120071.13	KANSL1	Lung	1.39531e-05	0.587016	0.411013	0.775493	0.192233	Cis	4	3.07891e-06	chr17	46200452	A	G	b38	chr17	46029916	46225389	0	Lung_cells_Schmitt2016	17.0377	Brain_Cerebellar_Hemisphere	30.3753	Heart_Left_Ventricle	3.72435
rs2532226	ENSG00000120071.13	KANSL1	Lung	1.39531e-05	0.587016	0.414287	0.764701	0.192233	Cis	4	3.0789e-06	chr17	46200501	G	A	b38	chr17	46029916	46225389	0	Lung_cells_Schmitt2016	17.0377	Brain_Cerebellar_Hemisphere	30.3753	Heart_Left_Ventricle	3.72435
rs2532225	ENSG00000120071.13	KANSL1	Lung	1.48001e-05	0.582748	0.407548	0.785936	0.193204	Cis	4	3.27319e-06	chr17	46200557	G	A	b38	chr17	46029916	46225389	0	Lung_cells_Schmitt2016	17.0377	Brain_Cerebellar_Hemisphere	30.3753	Heart_Left_Ventricle	3.72435
rs17664048	ENSG00000120071.13	KANSL1	Lung	1.39531e-05	0.587016	0.418532	0.777261	0.192233	Cis	4	3.0789e-06	chr17	46201376	A	G	b38	chr17	46029916	46225389	0	Lung_cells_Schmitt2016	17.0377	Brain_Cerebellar_Hemisphere	30.3753	Heart_Left_Ventricle	3.72435
rs1918786	ENSG00000120071.13	KANSL1	Lung	1.39531e-05	0.587016	0.419607	0.793863	0.192233	Cis	4	3.07891e-06	chr17	46201735	A	G	b38	chr17	46029916	46225389	0	Lung_cells_Schmitt2016	17.0377	Brain_Cerebellar_Hemisphere	30.3753	Heart_Left_Ventricle	3.72435
rs1918787	ENSG00000120071.13	KANSL1	Lung	1.39531e-05	0.587016	0.40368	0.77295	0.192233	Cis	4	3.0789e-06	chr17	46201886	A	G	b38	chr17	46029916	46225389	0	Lung_cells_Schmitt2016	17.0377	Brain_Cerebellar_Hemisphere	30.3753	Heart_Left_Ventricle	3.72435
rs1358438	ENSG00000120071.13	KANSL1	Lung	1.39531e-05	0.587016	0.408659	0.787154	0.192233	Cis	4	3.0789e-06	chr17	46202394	G	A	b38	chr17	46029916	46225389	0	Lung_cells_Schmitt2016	17.0377	Brain_Cerebellar_Hemisphere	30.3753	Heart_Left_Ventricle	3.72435
rs2732675	ENSG00000120071.13	KANSL1	Lung	1.39531e-05	0.587016	0.392648	0.767776	0.192233	Cis	4	3.0789e-06	chr17	46202822	T	A	b38	chr17	46029916	46225389	0	Lung_cells_Schmitt2016	17.0377	Brain_Cerebellar_Hemisphere	30.3753	Heart_Left_Ventricle	3.72435
rs2668660	ENSG00000120071.13	KANSL1	Lung	1.39531e-05	0.587016	0.401654	0.778966	0.192233	Cis	4	3.07891e-06	chr17	46203157	A	G	b38	chr17	46029916	46225389	0	Lung_cells_Schmitt2016	17.0377	Brain_Cerebellar_Hemisphere	30.3753	Heart_Left_Ventricle	3.72435
rs2732673	ENSG00000120071.13	KANSL1	Lung	1.39531e-05	0.587016	0.405989	0.777019	0.192233	Cis	4	3.0789e-06	chr17	46203536	G	C	b38	chr17	46029916	46225389	0	Lung_cells_Schmitt2016	17.0377	Brain_Cerebellar_Hemisphere	30.3753	Heart_Left_Ventricle	3.72435
rs56257094	ENSG00000120071.13	KANSL1	Lung	1.39531e-05	0.587016	0.410031	0.771823	0.192233	Cis	7.5	3.0789e-06	chr17	46124301	G	A	b38	chr17	46029916	46225389	0	Lung_cells_Schmitt2016	17.0377	Brain_Cerebellar_Hemisphere	30.3753	Heart_Left_Ventricle	3.72435
rs55672516	ENSG00000120071.13	KANSL1	Lung	1.39531e-05	0.587016	0.413212	0.805256	0.192233	Cis	7.5	3.0789e-06	chr17	46124314	A	C	b38	chr17	46029916	46225389	0	Lung_cells_Schmitt2016	17.0377	Brain_Cerebellar_Hemisphere	30.3753	Heart_Left_Ventricle	3.72435
rs112073200	ENSG00000120071.13	KANSL1	Lung	1.39531e-05	0.587016	0.389076	0.780123	0.192233	Cis	7.5	3.07891e-06	chr17	46124425	G	C	b38	chr17	46029916	46225389	0	Lung_cells_Schmitt2016	17.0377	Brain_Cerebellar_Hemisphere	30.3753	Heart_Left_Ventricle	3.72435
rs62063163	ENSG00000120071.13	KANSL1	Lung	1.39531e-05	0.587016	0.403169	0.781476	0.192233	Cis	7.5	3.0789e-06	chr17	46124499	C	T	b38	chr17	46029916	46225389	0	Lung_cells_Schmitt2016	17.0377	Brain_Cerebellar_Hemisphere	30.3753	Heart_Left_Ventricle	3.72435
rs62063164	ENSG00000120071.13	KANSL1	Lung	1.39531e-05	0.587016	0.418134	0.767413	0.192233	Cis	7.5	3.0789e-06	chr17	46124521	C	T	b38	chr17	46029916	46225389	0	Lung_cells_Schmitt2016	17.0377	Brain_Cerebellar_Hemisphere	30.3753	Heart_Left_Ventricle	3.72435
rs62063165	ENSG00000120071.13	KANSL1	Lung	1.39531e-05	0.587016	0.415304	0.793704	0.192233	Cis	7.5	3.0789e-06	chr17	46124781	A	G	b38	chr17	46029916	46225389	0	Lung_cells_Schmitt2016	17.0377	Brain_Cerebellar_Hemisphere	30.3753	Heart_Left_Ventricle	3.72435
rs62063166	ENSG00000120071.13	KANSL1	Lung	1.39531e-05	0.587016	0.395024	0.780501	0.192233	Cis	7.5	3.07891e-06	chr17	46124865	A	G	b38	chr17	46029916	46225389	0	Lung_cells_Schmitt2016	17.0377	Brain_Cerebellar_Hemisphere	30.3753	Heart_Left_Ventricle	3.72435
rs55669501	ENSG00000120071.13	KANSL1	Lung	1.39531e-05	0.587016	0.388898	0.766238	0.192233	Cis	7.5	3.0789e-06	chr17	46125198	G	A	b38	chr17	46029916	46225389	0	Lung_cells_Schmitt2016	17.0377	Brain_Cerebellar_Hemisphere	30.3753	Heart_Left_Ventricle	3.72435
rs55686102	ENSG00000120071.13	KANSL1	Lung	1.39531e-05	0.587016	0.415784	0.788015	0.192233	Cis	7.5	3.0789e-06	chr17	46125242	C	T	b38	chr17	46029916	46225389	0	Lung_cells_Schmitt2016	17.0377	Brain_Cerebellar_Hemisphere	30.3753	Heart_Left_Ventricle	3.72435
rs55885063	ENSG00000120071.13	KANSL1	Lung	1.39531e-05	0.587016	0.409225	0.760329	0.192233	Cis	7.5	3.0789e-06	chr17	46125586	C	G	b38	chr17	46029916	46225389	0	Lung_cells_Schmitt2016	17.0377	Brain_Cerebellar_Hemisphere	30.3753	Heart_Left_Ventricle	3.72435
rs56273589	ENSG00000120071.13	KANSL1	Lung	1.39531e-05	0.587016	0.412344	0.764489	0.192233	Cis	7.5	3.07891e-06	chr17	46125765	C	G	b38	chr17	46029916	46225389	0	Lung_cells_Schmitt2016	17.0377	Brain_Cerebellar_Hemisphere	30.3753	Heart_Left_Ventricle	3.72435
rs727425	ENSG00000120071.13	KANSL1	Lung	1.39531e-05	0.587016	0.413112	0.780198	0.192233	Cis	5	3.0789e-06	chr17	46118129	G	A	b38	chr17	46029916	46225389	0	Lung_cells_Schmitt2016	17.0377	Brain_Cerebellar_Hemisphere	30.3753	Heart_Left_Ventricle	3.72435
rs2532269	ENSG00000120071.13	KANSL1	Lung	2.63241e-05	0.559136	0.381771	0.740949	0.196117	Cis	6.5	5.92049e-06	chr17	46172742	T	C	b38	chr17	46029916	46225389	0	Lung_cells_Schmitt2016	17.0377	Brain_Cerebellar_Hemisphere	30.3753	Heart_Left_Ventricle	3.72435
rs2532267	ENSG00000120071.13	KANSL1	Lung	1.39531e-05	0.587016	0.417805	0.776403	0.192233	Cis	6.5	3.0789e-06	chr17	46173250	G	A	b38	chr17	46029916	46225389	0	Lung_cells_Schmitt2016	17.0377	Brain_Cerebellar_Hemisphere	30.3753	Heart_Left_Ventricle	3.72435
rs956329	ENSG00000120071.13	KANSL1	Lung	1.39531e-05	0.587016	0.418938	0.795621	0.192233	Cis	6.5	3.0789e-06	chr17	46173864	T	C	b38	chr17	46029916	46225389	0	Lung_cells_Schmitt2016	17.0377	Brain_Cerebellar_Hemisphere	30.3753	Heart_Left_Ventricle	3.72435
rs62060916	ENSG00000120071.13	KANSL1	Lung	1.39531e-05	0.587016	0.416927	0.777674	0.192233	Cis	6.5	3.07891e-06	chr17	46174216	T	C	b38	chr17	46029916	46225389	0	Lung_cells_Schmitt2016	17.0377	Brain_Cerebellar_Hemisphere	30.3753	Heart_Left_Ventricle	3.72435
rs2696665	ENSG00000120071.13	KANSL1	Lung	1.39531e-05	0.587016	0.416945	0.804422	0.192233	Cis	6.5	3.0789e-06	chr17	46174403	A	G	b38	chr17	46029916	46225389	0	Lung_cells_Schmitt2016	17.0377	Brain_Cerebellar_Hemisphere	30.3753	Heart_Left_Ventricle	3.72435
rs2696666	ENSG00000120071.13	KANSL1	Lung	1.39531e-05	0.587016	0.409307	0.780748	0.192233	Cis	6.5	3.0789e-06	chr17	46174606	G	A	b38	chr17	46029916	46225389	0	Lung_cells_Schmitt2016	17.0377	Brain_Cerebellar_Hemisphere	30.3753	Heart_Left_Ventricle	3.72435
rs2732644	ENSG00000120071.13	KANSL1	Lung	1.39531e-05	0.587016	0.406653	0.778023	0.192233	Cis	6.5	3.0789e-06	chr17	46174732	C	T	b38	chr17	46029916	46225389	0	Lung_cells_Schmitt2016	17.0377	Brain_Cerebellar_Hemisphere	30.3753	Heart_Left_Ventricle	3.72435
rs2532265	ENSG00000120071.13	KANSL1	Lung	1.39531e-05	0.587016	0.403342	0.78845	0.192233	Cis	6.5	3.07891e-06	chr17	46174831	G	T	b38	chr17	46029916	46225389	0	Lung_cells_Schmitt2016	17.0377	Brain_Cerebellar_Hemisphere	30.3753	Heart_Left_Ventricle	3.72435
rs2532264	ENSG00000120071.13	KANSL1	Lung	1.39531e-05	0.587016	0.410498	0.780565	0.192233	Cis	6.5	3.0789e-06	chr17	46175050	G	C	b38	chr17	46029916	46225389	0	Lung_cells_Schmitt2016	17.0377	Brain_Cerebellar_Hemisphere	30.3753	Heart_Left_Ventricle	3.72435
rs17585644	ENSG00000120071.13	KANSL1	Lung	1.39531e-05	0.587016	0.41268	0.76625	0.192233	Cis	7.5	3.0789e-06	chr17	46167215	T	C	b38	chr17	46029916	46225389	0	Lung_cells_Schmitt2016	17.0377	Brain_Cerebellar_Hemisphere	30.3753	Heart_Left_Ventricle	3.72435
rs2696657	ENSG00000120071.13	KANSL1	Lung	1.39531e-05	0.587016	0.417494	0.782316	0.192233	Cis	7.5	3.07891e-06	chr17	46167560	T	G	b38	chr17	46029916	46225389	0	Lung_cells_Schmitt2016	17.0377	Brain_Cerebellar_Hemisphere	30.3753	Heart_Left_Ventricle	3.72435
rs2696659	ENSG00000120071.13	KANSL1	Lung	1.39531e-05	0.587016	0.407897	0.775739	0.192233	Cis	7.5	3.0789e-06	chr17	46168510	A	G	b38	chr17	46029916	46225389	0	Lung_cells_Schmitt2016	17.0377	Brain_Cerebellar_Hemisphere	30.3753	Heart_Left_Ventricle	3.72435
rs2696660	ENSG00000120071.13	KANSL1	Lung	1.39531e-05	0.587016	0.417062	0.789006	0.192233	Cis	7.5	3.0789e-06	chr17	46168845	A	G	b38	chr17	46029916	46225389	0	Lung_cells_Schmitt2016	17.0377	Brain_Cerebellar_Hemisphere	30.3753	Heart_Left_Ventricle	3.72435
rs2532278	ENSG00000120071.13	KANSL1	Lung	1.12525e-05	0.6148	0.438554	0.810055	0.190196	Cis	7.5	1.62649e-06	chr17	46169039	C	A	b38	chr17	46029916	46225389	0	Lung_cells_Schmitt2016	17.0377	Brain_Cerebellar_Hemisphere	30.3753	Heart_Left_Ventricle	3.72435
rs2532276	ENSG00000120071.13	KANSL1	Lung	1.39531e-05	0.587016	0.425215	0.793188	0.192233	Cis	7.5	3.07891e-06	chr17	46169258	C	A	b38	chr17	46029916	46225389	0	Lung_cells_Schmitt2016	17.0377	Brain_Cerebellar_Hemisphere	30.3753	Heart_Left_Ventricle	3.72435
rs2532275	ENSG00000120071.13	KANSL1	Lung	1.39531e-05	0.587016	0.416735	0.787805	0.192233	Cis	7.5	3.0789e-06	chr17	46169631	G	A	b38	chr17	46029916	46225389	0	Lung_cells_Schmitt2016	17.0377	Brain_Cerebellar_Hemisphere	30.3753	Heart_Left_Ventricle	3.72435
rs2532274	ENSG00000120071.13	KANSL1	Lung	0.000115609	0.490213	0.328375	0.687279	0.212621	Cis	7.5	2.64635e-05	chr17	46169798	A	G	b38	chr17	46029916	46225389	0	Lung_cells_Schmitt2016	17.0377	Brain_Cerebellar_Hemisphere	30.3753	Heart_Left_Ventricle	3.72435
rs10514901	ENSG00000120071.13	KANSL1	Lung	1.39531e-05	0.587016	0.417712	0.776781	0.192233	Cis	6	3.0789e-06	chr17	46117369	G	T	b38	chr17	46029916	46225389	0	Lung_cells_Schmitt2016	17.0377	Brain_Cerebellar_Hemisphere	30.3753	Heart_Left_Ventricle	3.72435
rs17577496	ENSG00000120071.13	KANSL1	Lung	1.39531e-05	0.587016	0.391528	0.778426	0.192233	Cis	6	3.07891e-06	chr17	46117469	T	C	b38	chr17	46029916	46225389	0	Lung_cells_Schmitt2016	17.0377	Brain_Cerebellar_Hemisphere	30.3753	Heart_Left_Ventricle	3.72435
rs62061851	ENSG00000120071.13	KANSL1	Lung	1.39531e-05	0.587016	0.400306	0.780391	0.192233	Cis	6	3.0789e-06	chr17	46117525	C	T	b38	chr17	46029916	46225389	0	Lung_cells_Schmitt2016	17.0377	Brain_Cerebellar_Hemisphere	30.3753	Heart_Left_Ventricle	3.72435
rs62061852	ENSG00000120071.13	KANSL1	Lung	1.39531e-05	0.587016	0.424235	0.797524	0.192233	Cis	6	3.0789e-06	chr17	46118058	A	C	b38	chr17	46029916	46225389	0	Lung_cells_Schmitt2016	17.0377	Brain_Cerebellar_Hemisphere	30.3753	Heart_Left_Ventricle	3.72435
rs2696557	ENSG00000120071.13	KANSL1	Lung	1.39531e-05	0.593565	0.42734	0.788328	0.191262	Cis	1	2.38273e-06	chr17	46269852	C	A	b38	chr17	46029916	46225389	44463	Lung_cells_Schmitt2016	17.0377	Brain_Cerebellar_Hemisphere	30.3753	Heart_Left_Ventricle	3.72435
rs2532273	ENSG00000120071.13	KANSL1	Lung	1.39531e-05	0.587016	0.421239	0.799326	0.192233	Cis	8.5	3.0789e-06	chr17	46169948	C	T	b38	chr17	46029916	46225389	0	Lung_cells_Schmitt2016	17.0377	Brain_Cerebellar_Hemisphere	30.3753	Heart_Left_Ventricle	3.72435
rs2532272	ENSG00000120071.13	KANSL1	Lung	1.39531e-05	0.587016	0.431577	0.803777	0.192233	Cis	8.5	3.0789e-06	chr17	46170307	G	A	b38	chr17	46029916	46225389	0	Lung_cells_Schmitt2016	17.0377	Brain_Cerebellar_Hemisphere	30.3753	Heart_Left_Ventricle	3.72435
rs2532271	ENSG00000120071.13	KANSL1	Lung	1.39531e-05	0.587016	0.413781	0.786038	0.192233	Cis	8.5	3.0789e-06	chr17	46170676	G	A	b38	chr17	46029916	46225389	0	Lung_cells_Schmitt2016	17.0377	Brain_Cerebellar_Hemisphere	30.3753	Heart_Left_Ventricle	3.72435
rs1881193	ENSG00000120071.13	KANSL1	Lung	1.39531e-05	0.587016	0.408808	0.784246	0.192233	Cis	8.5	3.07891e-06	chr17	46171403	T	C	b38	chr17	46029916	46225389	0	Lung_cells_Schmitt2016	17.0377	Brain_Cerebellar_Hemisphere	30.3753	Heart_Left_Ventricle	3.72435
rs1881194	ENSG00000120071.13	KANSL1	Lung	1.39531e-05	0.587016	0.395001	0.772592	0.192233	Cis	8.5	3.0789e-06	chr17	46171448	G	A	b38	chr17	46029916	46225389	0	Lung_cells_Schmitt2016	17.0377	Brain_Cerebellar_Hemisphere	30.3753	Heart_Left_Ventricle	3.72435
rs2696662	ENSG00000120071.13	KANSL1	Lung	1.39531e-05	0.587016	0.41141	0.764716	0.192233	Cis	8.5	3.0789e-06	chr17	46172255	A	G	b38	chr17	46029916	46225389	0	Lung_cells_Schmitt2016	17.0377	Brain_Cerebellar_Hemisphere	30.3753	Heart_Left_Ventricle	3.72435
rs2532270	ENSG00000120071.13	KANSL1	Lung	1.39531e-05	0.587016	0.399291	0.777765	0.192233	Cis	8.5	3.0789e-06	chr17	46172434	G	A	b38	chr17	46029916	46225389	0	Lung_cells_Schmitt2016	17.0377	Brain_Cerebellar_Hemisphere	30.3753	Heart_Left_Ventricle	3.72435
rs17660132	ENSG00000120071.13	KANSL1	Lung	1.39531e-05	0.587016	0.401905	0.760332	0.192233	Cis	1.5	3.07891e-06	chr17	46088437	T	C	b38	chr17	46029916	46225389	0	Lung_cells_Schmitt2016	17.0377	Brain_Cerebellar_Hemisphere	30.3753	Heart_Left_Ventricle	3.72435
rs1122380	ENSG00000120071.13	KANSL1	Lung	1.39531e-05	0.587016	0.426636	0.783564	0.192233	Cis	9.5	3.07891e-06	chr17	46128713	C	T	b38	chr17	46029916	46225389	0	Lung_cells_Schmitt2016	17.0377	Brain_Cerebellar_Hemisphere	30.3753	Heart_Left_Ventricle	3.72435
rs62063200	ENSG00000120071.13	KANSL1	Lung	1.39531e-05	0.587016	0.410552	0.780949	0.192233	Cis	9.5	3.0789e-06	chr17	46129116	C	T	b38	chr17	46029916	46225389	0	Lung_cells_Schmitt2016	17.0377	Brain_Cerebellar_Hemisphere	30.3753	Heart_Left_Ventricle	3.72435
rs10514903	ENSG00000120071.13	KANSL1	Lung	1.39531e-05	0.587016	0.407182	0.794488	0.192233	Cis	9.5	3.0789e-06	chr17	46129280	C	G	b38	chr17	46029916	46225389	0	Lung_cells_Schmitt2016	17.0377	Brain_Cerebellar_Hemisphere	30.3753	Heart_Left_Ventricle	3.72435
rs17661348	ENSG00000120071.13	KANSL1	Lung	1.39531e-05	0.587016	0.415002	0.782961	0.192233	Cis	9.5	3.0789e-06	chr17	46129700	A	G	b38	chr17	46029916	46225389	0	Lung_cells_Schmitt2016	17.0377	Brain_Cerebellar_Hemisphere	30.3753	Heart_Left_Ventricle	3.72435
rs17661385	ENSG00000120071.13	KANSL1	Lung	1.39531e-05	0.587016	0.404066	0.771945	0.192233	Cis	9.5	3.07891e-06	chr17	46130412	A	G	b38	chr17	46029916	46225389	0	Lung_cells_Schmitt2016	17.0377	Brain_Cerebellar_Hemisphere	30.3753	Heart_Left_Ventricle	3.72435
rs10514904	ENSG00000120071.13	KANSL1	Lung	1.60914e-05	0.602833	0.424964	0.794686	0.194175	Cis	9.5	3.56583e-06	chr17	46130521	C	T	b38	chr17	46029916	46225389	0	Lung_cells_Schmitt2016	17.0377	Brain_Cerebellar_Hemisphere	30.3753	Heart_Left_Ventricle	3.72435
rs79301522	ENSG00000120071.13	KANSL1	Lung	4.1294e-05	0.558935	0.364502	0.728841	0.191262	Cis	9.5	9.34117e-06	chr17	46130566	A	G	b38	chr17	46029916	46225389	0	Lung_cells_Schmitt2016	17.0377	Brain_Cerebellar_Hemisphere	30.3753	Heart_Left_Ventricle	3.72435
rs17661428	ENSG00000120071.13	KANSL1	Lung	1.12525e-05	0.60262	0.42379	0.784668	0.191262	Cis	9.5	1.63822e-06	chr17	46130778	C	G	b38	chr17	46029916	46225389	0	Lung_cells_Schmitt2016	17.0377	Brain_Cerebellar_Hemisphere	30.3753	Heart_Left_Ventricle	3.72435
rs17577877	ENSG00000120071.13	KANSL1	Lung	1.39531e-05	0.587016	0.417643	0.809318	0.192233	Cis	9.5	3.07891e-06	chr17	46130852	A	G	b38	chr17	46029916	46225389	0	Lung_cells_Schmitt2016	17.0377	Brain_Cerebellar_Hemisphere	30.3753	Heart_Left_Ventricle	3.72435
rs6503457	ENSG00000120071.13	KANSL1	Lung	6.93432e-05	0.480108	0.308473	0.652724	0.221359	Cis	9.5	1.57994e-05	chr17	46130946	G	T	b38	chr17	46029916	46225389	0	Lung_cells_Schmitt2016	17.0377	Brain_Cerebellar_Hemisphere	30.3753	Heart_Left_Ventricle	3.72435
rs8070942	ENSG00000120071.13	KANSL1	Lung	6.93432e-05	0.480108	0.304038	0.642834	0.221359	Cis	9.5	1.57994e-05	chr17	46131308	G	T	b38	chr17	46029916	46225389	0	Lung_cells_Schmitt2016	17.0377	Brain_Cerebellar_Hemisphere	30.3753	Heart_Left_Ventricle	3.72435
rs62063202	ENSG00000120071.13	KANSL1	Lung	1.39531e-05	0.587016	0.386355	0.770653	0.192233	Cis	9.5	3.0789e-06	chr17	46131579	C	T	b38	chr17	46029916	46225389	0	Lung_cells_Schmitt2016	17.0377	Brain_Cerebellar_Hemisphere	30.3753	Heart_Left_Ventricle	3.72435
rs17687849	ENSG00000186868.15	MAPT	Lung	8.2981e-32	1.11873	0.973855	1.25094	0.192233	Cis	2.5	6.58184e-33	chr17	45682353	A	G	b38	chr17	45894382	46028334	212029	Lung_cells_Schmitt2016	1.26847	Brain_Cerebellum	223.007	Cells_EBV-transformed_lymphocytes	0.104208
rs56400821	ENSG00000186868.15	MAPT	Lung	5.33569e-32	1.13047	0.993283	1.27537	0.190291	Cis	2.5	1.98285e-33	chr17	45682714	C	A	b38	chr17	45894382	46028334	211668	Lung_cells_Schmitt2016	1.26847	Brain_Cerebellum	223.007	Cells_EBV-transformed_lymphocytes	0.104208
rs112169475	ENSG00000186868.15	MAPT	Lung	8.2981e-32	1.11873	0.991668	1.27135	0.192233	Cis	2.5	6.58196e-33	chr17	45682826	A	G	b38	chr17	45894382	46028334	211556	Lung_cells_Schmitt2016	1.26847	Brain_Cerebellum	223.007	Cells_EBV-transformed_lymphocytes	0.104208
rs113728380	ENSG00000186868.15	MAPT	Lung	8.2981e-32	1.11873	0.958555	1.25552	0.192233	Cis	2.5	6.58184e-33	chr17	45682833	C	T	b38	chr17	45894382	46028334	211549	Lung_cells_Schmitt2016	1.26847	Brain_Cerebellum	223.007	Cells_EBV-transformed_lymphocytes	0.104208
rs17761100	ENSG00000186868.15	MAPT	Lung	8.2981e-32	1.11873	0.981099	1.25643	0.192233	Cis	2.5	6.58184e-33	chr17	45683023	A	G	b38	chr17	45894382	46028334	211359	Lung_cells_Schmitt2016	1.26847	Brain_Cerebellum	223.007	Cells_EBV-transformed_lymphocytes	0.104208
rs17761124	ENSG00000186868.15	MAPT	Lung	8.2981e-32	1.11873	0.974284	1.26122	0.192233	Cis	2.5	6.58184e-33	chr17	45683150	A	T	b38	chr17	45894382	46028334	211232	Lung_cells_Schmitt2016	1.26847	Brain_Cerebellum	223.007	Cells_EBV-transformed_lymphocytes	0.104208
rs62055704	ENSG00000186868.15	MAPT	Lung	8.2981e-32	1.11873	0.974996	1.2473	0.192233	Cis	2.5	6.58196e-33	chr17	45683211	G	A	b38	chr17	45894382	46028334	211171	Lung_cells_Schmitt2016	1.26847	Brain_Cerebellum	223.007	Cells_EBV-transformed_lymphocytes	0.104208
rs62055705	ENSG00000186868.15	MAPT	Lung	8.2981e-32	1.11873	0.984869	1.28234	0.192233	Cis	2.5	6.58184e-33	chr17	45683233	A	C	b38	chr17	45894382	46028334	211149	Lung_cells_Schmitt2016	1.26847	Brain_Cerebellum	223.007	Cells_EBV-transformed_lymphocytes	0.104208
rs62055706	ENSG00000186868.15	MAPT	Lung	8.2981e-32	1.11873	0.981691	1.27148	0.192233	Cis	2.5	6.58184e-33	chr17	45683319	T	C	b38	chr17	45894382	46028334	211063	Lung_cells_Schmitt2016	1.26847	Brain_Cerebellum	223.007	Cells_EBV-transformed_lymphocytes	0.104208
rs75115093	ENSG00000186868.15	MAPT	Lung	8.2981e-32	1.11873	0.980922	1.26454	0.192233	Cis	2.5	6.58184e-33	chr17	45684015	A	G	b38	chr17	45894382	46028334	210367	Lung_cells_Schmitt2016	1.26847	Brain_Cerebellum	223.007	Cells_EBV-transformed_lymphocytes	0.104208
rs62055707	ENSG00000186868.15	MAPT	Lung	8.2981e-32	1.11873	0.967617	1.25805	0.192233	Cis	2.5	6.58209e-33	chr17	45684116	T	C	b38	chr17	45894382	46028334	210266	Lung_cells_Schmitt2016	1.26847	Brain_Cerebellum	223.007	Cells_EBV-transformed_lymphocytes	0.104208
rs16941035	ENSG00000186868.15	MAPT	Lung	2.81981e-20	0.843464	0.711646	1.01321	0.263107	Cis	2.5	3.50823e-21	chr17	45684153	T	G	b38	chr17	45894382	46028334	210229	Lung_cells_Schmitt2016	1.26847	Brain_Cerebellum	223.007	Cells_EBV-transformed_lymphocytes	0.104208
rs16941038	ENSG00000186868.15	MAPT	Lung	2.81981e-20	0.843464	0.703855	1.01022	0.263107	Cis	2.5	3.50823e-21	chr17	45684199	T	C	b38	chr17	45894382	46028334	210183	Lung_cells_Schmitt2016	1.26847	Brain_Cerebellum	223.007	Cells_EBV-transformed_lymphocytes	0.104208
rs2049515	ENSG00000186868.15	MAPT	Lung	4.58097e-31	1.10479	0.966261	1.2481	0.191262	Cis	2.5	5.1243e-32	chr17	45684490	C	T	b38	chr17	45894382	46028334	209892	Lung_cells_Schmitt2016	1.26847	Brain_Cerebellum	223.007	Cells_EBV-transformed_lymphocytes	0.104208
rs2158474	ENSG00000186868.15	MAPT	Lung	4.58097e-31	1.10479	0.947306	1.24525	0.191262	Cis	2.5	5.1243e-32	chr17	45684573	G	C	b38	chr17	45894382	46028334	209809	Lung_cells_Schmitt2016	1.26847	Brain_Cerebellum	223.007	Cells_EBV-transformed_lymphocytes	0.104208
rs62055708	ENSG00000186868.15	MAPT	Lung	8.2981e-32	1.11873	0.973806	1.26575	0.192233	Cis	2.5	6.58184e-33	chr17	45684608	C	A	b38	chr17	45894382	46028334	209774	Lung_cells_Schmitt2016	1.26847	Brain_Cerebellum	223.007	Cells_EBV-transformed_lymphocytes	0.104208
rs76927677	ENSG00000186868.15	MAPT	Lung	2.48163e-31	1.10626	0.961834	1.25059	0.191634	Cis	2.5	2.08004e-32	chr17	45684619	A	T	b38	chr17	45894382	46028334	209763	Lung_cells_Schmitt2016	1.26847	Brain_Cerebellum	223.007	Cells_EBV-transformed_lymphocytes	0.104208
rs62056870	ENSG00000186868.15	MAPT	Lung	8.2981e-32	1.11873	0.97756	1.25711	0.192233	Cis	2	6.58184e-33	chr17	45696418	C	A	b38	chr17	45894382	46028334	197964	Lung_cells_Schmitt2016	1.26847	Brain_Cerebellum	223.007	Cells_EBV-transformed_lymphocytes	0.104208
rs17688534	ENSG00000186868.15	MAPT	Lung	8.2981e-32	1.11873	0.98034	1.25679	0.192233	Cis	2	6.58196e-33	chr17	45696511	A	T	b38	chr17	45894382	46028334	197871	Lung_cells_Schmitt2016	1.26847	Brain_Cerebellum	223.007	Cells_EBV-transformed_lymphocytes	0.104208
rs17688558	ENSG00000186868.15	MAPT	Lung	8.2981e-32	1.11873	0.975587	1.2523	0.192233	Cis	2	6.58184e-33	chr17	45696577	A	G	b38	chr17	45894382	46028334	197805	Lung_cells_Schmitt2016	1.26847	Brain_Cerebellum	223.007	Cells_EBV-transformed_lymphocytes	0.104208
rs56162163	ENSG00000186868.15	MAPT	Lung	4.58097e-31	1.10479	0.958598	1.25154	0.191262	Cis	2	5.1243e-32	chr17	45697131	A	T	b38	chr17	45894382	46028334	197251	Lung_cells_Schmitt2016	1.26847	Brain_Cerebellum	223.007	Cells_EBV-transformed_lymphocytes	0.104208
rs56391096	ENSG00000186868.15	MAPT	Lung	8.2981e-32	1.11873	0.980193	1.26608	0.192233	Cis	2	6.58209e-33	chr17	45697479	C	T	b38	chr17	45894382	46028334	196903	Lung_cells_Schmitt2016	1.26847	Brain_Cerebellum	223.007	Cells_EBV-transformed_lymphocytes	0.104208
rs17761838	ENSG00000186868.15	MAPT	Lung	8.2981e-32	1.11873	0.981422	1.26108	0.192233	Cis	2	6.58209e-33	chr17	45697593	T	C	b38	chr17	45894382	46028334	196789	Lung_cells_Schmitt2016	1.26847	Brain_Cerebellum	223.007	Cells_EBV-transformed_lymphocytes	0.104208
rs62056872	ENSG00000186868.15	MAPT	Lung	8.2981e-32	1.11873	0.960666	1.25183	0.192233	Cis	2	6.58184e-33	chr17	45697649	T	C	b38	chr17	45894382	46028334	196733	Lung_cells_Schmitt2016	1.26847	Brain_Cerebellum	223.007	Cells_EBV-transformed_lymphocytes	0.104208
rs12150141	ENSG00000186868.15	MAPT	Lung	8.2981e-32	1.11873	0.971995	1.25857	0.192233	Cis	2	6.58184e-33	chr17	45697779	G	A	b38	chr17	45894382	46028334	196603	Lung_cells_Schmitt2016	1.26847	Brain_Cerebellum	223.007	Cells_EBV-transformed_lymphocytes	0.104208
rs12150608	ENSG00000186868.15	MAPT	Lung	8.2981e-32	1.11873	0.98244	1.26425	0.192233	Cis	2	6.58184e-33	chr17	45698036	T	C	b38	chr17	45894382	46028334	196346	Lung_cells_Schmitt2016	1.26847	Brain_Cerebellum	223.007	Cells_EBV-transformed_lymphocytes	0.104208
rs12150610	ENSG00000186868.15	MAPT	Lung	8.2981e-32	1.11873	0.994562	1.27323	0.192233	Cis	2	6.58196e-33	chr17	45698113	T	C	b38	chr17	45894382	46028334	196269	Lung_cells_Schmitt2016	1.26847	Brain_Cerebellum	223.007	Cells_EBV-transformed_lymphocytes	0.104208
rs12150547	ENSG00000186868.15	MAPT	Lung	8.2981e-32	1.11873	0.980368	1.26382	0.192233	Cis	2	6.58184e-33	chr17	45698180	A	G	b38	chr17	45894382	46028334	196202	Lung_cells_Schmitt2016	1.26847	Brain_Cerebellum	223.007	Cells_EBV-transformed_lymphocytes	0.104208
rs17688682	ENSG00000186868.15	MAPT	Lung	8.2981e-32	1.11873	0.975405	1.25628	0.192233	Cis	2	6.58184e-33	chr17	45698563	C	G	b38	chr17	45894382	46028334	195819	Lung_cells_Schmitt2016	1.26847	Brain_Cerebellum	223.007	Cells_EBV-transformed_lymphocytes	0.104208
rs12150454	ENSG00000186868.15	MAPT	Lung	8.2981e-32	1.11873	0.980712	1.25767	0.192233	Cis	2	6.58184e-33	chr17	45698695	C	T	b38	chr17	45894382	46028334	195687	Lung_cells_Schmitt2016	1.26847	Brain_Cerebellum	223.007	Cells_EBV-transformed_lymphocytes	0.104208
rs12150091	ENSG00000186868.15	MAPT	Lung	8.2981e-32	1.11873	0.973428	1.25569	0.192233	Cis	2	6.58196e-33	chr17	45698876	A	G	b38	chr17	45894382	46028334	195506	Lung_cells_Schmitt2016	1.26847	Brain_Cerebellum	223.007	Cells_EBV-transformed_lymphocytes	0.104208
rs76761706	ENSG00000186868.15	MAPT	Lung	8.2981e-32	1.11873	0.980303	1.26537	0.192233	Cis	2	6.58184e-33	chr17	45699375	T	C	b38	chr17	45894382	46028334	195007	Lung_cells_Schmitt2016	1.26847	Brain_Cerebellum	223.007	Cells_EBV-transformed_lymphocytes	0.104208
rs80143279	ENSG00000186868.15	MAPT	Lung	8.2981e-32	1.11873	0.979367	1.26097	0.192233	Cis	2	6.58184e-33	chr17	45699376	T	C	b38	chr17	45894382	46028334	195006	Lung_cells_Schmitt2016	1.26847	Brain_Cerebellum	223.007	Cells_EBV-transformed_lymphocytes	0.104208
rs17761985	ENSG00000186868.15	MAPT	Lung	8.2981e-32	1.11873	0.978748	1.26128	0.192233	Cis	2	6.58184e-33	chr17	45699421	C	T	b38	chr17	45894382	46028334	194961	Lung_cells_Schmitt2016	1.26847	Brain_Cerebellum	223.007	Cells_EBV-transformed_lymphocytes	0.104208
rs62056873	ENSG00000186868.15	MAPT	Lung	8.2981e-32	1.11873	0.96731	1.26434	0.192233	Cis	2	6.58196e-33	chr17	45699579	T	C	b38	chr17	45894382	46028334	194803	Lung_cells_Schmitt2016	1.26847	Brain_Cerebellum	223.007	Cells_EBV-transformed_lymphocytes	0.104208
rs17688767	ENSG00000186868.15	MAPT	Lung	8.2981e-32	1.11873	0.979828	1.25875	0.192233	Cis	2	6.58209e-33	chr17	45700176	A	G	b38	chr17	45894382	46028334	194206	Lung_cells_Schmitt2016	1.26847	Brain_Cerebellum	223.007	Cells_EBV-transformed_lymphocytes	0.104208
rs62056874	ENSG00000186868.15	MAPT	Lung	8.2981e-32	1.11873	0.961262	1.24475	0.192233	Cis	2	6.58209e-33	chr17	45700212	C	T	b38	chr17	45894382	46028334	194170	Lung_cells_Schmitt2016	1.26847	Brain_Cerebellum	223.007	Cells_EBV-transformed_lymphocytes	0.104208
rs17688773	ENSG00000186868.15	MAPT	Lung	8.2981e-32	1.11873	0.974538	1.25296	0.192233	Cis	2	6.58209e-33	chr17	45700344	T	C	b38	chr17	45894382	46028334	194038	Lung_cells_Schmitt2016	1.26847	Brain_Cerebellum	223.007	Cells_EBV-transformed_lymphocytes	0.104208
rs17762073	ENSG00000186868.15	MAPT	Lung	8.2981e-32	1.11873	0.97456	1.25625	0.192233	Cis	2	6.58196e-33	chr17	45700379	C	A	b38	chr17	45894382	46028334	194003	Lung_cells_Schmitt2016	1.26847	Brain_Cerebellum	223.007	Cells_EBV-transformed_lymphocytes	0.104208
rs62056875	ENSG00000186868.15	MAPT	Lung	8.2981e-32	1.11873	0.981821	1.27411	0.192233	Cis	2	6.58184e-33	chr17	45700637	T	A	b38	chr17	45894382	46028334	193745	Lung_cells_Schmitt2016	1.26847	Brain_Cerebellum	223.007	Cells_EBV-transformed_lymphocytes	0.104208
rs17688875	ENSG00000186868.15	MAPT	Lung	8.2981e-32	1.11873	0.985607	1.26167	0.192233	Cis	2	6.58184e-33	chr17	45701040	A	G	b38	chr17	45894382	46028334	193342	Lung_cells_Schmitt2016	1.26847	Brain_Cerebellum	223.007	Cells_EBV-transformed_lymphocytes	0.104208
rs17762165	ENSG00000186868.15	MAPT	Lung	8.2981e-32	1.11873	0.977202	1.25519	0.192233	Cis	2	6.58184e-33	chr17	45701236	C	T	b38	chr17	45894382	46028334	193146	Lung_cells_Schmitt2016	1.26847	Brain_Cerebellum	223.007	Cells_EBV-transformed_lymphocytes	0.104208
rs17688916	ENSG00000186868.15	MAPT	Lung	5.62412e-26	1.11311	0.969393	1.26569	0.178641	Cis	2	6.83914e-27	chr17	45701314	T	A	b38	chr17	45894382	46028334	193068	Lung_cells_Schmitt2016	1.26847	Brain_Cerebellum	223.007	Cells_EBV-transformed_lymphocytes	0.104208
rs62056876	ENSG00000186868.15	MAPT	Lung	8.46128e-32	1.11654	0.980276	1.25926	0.191262	Cis	2	6.71681e-33	chr17	45701386	C	T	b38	chr17	45894382	46028334	192996	Lung_cells_Schmitt2016	1.26847	Brain_Cerebellum	223.007	Cells_EBV-transformed_lymphocytes	0.104208
rs62056877	ENSG00000186868.15	MAPT	Lung	1.07754e-31	1.11202	0.958678	1.25143	0.194175	Cis	2	8.59422e-33	chr17	45701462	T	G	b38	chr17	45894382	46028334	192920	Lung_cells_Schmitt2016	1.26847	Brain_Cerebellum	223.007	Cells_EBV-transformed_lymphocytes	0.104208
rs17688922	ENSG00000186868.15	MAPT	Lung	8.2981e-32	1.12105	0.979978	1.27251	0.193204	Cis	2	4.37481e-33	chr17	45701985	G	A	b38	chr17	45894382	46028334	192397	Lung_cells_Schmitt2016	1.26847	Brain_Cerebellum	223.007	Cells_EBV-transformed_lymphocytes	0.104208
rs17688944	ENSG00000186868.15	MAPT	Lung	8.2981e-32	1.11873	0.982503	1.26618	0.192233	Cis	2	6.58196e-33	chr17	45702053	T	A	b38	chr17	45894382	46028334	192329	Lung_cells_Schmitt2016	1.26847	Brain_Cerebellum	223.007	Cells_EBV-transformed_lymphocytes	0.104208
rs1526128	ENSG00000186868.15	MAPT	Lung	4.89359e-31	1.10628	0.949519	1.25149	0.191262	Cis	2	5.48011e-32	chr17	45702258	C	T	b38	chr17	45894382	46028334	192124	Lung_cells_Schmitt2016	1.26847	Brain_Cerebellum	223.007	Cells_EBV-transformed_lymphocytes	0.104208
rs1526129	ENSG00000186868.15	MAPT	Lung	8.2981e-32	1.11873	0.986308	1.26137	0.192233	Cis	2	6.58184e-33	chr17	45702291	T	C	b38	chr17	45894382	46028334	192091	Lung_cells_Schmitt2016	1.26847	Brain_Cerebellum	223.007	Cells_EBV-transformed_lymphocytes	0.104208
rs62056878	ENSG00000186868.15	MAPT	Lung	8.2981e-32	1.11873	0.960786	1.25843	0.192233	Cis	2	6.58184e-33	chr17	45703195	C	T	b38	chr17	45894382	46028334	191187	Lung_cells_Schmitt2016	1.26847	Brain_Cerebellum	223.007	Cells_EBV-transformed_lymphocytes	0.104208
rs17762308	ENSG00000186868.15	MAPT	Lung	8.2981e-32	1.11873	0.971325	1.26792	0.192233	Cis	2	6.58209e-33	chr17	45703582	T	C	b38	chr17	45894382	46028334	190800	Lung_cells_Schmitt2016	1.26847	Brain_Cerebellum	223.007	Cells_EBV-transformed_lymphocytes	0.104208
rs968028	ENSG00000186868.15	MAPT	Lung	8.2981e-32	1.11873	0.973918	1.2552	0.192233	Cis	2	6.58209e-33	chr17	45703739	A	G	b38	chr17	45894382	46028334	190643	Lung_cells_Schmitt2016	1.26847	Brain_Cerebellum	223.007	Cells_EBV-transformed_lymphocytes	0.104208
rs968027	ENSG00000186868.15	MAPT	Lung	8.2981e-32	1.11873	0.989805	1.25907	0.192233	Cis	2	6.58209e-33	chr17	45703884	C	T	b38	chr17	45894382	46028334	190498	Lung_cells_Schmitt2016	1.26847	Brain_Cerebellum	223.007	Cells_EBV-transformed_lymphocytes	0.104208
rs62056879	ENSG00000186868.15	MAPT	Lung	8.2981e-32	1.11873	0.96931	1.25153	0.192233	Cis	2	6.58184e-33	chr17	45704060	T	C	b38	chr17	45894382	46028334	190322	Lung_cells_Schmitt2016	1.26847	Brain_Cerebellum	223.007	Cells_EBV-transformed_lymphocytes	0.104208
rs79892630	ENSG00000186868.15	MAPT	Lung	8.2981e-32	1.11873	0.979254	1.26001	0.192233	Cis	2	6.58196e-33	chr17	45704139	C	T	b38	chr17	45894382	46028334	190243	Lung_cells_Schmitt2016	1.26847	Brain_Cerebellum	223.007	Cells_EBV-transformed_lymphocytes	0.104208
rs17762361	ENSG00000186868.15	MAPT	Lung	8.2981e-32	1.11873	0.971922	1.26122	0.192233	Cis	2	6.58184e-33	chr17	45704412	A	G	b38	chr17	45894382	46028334	189970	Lung_cells_Schmitt2016	1.26847	Brain_Cerebellum	223.007	Cells_EBV-transformed_lymphocytes	0.104208
rs62056880	ENSG00000186868.15	MAPT	Lung	8.2981e-32	1.11873	0.967556	1.25762	0.192233	Cis	2	6.58184e-33	chr17	45704938	T	C	b38	chr17	45894382	46028334	189444	Lung_cells_Schmitt2016	1.26847	Brain_Cerebellum	223.007	Cells_EBV-transformed_lymphocytes	0.104208
rs62054387	ENSG00000186868.15	MAPT	Lung	3.76538e-30	1.08579	0.940222	1.23949	0.192233	Cis	1.5	4.40717e-31	chr17	45728159	A	C	b38	chr17	45894382	46028334	166223	Lung_cells_Schmitt2016	1.26847	Brain_Cerebellum	223.007	Cells_EBV-transformed_lymphocytes	0.104208
rs62054388	ENSG00000186868.15	MAPT	Lung	1.18321e-30	1.08933	0.929628	1.22754	0.194175	Cis	1.5	1.36332e-31	chr17	45728224	C	T	b38	chr17	45894382	46028334	166158	Lung_cells_Schmitt2016	1.26847	Brain_Cerebellum	223.007	Cells_EBV-transformed_lymphocytes	0.104208
rs4401083	ENSG00000186868.15	MAPT	Lung	1.18321e-30	1.08933	0.951504	1.23036	0.194175	Cis	1.5	1.36332e-31	chr17	45728649	G	A	b38	chr17	45894382	46028334	165733	Lung_cells_Schmitt2016	1.26847	Brain_Cerebellum	223.007	Cells_EBV-transformed_lymphocytes	0.104208
rs1880752	ENSG00000186868.15	MAPT	Lung	1.18321e-30	1.08933	0.948682	1.22731	0.194175	Cis	1.5	1.36335e-31	chr17	45728898	C	T	b38	chr17	45894382	46028334	165484	Lung_cells_Schmitt2016	1.26847	Brain_Cerebellum	223.007	Cells_EBV-transformed_lymphocytes	0.104208
rs4617909	ENSG00000186868.15	MAPT	Lung	1.18321e-30	1.08933	0.942612	1.23036	0.194175	Cis	1.5	1.36335e-31	chr17	45729085	C	T	b38	chr17	45894382	46028334	165297	Lung_cells_Schmitt2016	1.26847	Brain_Cerebellum	223.007	Cells_EBV-transformed_lymphocytes	0.104208
rs2902662	ENSG00000186868.15	MAPT	Lung	1.18321e-30	1.08933	0.9444	1.23698	0.194175	Cis	1.5	1.36332e-31	chr17	45729559	G	A	b38	chr17	45894382	46028334	164823	Lung_cells_Schmitt2016	1.26847	Brain_Cerebellum	223.007	Cells_EBV-transformed_lymphocytes	0.104208
rs2864087	ENSG00000186868.15	MAPT	Lung	1.18321e-30	1.08933	0.946684	1.22695	0.194175	Cis	1.5	1.36332e-31	chr17	45729697	C	T	b38	chr17	45894382	46028334	164685	Lung_cells_Schmitt2016	1.26847	Brain_Cerebellum	223.007	Cells_EBV-transformed_lymphocytes	0.104208
rs2902661	ENSG00000186868.15	MAPT	Lung	1.18321e-30	1.08933	0.942136	1.22739	0.194175	Cis	1.5	1.36335e-31	chr17	45729733	G	A	b38	chr17	45894382	46028334	164649	Lung_cells_Schmitt2016	1.26847	Brain_Cerebellum	223.007	Cells_EBV-transformed_lymphocytes	0.104208
rs4609899	ENSG00000186868.15	MAPT	Lung	1.18321e-30	1.08933	0.942367	1.22963	0.194175	Cis	1.5	1.36345e-31	chr17	45729747	C	T	b38	chr17	45894382	46028334	164635	Lung_cells_Schmitt2016	1.26847	Brain_Cerebellum	223.007	Cells_EBV-transformed_lymphocytes	0.104208
rs62055890	ENSG00000186868.15	MAPT	Lung	3.92353e-31	1.10793	0.963122	1.245	0.192233	Cis	2	4.32272e-32	chr17	45763315	C	T	b38	chr17	45894382	46028334	131067	Lung_cells_Schmitt2016	1.26847	Brain_Cerebellum	223.007	Cells_EBV-transformed_lymphocytes	0.104208
rs77849344	ENSG00000186868.15	MAPT	Lung	3.09076e-31	1.1083	0.977836	1.25426	0.193204	Cis	2	3.40124e-32	chr17	45763498	G	A	b38	chr17	45894382	46028334	130884	Lung_cells_Schmitt2016	1.26847	Brain_Cerebellum	223.007	Cells_EBV-transformed_lymphocytes	0.104208
rs74918686	ENSG00000186868.15	MAPT	Lung	3.09076e-31	1.1083	0.965724	1.24309	0.193204	Cis	2	3.40124e-32	chr17	45763533	G	C	b38	chr17	45894382	46028334	130849	Lung_cells_Schmitt2016	1.26847	Brain_Cerebellum	223.007	Cells_EBV-transformed_lymphocytes	0.104208
rs79545140	ENSG00000186868.15	MAPT	Lung	3.09076e-31	1.1083	0.951691	1.24253	0.193204	Cis	2	3.40124e-32	chr17	45763569	T	C	b38	chr17	45894382	46028334	130813	Lung_cells_Schmitt2016	1.26847	Brain_Cerebellum	223.007	Cells_EBV-transformed_lymphocytes	0.104208
rs56369036	ENSG00000186868.15	MAPT	Lung	3.09076e-31	1.1083	0.967577	1.24857	0.193204	Cis	2	3.40136e-32	chr17	45764205	T	A	b38	chr17	45894382	46028334	130177	Lung_cells_Schmitt2016	1.26847	Brain_Cerebellum	223.007	Cells_EBV-transformed_lymphocytes	0.104208
rs11079723	ENSG00000186868.15	MAPT	Lung	3.09076e-31	1.1083	0.962123	1.25444	0.193204	Cis	2	3.40136e-32	chr17	45764363	T	C	b38	chr17	45894382	46028334	130019	Lung_cells_Schmitt2016	1.26847	Brain_Cerebellum	223.007	Cells_EBV-transformed_lymphocytes	0.104208
rs11079724	ENSG00000186868.15	MAPT	Lung	3.09076e-31	1.1083	0.977495	1.25012	0.193204	Cis	2	3.40136e-32	chr17	45764546	C	T	b38	chr17	45894382	46028334	129836	Lung_cells_Schmitt2016	1.26847	Brain_Cerebellum	223.007	Cells_EBV-transformed_lymphocytes	0.104208
rs80072429	ENSG00000186868.15	MAPT	Lung	1.18321e-30	1.08933	0.942507	1.23448	0.194175	Cis	2	1.36335e-31	chr17	45741245	G	A	b38	chr17	45894382	46028334	153137	Lung_cells_Schmitt2016	1.26847	Brain_Cerebellum	223.007	Cells_EBV-transformed_lymphocytes	0.104208
rs77114624	ENSG00000186868.15	MAPT	Lung	1.18321e-30	1.08933	0.937538	1.23966	0.194175	Cis	2	1.36335e-31	chr17	45741291	T	C	b38	chr17	45894382	46028334	153091	Lung_cells_Schmitt2016	1.26847	Brain_Cerebellum	223.007	Cells_EBV-transformed_lymphocytes	0.104208
rs76311426	ENSG00000186868.15	MAPT	Lung	1.18321e-30	1.08933	0.942794	1.23306	0.194175	Cis	2	1.36332e-31	chr17	45741324	G	T	b38	chr17	45894382	46028334	153058	Lung_cells_Schmitt2016	1.26847	Brain_Cerebellum	223.007	Cells_EBV-transformed_lymphocytes	0.104208
rs17563861	ENSG00000186868.15	MAPT	Lung	1.18321e-30	1.08933	0.933724	1.22543	0.194175	Cis	2	1.36332e-31	chr17	45741540	A	G	b38	chr17	45894382	46028334	152842	Lung_cells_Schmitt2016	1.26847	Brain_Cerebellum	223.007	Cells_EBV-transformed_lymphocytes	0.104208
rs17563889	ENSG00000186868.15	MAPT	Lung	1.61703e-30	1.09392	0.951171	1.2369	0.195312	Cis	2	1.87446e-31	chr17	45741580	A	T	b38	chr17	45894382	46028334	152802	Lung_cells_Schmitt2016	1.26847	Brain_Cerebellum	223.007	Cells_EBV-transformed_lymphocytes	0.104208
rs17563923	ENSG00000186868.15	MAPT	Lung	1.18321e-30	1.08933	0.941903	1.23081	0.194175	Cis	2	1.36335e-31	chr17	45742084	G	A	b38	chr17	45894382	46028334	152298	Lung_cells_Schmitt2016	1.26847	Brain_Cerebellum	223.007	Cells_EBV-transformed_lymphocytes	0.104208
rs62054425	ENSG00000186868.15	MAPT	Lung	1.18321e-30	1.08933	0.942992	1.22667	0.194175	Cis	2	1.36332e-31	chr17	45742114	C	T	b38	chr17	45894382	46028334	152268	Lung_cells_Schmitt2016	1.26847	Brain_Cerebellum	223.007	Cells_EBV-transformed_lymphocytes	0.104208
rs62054426	ENSG00000186868.15	MAPT	Lung	1.18321e-30	1.08933	0.946725	1.22049	0.194175	Cis	2	1.36332e-31	chr17	45743375	A	T	b38	chr17	45894382	46028334	151007	Lung_cells_Schmitt2016	1.26847	Brain_Cerebellum	223.007	Cells_EBV-transformed_lymphocytes	0.104208
rs62054427	ENSG00000186868.15	MAPT	Lung	1.18321e-30	1.08933	0.931435	1.22805	0.194175	Cis	2	1.36335e-31	chr17	45743696	A	G	b38	chr17	45894382	46028334	150686	Lung_cells_Schmitt2016	1.26847	Brain_Cerebellum	223.007	Cells_EBV-transformed_lymphocytes	0.104208
rs62057101	ENSG00000186868.15	MAPT	Lung	2.16426e-30	1.09439	0.960908	1.23513	0.192233	Cis	3.5	2.52369e-31	chr17	45807925	G	A	b38	chr17	45894382	46028334	86457	Lung_cells_Schmitt2016	1.26847	Brain_Cerebellum	223.007	Cells_EBV-transformed_lymphocytes	0.104208
rs62057103	ENSG00000186868.15	MAPT	Lung	3.09076e-31	1.1083	0.976824	1.25488	0.193204	Cis	3.5	3.40124e-32	chr17	45810114	T	C	b38	chr17	45894382	46028334	84268	Lung_cells_Schmitt2016	1.26847	Brain_Cerebellum	223.007	Cells_EBV-transformed_lymphocytes	0.104208
rs17689471	ENSG00000186868.15	MAPT	Lung	3.09076e-31	1.1083	0.964875	1.25603	0.193204	Cis	3.5	3.40124e-32	chr17	45815607	T	C	b38	chr17	45894382	46028334	78775	Lung_cells_Schmitt2016	1.26847	Brain_Cerebellum	223.007	Cells_EBV-transformed_lymphocytes	0.104208
rs117365970	ENSG00000186868.15	MAPT	Lung	3.09076e-31	1.1083	0.952736	1.24173	0.193204	Cis	3.5	3.40124e-32	chr17	45815893	G	A	b38	chr17	45894382	46028334	78489	Lung_cells_Schmitt2016	1.26847	Brain_Cerebellum	223.007	Cells_EBV-transformed_lymphocytes	0.104208
rs117646503	ENSG00000186868.15	MAPT	Lung	3.09076e-31	1.1083	0.972545	1.24896	0.193204	Cis	3.5	3.40124e-32	chr17	45815894	T	C	b38	chr17	45894382	46028334	78488	Lung_cells_Schmitt2016	1.26847	Brain_Cerebellum	223.007	Cells_EBV-transformed_lymphocytes	0.104208
rs17762769	ENSG00000186868.15	MAPT	Lung	3.09076e-31	1.1083	0.967904	1.25472	0.193204	Cis	3.5	3.40124e-32	chr17	45816037	G	A	b38	chr17	45894382	46028334	78345	Lung_cells_Schmitt2016	1.26847	Brain_Cerebellum	223.007	Cells_EBV-transformed_lymphocytes	0.104208
rs8072451	ENSG00000186868.15	MAPT	Lung	3.09076e-31	1.10003	0.960796	1.23656	0.199029	Cis	3.5	3.17488e-32	chr17	45816350	C	T	b38	chr17	45894382	46028334	78032	Lung_cells_Schmitt2016	1.26847	Brain_Cerebellum	223.007	Cells_EBV-transformed_lymphocytes	0.104208
rs8073146	ENSG00000186868.15	MAPT	Lung	3.09076e-31	1.10003	0.958497	1.23605	0.199029	Cis	3.5	3.17488e-32	chr17	45816385	A	G	b38	chr17	45894382	46028334	77997	Lung_cells_Schmitt2016	1.26847	Brain_Cerebellum	223.007	Cells_EBV-transformed_lymphocytes	0.104208
rs28364025	ENSG00000186868.15	MAPT	Lung	3.09076e-31	1.1083	0.971041	1.25556	0.193204	Cis	3.5	3.40124e-32	chr17	45816736	T	C	b38	chr17	45894382	46028334	77646	Lung_cells_Schmitt2016	1.26847	Brain_Cerebellum	223.007	Cells_EBV-transformed_lymphocytes	0.104208
rs28364023	ENSG00000186868.15	MAPT	Lung	5.30339e-31	1.09617	0.955777	1.22767	0.194175	Cis	3.5	5.95228e-32	chr17	45816793	C	T	b38	chr17	45894382	46028334	77589	Lung_cells_Schmitt2016	1.26847	Brain_Cerebellum	223.007	Cells_EBV-transformed_lymphocytes	0.104208
rs55779147	ENSG00000186868.15	MAPT	Lung	3.09076e-31	1.1083	0.971154	1.25421	0.193204	Cis	3.5	3.40124e-32	chr17	45817144	G	A	b38	chr17	45894382	46028334	77238	Lung_cells_Schmitt2016	1.26847	Brain_Cerebellum	223.007	Cells_EBV-transformed_lymphocytes	0.104208
rs56357543	ENSG00000186868.15	MAPT	Lung	3.09076e-31	1.1083	0.965231	1.26082	0.193204	Cis	3.5	3.40124e-32	chr17	45817181	C	T	b38	chr17	45894382	46028334	77201	Lung_cells_Schmitt2016	1.26847	Brain_Cerebellum	223.007	Cells_EBV-transformed_lymphocytes	0.104208
rs56099546	ENSG00000186868.15	MAPT	Lung	3.09076e-31	1.1083	0.963201	1.24162	0.193204	Cis	3.5	3.40136e-32	chr17	45817243	A	G	b38	chr17	45894382	46028334	77139	Lung_cells_Schmitt2016	1.26847	Brain_Cerebellum	223.007	Cells_EBV-transformed_lymphocytes	0.104208
rs739645	ENSG00000186868.15	MAPT	Lung	3.09076e-31	1.1083	0.958506	1.25313	0.193204	Cis	3.5	3.40136e-32	chr17	45817624	T	G	b38	chr17	45894382	46028334	76758	Lung_cells_Schmitt2016	1.26847	Brain_Cerebellum	223.007	Cells_EBV-transformed_lymphocytes	0.104208
rs739644	ENSG00000186868.15	MAPT	Lung	3.09076e-31	1.1083	0.960173	1.25004	0.193204	Cis	3.5	3.40136e-32	chr17	45817642	C	G	b38	chr17	45894382	46028334	76740	Lung_cells_Schmitt2016	1.26847	Brain_Cerebellum	223.007	Cells_EBV-transformed_lymphocytes	0.104208
rs4564621	ENSG00000186868.15	MAPT	Lung	3.09076e-31	1.1083	0.961747	1.26657	0.193204	Cis	3.5	3.40124e-32	chr17	45818135	G	C	b38	chr17	45894382	46028334	76247	Lung_cells_Schmitt2016	1.26847	Brain_Cerebellum	223.007	Cells_EBV-transformed_lymphocytes	0.104208
rs2316763	ENSG00000186868.15	MAPT	Lung	3.09076e-31	1.1083	0.94603	1.25559	0.193204	Cis	3.5	3.40124e-32	chr17	45818164	C	T	b38	chr17	45894382	46028334	76218	Lung_cells_Schmitt2016	1.26847	Brain_Cerebellum	223.007	Cells_EBV-transformed_lymphocytes	0.104208
rs2316764	ENSG00000186868.15	MAPT	Lung	3.09076e-31	1.1083	0.96106	1.25267	0.193204	Cis	3.5	3.40124e-32	chr17	45818236	T	G	b38	chr17	45894382	46028334	76146	Lung_cells_Schmitt2016	1.26847	Brain_Cerebellum	223.007	Cells_EBV-transformed_lymphocytes	0.104208
rs4277389	ENSG00000186868.15	MAPT	Lung	3.09076e-31	1.1083	0.956047	1.23706	0.193204	Cis	3.5	3.40124e-32	chr17	45818287	A	G	b38	chr17	45894382	46028334	76095	Lung_cells_Schmitt2016	1.26847	Brain_Cerebellum	223.007	Cells_EBV-transformed_lymphocytes	0.104208
rs4566211	ENSG00000186868.15	MAPT	Lung	3.09076e-31	1.1083	0.954872	1.23684	0.193204	Cis	3.5	3.40124e-32	chr17	45818330	G	A	b38	chr17	45894382	46028334	76052	Lung_cells_Schmitt2016	1.26847	Brain_Cerebellum	223.007	Cells_EBV-transformed_lymphocytes	0.104208
rs4566212	ENSG00000186868.15	MAPT	Lung	3.09076e-31	1.1083	0.967336	1.25464	0.193204	Cis	3.5	3.40124e-32	chr17	45818385	G	A	b38	chr17	45894382	46028334	75997	Lung_cells_Schmitt2016	1.26847	Brain_Cerebellum	223.007	Cells_EBV-transformed_lymphocytes	0.104208
rs4309444	ENSG00000186868.15	MAPT	Lung	3.09076e-31	1.1083	0.970176	1.26351	0.193204	Cis	3.5	3.40124e-32	chr17	45818431	T	C	b38	chr17	45894382	46028334	75951	Lung_cells_Schmitt2016	1.26847	Brain_Cerebellum	223.007	Cells_EBV-transformed_lymphocytes	0.104208
rs62057107	ENSG00000186868.15	MAPT	Lung	3.09076e-31	1.1083	0.954363	1.2386	0.193204	Cis	3.5	3.40124e-32	chr17	45818666	C	T	b38	chr17	45894382	46028334	75716	Lung_cells_Schmitt2016	1.26847	Brain_Cerebellum	223.007	Cells_EBV-transformed_lymphocytes	0.104208
rs12150390	ENSG00000186868.15	MAPT	Lung	3.09076e-31	1.1083	0.974662	1.25698	0.193204	Cis	3.5	3.40124e-32	chr17	45818862	T	C	b38	chr17	45894382	46028334	75520	Lung_cells_Schmitt2016	1.26847	Brain_Cerebellum	223.007	Cells_EBV-transformed_lymphocytes	0.104208
rs17689608	ENSG00000186868.15	MAPT	Lung	3.09076e-31	1.1083	0.965091	1.25832	0.193204	Cis	3.5	3.40124e-32	chr17	45819162	C	G	b38	chr17	45894382	46028334	75220	Lung_cells_Schmitt2016	1.26847	Brain_Cerebellum	223.007	Cells_EBV-transformed_lymphocytes	0.104208
rs62057108	ENSG00000186868.15	MAPT	Lung	3.09076e-31	1.1083	0.962453	1.26055	0.193204	Cis	3.5	3.40124e-32	chr17	45819250	T	C	b38	chr17	45894382	46028334	75132	Lung_cells_Schmitt2016	1.26847	Brain_Cerebellum	223.007	Cells_EBV-transformed_lymphocytes	0.104208
rs62057109	ENSG00000186868.15	MAPT	Lung	3.09076e-31	1.1083	0.96766	1.24511	0.193204	Cis	3.5	3.40124e-32	chr17	45819271	T	C	b38	chr17	45894382	46028334	75111	Lung_cells_Schmitt2016	1.26847	Brain_Cerebellum	223.007	Cells_EBV-transformed_lymphocytes	0.104208
rs78074121	ENSG00000186868.15	MAPT	Lung	5.89385e-31	1.09905	0.966214	1.23997	0.194175	Cis	3.5	6.62234e-32	chr17	45819324	T	C	b38	chr17	45894382	46028334	75058	Lung_cells_Schmitt2016	1.26847	Brain_Cerebellum	223.007	Cells_EBV-transformed_lymphocytes	0.104208
rs62057110	ENSG00000186868.15	MAPT	Lung	3.09076e-31	1.1083	0.97514	1.26027	0.193204	Cis	3.5	3.40136e-32	chr17	45819368	T	C	b38	chr17	45894382	46028334	75014	Lung_cells_Schmitt2016	1.26847	Brain_Cerebellum	223.007	Cells_EBV-transformed_lymphocytes	0.104208
rs62057111	ENSG00000186868.15	MAPT	Lung	3.09076e-31	1.1083	0.953027	1.24827	0.193204	Cis	3.5	3.40136e-32	chr17	45819764	A	G	b38	chr17	45894382	46028334	74618	Lung_cells_Schmitt2016	1.26847	Brain_Cerebellum	223.007	Cells_EBV-transformed_lymphocytes	0.104208
[truncated: 3,135 more rows]

## Sheet: b. Hospitalised eQTLs
snp	gencode_id	gene	tissue	adj_pval	log2_aFC	log2_aFC_lower	log2_aFC_upper	maf	interaction_type	hic_score	eqtl_pval	snp_chr	snp_locus	ref	alt	gene_chr	gene_start	gene_end	distance	cell_lines	expression	max_expressed_tissue	max_expression	min_expressed_tissue	min_expression
[truncated: 5,418 more rows]

[truncated: 1 more sheets: c. Max Exp. Lung eQTLs]
