# Supplementary material for: Comorbidity genetic risk and pathways impact SARS-CoV-2 infection outcomes
Source: Sci Rep. 2023 Jun 19;13:9879. doi: 10.1038/s41598-023-36900-z (PMC10279740; doi:10.1038/s41598-023-36900-z)
Supplement: Supplementary file 4 — Supplementary Table 3. [file 41598_2023_36900_MOESM4_ESM.xlsx]

## Sheet: Table of contents
Comorbidity genetic risk and pathways impact SARS-CoV-2 infection outcomes
Rachel K. Jaros1, Tayaza Fadason1,2, David Cameron-Smith3, Evgeniia Golovina1, Justin M. O’Sullivan1,2,4,5,6
1. The Liggins Institute, The University of Auckland, Auckland 1023, New Zealand.
2. Maurice Wilkins Centre for Molecular Biodiscovery, The University of Auckland, Auckland 1010, New Zealand.
3. College of Health, Medicine and Wellbeing, The University of Newcastle, Callaghan 2308, Australia.
4 MRC Lifecourse Epidemiology Unit, University of Southampton, United Kingdom
5. Singapore Institute for Clinical Sciences, Agency for Science, Technology and Research (A*STAR), Singapore, Singapore
6. Australian Parkinson’s Mission, Garvan Institute of Medical Research, Sydney, New South Wales, Australia
*Corresponding senior author.
Title	Description
Supplementary Table 3	Protein interaction network details (SNP, gene, and trait associations derived from STRING) prior to bootstrapping
3a	Lung severe SARS-CoV-2 phenotype protein interaction network details
3b	Lung hospitalised SARS-CoV-2 phenotype protein interaction network details
3c	Blood severe SARS-CoV-2 phenotype protein interaction network details
3d	Blood hospitalised SARS-CoV-2 phenotype protein interaction network details
3e	Brain severe SARS-CoV-2 phenotype protein interaction network details
3f	Brain hospitalised SARS-CoV-2 phenotype protein interaction network details
3g	Traits shared between hospitalised and severe SARS-CoV-2 phenotypes in lung, blood and brain tissue analyses
3h	Coronary artery severe SARS-CoV-2 phenotype protein interaction network details
3i	Coronary artery hospitalised SARS-CoV-2 phenotype protein interaction network details
Definitions
level	the level denoting proteins within the protein interaction network i.e. level 1 proteins interact with level 0 proteins, level 2 with level 1 and so on
GRN_SNP	SNP obtained from the tissue-specific gene regulatory network
trait	genome wide association study trait
gene	eQTL target gene
SNP	single nucelotide polymorphism
eQTL-type	expression quantitative trait loci type
tissue	tissue type tested for eQTL analysis
phenotype	SARS-CoV-2 phenotype

## Sheet: a. severe_lung
level	GRN_SNP	trait	gene
level0	rs8176743	Angiopoietin-1 receptor levels	ABO
level0	rs389884	Idiopathic membranous nephropathy	CCHCR1
level0	rs7750641	Idiopathic membranous nephropathy	CCHCR1
level0	rs3130564	Idiopathic membranous nephropathy	CCHCR1
level0	rs2285803	Multiple myeloma	CCHCR1
level0	rs3132535	Multiple myeloma	CCHCR1
level0	rs143334143	COVID-19 (critical illness vs population)	CCHCR1
level0	rs6906565	Neuroticism	CCHCR1
level0	rs1419881	Chronic hepatitis B infection	CCHCR1
level0	rs389884	Sarcoidosis (Lofgren's syndrome vs non-Lofgren's syndrome)	CCHCR1
level0	rs2922996	Angiopoietin-1 receptor levels	HLA-B
level0	rs3130542	Chronic hepatitis B infection	HLA-C
level0	rs9277549	Response to hepatitis B vaccine	HLA-DPB1
level0	rs9277464	Response to hepatitis B vaccine	HLA-DPB1
level0	rs9277356	Response to hepatitis B vaccine	HLA-DPB1
level0	rs3129882	Parkinson's disease	HLA-DQB1
level0	rs3135394	Sarcoidosis (Lofgren's syndrome vs non-Lofgren's syndrome)	HLA-DQB1
level0	rs12055445	Feeling worry	HLA-DQB1
level0	rs6906021	Angiopoietin-1 receptor levels	HLA-DQB1
level0	rs13050728	COVID-19 (critical illness vs population)	IL10RB
level0	rs12185268	Parkinson's disease	KANSL1
level0	rs17577094	Parkinson's disease	KANSL1
level0	rs113564729	Parkinson's disease	KANSL1
level0	rs77804065	Neuroticism	KANSL1
level0	rs17698176	Neuroticism	KANSL1
level0	rs2435207	Neuroticism	KANSL1
level0	rs2016034	Neuroticism	KANSL1
level0	rs17692129	Neuroticism	KANSL1
level0	rs17690703	Idiopathic pulmonary fibrosis	KANSL1
level0	rs17692129	Cortical surface area (global PC1)	KANSL1
level0	rs17661015	Irritable mood	KANSL1
level0	rs17661015	Feeling hurt	KANSL1
level0	rs77804065	Feeling guilty	KANSL1
level0	rs62064598	General factor of neuroticism	KANSL1
level0	rs78238620	Idiopathic pulmonary fibrosis	KIF15
level0	rs12674916	Androstenedione levels	LYNX1
level0	rs9692804	Androstenedione levels	LYNX1
level0	rs2942168	Parkinson's disease	MAPT
level0	rs393152	Parkinson's disease	MAPT
level0	rs17649553	Parkinson's disease	MAPT
level0	rs8070723	Parkinson's disease	MAPT
level0	rs113434679	Parkinson's disease	MAPT
level0	rs1560312	Depressed affect	MAPT
level0	rs1724422	Depressed affect	MAPT
level0	rs242947	Depressed affect	MAPT
level0	rs2435200	Depressed affect	MAPT
level0	rs754593	Depressed affect	MAPT
level0	rs8067056	Depressed affect	MAPT
level0	rs9904290	Depressed affect	MAPT
level0	rs242949	Neuroticism	MAPT
level0	rs242947	Neuroticism	MAPT
level0	rs754593	Neuroticism	MAPT
level0	rs8067056	Neuroticism	MAPT
level0	rs1560312	Neuroticism	MAPT
level0	rs3785879	Neuroticism	MAPT
level0	rs2435201	Neuroticism	MAPT
level0	rs1724422	Neuroticism	MAPT
level0	rs17652520	Neuroticism	MAPT
level0	rs2214258	Neuroticism	MAPT
level0	rs173365	Cortical surface area (global PC1)	MAPT
level0	rs62054807	Cortical surface area (global PC1)	MAPT
level0	rs2696466	White matter microstructure (mean diusivities)	MAPT
level0	rs3890609	White matter microstructure (mean diusivities)	MAPT
level0	rs55938136	White matter microstructure (mean diusivities)	MAPT
level0	rs62054807	White matter microstructure (mean diusivities)	MAPT
level0	rs2696694	White matter microstructure (mean diusivities)	MAPT
level0	rs62055701	Irritable mood	MAPT
level0	rs2106785	Irritable mood	MAPT
level0	rs17650842	Irritable mood	MAPT
level0	rs2696457	Feeling worry	MAPT
level0	rs17688916	Feeling worry	MAPT
level0	rs62057151	Feeling worry	MAPT
level0	rs62061733	Feeling hurt	MAPT
level0	rs2696668	Feeling hurt	MAPT
level0	rs4471723	Feeling guilty	MAPT
level0	rs8067056	General factor of neuroticism	MAPT
level0	rs1724425	General factor of neuroticism	MAPT
level0	rs754593	General factor of neuroticism	MAPT
level0	rs2435200	General factor of neuroticism	MAPT
level0	rs242947	General factor of neuroticism	MAPT
level0	rs110402	General factor of neuroticism	MAPT
level0	rs113434679	General factor of neuroticism	MAPT
level0	rs62054807	General factor of neuroticism	MAPT
level0	rs35705950	Idiopathic pulmonary fibrosis	MUC5B
level0	rs11012	Parkinson's disease	PLEKHM1
level0	rs56168933	Cortical surface area (global PC1)	PLEKHM1
level0	rs35519908	White matter microstructure (mean diusivities)	PLEKHM1
level0	rs1265159	Idiopathic membranous nephropathy	POU5F1
level0	rs3815087	Drug-induced Stevens-Johnson syndrome or toxic epidermal necrolysis (SJS/TEN)	POU5F1
level0	rs3130501	Drug-induced Stevens-Johnson syndrome or toxic epidermal necrolysis (SJS/TEN)	POU5F1
level0	rs3130931	Drug-induced Stevens-Johnson syndrome or toxic epidermal necrolysis (SJS/TEN)	POU5F1
level0	rs6919908	Multiple myeloma	POU5F1
level0	rs879882	Multiple myeloma	POU5F1
level0	rs2853953	Chronic hepatitis B infection	POU5F1
level0	rs2249742	White blood cell count (lymphocyte)	POU5F1
level0	rs2524079	White blood cell count (lymphocyte)	POU5F1
level0	rs3819686	Response to hepatitis B vaccine	POU5F1
level0	rs2524067	Sarcoidosis (Lofgren's syndrome vs non-Lofgren's syndrome)	PSORS1C1
level0	rs2109069	COVID-19 (critical illness vs population)	PTPRS
level0	rs12610495	Idiopathic pulmonary fibrosis	PTPRS
level0	rs11085727	COVID-19 (critical illness vs population)	TYK2
level0	rs199533	Parkinson's disease	WNT3
level0	rs199515	Parkinson's disease	WNT3
level0	rs415430	Parkinson's disease	WNT3
level0	rs199498	Parkinson's disease	WNT3
level0	rs199505	Depressed affect	WNT3
level0	rs1563304	Neuroticism	WNT3
level0	rs62062288	Neuroticism	WNT3
level0	rs2074404	Cortical surface area (global PC1)	WNT3
level0	rs70600	Irritable mood	WNT3
level0	rs62062288	Feeling worry	WNT3
level0	rs1563304	Feeling hurt	WNT3
level0	rs62062288	Feeling guilty	WNT3
level0	rs199525	Feeling guilty	WNT3
level0	rs2074404	General factor of neuroticism	WNT3
level0	rs199497	General factor of neuroticism	WNT3
level0	rs199529	General factor of neuroticism	WNT3
level1	rs10484554	Psoriasis	HLA-B
level1	rs4649203	Psoriasis	IFNLR1
level1	rs12191877	Psoriasis	HLA-B
level1	rs10794648	Psoriasis	IFNLR1
level1	rs2066807	Psoriasis	STAT2
level1	rs7552167	Psoriasis	IFNLR1
level1	rs4406273	Psoriasis	HLA-B
level1	rs2066819	Psoriasis	STAT2
level1	rs12199223	Psoriasis	HLA-B
level1	rs17843580	Atopic asthma	HLA-DQA1
level1	rs34104805	Atopic asthma	HLA-DQA1
level1	rs3997868	Atopic asthma	HLA-DQA1
level1	rs12196740	Atopic asthma	HLA-B
level1	rs35449774	Atopic asthma	HLA-DPA1
level1	rs9266289	Atopic asthma	HLA-B
level1	rs2904789	Atopic asthma	HLA-B
level1	rs3130542	Chronic hepatitis B infection	HLA-C
level1	rs3077	Chronic hepatitis B infection	HLA-DPA1
level1	rs2853953	Chronic hepatitis B infection	HLA-B
level1	rs7770370	Chronic hepatitis B infection	HLA-DPA1
level1	rs3129763	Systemic sclerosis	HLA-DQA1
level1	rs987870 H	Systemic sclerosis	LA-DPA1
level1	rs1005714	Systemic sclerosis	NUP85
level1	rs2305743	Systemic sclerosis	IL12RB1
level1	rs8109496	Systemic sclerosis	IL12RB1
level1	rs1550116	Peginterferon alfa-2a treatment response in chronic hepatitis B	CENPO
level1	rs2082881	Peginterferon alfa-2a treatment response in chronic hepatitis B	CENPO
level1	rs1550115	Peginterferon alfa-2a treatment response in chronic hepatitis B	CENPO
level1	rs9271588	Extranodal natural killer T-cell lymphoma (nasal type)	HLA-DQA1
level1	rs9277378	Extranodal natural killer T-cell lymphoma (nasal type)	HLA-DPA1
level1	rs112396255	Immunoglobulin A vasculitis	HLA-DQA1
level1	rs17533090	Immunoglobulin A vasculitis	HLA-DQA1
level1	rs17599077	Immunoglobulin A vasculitis	HLA-DQA1
level1	rs4530903	Immunoglobulin A vasculitis	HLA-DQA1
level2	rs2524082	White blood cell count	HLA-B
level2	rs11800059	White blood cell count	CTSS
level2	rs10164769	White blood cell count	ACKR3
level2	rs10935473	White blood cell count	ST3GAL6
level2	rs9829114	White blood cell count	PAK2
level2	rs6924387	White blood cell count	MAP3K5
level2	rs28834970	White blood cell count	PTK2B
level2	rs12686780	White blood cell count	CENPP
level2	rs12929950	White blood cell count	TSC2
level2	rs1895994	White blood cell count	KANSL2
level2	rs932589 M	White blood cell count	AP3K5
level2	rs10992437	White blood cell count	CENPP
level2	rs7626444	White blood cell count	PAK2
level2	rs7215071	White blood cell count	NCOR1
level2	rs11587213	White blood cell count	FCER1G
level2	rs2089979	White blood cell count	PAK2
level2	rs11741775	White blood cell count	CENPH
level2	rs112261624	White blood cell count	HLA-B
level2	rs3557	White blood cell count	FCER1G
level2	rs11208552	White blood cell count	JAK1
level2	rs1887428	White blood cell count	JAK2
level2	rs73223431	White blood cell count	PTK2B
level2	rs2389643	White blood cell count	DPP4
level2	rs11168705	White blood cell count	KANSL2
level2	rs4074882	White blood cell count	ACKR3
level2	rs3087253	White blood cell count	CCR5
level2	rs1800715	White blood cell count	TSC2
level2	rs144830084	White blood cell count	ARRB2
level2	rs2074442	White blood cell count	POLR2E
level2	rs72801474	White blood cell count	HSPA4
level2	rs3846706	White blood cell count	NDST1
level2	rs139213493	White blood cell count	FLNA
level2	rs6987305	White blood cell count	PTK2B
level2	rs7098640	White blood cell count	OPTN
level2	rs73108566	White blood cell count	KANSL2
level2	rs8030704	White blood cell count	IQGAP1
level2	rs8071086	White blood cell count	ARRB2
level2	rs59104589	Fibrinogen levels	SEPT2
level2	rs71520386	Fibrinogen levels	TOMM7
level2	rs1476698	Fibrinogen levels	SEPT2
level2	rs548288 P	Fibrinogen levels	CCB
level2	rs1029738	Fibrinogen levels	TOMM7
level2	rs61542988	Fibrinogen levels	TOMM7
level2	rs3130542	Chronic hepatitis B infection	HLA-C
level2	rs7453920	Chronic hepatitis B infection	HLA-DRB1
level2	rs3077	Chronic hepatitis B infection	HLA-DPA1
level2	rs2853953	Chronic hepatitis B infection	HLA-B
level2	rs7770370	Chronic hepatitis B infection	HLA-DPA1
level2	rs6734942	Monocyte count	PTPN4
level2	rs1799864	Monocyte count	CCR5
level2	rs7626444	Monocyte count	PAK2
level2	rs62242983	Monocyte count	CCR5
level2	rs2734442	Monocyte count	KLRC1
level2	rs60699901	Monocyte count	GPC5
level2	rs12929950	Monocyte count	TSC2
level2	rs2329483	Monocyte count	PI4KA
level2	rs55666429	Monocyte count	MAP3K5
level2	rs10935473	Monocyte count	ST3GAL6
level2	rs67399148	Monocyte count	DPP4
level2	rs755951	Monocyte count	PTK2B
level2	rs7824937	Monocyte count	RAB2A
level2	rs76115890	Monocyte count	GPC5
level2	rs55747751	Monocyte count	HSPA4
level2	rs55771168	Monocyte count	CBL
level2	rs10772280	Monocyte count	KLRC2
level2	rs9494571	Monocyte count	MAP3K5
level2	rs34197769	Monocyte count	TSC2
level2	rs7324952	Monocyte count	GPC5
level2	rs576650	Monocyte count	SCP2
level2	rs4077980	Monocyte count	ACKR3
level2	rs62276455	Monocyte count	ST3GAL6
level2	rs35387800	Monocyte count	MAP3K5
level2	rs2595205	Monocyte count	MSH2
level2	rs385076	Interleukin-18 levels	NLRC4
level2	rs2599510	Interleukin-18 levels	NLRC4
level2	rs7577696	Interleukin-18 levels	NLRC4
level2	rs479333	Interleukin-18 levels	NLRC4
level2	rs374743	Interleukin-18 levels	NLRC4
level2	rs147144681	Post bronchodilator FEV1/FVC ratio in COPD	CHRNA3
level2	rs1051730	Post bronchodilator FEV1/FVC ratio in COPD	CHRNA3
level2	rs2869548	Post bronchodilator FEV1/FVC ratio in COPD	CHRNA3
level2	rs17487223	Post bronchodilator FEV1/FVC ratio in COPD	CHRNA3
level2	rs16969968	Post bronchodilator FEV1/FVC ratio in COPD	CHRNA3
level2	rs4887067	Post bronchodilator FEV1/FVC ratio in COPD	CHRNA3
level2	rs8192482	Post bronchodilator FEV1/FVC ratio in COPD	CHRNA3
level2	rs2036527	Post bronchodilator FEV1/FVC ratio in COPD	PSMA4
level2	rs55958997	Post bronchodilator FEV1/FVC ratio in COPD	CHRNA3
level2	rs1317286	Post bronchodilator FEV1/FVC ratio in COPD	CHRNA3
level2	rs7180002	Post bronchodilator FEV1/FVC ratio in COPD	CHRNA3
level2	rs931794	Post bronchodilator FEV1/FVC ratio in COPD	PSMA4
level2	rs58365910	Post bronchodilator FEV1/FVC ratio in COPD	PSMA4
level2	rs72743158	Post bronchodilator FEV1/FVC ratio in COPD	CHRNA3
level2	rs55676755	Post bronchodilator FEV1/FVC ratio in COPD	CHRNA3
level2	rs8042849	Post bronchodilator FEV1/FVC ratio in COPD	PSMA4
level2	rs138544659	Post bronchodilator FEV1/FVC ratio in COPD	CHRNA3
level2	rs56117933	Post bronchodilator FEV1/FVC ratio in COPD	PSMA4
level2	rs2036527	Pre bronchodilator FEV1	PSMA4
level2	rs1051730	Pre bronchodilator FEV1	CHRNA3
level2	rs16969968	Pre bronchodilator FEV1	CHRNA3
level2	rs931794	Pre bronchodilator FEV1	PSMA4
level2	rs1051730	Pre bronchodilator FEV1/FVC ratio	CHRNA3
level2	rs16969968	Pre bronchodilator FEV1/FVC ratio	CHRNA3
level2	rs931794	Pre bronchodilator FEV1/FVC ratio	PSMA4
level2	rs2036527	Pre bronchodilator FEV1/FVC ratio	PSMA4
level3	rs12196740	Atopic asthma	HLA-B
level3	rs9266289	Atopic asthma	HLA-B
level3	rs2904789	Atopic asthma	HLA-B
level3	rs3997868	Atopic asthma	HLA-DQB1
level3	rs12196740	Atopic asthma	HLA-B
level3	rs9266289	Atopic asthma	HLA-B
level3	rs2904789	Atopic asthma	HLA-B
level3	rs35449774	Atopic asthma	HLA-DPA1
level3	rs3997868	Atopic asthma	HLA-DQA1
level3	rs34104805	Atopic asthma	HLA-DQA1
level3	rs17843580	Atopic asthma	HLA-DQA1
level3	rs75905358	Atopic asthma	MSL1
level3	rs9889953	Atopic asthma	SMARCE1
level3	rs12196740	Atopic asthma	HLA-B
level3	rs9266289	Atopic asthma	HLA-B
level3	rs2904789	Atopic asthma	HLA-B
level3	rs35449774	Atopic asthma	HLA-DPA1
level3	rs75905358	Atopic asthma	MSL1
level3	rs9889953	Atopic asthma	SMARCE1
level3	rs12600062	Atopic asthma	SLC7A6
level3	rs132911	Atopic asthma	ACO2
level3	rs10975660	Atopic asthma	GLDC
level3	rs13416449	Atopic asthma	IL1R1
level3	rs10167431	Atopic asthma	IL1R1
level3	rs12196740	Atopic asthma	HLA-B
level3	rs9266289	Atopic asthma	HLA-B
level3	rs2904789	Atopic asthma	HLA-B
level3	rs542418	Atopic asthma	NOTCH4
level3	rs35449774	Atopic asthma	HLA-DPA1
level3	rs3997868	Atopic asthma	HLA-DQA1
level3	rs34104805	Atopic asthma	HLA-DQA1
level3	rs17843580	Atopic asthma	HLA-DQA1
level3	rs3819720	Atopic asthma	PSMB9
level3	rs75905358	Atopic asthma	MSL1
level3	rs9889953	Atopic asthma	SMARCE1
level3	rs12600062	Atopic asthma	SLC7A6
level3	rs132911	Atopic asthma	ACO2
level3	rs10975660	Atopic asthma	GLDC
level3	rs13416449	Atopic asthma	IL1R1
level3	rs10167431	Atopic asthma	IL1R1
level3	rs12196740	Atopic asthma	HLA-B
level3	rs9266289	Atopic asthma	HLA-B
level3	rs2904789	Atopic asthma	HLA-B
level3	rs542418	Atopic asthma	NOTCH4
level3	rs35449774	Atopic asthma	HLA-DPA1
level3	rs3997868	Atopic asthma	HLA-DQB1
level3	rs3997868	Atopic asthma	HLA-DQA1
level3	rs34104805	Atopic asthma	HLA-DQA1
level3	rs17843580	Atopic asthma	HLA-DQA1
level3	rs3819720	Atopic asthma	PSMB9
level3	rs2834167	Blood protein levels	IFNAR2
level3	rs2834167	Blood protein levels	IL10RB
level3	rs1051738	Blood protein levels	TYK2
level3	rs2284367	Blood protein levels	CAT
level3	rs3130991	Blood protein levels	PSORS1C1
level3	rs3130991	Blood protein levels	HLA-B
level3	rs2524280	Blood protein levels	HLA-B
level3	rs674313	Blood protein levels	HLA-DQB1
level3	rs1891906	Blood protein levels	AGRN
level3	rs3820201	Blood protein levels	SLC1A7
level3	rs8071756	Blood protein levels	PRPF8
level3	rs3136674	Blood protein levels	ACACA
level3	rs854624	Blood protein levels	CCL15
level3	rs2834167	Blood protein levels	IFNAR2
level3	rs2834167	Blood protein levels	IL10RB
level3	rs376008	Blood protein levels	IL12RB1
level3	rs11666065	Blood protein levels	KIR3DL2
level3	rs76869409	Blood protein levels	KIR3DL1
level3	rs4880207	Blood protein levels	DPP7
level3	rs808919	Blood protein levels	STAT2
level3	rs3130991	Blood protein levels	HLA-B
level3	rs2524280	Blood protein levels	HLA-B
level3	rs674313	Blood protein levels	HLA-DQA1
level3	rs9271547	Blood protein levels	HLA-DQA1
level3	rs9272975	Blood protein levels	HLA-DQA1
level3	rs3820201	Blood protein levels	SLC1A7
level3	rs41271951	Blood protein levels	CTSS
level3	rs267738	Blood protein levels	CTSS
level3	rs11810108	Blood protein levels	NUP133
level3	rs144830084	Blood protein levels	ARRB2
level3	rs3136674	Blood protein levels	ACACA
level3	rs2834167	Blood protein levels	IFNAR2
level3	rs8001781	Blood protein levels	GPC5
level3	rs2147190	Blood protein levels	GPC5
level3	rs35413298	Blood protein levels	NDST1
level3	rs10935480	Blood protein levels	ST3GAL6
level3	rs10935473	Blood protein levels	ST3GAL6
level3	rs1051738	Blood protein levels	TYK2
level3	rs1039405	Blood protein levels	SIGLEC9
level3	rs2075803	Blood protein levels	SIGLEC9
level3	rs11666065	Blood protein levels	KIR3DL2
level3	rs76869409	Blood protein levels	KIR3DL1
level3	rs11636952	Blood protein levels	CSK
level3	rs2284367	Blood protein levels	CAT
level3	rs60843925	Blood protein levels	ST3GAL4
level3	rs4055121	Blood protein levels	ST3GAL4
level3	rs2516568	Blood protein levels	CENPP
level3	rs10849478	Blood protein levels	NCAPD2
level3	rs808919	Blood protein levels	STAT2
level3	rs7577696	Blood protein levels	NLRC4
level3	rs2146192	Blood protein levels	SFTPD
level3	rs2403274	Blood protein levels	TACC3
level3	rs13437316	Blood protein levels	ECI2
level3	rs3130991	Blood protein levels	HLA-B
level3	rs2524280	Blood protein levels	HLA-B
level3	rs2239705	Blood protein levels	BAG6
level3	rs6916921	Blood protein levels	BAG6
level3	rs1059362	Blood protein levels	HLA-DRB1
level3	rs113399573	Blood protein levels	HLA-DRB1
level3	rs9471987	Blood protein levels	PEX6
level3	rs1891906	Blood protein levels	AGRN
level3	rs1209384	Blood protein levels	TIE1
level3	rs2275180	Blood protein levels	TIE1
level3	rs3820201	Blood protein levels	SLC1A7
level3	rs41271951	Blood protein levels	CTSS
level3	rs267738	Blood protein levels	CTSS
level3	rs12938	Blood protein levels	SELL
level3	rs4987358	Blood protein levels	SELL
level3	rs1572995	Blood protein levels	CNTN2
level3	rs2071533	Blood protein levels	CNTN2
level3	rs4951168	Blood protein levels	CNTN2
level3	rs11810108	Blood protein levels	NUP133
level3	rs8071756	Blood protein levels	PRPF8
level3	rs144830084	Blood protein levels	ARRB2
level3	rs60864581	Blood protein levels	STX8
level3	rs3136674	Blood protein levels	ACACA
level3	rs854624	Blood protein levels	CCL15
level3	rs989128	Blood protein levels	CACNA1G
level3	rs9890200	Blood protein levels	CACNA1G
level3	rs12952884	Blood protein levels	NME1
level3	rs2702945	Blood protein levels	DEFB1
level3	rs28529403	Blood protein levels	MAPK3
level3	rs113022368	Blood protein levels	CCL17
level3	rs9302690	Blood protein levels	CCL17
level3	rs16956811	Blood protein levels	CCL17
level3	rs2834167	Blood protein levels	IFNAR2
level3	rs2834167	Blood protein levels	IL10RB
level3	rs2749870	Blood protein levels	NID2
level3	rs1151582	Blood protein levels	NID2
level3	rs899961	Blood protein levels	FUT8
level3	rs4900236	Blood protein levels	UNC79
level3	rs17617994	Blood protein levels	KLC1
level3	rs9526137	Blood protein levels	ZC3H13
level3	rs9526138	Blood protein levels	ZC3H13
level3	rs2094247	Blood protein levels	ZC3H13
level3	rs4942471	Blood protein levels	ZC3H13
level3	rs35814191	Blood protein levels	ZC3H13
level3	rs8001781	Blood protein levels	GPC5
level3	rs2147190	Blood protein levels	GPC5
level3	rs13159135	Blood protein levels	ARSB
level3	rs6865582	Blood protein levels	ARSB
level3	rs672413	Blood protein levels	ARSB
level3	rs35413298	Blood protein levels	NDST1
level3	rs382266	Blood protein levels	FLT4
level3	rs10935480	Blood protein levels	ST3GAL6
level3	rs10935473	Blood protein levels	ST3GAL6
level3	rs62282371	Blood protein levels	SLITRK3
level3	rs7787942	Blood protein levels	C1GALT1
level3	rs1051738	Blood protein levels	TYK2
level3	rs376008	Blood protein levels	IL12RB1
level3	rs79502742	Blood protein levels	RUVBL2
level3	rs75287599	Blood protein levels	RUVBL2
level3	rs139643250	Blood protein levels	RUVBL2
level3	rs79785970	Blood protein levels	RUVBL2
level3	rs3795046	Blood protein levels	RUVBL2
level3	rs3795047	Blood protein levels	RUVBL2
level3	rs36120499	Blood protein levels	KLK14
level3	rs1039405	Blood protein levels	SIGLEC9
level3	rs2075803	Blood protein levels	SIGLEC9
level3	rs2004318	Blood protein levels	LILRB1
level3	rs61739176	Blood protein levels	LILRB1
level3	rs2114511	Blood protein levels	LILRB1
level3	rs4806666	Blood protein levels	RPL28
level3	rs660773	Blood protein levels	KIR2DL4
level3	rs11666065	Blood protein levels	KIR3DL2
level3	rs76869409	Blood protein levels	KIR3DL1
level3	rs131798	Blood protein levels	NCAPH2
level3	rs11636952	Blood protein levels	CSK
level3	rs34038940	Blood protein levels	APBB1
level3	rs10500671	Blood protein levels	APBB1
level3	rs34038940	Blood protein levels	HPX
level3	rs10500671	Blood protein levels	HPX
level3	rs998447	Blood protein levels	LRRC4C
level3	rs2284367	Blood protein levels	CAT
level3	rs484915	Blood protein levels	MMP1
level3	rs7940310	Blood protein levels	PAFAH1B2
level3	rs9326248	Blood protein levels	PAFAH1B2
level3	rs60843925	Blood protein levels	ST3GAL4
level3	rs4055121	Blood protein levels	ST3GAL4
level3	rs3848788	Blood protein levels	SIRPB1
level3	rs76357893	Blood protein levels	SIRPB1
level3	rs4814391	Blood protein levels	SIRPB1
level3	rs2281808	Blood protein levels	SIRPB1
level3	rs13043754	Blood protein levels	CPXM1
level3	rs4810485	Blood protein levels	CD40
level3	rs2516568	Blood protein levels	CENPP
level3	rs3118663	Blood protein levels	ADAMTS13
level3	rs3758349	Blood protein levels	ADAMTS13
level3	rs4880207	Blood protein levels	DPP7
level3	rs10849478	Blood protein levels	NCAPD2
level3	rs11177623	Blood protein levels	CNTN1
level3	rs808919	Blood protein levels	STAT2
level3	rs7577696	Blood protein levels	NLRC4
level3	rs1922291	Blood protein levels	IL1R1
level3	rs4988235	Blood protein levels	MCM6
level3	rs16837641	Blood protein levels	NRP2
level3	rs2505535	Blood protein levels	RET
level3	rs2227551	Blood protein levels	NDST2
level3	rs2146192	Blood protein levels	SFTPD
level3	rs2403274	Blood protein levels	TACC3
level3	rs2498323	Blood protein levels	DOK7
level3	rs2631738	Blood protein levels	ACOX3
level3	rs1860129	Blood protein levels	EGF
level3	rs11568972	Blood protein levels	EGF
level3	rs13437316	Blood protein levels	ECI2
level3	rs3130991	Blood protein levels	HLA-B
level3	rs2524280	Blood protein levels	HLA-B
level3	rs3134942	Blood protein levels	NOTCH4
level3	rs2239705	Blood protein levels	BAG6
level3	rs6916921	Blood protein levels	BAG6
level3	rs1059362	Blood protein levels	HLA-DRB1
level3	rs113399573	Blood protein levels	HLA-DRB1
level3	rs674313	Blood protein levels	HLA-DQA1
level3	rs9271547	Blood protein levels	HLA-DQA1
level3	rs9272975	Blood protein levels	HLA-DQA1
level3	rs1050673	Blood protein levels	HSD17B8
level3	rs9471987	Blood protein levels	PEX6
level3	rs756519	Blood protein levels	PSMB1
level3	rs1891906	Blood protein levels	AGRN
level3	rs1209384	Blood protein levels	TIE1
level3	rs2275180	Blood protein levels	TIE1
level3	rs3820201	Blood protein levels	SLC1A7
level3	rs41271951	Blood protein levels	CTSS
level3	rs267738	Blood protein levels	CTSS
level3	rs12938	Blood protein levels	SELL
level3	rs4987358	Blood protein levels	SELL
level3	rs1572995	Blood protein levels	CNTN2
level3	rs2071533	Blood protein levels	CNTN2
level3	rs4951168	Blood protein levels	CNTN2
level3	rs11810108	Blood protein levels	NUP133
level3	rs8071756	Blood protein levels	PRPF8
level3	rs144830084	Blood protein levels	ARRB2
level3	rs60864581	Blood protein levels	STX8
level3	rs3136674	Blood protein levels	ACACA
level3	rs854624	Blood protein levels	CCL15
level3	rs989128	Blood protein levels	CACNA1G
level3	rs9890200	Blood protein levels	CACNA1G
level3	rs12952884	Blood protein levels	NME1
level3	rs2702945	Blood protein levels	DEFB1
level3	rs28529403	Blood protein levels	MAPK3
level3	rs113022368	Blood protein levels	CCL17
level3	rs9302690	Blood protein levels	CCL17
level3	rs16956811	Blood protein levels	CCL17
level3	rs2834167	Blood protein levels	IFNAR2
level3	rs2834167	Blood protein levels	IL10RB
level3	rs2749870	Blood protein levels	NID2
level3	rs1151582	Blood protein levels	NID2
level3	rs899961	Blood protein levels	FUT8
level3	rs4900236	Blood protein levels	UNC79
level3	rs17617994	Blood protein levels	KLC1
level3	rs9526137	Blood protein levels	ZC3H13
level3	rs9526138	Blood protein levels	ZC3H13
level3	rs2094247	Blood protein levels	ZC3H13
level3	rs4942471	Blood protein levels	ZC3H13
level3	rs35814191	Blood protein levels	ZC3H13
level3	rs8001781	Blood protein levels	GPC5
level3	rs2147190	Blood protein levels	GPC5
level3	rs13159135	Blood protein levels	ARSB
level3	rs6865582	Blood protein levels	ARSB
level3	rs672413	Blood protein levels	ARSB
level3	rs35413298	Blood protein levels	NDST1
level3	rs382266	Blood protein levels	FLT4
level3	rs10935480	Blood protein levels	ST3GAL6
level3	rs10935473	Blood protein levels	ST3GAL6
level3	rs7787942	Blood protein levels	C1GALT1
level3	rs1051738	Blood protein levels	TYK2
level3	rs376008	Blood protein levels	IL12RB1
level3	rs79502742	Blood protein levels	RUVBL2
level3	rs75287599	Blood protein levels	RUVBL2
level3	rs139643250	Blood protein levels	RUVBL2
level3	rs79785970	Blood protein levels	RUVBL2
level3	rs3795046	Blood protein levels	RUVBL2
level3	rs3795047	Blood protein levels	RUVBL2
level3	rs36120499	Blood protein levels	KLK14
level3	rs1039405	Blood protein levels	SIGLEC9
level3	rs2075803	Blood protein levels	SIGLEC9
level3	rs2004318	Blood protein levels	LILRB1
level3	rs61739176	Blood protein levels	LILRB1
level3	rs2114511	Blood protein levels	LILRB1
level3	rs4806666	Blood protein levels	RPL28
level3	rs660773	Blood protein levels	KIR2DL4
level3	rs11666065	Blood protein levels	KIR3DL2
level3	rs76869409	Blood protein levels	KIR3DL1
level3	rs131798	Blood protein levels	NCAPH2
level3	rs11636952	Blood protein levels	CSK
level3	rs34038940	Blood protein levels	HPX
level3	rs10500671	Blood protein levels	HPX
level3	rs2284367	Blood protein levels	CAT
level3	rs7940310	Blood protein levels	PAFAH1B2
level3	rs9326248	Blood protein levels	PAFAH1B2
level3	rs60843925	Blood protein levels	ST3GAL4
level3	rs4055121	Blood protein levels	ST3GAL4
level3	rs3848788	Blood protein levels	SIRPB1
level3	rs76357893	Blood protein levels	SIRPB1
level3	rs4814391	Blood protein levels	SIRPB1
level3	rs2281808	Blood protein levels	SIRPB1
level3	rs13043754	Blood protein levels	CPXM1
level3	rs4810485	Blood protein levels	CD40
level3	rs2516568	Blood protein levels	CENPP
level3	rs3118663	Blood protein levels	ADAMTS13
level3	rs3758349	Blood protein levels	ADAMTS13
level3	rs10849478	Blood protein levels	NCAPD2
level3	rs11177623	Blood protein levels	CNTN1
level3	rs808919	Blood protein levels	STAT2
level3	rs7577696	Blood protein levels	NLRC4
level3	rs1922291	Blood protein levels	IL1R1
level3	rs4988235	Blood protein levels	MCM6
level3	rs16837641	Blood protein levels	NRP2
level3	rs2505535	Blood protein levels	RET
level3	rs2227551	Blood protein levels	NDST2
level3	rs2146192	Blood protein levels	SFTPD
level3	rs2403274	Blood protein levels	TACC3
level3	rs2498323	Blood protein levels	DOK7
level3	rs2631738	Blood protein levels	ACOX3
level3	rs1860129	Blood protein levels	EGF
level3	rs11568972	Blood protein levels	EGF
level3	rs13437316	Blood protein levels	ECI2
level3	rs3130991	Blood protein levels	HLA-B
level3	rs2524280	Blood protein levels	HLA-B
level3	rs3134942	Blood protein levels	NOTCH4
level3	rs2239705	Blood protein levels	BAG6
level3	rs6916921	Blood protein levels	BAG6
level3	rs674313	Blood protein levels	HLA-DQB1
level3	rs1059362	Blood protein levels	HLA-DRB1
level3	rs113399573	Blood protein levels	HLA-DRB1
level3	rs674313	Blood protein levels	HLA-DQA1
level3	rs9271547	Blood protein levels	HLA-DQA1
level3	rs9272975	Blood protein levels	HLA-DQA1
level3	rs1050673	Blood protein levels	HSD17B8
level3	rs756519	Blood protein levels	PSMB1
level3	rs2853953	Chronic hepatitis B infection	PSORS1C1
level3	rs3130542	Chronic hepatitis B infection	HLA-B
level3	rs2853953	Chronic hepatitis B infection	HLA-B
level3	rs1419881	Chronic hepatitis B infection	POU5F1
level3	rs2853953	Chronic hepatitis B infection	POU5F1
level3	rs1419881	Chronic hepatitis B infection	CCHCR1
level3	rs3130542	Chronic hepatitis B infection	HLA-C
level3	rs3130542	Chronic hepatitis B infection	HLA-B
level3	rs2853953	Chronic hepatitis B infection	HLA-B
level3	rs3130542	Chronic hepatitis B infection	HLA-C
level3	rs3077	Chronic hepatitis B infection	HLA-DPA1
level3	rs7770370	Chronic hepatitis B infection	HLA-DPA1
level3	rs3130542	Chronic hepatitis B infection	HLA-B
level3	rs2853953	Chronic hepatitis B infection	HLA-B
level3	rs3130542	Chronic hepatitis B infection	HLA-C
level3	rs3077	Chronic hepatitis B infection	HLA-DPA1
level3	rs7770370	Chronic hepatitis B infection	HLA-DPA1
level3	rs7453920	Chronic hepatitis B infection	HLA-DRB1
level3	rs1883832	Chronic hepatitis B infection	CD40
level3	rs3130542	Chronic hepatitis B infection	HLA-B
level3	rs2853953	Chronic hepatitis B infection	HLA-B
level3	rs1419881	Chronic hepatitis B infection	POU5F1
level3	rs2853953	Chronic hepatitis B infection	POU5F1
level3	rs652888	Chronic hepatitis B infection	NOTCH4
level3	rs422951	Chronic hepatitis B infection	NOTCH4
level3	rs3130542	Chronic hepatitis B infection	HLA-C
level3	rs3077	Chronic hepatitis B infection	HLA-DPA1
level3	rs7770370	Chronic hepatitis B infection	HLA-DPA1
level3	rs7453920	Chronic hepatitis B infection	HLA-DRB1
level3	rs1883832	Chronic hepatitis B infection	CD40
level3	rs3130542	Chronic hepatitis B infection	HLA-B
level3	rs2853953	Chronic hepatitis B infection	HLA-B
level3	rs1419881	Chronic hepatitis B infection	POU5F1
level3	rs2853953	Chronic hepatitis B infection	POU5F1
level3	rs652888	Chronic hepatitis B infection	NOTCH4
level3	rs422951	Chronic hepatitis B infection	NOTCH4
level3	rs3130542	Chronic hepatitis B infection	HLA-C
level3	rs3077	Chronic hepatitis B infection	HLA-DPA1
level3	rs7770370	Chronic hepatitis B infection	HLA-DPA1
level3	rs7453920	Chronic hepatitis B infection	HLA-DRB1
level3	rs35018144	Eosinophil counts	SMARCA4
level3	rs74179959	Eosinophil counts	SMARCA4
level3	rs73011343	Eosinophil counts	SMARCA4
level3	rs2524105	Eosinophil counts	HLA-C
level3	rs6682237	Eosinophil counts	JAK1
level3	rs7138235	Eosinophil counts	POLE
level3	rs2524105	Eosinophil counts	HLA-C
level3	rs35249183	Eosinophil counts	MFN2
level3	rs12759042	Eosinophil counts	MFN2
level3	rs6682237	Eosinophil counts	JAK1
level3	rs2145394	Eosinophil counts	NUP133
level3	rs4148757	Eosinophil counts	NUP133
level3	rs754023	Eosinophil counts	NUP133
level3	rs9901392	Eosinophil counts	ARRB2
level3	rs34852333	Eosinophil counts	PIAS1
level3	rs34849029	Eosinophil counts	PIAS1
level3	rs3824867	Eosinophil counts	RAPSN
level3	rs496475	Eosinophil counts	MUSK
level3	rs547116	Eosinophil counts	MUSK
level3	rs1751242	Eosinophil counts	MUSK
level3	rs75590598	Eosinophil counts	SEPT2
level3	rs3755397	Eosinophil counts	SEPT2
level3	rs10795791	Eosinophil counts	IL2RA
level3	rs2524105	Eosinophil counts	HLA-C
level3	rs35249183	Eosinophil counts	MFN2
level3	rs12759042	Eosinophil counts	MFN2
level3	rs1208984	Eosinophil counts	PLOD1
level3	rs6682237	Eosinophil counts	JAK1
level3	rs2223286	Eosinophil counts	SELL
level3	rs12116645	Eosinophil counts	MDM4
level3	rs12756329	Eosinophil counts	MDM4
level3	rs2145394	Eosinophil counts	NUP133
level3	rs4148757	Eosinophil counts	NUP133
level3	rs754023	Eosinophil counts	NUP133
level3	rs9901392	Eosinophil counts	ARRB2
level3	rs7209459	Eosinophil counts	PRKCA
level3	rs62085020	Eosinophil counts	AANAT
level3	rs12682115	Eosinophil counts	LPL
level3	rs762679	Eosinophil counts	MCM4
level3	rs3809627	Eosinophil counts	MAPK3
level3	rs9939774	Eosinophil counts	MAPK3
level3	rs55908605	Eosinophil counts	STX4
level3	rs3759584	Eosinophil counts	KLC1
level3	rs71118474	Eosinophil counts	DNAJC3
level3	rs10045577	Eosinophil counts	WDR36
level3	rs2416257	Eosinophil counts	WDR36
level3	rs2608895	Eosinophil counts	NDUFA11
level3	rs35018144	Eosinophil counts	SMARCA4
level3	rs74179959	Eosinophil counts	SMARCA4
level3	rs73011343	Eosinophil counts	SMARCA4
level3	rs1109151	Eosinophil counts	ACO2
level3	rs7161799	Eosinophil counts	ADAM10
level3	rs34852333	Eosinophil counts	PIAS1
level3	rs34849029	Eosinophil counts	PIAS1
level3	rs3824867	Eosinophil counts	RAPSN
level3	rs34298851	Eosinophil counts	GLDC
level3	rs496475	Eosinophil counts	MUSK
level3	rs547116	Eosinophil counts	MUSK
level3	rs1751242	Eosinophil counts	MUSK
level3	rs3758212	Eosinophil counts	PSMB7
level3	rs10771216	Eosinophil counts	PHC1
level3	rs4883198	Eosinophil counts	PHC1
level3	rs7138235	Eosinophil counts	POLE
level3	rs75590598	Eosinophil counts	SEPT2
level3	rs3755397	Eosinophil counts	SEPT2
level3	rs10795791	Eosinophil counts	IL2RA
level3	rs3006802	Eosinophil counts	APBB1IP
level3	rs7098710	Eosinophil counts	APBB1IP
level3	rs2992333	Eosinophil counts	APBB1IP
level3	rs11010134	Eosinophil counts	CUL2
level3	rs13192740	Eosinophil counts	EXOC2
level3	rs9504361	Eosinophil counts	EXOC2
level3	rs4960175	Eosinophil counts	EXOC2
level3	rs3094097	Eosinophil counts	DHX16
level3	rs2394392	Eosinophil counts	DHX16
level3	rs4713354	Eosinophil counts	DHX16
level3	rs2524105	Eosinophil counts	HLA-C
level3	rs2064495	Eosinophil counts	UTRN
level3	rs35249183	Eosinophil counts	MFN2
level3	rs12759042	Eosinophil counts	MFN2
level3	rs1208984	Eosinophil counts	PLOD1
level3	rs6682237	Eosinophil counts	JAK1
level3	rs2223286	Eosinophil counts	SELL
level3	rs12116645	Eosinophil counts	MDM4
level3	rs12756329	Eosinophil counts	MDM4
level3	rs2145394	Eosinophil counts	NUP133
level3	rs4148757	Eosinophil counts	NUP133
level3	rs754023	Eosinophil counts	NUP133
level3	rs9901392	Eosinophil counts	ARRB2
level3	rs7209459	Eosinophil counts	PRKCA
level3	rs62085020	Eosinophil counts	AANAT
level3	rs12682115	Eosinophil counts	LPL
level3	rs762679	Eosinophil counts	MCM4
level3	rs3809627	Eosinophil counts	MAPK3
level3	rs9939774	Eosinophil counts	MAPK3
level3	rs55908605	Eosinophil counts	STX4
level3	rs55908605	Eosinophil counts	STX1B
level3	rs3759584	Eosinophil counts	KLC1
level3	rs71118474	Eosinophil counts	DNAJC3
level3	rs2608895	Eosinophil counts	NDUFA11
level3	rs35018144	Eosinophil counts	SMARCA4
level3	rs74179959	Eosinophil counts	SMARCA4
level3	rs73011343	Eosinophil counts	SMARCA4
level3	rs1109151	Eosinophil counts	ACO2
level3	rs7161799	Eosinophil counts	ADAM10
level3	rs34852333	Eosinophil counts	PIAS1
level3	rs34849029	Eosinophil counts	PIAS1
level3	rs3824867	Eosinophil counts	RAPSN
level3	rs34298851	Eosinophil counts	GLDC
level3	rs496475	Eosinophil counts	MUSK
level3	rs547116	Eosinophil counts	MUSK
level3	rs1751242	Eosinophil counts	MUSK
level3	rs3758212	Eosinophil counts	PSMB7
level3	rs10771216	Eosinophil counts	PHC1
level3	rs4883198	Eosinophil counts	PHC1
level3	rs7138235	Eosinophil counts	POLE
level3	rs75590598	Eosinophil counts	SEPT2
level3	rs3755397	Eosinophil counts	SEPT2
level3	rs10795791	Eosinophil counts	IL2RA
level3	rs3006802	Eosinophil counts	APBB1IP
level3	rs7098710	Eosinophil counts	APBB1IP
level3	rs2992333	Eosinophil counts	APBB1IP
level3	rs11010134	Eosinophil counts	CUL2
level3	rs13192740	Eosinophil counts	EXOC2
level3	rs9504361	Eosinophil counts	EXOC2
level3	rs4960175	Eosinophil counts	EXOC2
level3	rs3094097	Eosinophil counts	DHX16
level3	rs2394392	Eosinophil counts	DHX16
level3	rs4713354	Eosinophil counts	DHX16
level3	rs2524105	Eosinophil counts	HLA-C
level3	rs2064495	Eosinophil counts	UTRN
level3	rs548288	Fibrinogen levels	PCCB
level3	rs71520386	Fibrinogen levels	TOMM7
level3	rs1029738	Fibrinogen levels	TOMM7
level3	rs61542988	Fibrinogen levels	TOMM7
level3	rs59104589	Fibrinogen levels	SEPT2
level3	rs1476698	Fibrinogen levels	SEPT2
level3	rs7464572	Fibrinogen levels	PLEC
level3	rs11780978	Fibrinogen levels	PLEC
level3	rs11136252	Fibrinogen levels	PLEC
level3	rs548288	Fibrinogen levels	PCCB
level3	rs71520386	Fibrinogen levels	TOMM7
level3	rs1029738	Fibrinogen levels	TOMM7
level3	rs61542988	Fibrinogen levels	TOMM7
level3	rs59104589	Fibrinogen levels	SEPT2
level3	rs1476698	Fibrinogen levels	SEPT2
level3	rs7464572	Fibrinogen levels	PLEC
level3	rs11780978	Fibrinogen levels	PLEC
level3	rs11136252	Fibrinogen levels	PLEC
level3	rs548288	Fibrinogen levels	PCCB
level3	rs71520386	Fibrinogen levels	TOMM7
level3	rs1029738	Fibrinogen levels	TOMM7
level3	rs61542988	Fibrinogen levels	TOMM7
level3	rs59104589	Fibrinogen levels	SEPT2
level3	rs1476698	Fibrinogen levels	SEPT2
level3	rs62404084	Hay fever and/or eczema	HLA-DQB1
level3	rs9271701	Hay fever and/or eczema	HLA-DQA1
level3	rs62404084	Hay fever and/or eczema	HLA-DQA1
level3	rs2070901	Hay fever and/or eczema	FCER1G
level3	rs7221109	Hay fever and/or eczema	SMARCE1
level3	rs3813308	Hay fever and/or eczema	HSD17B4
level3	rs6496676	Hay fever and/or eczema	IQGAP1
level3	rs28749131	Hay fever and/or eczema	HLA-A
level3	rs9276796	Hay fever and/or eczema	HLA-DOB
level3	rs2070901	Hay fever and/or eczema	FCER1G
level3	rs7221109	Hay fever and/or eczema	SMARCE1
level3	rs3813308	Hay fever and/or eczema	HSD17B4
level3	rs1438673	Hay fever and/or eczema	WDR36
level3	rs3918226	Hay fever and/or eczema	PRKAG2
level3	rs6496676	Hay fever and/or eczema	IQGAP1
level3	rs10986320	Hay fever and/or eczema	PSMB7
level3	rs1942094	Hay fever and/or eczema	SMAD4
level3	rs28749131	Hay fever and/or eczema	HLA-A
level3	rs9276796	Hay fever and/or eczema	HLA-DOB
level3	rs9271701	Hay fever and/or eczema	HLA-DQA1
level3	rs62404084	Hay fever and/or eczema	HLA-DQA1
level3	rs1998266	Hay fever and/or eczema	ETV7
level3	rs2070901	Hay fever and/or eczema	FCER1G
level3	rs7221109	Hay fever and/or eczema	SMARCE1
level3	rs3813308	Hay fever and/or eczema	HSD17B4
level3	rs3918226	Hay fever and/or eczema	PRKAG2
level3	rs3918226	Hay fever and/or eczema	NOS3
level3	rs6496676	Hay fever and/or eczema	IQGAP1
level3	rs10986320	Hay fever and/or eczema	PSMB7
level3	rs1942094	Hay fever and/or eczema	SMAD4
level3	rs28749131	Hay fever and/or eczema	HLA-A
level3	rs9276796	Hay fever and/or eczema	HLA-DOB
level3	rs62404084	Hay fever and/or eczema	HLA-DQB1
level3	rs9271701	Hay fever and/or eczema	HLA-DQA1
level3	rs62404084	Hay fever and/or eczema	HLA-DQA1
level3	rs867972	IgG glycosylation patterns	FUT8
level3	rs11158602	IgG glycosylation patterns	FUT8
level3	rs4902407	IgG glycosylation patterns	FUT8
level3	rs2411822	IgG glycosylation patterns	FUT8
level3	rs2149841	IgG glycosylation patterns	FUT8
level3	rs11621680	IgG glycosylation patterns	FUT8
level3	rs7157006	IgG glycosylation patterns	FUT8
level3	rs7153297	IgG glycosylation patterns	FUT8
level3	rs11621604	IgG glycosylation patterns	FUT8
level3	rs10483785	IgG glycosylation patterns	FUT8
level3	rs11622829	IgG glycosylation patterns	FUT8
level3	rs8018278	IgG glycosylation patterns	FUT8
level3	rs12894902	IgG glycosylation patterns	FUT8
level3	rs867972	IgG glycosylation patterns	FUT8
level3	rs11158602	IgG glycosylation patterns	FUT8
level3	rs4902407	IgG glycosylation patterns	FUT8
level3	rs2411822	IgG glycosylation patterns	FUT8
level3	rs2149841	IgG glycosylation patterns	FUT8
level3	rs11621680	IgG glycosylation patterns	FUT8
level3	rs7157006	IgG glycosylation patterns	FUT8
level3	rs7153297	IgG glycosylation patterns	FUT8
level3	rs11621604	IgG glycosylation patterns	FUT8
level3	rs10483785	IgG glycosylation patterns	FUT8
level3	rs11622829	IgG glycosylation patterns	FUT8
level3	rs8018278	IgG glycosylation patterns	FUT8
level3	rs12894902	IgG glycosylation patterns	FUT8
level3	rs62242983	Monocyte count	CCR5
level3	rs1799864	Monocyte count	CCR5
level3	rs576650	Monocyte count	SCP2
level3	rs1333633	Monocyte count	SYK
level3	rs1333632	Monocyte count	SYK
level3	rs576650	Monocyte count	SCP2
level3	rs755951	Monocyte count	PTK2B
level3	rs34197769	Monocyte count	TSC2
level3	rs12929950	Monocyte count	TSC2
level3	rs60699901	Monocyte count	GPC5
level3	rs7324952	Monocyte count	GPC5
level3	rs76115890	Monocyte count	GPC5
level3	rs55747751	Monocyte count	HSPA4
level3	rs62242983	Monocyte count	CCR5
level3	rs1799864	Monocyte count	CCR5
level3	rs62276455	Monocyte count	ST3GAL6
level3	rs2329483	Monocyte count	PI4KA
level3	rs55771168	Monocyte count	CBL
level3	rs2734442	Monocyte count	KLRC1
level3	rs10772280	Monocyte count	KLRC2
level3	rs2595205	Monocyte count	MSH2
level3	rs67399148	Monocyte count	DPP4
level3	rs4077980	Monocyte count	ACKR3
level3	rs35387800	Monocyte count	MAP3K5
level3	rs9494571	Monocyte count	MAP3K5
level3	rs55666429	Monocyte count	MAP3K5
level3	rs576650	Monocyte count	SCP2
level3	rs4987353	Monocyte count	SELL
level3	rs6502600	Monocyte count	CRK
level3	rs8066044	Monocyte count	CRK
level3	rs745570	Monocyte count	CBX8
level3	rs755951	Monocyte count	PTK2B
level3	rs11404483	Monocyte count	PAG1
level3	rs34197769	Monocyte count	TSC2
level3	rs12929950	Monocyte count	TSC2
level3	rs7196129	Monocyte count	ITGAL
level3	rs11646229	Monocyte count	FANCA
level3	rs8016326	Monocyte count	KLC1
level3	rs60699901	Monocyte count	GPC5
level3	rs7324952	Monocyte count	GPC5
level3	rs76115890	Monocyte count	GPC5
level3	rs55747751	Monocyte count	HSPA4
level3	rs62242983	Monocyte count	CCR5
level3	rs1799864	Monocyte count	CCR5
level3	rs62276455	Monocyte count	ST3GAL6
level3	rs2329483	Monocyte count	PI4KA
level3	rs55771168	Monocyte count	CBL
level3	rs36101433	Monocyte count	SIRPB1
level3	rs34600126	Monocyte count	SIRPB1
level3	rs4813619	Monocyte count	VPS16
level3	rs4811076	Monocyte count	PTPN1
level3	rs1333633	Monocyte count	SYK
level3	rs1333632	Monocyte count	SYK
level3	rs2734442	Monocyte count	KLRC1
level3	rs10772280	Monocyte count	KLRC2
level3	rs2277339	Monocyte count	PRIM1
level3	rs7314538	Monocyte count	MMAB
level3	rs2595205	Monocyte count	MSH2
level3	rs67399148	Monocyte count	DPP4
level3	rs13029144	Monocyte count	ITGA4
level3	rs13029501	Monocyte count	ITGA4
level3	rs1449263	Monocyte count	ITGA4
level3	rs10562650	Monocyte count	ITGA4
level3	rs2124440	Monocyte count	ITGA4
level3	rs4077980	Monocyte count	ACKR3
level3	rs2067004	Monocyte count	EGF
level3	rs6533483	Monocyte count	EGF
level3	rs144387335	Monocyte count	CCND3
level3	rs142449754	Monocyte count	CCND3
level3	rs2239704	Monocyte count	DDX39B
level3	rs35387800	Monocyte count	MAP3K5
level3	rs9494571	Monocyte count	MAP3K5
level3	rs55666429	Monocyte count	MAP3K5
level3	rs576650	Monocyte count	SCP2
level3	rs4987353	Monocyte count	SELL
level3	rs6502600	Monocyte count	CRK
level3	rs8066044	Monocyte count	CRK
level3	rs745570	Monocyte count	CBX8
level3	rs755951	Monocyte count	PTK2B
level3	rs11404483	Monocyte count	PAG1
level3	rs34197769	Monocyte count	TSC2
level3	rs12929950	Monocyte count	TSC2
level3	rs7196129	Monocyte count	ITGAL
level3	rs11646229	Monocyte count	FANCA
level3	rs8016326	Monocyte count	KLC1
level3	rs60699901	Monocyte count	GPC5
level3	rs7324952	Monocyte count	GPC5
level3	rs76115890	Monocyte count	GPC5
level3	rs55747751	Monocyte count	HSPA4
level3	rs62242983	Monocyte count	CCR5
level3	rs1799864	Monocyte count	CCR5
level3	rs62276455	Monocyte count	ST3GAL6
level3	rs2329483	Monocyte count	PI4KA
level3	rs2329483	Monocyte count	SNAP29
level3	rs55771168	Monocyte count	CBL
level3	rs36101433	Monocyte count	SIRPB1
level3	rs34600126	Monocyte count	SIRPB1
level3	rs4813619	Monocyte count	VPS16
level3	rs4811076	Monocyte count	PTPN1
level3	rs1333633	Monocyte count	SYK
level3	rs1333632	Monocyte count	SYK
level3	rs2734442	Monocyte count	KLRC1
level3	rs10772280	Monocyte count	KLRC2
level3	rs2277339	Monocyte count	PRIM1
level3	rs7314538	Monocyte count	MMAB
level3	rs2595205	Monocyte count	MSH2
level3	rs67399148	Monocyte count	DPP4
level3	rs13029144	Monocyte count	ITGA4
level3	rs13029501	Monocyte count	ITGA4
level3	rs1449263	Monocyte count	ITGA4
level3	rs10562650	Monocyte count	ITGA4
level3	rs2124440	Monocyte count	ITGA4
level3	rs4077980	Monocyte count	ACKR3
level3	rs2067004	Monocyte count	EGF
level3	rs6533483	Monocyte count	EGF
level3	rs144387335	Monocyte count	CCND3
level3	rs142449754	Monocyte count	CCND3
level3	rs2239704	Monocyte count	DDX39B
level3	rs35387800	Monocyte count	MAP3K5
level3	rs9494571	Monocyte count	MAP3K5
level3	rs55666429	Monocyte count	MAP3K5
level3	rs2249742	Neutrophil count	PSORS1C1
level3	rs2524079	Neutrophil count	PSORS1C1
level3	rs2249742	Neutrophil count	POU5F1
level3	rs2524079	Neutrophil count	POU5F1
level3	rs11741775	Neutrophil count	CENPH
level3	rs11741826	Neutrophil count	CENPH
level3	rs58605236	Neutrophil count	GSK3B
level3	rs334563	Neutrophil count	GSK3B
level3	rs9271578	Neutrophil count	HLA-DQA1
level3	rs9271588	Neutrophil count	HLA-DQA1
level3	rs12094497	Neutrophil count	FCER1G
level3	rs112381903	Neutrophil count	BRCA1
level3	rs12920764	Neutrophil count	UBE2I
level3	rs11741775	Neutrophil count	CENPH
level3	rs11741826	Neutrophil count	CENPH
level3	rs7626444	Neutrophil count	PAK2
level3	rs1887428	Neutrophil count	JAK2
level3	rs10992433	Neutrophil count	CENPP
level3	rs7577690	Neutrophil count	NHEJ1
level3	rs4074882	Neutrophil count	ACKR3
level3	rs2568569	Neutrophil count	ACKR3
level3	rs9270576	Neutrophil count	HLA-DRB1
level3	rs6924387	Neutrophil count	MAP3K5
level3	rs932589	Neutrophil count	MAP3K5
level3	rs72683129	Neutrophil count	LEPR
level3	rs325925	Neutrophil count	CEPT1
level3	rs694180	Neutrophil count	CEPT1
level3	rs12094497	Neutrophil count	FCER1G
level3	rs8068017	Neutrophil count	CRK
level3	rs9905106	Neutrophil count	CRK
level3	rs7223364	Neutrophil count	NAA38
level3	rs112381903	Neutrophil count	BRCA1
level3	rs12944783	Neutrophil count	AANAT
level3	rs12920764	Neutrophil count	UBE2I
level3	rs35956093	Neutrophil count	RAB11FIP5
level3	rs11741775	Neutrophil count	CENPH
level3	rs11741826	Neutrophil count	CENPH
level3	rs58605236	Neutrophil count	GSK3B
level3	rs334563	Neutrophil count	GSK3B
level3	rs7626444	Neutrophil count	PAK2
level3	rs7947419	Neutrophil count	NCAPD3
level3	rs2308219	Neutrophil count	BANF1
level3	rs7947929	Neutrophil count	BANF1
level3	rs2254458	Neutrophil count	SIRPB1
level3	rs1887428	Neutrophil count	JAK2
level3	rs10992433	Neutrophil count	CENPP
level3	rs17831500	Neutrophil count	PRPF4
level3	rs10981723	Neutrophil count	PRPF4
level3	rs303753	Neutrophil count	C18orf8
level3	rs138621699	Neutrophil count	PRKAB1
level3	rs1375493	Neutrophil count	ITGA4
level3	rs35723031	Neutrophil count	ITGA4
level3	rs7577690	Neutrophil count	NHEJ1
level3	rs4074882	Neutrophil count	ACKR3
level3	rs2568569	Neutrophil count	ACKR3
level3	rs11258419	Neutrophil count	BEND7
level3	rs549280	Neutrophil count	CXCL2
level3	rs2249742	Neutrophil count	POU5F1
level3	rs2524079	Neutrophil count	POU5F1
level3	rs9270576	Neutrophil count	HLA-DRB1
level3	rs9271578	Neutrophil count	HLA-DQA1
level3	rs9271588	Neutrophil count	HLA-DQA1
level3	rs6924387	Neutrophil count	MAP3K5
level3	rs932589	Neutrophil count	MAP3K5
level3	rs72683129	Neutrophil count	LEPR
level3	rs325925	Neutrophil count	CEPT1
level3	rs694180	Neutrophil count	CEPT1
level3	rs12094497	Neutrophil count	FCER1G
level3	rs8068017	Neutrophil count	CRK
level3	rs9905106	Neutrophil count	CRK
level3	rs7223364	Neutrophil count	NAA38
level3	rs112381903	Neutrophil count	BRCA1
level3	rs12944783	Neutrophil count	AANAT
level3	rs12920764	Neutrophil count	UBE2I
level3	rs35956093	Neutrophil count	RAB11FIP5
level3	rs11741775	Neutrophil count	CENPH
level3	rs11741826	Neutrophil count	CENPH
level3	rs58605236	Neutrophil count	GSK3B
level3	rs334563	Neutrophil count	GSK3B
level3	rs7626444	Neutrophil count	PAK2
level3	rs7947419	Neutrophil count	NCAPD3
level3	rs2308219	Neutrophil count	CFL1
level3	rs7947929	Neutrophil count	CFL1
level3	rs2308219	Neutrophil count	MUS81
level3	rs2308219	Neutrophil count	BANF1
level3	rs7947929	Neutrophil count	BANF1
level3	rs2254458	Neutrophil count	SIRPB1
level3	rs1887428	Neutrophil count	JAK2
level3	rs10992433	Neutrophil count	CENPP
level3	rs17831500	Neutrophil count	PRPF4
level3	rs10981723	Neutrophil count	PRPF4
level3	rs303753	Neutrophil count	C18orf8
level3	rs138621699	Neutrophil count	PRKAB1
level3	rs1375493	Neutrophil count	ITGA4
level3	rs35723031	Neutrophil count	ITGA4
level3	rs7577690	Neutrophil count	NHEJ1
level3	rs4074882	Neutrophil count	ACKR3
level3	rs2568569	Neutrophil count	ACKR3
level3	rs549280	Neutrophil count	CXCL2
level3	rs2249742	Neutrophil count	POU5F1
level3	rs2524079	Neutrophil count	POU5F1
level3	rs9270576	Neutrophil count	HLA-DRB1
level3	rs9271578	Neutrophil count	HLA-DQA1
level3	rs9271588	Neutrophil count	HLA-DQA1
level3	rs6924387	Neutrophil count	MAP3K5
level3	rs932589	Neutrophil count	MAP3K5
level3	rs60388585	Plasma anastrozole concentration in anastrozole-treated estrogen receptor positive breast cancer	GOT2
level3	rs60979655	Plasma anastrozole concentration in anastrozole-treated estrogen receptor positive breast cancer	GOT2
level3	rs11648166	Plasma anastrozole concentration in anastrozole-treated estrogen receptor positive breast cancer	GOT2
level3	rs76733922	Plasma anastrozole concentration in anastrozole-treated estrogen receptor positive breast cancer	GOT2
level3	rs3784911	Plasma anastrozole concentration in anastrozole-treated estrogen receptor positive breast cancer	GOT2
level3	rs12598355	Plasma anastrozole concentration in anastrozole-treated estrogen receptor positive breast cancer	GOT2
level3	rs16960359	Plasma anastrozole concentration in anastrozole-treated estrogen receptor positive breast cancer	GOT2
level3	rs11639682	Plasma anastrozole concentration in anastrozole-treated estrogen receptor positive breast cancer	GOT2
level3	rs59234479	Plasma anastrozole concentration in anastrozole-treated estrogen receptor positive breast cancer	GOT2
level3	rs2280399	Plasma anastrozole concentration in anastrozole-treated estrogen receptor positive breast cancer	GOT2
level3	rs2280398	Plasma anastrozole concentration in anastrozole-treated estrogen receptor positive breast cancer	GOT2
level3	rs60388585	Plasma anastrozole concentration in anastrozole-treated estrogen receptor positive breast cancer	GOT2
level3	rs60979655	Plasma anastrozole concentration in anastrozole-treated estrogen receptor positive breast cancer	GOT2
level3	rs11648166	Plasma anastrozole concentration in anastrozole-treated estrogen receptor positive breast cancer	GOT2
level3	rs76733922	Plasma anastrozole concentration in anastrozole-treated estrogen receptor positive breast cancer	GOT2
level3	rs3784911	Plasma anastrozole concentration in anastrozole-treated estrogen receptor positive breast cancer	GOT2
level3	rs12598355	Plasma anastrozole concentration in anastrozole-treated estrogen receptor positive breast cancer	GOT2
level3	rs16960359	Plasma anastrozole concentration in anastrozole-treated estrogen receptor positive breast cancer	GOT2
level3	rs11639682	Plasma anastrozole concentration in anastrozole-treated estrogen receptor positive breast cancer	GOT2
level3	rs59234479	Plasma anastrozole concentration in anastrozole-treated estrogen receptor positive breast cancer	GOT2
level3	rs2280399	Plasma anastrozole concentration in anastrozole-treated estrogen receptor positive breast cancer	GOT2
level3	rs2280398	Plasma anastrozole concentration in anastrozole-treated estrogen receptor positive breast cancer	GOT2
level3	rs55958997	Post bronchodilator FEV1	CHRNA3
level3	rs2869548	Post bronchodilator FEV1	CHRNA3
level3	rs17487223	Post bronchodilator FEV1	CHRNA3
level3	rs72743158	Post bronchodilator FEV1	CHRNA3
level3	rs1051730	Post bronchodilator FEV1	CHRNA3
level3	rs1317286	Post bronchodilator FEV1	CHRNA3
level3	rs8192482	Post bronchodilator FEV1	CHRNA3
level3	rs4887067	Post bronchodilator FEV1	CHRNA3
level3	rs16969968	Post bronchodilator FEV1	CHRNA3
level3	rs7180002	Post bronchodilator FEV1	CHRNA3
level3	rs55676755	Post bronchodilator FEV1	CHRNA3
level3	rs138544659	Post bronchodilator FEV1	CHRNA3
level3	rs147144681	Post bronchodilator FEV1	CHRNA3
level3	rs58365910	Post bronchodilator FEV1	PSMA4
level3	rs2036527	Post bronchodilator FEV1	PSMA4
level3	rs8042849	Post bronchodilator FEV1	PSMA4
level3	rs931794	Post bronchodilator FEV1	PSMA4
level3	rs56117933	Post bronchodilator FEV1	PSMA4
level3	rs7461753	Post bronchodilator FEV1	PLEC
level3	rs11786903	Post bronchodilator FEV1	PLEC
level3	rs7016416	Post bronchodilator FEV1	PLEC
level3	rs7002002	Post bronchodilator FEV1	PLEC
level3	rs1140522	Post bronchodilator FEV1	PLEC
level3	rs55646585	Post bronchodilator FEV1	PLEC
level3	rs56117011	Post bronchodilator FEV1	PLEC
level3	rs35916068	Post bronchodilator FEV1	PLEC
level3	rs56077246	Post bronchodilator FEV1	PLEC
level3	rs7015048	Post bronchodilator FEV1	PLEC
level3	rs3923388	Post bronchodilator FEV1	PLEC
level3	rs3923387	Post bronchodilator FEV1	PLEC
level3	rs6990361	Post bronchodilator FEV1	PLEC
level3	rs7155	Post bronchodilator FEV1	PLEC
level3	rs1065837	Post bronchodilator FEV1	PLEC
level3	rs6984820	Post bronchodilator FEV1	PLEC
level3	rs6558407	Post bronchodilator FEV1	PLEC
level3	rs11777402	Post bronchodilator FEV1	PLEC
level3	rs11778026	Post bronchodilator FEV1	PLEC
level3	rs4077669	Post bronchodilator FEV1	PLEC
level3	rs7010805	Post bronchodilator FEV1	PLEC
level3	rs35724792	Post bronchodilator FEV1	RUVBL1
level3	rs13060453	Post bronchodilator FEV1	RUVBL1
level3	rs13091198	Post bronchodilator FEV1	RUVBL1
level3	rs36069551	Post bronchodilator FEV1	RUVBL1
level3	rs11719546	Post bronchodilator FEV1	RUVBL1
level3	rs36059338	Post bronchodilator FEV1	RUVBL1
level3	rs34562493	Post bronchodilator FEV1	RUVBL1
level3	rs55958997	Post bronchodilator FEV1	CHRNA3
level3	rs2869548	Post bronchodilator FEV1	CHRNA3
level3	rs17487223	Post bronchodilator FEV1	CHRNA3
level3	rs72743158	Post bronchodilator FEV1	CHRNA3
level3	rs1051730	Post bronchodilator FEV1	CHRNA3
level3	rs1317286	Post bronchodilator FEV1	CHRNA3
level3	rs8192482	Post bronchodilator FEV1	CHRNA3
level3	rs4887067	Post bronchodilator FEV1	CHRNA3
level3	rs16969968	Post bronchodilator FEV1	CHRNA3
level3	rs7180002	Post bronchodilator FEV1	CHRNA3
level3	rs55676755	Post bronchodilator FEV1	CHRNA3
level3	rs138544659	Post bronchodilator FEV1	CHRNA3
level3	rs147144681	Post bronchodilator FEV1	CHRNA3
level3	rs58365910	Post bronchodilator FEV1	PSMA4
level3	rs2036527	Post bronchodilator FEV1	PSMA4
level3	rs8042849	Post bronchodilator FEV1	PSMA4
level3	rs931794	Post bronchodilator FEV1	PSMA4
level3	rs56117933	Post bronchodilator FEV1	PSMA4
level3	rs12261331	Post bronchodilator FEV1	PARD3
level3	rs11185951	Post bronchodilator FEV1	PARD3
level3	rs7461753	Post bronchodilator FEV1	PLEC
level3	rs11786903	Post bronchodilator FEV1	PLEC
level3	rs7016416	Post bronchodilator FEV1	PLEC
level3	rs7002002	Post bronchodilator FEV1	PLEC
level3	rs1140522	Post bronchodilator FEV1	PLEC
level3	rs55646585	Post bronchodilator FEV1	PLEC
level3	rs56117011	Post bronchodilator FEV1	PLEC
level3	rs35916068	Post bronchodilator FEV1	PLEC
level3	rs56077246	Post bronchodilator FEV1	PLEC
level3	rs7015048	Post bronchodilator FEV1	PLEC
level3	rs3923388	Post bronchodilator FEV1	PLEC
level3	rs3923387	Post bronchodilator FEV1	PLEC
level3	rs6990361	Post bronchodilator FEV1	PLEC
level3	rs7155	Post bronchodilator FEV1	PLEC
level3	rs1065837	Post bronchodilator FEV1	PLEC
level3	rs6984820	Post bronchodilator FEV1	PLEC
level3	rs6558407	Post bronchodilator FEV1	PLEC
level3	rs11777402	Post bronchodilator FEV1	PLEC
level3	rs11778026	Post bronchodilator FEV1	PLEC
level3	rs4077669	Post bronchodilator FEV1	PLEC
level3	rs7010805	Post bronchodilator FEV1	PLEC
level3	rs35724792	Post bronchodilator FEV1	RUVBL1
level3	rs13060453	Post bronchodilator FEV1	RUVBL1
level3	rs13091198	Post bronchodilator FEV1	RUVBL1
level3	rs36069551	Post bronchodilator FEV1	RUVBL1
level3	rs11719546	Post bronchodilator FEV1	RUVBL1
level3	rs36059338	Post bronchodilator FEV1	RUVBL1
level3	rs34562493	Post bronchodilator FEV1	RUVBL1
level3	rs55958997	Post bronchodilator FEV1	CHRNA3
level3	rs2869548	Post bronchodilator FEV1	CHRNA3
level3	rs17487223	Post bronchodilator FEV1	CHRNA3
level3	rs72743158	Post bronchodilator FEV1	CHRNA3
level3	rs1051730	Post bronchodilator FEV1	CHRNA3
level3	rs1317286	Post bronchodilator FEV1	CHRNA3
level3	rs8192482	Post bronchodilator FEV1	CHRNA3
level3	rs4887067	Post bronchodilator FEV1	CHRNA3
level3	rs16969968	Post bronchodilator FEV1	CHRNA3
level3	rs7180002	Post bronchodilator FEV1	CHRNA3
level3	rs55676755	Post bronchodilator FEV1	CHRNA3
level3	rs138544659	Post bronchodilator FEV1	CHRNA3
level3	rs147144681	Post bronchodilator FEV1	CHRNA3
level3	rs58365910	Post bronchodilator FEV1	PSMA4
level3	rs2036527	Post bronchodilator FEV1	PSMA4
level3	rs8042849	Post bronchodilator FEV1	PSMA4
level3	rs931794	Post bronchodilator FEV1	PSMA4
level3	rs56117933	Post bronchodilator FEV1	PSMA4
level3	rs12261331	Post bronchodilator FEV1	PARD3
level3	rs11185951	Post bronchodilator FEV1	PARD3
level3	rs34357723	Red vs. brown/black hair color	FANCA
level3	rs11646910	Red vs. brown/black hair color	FANCA
level3	rs8045560	Red vs. brown/black hair color	FANCA
level3	rs3212350	Red vs. brown/black hair color	FANCA
level3	rs1805007	Red vs. brown/black hair color	FANCA
level3	rs1805008	Red vs. brown/black hair color	FANCA
level3	rs11862382	Red vs. brown/black hair color	MC1R
level3	rs4586434	Red vs. brown/black hair color	MC1R
level3	rs2302898	Red vs. brown/black hair color	MC1R
level3	rs34357723	Red vs. brown/black hair color	FANCA
level3	rs11646910	Red vs. brown/black hair color	FANCA
level3	rs8045560	Red vs. brown/black hair color	FANCA
level3	rs3212350	Red vs. brown/black hair color	FANCA
level3	rs1805007	Red vs. brown/black hair color	FANCA
level3	rs1805008	Red vs. brown/black hair color	FANCA
level3	rs11862382	Red vs. brown/black hair color	MC1R
level3	rs4586434	Red vs. brown/black hair color	MC1R
level3	rs2302898	Red vs. brown/black hair color	MC1R
level3	rs1805008	Red vs. brown/black hair color	TUBB3
level3	rs4268748	Skin colour saturation	FANCA
level3	rs2228479	Skin colour saturation	FANCA
level3	rs2228479	Skin colour saturation	MC1R
level3	rs12203592	Skin colour saturation	IRF4
level3	rs4268748	Skin colour saturation	FANCA
level3	rs2228479	Skin colour saturation	FANCA
level3	rs2228479	Skin colour saturation	MC1R
level3	rs12203592	Skin colour saturation	IRF4
level3	rs1005714	Systemic sclerosis	NUP85
level3	rs8109496	Systemic sclerosis	IL12RB1
level3	rs2305743	Systemic sclerosis	IL12RB1
level3	rs987870	Systemic sclerosis	HLA-DPA1
level3	rs3129763	Systemic sclerosis	HLA-DQA1
level3	rs1378942	Systemic sclerosis	CSK
level3	rs987870	Systemic sclerosis	HLA-DPA1
level3	rs1005714	Systemic sclerosis	NUP85
level3	rs1005714	Systemic sclerosis	GGA3
level3	rs8109496	Systemic sclerosis	IL12RB1
level3	rs2305743	Systemic sclerosis	IL12RB1
level3	rs1378942	Systemic sclerosis	CSK
level3	rs12363310	Systemic sclerosis	TRPC6
level3	rs4317244	Systemic sclerosis	UFSP2
level3	rs443198	Systemic sclerosis	NOTCH4
level3	rs987870	Systemic sclerosis	HLA-DPA1
level3	rs3129763	Systemic sclerosis	HLA-DQA1
level3	rs1005714	Systemic sclerosis	NUP85
level3	rs1005714	Systemic sclerosis	GGA3
level3	rs8109496	Systemic sclerosis	IL12RB1
level3	rs2305743	Systemic sclerosis	IL12RB1
level3	rs1378942	Systemic sclerosis	CSK
level3	rs12363310	Systemic sclerosis	TRPC6
level3	rs4317244	Systemic sclerosis	UFSP2
level3	rs443198	Systemic sclerosis	NOTCH4
level3	rs987870	Systemic sclerosis	HLA-DPA1
level3	rs3129763	Systemic sclerosis	HLA-DQA1
level3	rs9468925	Vitiligo	POU5F1
level3	rs9271597	Vitiligo	HLA-DQA1
level3	rs6510827	Vitiligo	TICAM1
level3	rs4807000	Vitiligo	TICAM1
level3	rs9611565	Vitiligo	ACO2
level3	rs4822024	Vitiligo	ACO2
level3	rs6012953	Vitiligo	PTPN1
level3	rs10986311	Vitiligo	PSMB7
level3	rs9468925	Vitiligo	POU5F1
level3	rs9271597	Vitiligo	HLA-DQA1
level3	rs6510827	Vitiligo	TICAM1
level3	rs4807000	Vitiligo	TICAM1
level3	rs9611565	Vitiligo	ACO2
level3	rs4822024	Vitiligo	ACO2
level3	rs6012953	Vitiligo	PTPN1
level3	rs10986311	Vitiligo	PSMB7
level3	rs9468925	Vitiligo	POU5F1
level3	rs9271597	Vitiligo	HLA-DQA1
level3	rs3087253	White blood cell count	CCR5
level3	rs3094212	White blood cell count	PSORS1C1
level3	rs2524082	White blood cell count	PSORS1C1
level3	rs2524082	White blood cell count	HLA-B
level3	rs112261624	White blood cell count	HLA-B
level3	rs3094212	White blood cell count	POU5F1
level3	rs11208552	White blood cell count	JAK1
level3	rs139213493	White blood cell count	FLNA
level3	rs1154595	White blood cell count	GSK3B
level3	rs73108566	White blood cell count	KANSL2
level3	rs1895994	White blood cell count	KANSL2
level3	rs11168705	White blood cell count	KANSL2
level3	rs2524082	White blood cell count	HLA-B
level3	rs112261624	White blood cell count	HLA-B
level3	rs11208552	White blood cell count	JAK1
level3	rs11800059	White blood cell count	CTSS
level3	rs3557	White blood cell count	FCER1G
level3	rs11587213	White blood cell count	FCER1G
level3	rs8071086	White blood cell count	ARRB2
level3	rs7215071	White blood cell count	NCOR1
level3	rs73223431	White blood cell count	PTK2B
level3	rs28834970	White blood cell count	PTK2B
level3	rs6987305	White blood cell count	PTK2B
level3	rs1800715	White blood cell count	TSC2
level3	rs139213493	White blood cell count	FLNA
level3	rs72801474	White blood cell count	HSPA4
level3	rs3846706	White blood cell count	NDST1
level3	rs3087253	White blood cell count	CCR5
level3	rs2089979	White blood cell count	PAK2
level3	rs9829114	White blood cell count	PAK2
level3	rs8030704	White blood cell count	IQGAP1
level3	rs12686780	White blood cell count	CENPP
level3	rs10992437	White blood cell count	CENPP
level3	rs73108566	White blood cell count	KANSL2
level3	rs1895994	White blood cell count	KANSL2
level3	rs11168705	White blood cell count	KANSL2
level3	rs2389643	White blood cell count	DPP4
level3	rs10164769	White blood cell count	ACKR3
level3	rs2524082	White blood cell count	HLA-B
level3	rs112261624	White blood cell count	HLA-B
level3	rs7549876	White blood cell count	TIE1
level3	rs11208552	White blood cell count	JAK1
level3	rs67129560	White blood cell count	LEPR
level3	rs11800059	White blood cell count	CTSS
level3	rs3557	White blood cell count	FCER1G
level3	rs11587213	White blood cell count	FCER1G
level3	rs8071086	White blood cell count	ARRB2
level3	rs7215071	White blood cell count	NCOR1
level3	rs34121753	White blood cell count	NAA38
level3	rs11652985	White blood cell count	AANAT
level3	rs73223431	White blood cell count	PTK2B
level3	rs28834970	White blood cell count	PTK2B
level3	rs6987305	White blood cell count	PTK2B
level3	rs1800715	White blood cell count	TSC2
level3	rs62000665	White blood cell count	TRAPPC6B
level3	rs139213493	White blood cell count	FLNA
level3	rs72801474	White blood cell count	HSPA4
level3	rs3846706	White blood cell count	NDST1
level3	rs3087253	White blood cell count	CCR5
level3	rs1154595	White blood cell count	GSK3B
level3	rs2089979	White blood cell count	PAK2
level3	rs9829114	White blood cell count	PAK2
level3	rs2016151	White blood cell count	TSPO
level3	rs8030704	White blood cell count	IQGAP1
level3	rs2243602	White blood cell count	SIRPB1
level3	rs4811528	White blood cell count	TGM2
level3	rs12686780	White blood cell count	CENPP
level3	rs10992437	White blood cell count	CENPP
level3	rs10114423	White blood cell count	PRPF4
level3	rs7025371	White blood cell count	PRPF4
level3	rs10739578	White blood cell count	TRAF1
level3	rs73108566	White blood cell count	KANSL2
level3	rs1895994	White blood cell count	KANSL2
level3	rs11168705	White blood cell count	KANSL2
level3	rs2389643	White blood cell count	DPP4
level3	rs10164769	White blood cell count	ACKR3
level3	rs7075477	White blood cell count	BEND7
level3	rs7072066	White blood cell count	BEND7
level3	rs7901056	White blood cell count	APBB1IP
level3	rs12783726	White blood cell count	APBB1IP
level3	rs1335540	White blood cell count	APBB1IP
level3	rs34811474	White blood cell count	ANAPC4
level3	rs3775967	White blood cell count	EGF
level3	rs28629923	White blood cell count	EGF
level3	rs2524082	White blood cell count	HLA-B
level3	rs112261624	White blood cell count	HLA-B
level3	rs3094212	White blood cell count	POU5F1
level3	rs9368924	White blood cell count	ETV7
level3	rs7549876	White blood cell count	TIE1
level3	rs11208552	White blood cell count	JAK1
level3	rs67129560	White blood cell count	LEPR
level3	rs11800059	White blood cell count	CTSS
level3	rs11800059	White blood cell count	ARNT
level3	rs3557	White blood cell count	FCER1G
level3	rs11587213	White blood cell count	FCER1G
level3	rs8071086	White blood cell count	ARRB2
level3	rs7215071	White blood cell count	NCOR1
level3	rs34121753	White blood cell count	NAA38
level3	rs11652985	White blood cell count	AANAT
level3	rs73223431	White blood cell count	PTK2B
level3	rs28834970	White blood cell count	PTK2B
level3	rs6987305	White blood cell count	PTK2B
level3	rs1800715	White blood cell count	TSC2
level3	rs62000665	White blood cell count	TRAPPC6B
level3	rs139213493	White blood cell count	FLNA
level3	rs72801474	White blood cell count	HSPA4
level3	rs3846706	White blood cell count	NDST1
level3	rs3087253	White blood cell count	CCR5
level3	rs1154595	White blood cell count	GSK3B
level3	rs2089979	White blood cell count	PAK2
level3	rs9829114	White blood cell count	PAK2
level3	rs2016151	White blood cell count	TSPO
level3	rs8030704	White blood cell count	IQGAP1
level3	rs2243602	White blood cell count	SIRPB1
level3	rs12686780	White blood cell count	CENPP
level3	rs10992437	White blood cell count	CENPP
level3	rs10114423	White blood cell count	PRPF4
level3	rs7025371	White blood cell count	PRPF4
level3	rs10739578	White blood cell count	TRAF1
level3	rs73108566	White blood cell count	KANSL2
level3	rs1895994	White blood cell count	KANSL2
level3	rs11168705	White blood cell count	KANSL2
level3	rs2389643	White blood cell count	DPP4
level3	rs10164769	White blood cell count	ACKR3
level3	rs7901056	White blood cell count	APBB1IP
level3	rs12783726	White blood cell count	APBB1IP
level3	rs1335540	White blood cell count	APBB1IP
level3	rs34811474	White blood cell count	ANAPC4
level3	rs3775967	White blood cell count	EGF
level3	rs28629923	White blood cell count	EGF
level3	rs2524082	White blood cell count	HLA-B
level3	rs112261624	White blood cell count	HLA-B
level3	rs3094212	White blood cell count	POU5F1
level4	rs62057151	Feeling worry	KANSL1
level4	rs17688916	Feeling worry	KANSL1
level4	rs3785880	Systolic blood pressure	KANSL1
level4	rs56108300	Neutrophil count	KANSL1
level4	rs62062288	Feeling worry	KANSL1
level4	rs2696457	Feeling worry	KANSL1
level4	rs12946454	Systolic blood pressure	MAPT
level4	rs62057151	Feeling worry	MAPT
level4	rs17688916	Feeling worry	MAPT
level4	rs3785880	Systolic blood pressure	MAPT
level4	rs62061733	Eosinophil counts	MAPT
level4	rs56108300	Neutrophil count	MAPT
level4	rs62062288	Feeling worry	MAPT
level4	rs2696457	Feeling worry	MAPT
level4	rs12946454	Systolic blood pressure	WNT3
level4	rs62062288	Feeling worry	WNT3
level4	rs2834167	Blood protein levels	IFNAR2
level4	rs2834167	Blood protein levels	IL10RB
level4	rs3181077	Basophil count	FYCO1
level4	rs3181077	Basophil count	CCR1
level4	rs62242983	Monocyte count	CCR5
level4	rs3087253	White blood cell count	CCR5
level4	rs1799864	Monocyte count	CCR5
level4	rs35251378	Lymphocyte counts	TYK2
level4	rs1051738	Blood protein levels	TYK2
level4	rs35018144	Eosinophil counts	SMARCA4
level4	rs74179959	Eosinophil counts	SMARCA4
level4	rs73011343	Eosinophil counts	SMARCA4
level4	rs2284367	Blood protein levels	CAT
level4	rs3094212	White blood cell count	PSORS1C1
level4	rs3130991	Blood protein levels	PSORS1C1
level4	rs2853953	Chronic hepatitis B infection	PSORS1C1
level4	rs2249742	Lymphocyte counts	PSORS1C1
level4	rs2524082	White blood cell count	PSORS1C1
level4	rs2524079	Basophil count	PSORS1C1
level4	rs3130991	Blood protein levels	HLA-B
level4	rs3130542	Chronic hepatitis B infection	HLA-B
level4	rs2524108	Lymphocyte counts	HLA-B
level4	rs2853953	Chronic hepatitis B infection	HLA-B
level4	rs2524082	White blood cell count	HLA-B
level4	rs112261624	White blood cell count	HLA-B
level4	rs2524280	Blood protein levels	HLA-B
level4	rs3094212	White blood cell count	POU5F1
level4	rs1419881	Chronic hepatitis B infection	POU5F1
level4	rs2853953	Chronic hepatitis B infection	POU5F1
level4	rs2249742	Lymphocyte counts	POU5F1
level4	rs2524079	Basophil count	POU5F1
level4	rs1419881	Chronic hepatitis B infection	CCHCR1
level4	rs9357120	Basophil count	HLA-C
level4	rs3130542	Chronic hepatitis B infection	HLA-C
level4	rs2524108	Lymphocyte counts	HLA-C
level4	rs2524105	Eosinophil counts	HLA-C
level4	rs9296015	Systemic sclerosis	HLA-DQB1
level4	rs3129882	Systemic sclerosis	HLA-DQB1
level4	rs615672	Rheumatoid arthritis	HLA-DQB1
level4	rs660895	Rheumatoid arthritis	HLA-DQB1
level4	rs674313	Blood protein levels	HLA-DQB1
level4	rs3104413	Rheumatoid arthritis	HLA-DQB1
level4	rs12055445	Feeling worry	HLA-DQB1
level4	rs4713572	Blood protein levels	HLA-DQB1
level4	rs1694123	Blood protein levels	HLA-DQB1
level4	rs1891906	Blood protein levels	AGRN
level4	rs576650	Monocyte count	SCP2
level4	rs12046369	Blood protein levels	IFNLR1
level4	rs3820201	Blood protein levels	SLC1A7
level4	rs310231	Plateletcrit	JAK1
level4	rs6682237	Eosinophil counts	JAK1
level4	rs11208552	White blood cell count	JAK1
level4	rs310244	Platelet count	JAK1
level4	rs8071756	Blood protein levels	PRPF8
level4	rs3136674	Blood protein levels	ACACA
level4	rs854624	Blood protein levels	CCL15
level4	rs12952376	Lymphocyte counts	ATP5H
level4	rs1005714	Systemic sclerosis	NUP85
level4	rs2467099	Systolic blood pressure	ACOX1
level4	rs2834167	Blood protein levels	IFNAR2
level4	rs2834167	Blood protein levels	IL10RB
level4	rs139213493	White blood cell count	FLNA
level4	rs11741775	Neutrophil count	CENPH
level4	rs11741826	Neutrophil count	CENPH
level4	rs58605236	Neutrophil count	GSK3B
level4	rs1154595	White blood cell count	GSK3B
level4	rs334563	Neutrophil count	GSK3B
level4	rs836489	Basal cell carcinoma	RAC1
level4	rs376008	Blood protein levels	IL12RB1
level4	rs8109496	Systemic sclerosis	IL12RB1
level4	rs2305743	Systemic sclerosis	IL12RB1
level4	rs60146811	Red cell distribution width	IL12RB1
level4	rs11666065	Blood protein levels	KIR3DL2
level4	rs76869409	Blood protein levels	KIR3DL1
level4	rs3136448	Lymphocyte counts	CKAP5
level4	rs1997797	Lymphocyte counts	MAPRE1
level4	rs290995	Platelet count	SYK
level4	rs290268	Platelet count	SYK
level4	rs1333634	Platelet count	SYK
level4	rs1333633	Monocyte count	SYK
level4	rs919386	Plateletcrit	SYK
level4	rs1333632	Monocyte count	SYK
level4	rs7486636	Lymphocyte counts	KANSL2
level4	rs73108566	White blood cell count	KANSL2
level4	rs1895994	White blood cell count	KANSL2
level4	rs11168705	White blood cell count	KANSL2
level4	rs808919	Blood protein levels	STAT2
level4	rs7138235	Eosinophil counts	POLE
level4	rs34294368	Red cell distribution width	CENPO
level4	rs3130991	Blood protein levels	HLA-B
level4	rs3130542	Chronic hepatitis B infection	HLA-B
level4	rs2524108	Lymphocyte counts	HLA-B
level4	rs2853953	Chronic hepatitis B infection	HLA-B
level4	rs2524082	White blood cell count	HLA-B
level4	rs112261624	White blood cell count	HLA-B
level4	rs2524280	Blood protein levels	HLA-B
level4	rs9357120	Basophil count	HLA-C
level4	rs3130542	Chronic hepatitis B infection	HLA-C
level4	rs2524108	Lymphocyte counts	HLA-C
level4	rs2524105	Eosinophil counts	HLA-C
level4	rs3077	Chronic hepatitis B infection	HLA-DPA1
level4	rs987870	Systemic sclerosis	HLA-DPA1
level4	rs7770370	Chronic hepatitis B infection	HLA-DPA1
level4	rs660895	Rheumatoid arthritis	HLA-DQA1
level4	rs674313	Blood protein levels	HLA-DQA1
level4	rs3104413	Rheumatoid arthritis	HLA-DQA1
level4	rs9271547	Blood protein levels	HLA-DQA1
level4	rs9271578	Neutrophil count	HLA-DQA1
level4	rs3129763	Systemic sclerosis	HLA-DQA1
level4	rs9271588	Neutrophil count	HLA-DQA1
level4	rs9272975	Blood protein levels	HLA-DQA1
level4	rs1044690	Rheumatoid arthritis	CDC5L
level4	rs576650	Monocyte count	SCP2
level4	rs11121845	Plateletcrit	MFN2
level4	rs4846082	Plateletcrit	MFN2
level4	rs2878677	Platelet count	MFN2
level4	rs2336384	Platelet count	MFN2
level4	rs35249183	Eosinophil counts	MFN2
level4	rs12759042	Eosinophil counts	MFN2
level4	rs35233638	Red cell distribution width	SRSF10
level4	rs12046369	Blood protein levels	IFNLR1
level4	rs3820201	Blood protein levels	SLC1A7
level4	rs310231	Plateletcrit	JAK1
level4	rs6682237	Eosinophil counts	JAK1
level4	rs11208552	White blood cell count	JAK1
level4	rs310244	Platelet count	JAK1
level4	rs11800059	White blood cell count	CTSS
level4	rs41271951	Blood protein levels	CTSS
level4	rs112158604	Lymphocyte counts	CTSS
level4	rs267738	Blood protein levels	CTSS
level4	rs861409	Red cell distribution width	AIM2
level4	rs3557	White blood cell count	FCER1G
level4	rs11587213	White blood cell count	FCER1G
level4	rs12094497	Neutrophil count	FCER1G
level4	rs12123922	Basophil count	RBBP5
level4	rs6692170	Basophil count	RBBP5
level4	rs11810108	Blood protein levels	NUP133
level4	rs2145394	Eosinophil counts	NUP133
level4	rs4148757	Eosinophil counts	NUP133
level4	rs754023	Eosinophil counts	NUP133
level4	rs9901392	Eosinophil counts	ARRB2
level4	rs8071086	White blood cell count	ARRB2
level4	rs34230287	Lymphocyte counts	ARRB2
level4	rs35592645	Lymphocyte counts	ARRB2
level4	rs144830084	Blood protein levels	ARRB2
level4	rs9913156	Lymphocyte counts	ARRB2
level4	rs35186877	Lymphocyte counts	ARRB2
level4	rs8080378	Lymphocyte counts	NCOR1
level4	rs7215071	White blood cell count	NCOR1
level4	rs2297508	Lymphocyte counts	SREBF1
level4	rs3136674	Blood protein levels	ACACA
level4	rs112381903	Neutrophil count	BRCA1
level4	rs12952376	Lymphocyte counts	ATP5H
level4	rs2467099	Systolic blood pressure	ACOX1
level4	rs73223431	White blood cell count	PTK2B
level4	rs755951	Monocyte count	PTK2B
level4	rs28834970	White blood cell count	PTK2B
level4	rs6987305	White blood cell count	PTK2B
level4	rs73713131	Red cell distribution width	TRAPPC9
level4	rs7824937	Monocyte count	RAB2A
level4	rs2875973	Neutrophil count	RAB2A
level4	rs685985	Systemic sclerosis	RAB2A
level4	rs12920764	Neutrophil count	UBE2I
level4	rs2281226	Systolic blood pressure	UBE2I
level4	rs11248866	Systolic blood pressure	UBE2I
level4	rs1800715	White blood cell count	TSC2
level4	rs34197769	Monocyte count	TSC2
level4	rs12929950	Monocyte count	TSC2
level4	rs4888387	Platelet count	BCAR1
level4	rs35261357	Systolic blood pressure	BCAR1
level4	rs66480687	Red cell distribution width	SLC7A5
level4	rs2834167	Blood protein levels	IFNAR2
level4	rs147412694	Plateletcrit	WRB
level4	rs9974653	Platelet count	WRB
level4	rs941718	Red cell distribution width	PSMB5
level4	rs11543947	Red cell distribution width	PSMB5
level4	rs8013143	Red cell distribution width	PSMB5
level4	rs8001781	Blood protein levels	GPC5
level4	rs60699901	Monocyte count	GPC5
level4	rs7324952	Monocyte count	GPC5
level4	rs2147190	Blood protein levels	GPC5
level4	rs76115890	Monocyte count	GPC5
level4	rs9516053	Rheumatoid arthritis	GPC5
level4	rs139213493	White blood cell count	FLNA
level4	rs11741775	Neutrophil count	CENPH
level4	rs11741826	Neutrophil count	CENPH
level4	rs55747751	Monocyte count	HSPA4
level4	rs72801474	White blood cell count	HSPA4
level4	rs702395	Systolic blood pressure	ZMAT2
level4	rs3846706	White blood cell count	NDST1
level4	rs35413298	Blood protein levels	NDST1
level4	rs347591	Systolic blood pressure	ATG7
level4	rs3181077	Basophil count	FYCO1
level4	rs3181077	Basophil count	CCR1
level4	rs62242983	Monocyte count	CCR5
level4	rs3087253	White blood cell count	CCR5
level4	rs1799864	Monocyte count	CCR5
level4	rs10935480	Blood protein levels	ST3GAL6
level4	rs10935473	Blood protein levels	ST3GAL6
level4	rs62276455	Monocyte count	ST3GAL6
level4	rs4687477	Systolic blood pressure	SENP2
level4	rs13095912	Systolic blood pressure	SENP2
level4	rs4686683	Systolic blood pressure	SENP2
level4	rs13092376	Lymphocyte counts	PAK2
level4	rs2089979	Lymphocyte counts	PAK2
level4	rs7626444	Neutrophil count	PAK2
level4	rs9829114	White blood cell count	PAK2
level4	rs930232	Neutrophil count	POLR2E
level4	rs2074442	White blood cell count	POLR2E
level4	rs4807542	Eosinophil counts	POLR2E
level4	rs8178977	Basal cell carcinoma	POLR2E
level4	rs11669443	Lymphocyte counts	POLR2E
level4	rs749109	Systolic blood pressure	ATP8B3
level4	rs893540	Red cell distribution width	ATP8B3
level4	rs2537854	Platelet count	SGTA
level4	rs941407	Plateletcrit	SGTA
level4	rs2537854	Platelet count	THOP1
level4	rs1736179	Platelet count	THOP1
level4	rs941407	Plateletcrit	THOP1
level4	rs35251378	Lymphocyte counts	TYK2
level4	rs1051738	Blood protein levels	TYK2
level4	rs73045269	Platelet count	TGFB1
level4	rs56254331	Platelet count	TGFB1
level4	rs2335534	Plateletcrit	FCGRT
level4	rs1039405	Blood protein levels	SIGLEC9
level4	rs2075803	Blood protein levels	SIGLEC9
level4	rs11666065	Blood protein levels	KIR3DL2
level4	rs76869409	Blood protein levels	KIR3DL1
level4	rs2329483	Monocyte count	PI4KA
level4	rs7172615	Basophil count	ATP8B4
level4	rs113119217	Platelet count	ATP8B4
level4	rs35119987	Platelet count	ATP8B4
level4	rs34852333	Eosinophil counts	PIAS1
level4	rs34849029	Eosinophil counts	PIAS1
level4	rs2301249	Lymphocyte counts	CSK
level4	rs11636952	Blood protein levels	CSK
level4	rs12917376	Plateletcrit	CSK
level4	rs1378942	Systemic sclerosis	CSK
level4	rs936226	Systolic blood pressure	CSK
level4	rs6496667	Rheumatoid arthritis	IQGAP1
level4	rs28539372	Lymphocyte counts	IQGAP1
level4	rs113071601	Basophil count	IQGAP1
level4	rs3540	Lymphocyte counts	IQGAP1
level4	rs2074585	Basophil count	IQGAP1
level4	rs8030704	White blood cell count	IQGAP1
level4	rs8040585	Rheumatoid arthritis	IQGAP1
level4	rs505404	Platelet count	PSMD13
level4	rs11606393	Platelet count	PSMD13
level4	rs2284367	Blood protein levels	CAT
level4	rs3136448	Lymphocyte counts	CKAP5
level4	rs3824867	Red cell distribution width	RAPSN
level4	rs3740685	Red cell distribution width	RAPSN
level4	rs61897429	Plateletcrit	PSMC3
level4	rs11217176	Platelet count	CBL
level4	rs55771168	Monocyte count	CBL
level4	rs7104210	Plateletcrit	CBL
level4	rs4938637	Plateletcrit	CBL
level4	rs11217191	Platelet count	CBL
level4	rs4938642	Platelet count	CBL
level4	rs45535039	Plateletcrit	CBL
level4	rs1893033	Platelet count	CBL
level4	rs36109901	Platelet count	CBL
level4	rs60843925	Blood protein levels	ST3GAL4
level4	rs4055121	Blood protein levels	ST3GAL4
level4	rs1997797	Lymphocyte counts	MAPRE1
level4	rs1887428	Neutrophil count	JAK2
level4	rs199883643	Blood protein levels	SEMA4D
level4	rs7045409	Systolic blood pressure	CENPP
level4	rs2761679	Systolic blood pressure	CENPP
level4	rs2516568	Blood protein levels	CENPP
level4	rs10992433	Neutrophil count	CENPP
level4	rs7850871	Platelet count	CENPP
level4	rs12686780	White blood cell count	CENPP
level4	rs10992437	White blood cell count	CENPP
level4	rs7859034	Basal cell carcinoma	SMC2
level4	rs3818625	Basal cell carcinoma	SMC2
level4	rs496475	Eosinophil counts	MUSK
level4	rs547116	Eosinophil counts	MUSK
level4	rs1751242	Eosinophil counts	MUSK
level4	rs12301299	Blood protein levels	RAD52
level4	rs10849594	Systolic blood pressure	RAD52
level4	rs12822733	Systolic blood pressure	RAD52
level4	rs11571376	Systolic blood pressure	RAD52
level4	rs10849478	Blood protein levels	NCAPD2
level4	rs2734442	Monocyte count	KLRC1
level4	rs10772280	Monocyte count	KLRC2
level4	rs7486636	Lymphocyte counts	KANSL2
level4	rs73108566	White blood cell count	KANSL2
level4	rs1895994	White blood cell count	KANSL2
level4	rs11168705	White blood cell count	KANSL2
level4	rs808919	Blood protein levels	STAT2
level4	rs60505450	Red cell distribution width	NAA25
level4	rs34294368	Red cell distribution width	CENPO
level4	rs7577696	Blood protein levels	NLRC4
level4	rs2595205	Monocyte count	MSH2
level4	rs3731818	Systolic blood pressure	IMMT
level4	rs2059352	Systolic blood pressure	IMMT
level4	rs13017143	Platelet count	IMMT
level4	rs67399148	Monocyte count	DPP4
level4	rs2389643	White blood cell count	DPP4
level4	rs7577690	Neutrophil count	NHEJ1
level4	rs10164769	White blood cell count	ACKR3
level4	rs4074882	Neutrophil count	ACKR3
level4	rs4077980	Monocyte count	ACKR3
level4	rs2568569	Neutrophil count	ACKR3
level4	rs75590598	Eosinophil counts	SEPT2
level4	rs3755397	Eosinophil counts	SEPT2
level4	rs10795791	Eosinophil counts	IL2RA
level4	rs7098640	White blood cell count	OPTN
level4	rs2146192	Blood protein levels	SFTPD
level4	rs10883617	Systolic blood pressure	BTRC
level4	rs2403274	Blood protein levels	TACC3
level4	rs13437316	Blood protein levels	ECI2
level4	rs3130991	Blood protein levels	HLA-B
level4	rs3130542	Chronic hepatitis B infection	HLA-B
level4	rs2524108	Lymphocyte counts	HLA-B
level4	rs2853953	Chronic hepatitis B infection	HLA-B
level4	rs2524082	White blood cell count	HLA-B
level4	rs112261624	White blood cell count	HLA-B
level4	rs2524280	Blood protein levels	HLA-B
level4	rs2239705	Blood protein levels	BAG6
level4	rs6916921	Blood protein levels	BAG6
level4	rs805297	Rheumatoid arthritis	BAG6
level4	rs9357120	Basophil count	HLA-C
level4	rs3130542	Chronic hepatitis B infection	HLA-C
level4	rs2524108	Lymphocyte counts	HLA-C
level4	rs2524105	Eosinophil counts	HLA-C
level4	rs1077393	Feeling worry	CSNK2B
level4	rs805297	Rheumatoid arthritis	CSNK2B
level4	rs7889	Systolic blood pressure	HLA-DQB2
level4	rs3077	Chronic hepatitis B infection	HLA-DPA1
level4	rs987870	Systemic sclerosis	HLA-DPA1
level4	rs7770370	Chronic hepatitis B infection	HLA-DPA1
level4	rs1059362	Blood protein levels	HLA-DRB1
level4	rs113399573	Blood protein levels	HLA-DRB1
level4	rs9270576	Neutrophil count	HLA-DRB1
level4	rs28366362	Lymphocyte counts	HLA-DRB1
level4	rs7453920	Chronic hepatitis B infection	HLA-DRB1
level4	rs6924387	Neutrophil count	MAP3K5
level4	rs932589	Neutrophil count	MAP3K5
level4	rs35387800	Monocyte count	MAP3K5
level4	rs9494571	Monocyte count	MAP3K5
level4	rs55666429	Monocyte count	MAP3K5
level4	rs1891906	Blood protein levels	AGRN
level4	rs307359	Systolic blood pressure	TAS1R3
level4	rs576650	Monocyte count	SCP2
level4	rs11121845	Plateletcrit	MFN2
level4	rs4846082	Plateletcrit	MFN2
level4	rs2878677	Platelet count	MFN2
level4	rs2336384	Platelet count	MFN2
level4	rs35249183	Eosinophil counts	MFN2
level4	rs12759042	Eosinophil counts	MFN2
level4	rs1208984	Eosinophil counts	PLOD1
level4	rs35233638	Red cell distribution width	SRSF10
level4	rs56906456	Systolic blood pressure	EPB41
level4	rs12569027	Systolic blood pressure	SF3A3
level4	rs4360494	Red cell distribution width	SF3A3
level4	rs72661887	Systolic blood pressure	SF3A3
level4	rs1209384	Blood protein levels	TIE1
level4	rs7549876	White blood cell count	TIE1
level4	rs2275180	Blood protein levels	TIE1
level4	rs3820201	Blood protein levels	SLC1A7
level4	rs310231	Plateletcrit	JAK1
level4	rs6682237	Eosinophil counts	JAK1
level4	rs11208552	White blood cell count	JAK1
level4	rs310244	Platelet count	JAK1
level4	rs72683129	Neutrophil count	LEPR
level4	rs67129560	White blood cell count	LEPR
level4	rs325925	Neutrophil count	CEPT1
level4	rs694180	Neutrophil count	CEPT1
level4	rs11800059	White blood cell count	CTSS
level4	rs41271951	Blood protein levels	CTSS
level4	rs112158604	Lymphocyte counts	CTSS
level4	rs267738	Blood protein levels	CTSS
level4	rs861409	Red cell distribution width	AIM2
level4	rs3557	White blood cell count	FCER1G
level4	rs11587213	White blood cell count	FCER1G
level4	rs12094497	Neutrophil count	FCER1G
level4	rs12938	Blood protein levels	SELL
level4	rs4987358	Blood protein levels	SELL
level4	rs2223286	Eosinophil counts	SELL
level4	rs4987353	Monocyte count	SELL
level4	rs4245739	Systolic blood pressure	MDM4
level4	rs12116645	Eosinophil counts	MDM4
level4	rs12756329	Eosinophil counts	MDM4
level4	rs1572995	Blood protein levels	CNTN2
level4	rs2071533	Blood protein levels	CNTN2
level4	rs4951168	Blood protein levels	CNTN2
level4	rs12123922	Basophil count	RBBP5
level4	rs6692170	Basophil count	RBBP5
level4	rs3219090	Melanoma	PARP1
level4	rs1341335	Melanoma	PARP1
level4	rs11810108	Blood protein levels	NUP133
level4	rs2145394	Eosinophil counts	NUP133
level4	rs4148757	Eosinophil counts	NUP133
level4	rs754023	Eosinophil counts	NUP133
level4	rs2478539	Systolic blood pressure	AGT
level4	rs699	Systolic blood pressure	AGT
level4	rs2493134	Systolic blood pressure	AGT
level4	rs12941318	Systolic blood pressure	YWHAE
level4	rs6502600	Monocyte count	CRK
level4	rs6502608	Platelet count	CRK
level4	rs8068017	Neutrophil count	CRK
level4	rs12941318	Systolic blood pressure	CRK
level4	rs10852858	Systolic blood pressure	CRK
level4	rs8066044	Monocyte count	CRK
level4	rs9905106	Neutrophil count	CRK
level4	rs34457140	Systolic blood pressure	CRK
level4	rs35316912	Platelet count	CRK
level4	rs8071756	Blood protein levels	PRPF8
level4	rs9901392	Eosinophil counts	ARRB2
level4	rs8071086	White blood cell count	ARRB2
level4	rs34230287	Lymphocyte counts	ARRB2
level4	rs35592645	Lymphocyte counts	ARRB2
level4	rs144830084	Blood protein levels	ARRB2
level4	rs9913156	Lymphocyte counts	ARRB2
level4	rs35186877	Lymphocyte counts	ARRB2
level4	rs8080378	Lymphocyte counts	NCOR1
level4	rs7215071	White blood cell count	NCOR1
level4	rs34121753	White blood cell count	NAA38
level4	rs7223364	Neutrophil count	NAA38
level4	rs60864581	Blood protein levels	STX8
level4	rs2297508	Lymphocyte counts	SREBF1
level4	rs3136674	Blood protein levels	ACACA
level4	rs854624	Blood protein levels	CCL15
level4	rs112381903	Neutrophil count	BRCA1
level4	rs989128	Blood protein levels	CACNA1G
level4	rs9890200	Blood protein levels	CACNA1G
level4	rs12952884	Blood protein levels	NME1
level4	rs7209459	Eosinophil counts	PRKCA
level4	rs12952376	Lymphocyte counts	ATP5H
level4	rs1005714	Systemic sclerosis	NUP85
level4	rs1005714	Systemic sclerosis	GGA3
level4	rs2467099	Systolic blood pressure	ACOX1
level4	rs11652985	White blood cell count	AANAT
level4	rs62085020	Eosinophil counts	AANAT
level4	rs12944783	Neutrophil count	AANAT
level4	rs62075585	Systolic blood pressure	CYTH1
level4	rs8073626	Systolic blood pressure	CYTH1
level4	rs6501250	Systolic blood pressure	CYTH1
level4	rs7218605	Systolic blood pressure	CYTH1
level4	rs870681	Plateletcrit	CBX8
level4	rs745570	Monocyte count	CBX8
level4	rs2702945	Blood protein levels	DEFB1
level4	rs12682115	Eosinophil counts	LPL
level4	rs73223431	White blood cell count	PTK2B
level4	rs755951	Monocyte count	PTK2B
level4	rs28834970	White blood cell count	PTK2B
level4	rs6987305	White blood cell count	PTK2B
level4	rs73713131	Red cell distribution width	TRAPPC9
level4	rs762679	Basophil count	MCM4
level4	rs11404483	Monocyte count	PAG1
level4	rs73715570	Systolic blood pressure	PLEC
level4	rs7833924	Plateletcrit	PLEC
level4	rs11784833	Red cell distribution width	PLEC
level4	rs2721173	Red cell distribution width	RPL8
level4	rs3757966	Red cell distribution width	RPL8
level4	rs13277542	Red cell distribution width	RPL8
level4	rs12920764	Neutrophil count	UBE2I
level4	rs2281226	Systolic blood pressure	UBE2I
level4	rs11248866	Systolic blood pressure	UBE2I
level4	rs1800715	White blood cell count	TSC2
level4	rs34197769	Monocyte count	TSC2
level4	rs12929950	Monocyte count	TSC2
level4	rs3809627	Eosinophil counts	MAPK3
level4	rs9939774	Eosinophil counts	MAPK3
level4	rs28529403	Blood protein levels	MAPK3
level4	rs7196129	Basophil count	ITGAL
level4	rs55908605	Eosinophil counts	STX4
level4	rs113022368	Blood protein levels	CCL17
level4	rs9302690	Blood protein levels	CCL17
level4	rs16956811	Blood protein levels	CCL17
level4	rs60388585	Plasma anastrozole concentration in anastrozole-treated estrogen receptor positive breast cancer	GOT2
level4	rs60979655	Plasma anastrozole concentration in anastrozole-treated estrogen receptor positive breast cancer	GOT2
level4	rs11648166	Plasma anastrozole concentration in anastrozole-treated estrogen receptor positive breast cancer	GOT2
level4	rs76733922	Plasma anastrozole concentration in anastrozole-treated estrogen receptor positive breast cancer	GOT2
level4	rs3784911	Plasma anastrozole concentration in anastrozole-treated estrogen receptor positive breast cancer	GOT2
level4	rs12598355	Plasma anastrozole concentration in anastrozole-treated estrogen receptor positive breast cancer	GOT2
level4	rs16960359	Plasma anastrozole concentration in anastrozole-treated estrogen receptor positive breast cancer	GOT2
level4	rs11639682	Plasma anastrozole concentration in anastrozole-treated estrogen receptor positive breast cancer	GOT2
level4	rs59234479	Plasma anastrozole concentration in anastrozole-treated estrogen receptor positive breast cancer	GOT2
level4	rs2280399	Plasma anastrozole concentration in anastrozole-treated estrogen receptor positive breast cancer	GOT2
level4	rs2280398	Plasma anastrozole concentration in anastrozole-treated estrogen receptor positive breast cancer	GOT2
level4	rs4888387	Platelet count	BCAR1
level4	rs35261357	Systolic blood pressure	BCAR1
level4	rs66480687	Red cell distribution width	SLC7A5
level4	rs34357723	Red vs. brown/black hair color	FANCA
level4	rs45609834	Basal cell carcinoma	FANCA
level4	rs11646910	Red vs. brown/black hair color	FANCA
level4	rs35026726	Melanoma	FANCA
level4	rs11646229	Monocyte count	FANCA
level4	rs4785763	Melanoma	FANCA
level4	rs4268748	Skin colour saturation	FANCA
level4	rs8045560	Red vs. brown/black hair color	FANCA
level4	rs3212350	Red vs. brown/black hair color	FANCA
level4	rs2228479	Skin colour saturation	FANCA
level4	rs1805007	Red vs. brown/black hair color	FANCA
level4	rs1805008	Red vs. brown/black hair color	FANCA
level4	rs11862382	Red vs. brown/black hair color	MC1R
level4	rs4586434	Red vs. brown/black hair color	MC1R
level4	rs2302898	Red vs. brown/black hair color	MC1R
level4	rs2228479	Skin colour saturation	MC1R
level4	rs2834167	Blood protein levels	IFNAR2
level4	rs2834167	Blood protein levels	IL10RB
level4	rs147412694	Plateletcrit	WRB
level4	rs9974653	Platelet count	WRB
level4	rs2239635	Basophil count	SLC7A8
level4	rs941718	Red cell distribution width	PSMB5
level4	rs11543947	Red cell distribution width	PSMB5
level4	rs8013143	Red cell distribution width	PSMB5
level4	rs35956093	Neutrophil count	RAB11FIP5
level4	rs62000665	White blood cell count	TRAPPC6B
level4	rs2749870	Blood protein levels	NID2
level4	rs1151582	Blood protein levels	NID2
level4	rs867972	IgG glycosylation patterns	FUT8
level4	rs11158602	IgG glycosylation patterns	FUT8
level4	rs4902407	IgG glycosylation patterns	FUT8
level4	rs2411822	IgG glycosylation patterns	FUT8
level4	rs2149841	IgG glycosylation patterns	FUT8
level4	rs11621680	IgG glycosylation patterns	FUT8
level4	rs7157006	IgG glycosylation patterns	FUT8
level4	rs899961	Blood protein levels	FUT8
level4	rs7153297	IgG glycosylation patterns	FUT8
level4	rs11621604	IgG glycosylation patterns	FUT8
level4	rs10483785	IgG glycosylation patterns	FUT8
level4	rs11622829	IgG glycosylation patterns	FUT8
level4	rs8018278	IgG glycosylation patterns	FUT8
level4	rs12894902	IgG glycosylation patterns	FUT8
level4	rs61986932	Red cell distribution width	PSEN1
level4	rs7158675	Plateletcrit	PSEN1
level4	rs4900236	Blood protein levels	UNC79
level4	rs56227024	Lymphocyte counts	KLC1
level4	rs8016326	Monocyte count	KLC1
level4	rs3759584	Eosinophil counts	KLC1
level4	rs8014182	Systolic blood pressure	KLC1
level4	rs17617994	Blood protein levels	KLC1
level4	rs9526137	Blood protein levels	ZC3H13
level4	rs9526138	Blood protein levels	ZC3H13
level4	rs2094247	Blood protein levels	ZC3H13
level4	rs4942471	Blood protein levels	ZC3H13
level4	rs35814191	Blood protein levels	ZC3H13
level4	rs111871296	Red cell distribution width	ATP7B
level4	rs8001781	Blood protein levels	GPC5
level4	rs60699901	Monocyte count	GPC5
level4	rs7324952	Monocyte count	GPC5
level4	rs2147190	Blood protein levels	GPC5
level4	rs76115890	Monocyte count	GPC5
level4	rs9516053	Rheumatoid arthritis	GPC5
level4	rs71118474	Eosinophil counts	DNAJC3
level4	rs28972181	Lymphocyte counts	CDC16
level4	rs11617448	Systolic blood pressure	CDC16
level4	rs9590403	Systolic blood pressure	CDC16
level4	rs9314907	Systolic blood pressure	CDC16
level4	rs139213493	White blood cell count	FLNA
level4	rs11741775	Neutrophil count	CENPH
level4	rs11741826	Neutrophil count	CENPH
level4	rs5744680	Red cell distribution width	POLK
level4	rs13159135	Blood protein levels	ARSB
level4	rs6865582	Blood protein levels	ARSB
level4	rs672413	Blood protein levels	ARSB
level4	rs55747751	Monocyte count	HSPA4
level4	rs72801474	White blood cell count	HSPA4
level4	rs702395	Systolic blood pressure	ZMAT2
level4	rs3846706	White blood cell count	NDST1
[truncated: 1,376 more rows]

## Sheet: b. hosp_lung
level	GRN_SNP	trait	gene
level0	rs35519908	White matter microstructure (mean diusivities)	KANSL1
level0	rs56168933	Cortical surface area (global PC1)	KANSL1
level0	rs11012	Parkinson's disease	KANSL1
level0	rs62064598	General factor of neuroticism	KANSL1
level0	rs77804065	Feeling guilty	KANSL1
level0	rs62057151	Feeling worry	KANSL1
level0	rs62054807	General factor of neuroticism	KANSL1
level0	rs55938136	White matter microstructure (mean diusivities)	KANSL1
level0	rs17688916	Feeling worry	KANSL1
level0	rs12185268	Parkinson's disease	KANSL1
level0	rs17690703	Idiopathic pulmonary fibrosis	KANSL1
level0	rs2942168	Parkinson's disease	KANSL1
level0	rs393152	Parkinson's disease	KANSL1
level0	rs112333322	Experiencing mood swings	KANSL1
level0	rs113434679	General factor of neuroticism	KANSL1
level0	rs113564729	Parkinson's disease	KANSL1
level0	rs10775404	Reaction time	KANSL1
level0	rs3785879	Neuroticism	KANSL1
level0	rs17649553	Parkinson's disease	KANSL1
level0	rs6503453	Reaction time	KANSL1
level0	rs8079215	Reaction time	KANSL1
level0	rs242562	Reaction time	KANSL1
level0	rs17650842	Irritable mood	KANSL1
level0	rs4471723	Feeling guilty	KANSL1
level0	rs8070723	Parkinson's disease	KANSL1
level0	rs4792897	Snoring	KANSL1
level0	rs17577094	Parkinson's disease	KANSL1
level0	rs2016034	Neuroticism	KANSL1
level0	rs17661015	Feeling hurt	KANSL1
level0	rs17652520	Household income	KANSL1
level0	rs2471738	Reaction time	KANSL1
level0	rs117754181	Reaction time	KANSL1
level0	rs974295	Household income	KANSL1
level0	rs62062288	Feeling guilty	KANSL1
level0	rs79857651	Experiencing mood swings	KANSL1
level0	rs62063281	Osteoarthrosis (time to event)	KANSL1
level0	rs2435207	Neuroticism	KANSL1
level0	rs199525	Feeling guilty	KANSL1
level0	rs17698176	Neuroticism	KANSL1
level0	rs2732596	Household income	KANSL1
level0	rs3890609	White matter microstructure (mean diusivities)	KANSL1
level0	rs2532386	Osteoarthrosis (time to event)	KANSL1
level0	rs2696668	Feeling hurt	KANSL1
level0	rs4988900	Reaction time	KANSL1
level0	rs2532345	Reaction time	KANSL1
level0	rs17692129	Cortical surface area (global PC1)	KANSL1
level0	rs1881193	Experiencing mood swings	KANSL1
level0	rs2696457	Feeling worry	KANSL1
level0	rs199529	General factor of neuroticism	KANSL1
level0	rs17649553	Parkinson's disease	PLCD3
level0	rs62057151	Feeling worry	MAPT
level0	rs242949	Neuroticism	MAPT
level0	rs62054807	General factor of neuroticism	MAPT
level0	rs242947	General factor of neuroticism	MAPT
level0	rs2106785	Irritable mood	MAPT
level0	rs55938136	White matter microstructure (mean diusivities)	MAPT
level0	rs1724422	Neuroticism	MAPT
level0	rs17688916	Feeling worry	MAPT
level0	rs1724425	General factor of neuroticism	MAPT
level0	rs62055701	Irritable mood	MAPT
level0	rs57222984	Snoring	MAPT
level0	rs173365	Cortical surface area (global PC1)	MAPT
level0	rs110402	General factor of neuroticism	MAPT
level0	rs2942168	Parkinson's disease	MAPT
level0	rs393152	Parkinson's disease	MAPT
level0	rs112333322	Experiencing mood swings	MAPT
level0	rs113434679	General factor of neuroticism	MAPT
level0	rs3785879	Neuroticism	MAPT
level0	rs17649553	Parkinson's disease	MAPT
level0	rs6503453	Reaction time	MAPT
level0	rs8079215	Reaction time	MAPT
level0	rs754593	General factor of neuroticism	MAPT
level0	rs17650842	Irritable mood	MAPT
level0	rs9904290	Depressed affect	MAPT
level0	rs4471723	Feeling guilty	MAPT
level0	rs8070723	Parkinson's disease	MAPT
level0	rs8067056	General factor of neuroticism	MAPT
level0	rs62061733	Feeling hurt	MAPT
level0	rs2435200	General factor of neuroticism	MAPT
level0	rs62056789	Household income	MAPT
level0	rs1560312	Neuroticism	MAPT
level0	rs17652520	Household income	MAPT
level0	rs2435201	Neuroticism	MAPT
level0	rs62062288	Feeling guilty	MAPT
level0	rs79857651	Experiencing mood swings	MAPT
level0	rs2214258	Neuroticism	MAPT
level0	rs62063281	Osteoarthrosis (time to event)	MAPT
level0	rs2732596	Household income	MAPT
level0	rs2696466	White matter microstructure (mean diusivities)	MAPT
level0	rs3890609	White matter microstructure (mean diusivities)	MAPT
level0	rs2532386	Osteoarthrosis (time to event)	MAPT
level0	rs2696668	Feeling hurt	MAPT
level0	rs2696694	White matter microstructure (mean diusivities)	MAPT
level0	rs2532345	Reaction time	MAPT
level0	rs2696457	Feeling worry	MAPT
level0	rs62074125	Reaction time	MAPT
level0	rs199515	Parkinson's disease	MAPT
level0	rs415430	Parkinson's disease	MAPT
level0	rs62062288	Feeling guilty	WNT3
level0	rs199525	Feeling guilty	WNT3
level0	rs199505	Depressed affect	WNT3
level0	rs70600	Irritable mood	WNT3
level0	rs2074404	General factor of neuroticism	WNT3
level0	rs199498	Parkinson's disease	WNT3
level0	rs199497	General factor of neuroticism	WNT3
level0	rs199533	Parkinson's disease	WNT3
level0	rs1563304	Experiencing mood swings	WNT3
level0	rs62074125	Reaction time	WNT3
level0	rs199515	Parkinson's disease	WNT3
level0	rs415430	Parkinson's disease	WNT3
level0	rs199529	General factor of neuroticism	WNT3
level0	rs35519908	White matter microstructure (mean diusivities)	PLEKHM1
level0	rs56168933	Cortical surface area (global PC1)	PLEKHM1
level0	rs11012	Parkinson's disease	PLEKHM1
level0	rs2532345	Reaction time	NSF
level0	rs13050728	COVID-19 (critical illness vs population)	IFNAR2
level0	rs13050728	COVID-19 (critical illness vs population)	IL10RB
level0	rs78238620	Idiopathic pulmonary fibrosis	KIF15
level0	rs12610495	Idiopathic pulmonary fibrosis	DPP9
level0	rs2109069	COVID-19 (critical illness vs population)	DPP9
level0	rs12610495	Idiopathic pulmonary fibrosis	PTPRS
level0	rs2109069	COVID-19 (critical illness vs population)	PTPRS
level0	rs11085727	COVID-19 (critical illness vs population)	TYK2
level0	rs35705950	Idiopathic pulmonary fibrosis	MUC5B
level0	rs8176741	Blood protein levels in cardiovascular risk	ABO
level0	rs8176693	Blood protein levels in cardiovascular risk	ABO
level0	rs495828	Blood protein levels in cardiovascular risk	ABO
level0	rs635634	Blood protein levels in cardiovascular risk	ABO
level0	rs34811474	Snoring	ANAPC4
level0	rs2860580	Nasopharyngeal carcinoma	HLA-A
level0	rs2517713	Nasopharyngeal carcinoma	HLA-A
level0	rs3815087	HIV-1 control	PSORS1C1
level0	rs6906565	Neuroticism	PSORS1C1
level0	rs3130564	Idiopathic membranous nephropathy	PSORS1C1
level0	rs7750641	Idiopathic membranous nephropathy	PSORS1C1
level0	rs3131018	HIV-1 control	PSORS1C1
level0	rs2853953	Chronic hepatitis B infection	PSORS1C1
level0	rs2249742	White blood cell count (lymphocyte)	PSORS1C1
level0	rs2524079	White blood cell count (lymphocyte)	PSORS1C1
level0	rs9264942	HIV-1 control	PSORS1C1
level0	rs3815087	HIV-1 control	HLA-B
level0	rs6906565	Neuroticism	HLA-B
level0	rs3130542	Chronic hepatitis B infection	HLA-B
level0	rs2853953	Chronic hepatitis B infection	HLA-B
level0	rs2894207	Nasopharyngeal carcinoma	HLA-B
level0	rs9264942	HIV-1 control	HLA-B
level0	rs7756521	HIV-1 control	DDR1
level0	rs6906565	Neuroticism	DDR1
level0	rs6906565	Neuroticism	CCHCR1
level0	rs3130564	Idiopathic membranous nephropathy	CCHCR1
level0	rs143334143	COVID-19 (critical illness vs population)	CCHCR1
level0	rs7750641	Idiopathic membranous nephropathy	CCHCR1
level0	rs1419881	Chronic hepatitis B infection	CCHCR1
level0	rs389884	Idiopathic membranous nephropathy	CCHCR1
level0	rs2233956	Idiopathic membranous nephropathy	AUTS2
level0	rs3130542	Chronic hepatitis B infection	HLA-C
level0	rs3077	Chronic hepatitis B infection	HLA-DPA1
level0	rs7770370	Chronic hepatitis B infection	HLA-DPA1
level1	rs10794648	Psoriasis	IFNLR1
level1	rs7552167	Psoriasis	IFNLR1
level1	rs4649203	Psoriasis	IFNLR1
level1	rs2066819	Psoriasis	STAT2
level1	rs2066807	Psoriasis	STAT2
level1	rs3130542	Chronic hepatitis B infection	HLA-B
level1	rs2853953	Chronic hepatitis B infection	HLA-B
level1	rs12199223	Psoriasis	HLA-B
level1	rs12191877	Psoriasis	HLA-B
level1	rs4406273	Psoriasis	HLA-B
level1	rs10484554	Psoriasis	HLA-B
level1	rs3130542	Chronic hepatitis B infection	HLA-C
level1	rs3817963	EGFR mutation-positive lung adenocarcinoma	HLA-DRB1
level1	rs7453920	Chronic hepatitis B infection	HLA-DRB1
level1	rs9277356	Response to hepatitis B vaccine	HLA-DPB1
level1	rs9277464	Response to hepatitis B vaccine	HLA-DPB1
level1	rs9277549	Response to hepatitis B vaccine	HLA-DPB1
level1	rs2179920	EGFR mutation-positive lung adenocarcinoma	HLA-DPB1
level2	rs576650	Monocyte count	SCP2
level2	rs35249183	Eosinophil counts	MFN2
level2	rs12759042	Eosinophil counts	MFN2
level2	rs6682237	Eosinophil counts	JAK1
level2	rs11208552	White blood cell count	JAK1
level2	rs10889681	Systemic lupus erythematosus	IL12RB2
level2	rs11800059	White blood cell count	CTSS
level2	rs11800059	White blood cell count	ARNT
level2	rs75348188	Monocyte count	CHTOP
level2	rs3557	White blood cell count	FCER1G
level2	rs11587213	White blood cell count	FCER1G
level2	rs2070901	Hay fever and/or eczema	FCER1G
level2	rs12094497	Eosinophil counts	FCER1G
level2	rs12116645	Eosinophil counts	MDM4
level2	rs12756329	Eosinophil counts	MDM4
level2	rs6696908	Eosinophil counts	NSL1
level2	rs11810108	Eosinophil counts	NUP133
level2	rs2145394	Eosinophil counts	NUP133
level2	rs4148757	Eosinophil counts	NUP133
level2	rs754023	Eosinophil counts	NUP133
level2	rs7215071	White blood cell count	NCOR1
level2	rs75905358	Atopic asthma	MSL1
level2	rs8072449	Systemic lupus erythematosus	GRB2
level2	rs36023980	Systemic lupus erythematosus	GRB2
level2	rs9894206	Systemic lupus erythematosus	GRB2
level2	rs9900529	Multiple sclerosis	GRB2
level2	rs959260	Systemic lupus erythematosus	GRB2
level2	rs12682115	Eosinophil counts	LPL
level2	rs73223431	White blood cell count	PTK2B
level2	rs755951	Monocyte count	PTK2B
level2	rs28834970	White blood cell count	PTK2B
level2	rs6987305	White blood cell count	PTK2B
level2	rs7824937	Monocyte count	RAB2A
level2	rs685985	Systemic sclerosis	RAB2A
level2	rs1800715	White blood cell count	TSC2
level2	rs34197769	Monocyte count	TSC2
level2	rs12929950	Monocyte count	TSC2
level2	rs3809627	Eosinophil counts	MAPK3
level2	rs9939774	Eosinophil counts	MAPK3
level2	rs7204270	Multiple sclerosis	MAPK3
level2	rs34357723	Red vs. brown/black hair color	FANCA
level2	rs9939914	Brown vs. black hair color	FANCA
level2	rs11646910	Red vs. brown/black hair color	FANCA
level2	rs11646229	Monocyte count	FANCA
level2	rs146972365	Red vs non-red hair color	FANCA
level2	rs4268748	Skin colour saturation	FANCA
level2	rs8045560	Red vs. brown/black hair color	FANCA
level2	rs3212350	Red vs. brown/black hair color	FANCA
level2	rs2228479	Skin colour saturation	FANCA
level2	rs1805007	Brown vs. black hair color	FANCA
level2	rs1805008	Brown vs. black hair color	FANCA
level2	rs60699901	Monocyte count	GPC5
level2	rs7324952	Monocyte count	GPC5
level2	rs76115890	Monocyte count	GPC5
level2	rs139213493	White blood cell count	FLNA
level2	rs3813308	Hay fever and/or eczema	HSD17B4
level2	rs3846706	White blood cell count	NDST1
level2	rs5873661	White blood cell count	CANX
level2	rs1134924	White blood cell count	CANX
level2	rs13180726	White blood cell count	CANX
level2	rs13182141	White blood cell count	CANX
level2	rs4299518	Hirschsprung disease	CCR3
level2	rs62242983	Monocyte count	CCR5
level2	rs3087253	White blood cell count	CCR5
level2	rs1799864	Monocyte count	CCR5
level2	rs35004449	Eosinophil counts	ITIH4
level2	rs10935473	Monocyte count	ST3GAL6
level2	rs62276455	Monocyte count	ST3GAL6
level2	rs1154595	White blood cell count	GSK3B
level2	rs10934569	Atopic asthma	IQCB1
level2	rs2331964	Multiple sclerosis	IQCB1
level2	rs1920296	Multiple sclerosis	IQCB1
level2	rs3774039	Eosinophil counts	PLD1
level2	rs9842562	Eosinophil counts	PLD1
level2	rs9290424	Eosinophil counts	PLD1
level2	rs4894495	Eosinophil counts	PLD1
level2	rs2089979	White blood cell count	PAK2
level2	rs7626444	Monocyte count	PAK2
level2	rs9829114	White blood cell count	PAK2
level2	rs7779014	Multiple sclerosis	YWHAG
level2	rs17149161	Multiple sclerosis	YWHAG
level2	rs7789940	Multiple sclerosis	YWHAG
level2	rs758944	Multiple sclerosis	YWHAG
level2	rs7792525	Monocyte count	PILRA
level2	rs6965458	Monocyte count	PILRA
level2	rs2074442	White blood cell count	POLR2E
level2	rs4807542	Eosinophil counts	POLR2E
level2	rs11085727	Systemic lupus erythematosus	TYK2
level2	rs2304256	Systemic lupus erythematosus	TYK2
level2	rs34725611	Systemic lupus erythematosus	TYK2
level2	rs35018144	Eosinophil counts	SMARCA4
level2	rs74179959	Eosinophil counts	SMARCA4
level2	rs73011343	Eosinophil counts	SMARCA4
level2	rs8109496	Systemic sclerosis	IL12RB1
level2	rs2305743	Systemic sclerosis	IL12RB1
level2	rs2329483	Monocyte count	PI4KA
level2	rs7495174	Red vs non-red hair color	HERC2
level2	rs34852333	Eosinophil counts	PIAS1
level2	rs34849029	Eosinophil counts	PIAS1
level2	rs1378942	Systemic sclerosis	CSK
level2	rs9672995	White blood cell count	RPP25
level2	rs28648707	Brown vs. black hair color	IL16
level2	rs6496676	Hay fever and/or eczema	IQGAP1
level2	rs8042861	Multiple sclerosis	IQGAP1
level2	rs8030704	White blood cell count	IQGAP1
level2	rs6496663	Multiple sclerosis	IQGAP1
level2	rs3824867	Eosinophil counts	RAPSN
level2	rs11217020	Systemic sclerosis	DDX6
level2	rs10892286	Systemic lupus erythematosus	DDX6
level2	rs12365699	Hay fever and/or eczema	DDX6
level2	rs7130875	Systemic sclerosis	DDX6
level2	rs55771168	Monocyte count	CBL
level2	rs6074022	Multiple sclerosis	CD40
level2	rs1883832	Chronic hepatitis B infection	CD40
level2	rs4810485	Systemic lupus erythematosus	CD40
level2	rs10758669	Multiple sclerosis	JAK2
level2	rs1887428	White blood cell count	JAK2
level2	rs496475	Eosinophil counts	MUSK
level2	rs547116	Eosinophil counts	MUSK
level2	rs1751242	Eosinophil counts	MUSK
level2	rs2364482	Monocyte count	LTBR
level2	rs11616188	Eosinophil counts	LTBR
level2	rs10466905	White blood cell count	LTBR
level2	rs10849448	Monocyte count	LTBR
level2	rs2286599	White blood cell count	LTBR
level2	rs12296430	Multiple sclerosis	LTBR
level2	rs4020660	Monocyte count	LTBR
level2	rs1059501	Multiple sclerosis	NCAPD2
level2	rs10771216	Eosinophil counts	PHC1
level2	rs4883198	Eosinophil counts	PHC1
level2	rs2734442	Monocyte count	KLRC1
level2	rs10772280	Monocyte count	KLRC2
level2	rs73108566	White blood cell count	KANSL2
level2	rs1895994	White blood cell count	KANSL2
level2	rs11168705	White blood cell count	KANSL2
level2	rs11125803	Multiple sclerosis	NCOA1
level2	rs4665719	Multiple sclerosis	NCOA1
level2	rs6734942	Monocyte count	PTPN4
level2	rs67399148	Monocyte count	DPP4
level2	rs2052401	Multiple sclerosis	DPP4
level2	rs2389643	White blood cell count	DPP4
level2	rs10164769	White blood cell count	ACKR3
level2	rs4074882	White blood cell count	ACKR3
level2	rs4077980	Monocyte count	ACKR3
level2	rs75590598	Eosinophil counts	2002-09-01
level2	rs3755397	Eosinophil counts	2002-09-01
level2	rs10795791	Eosinophil counts	IL2RA
level2	rs10905718	Systemic lupus erythematosus	IL2RA
level2	rs7098640	White blood cell count	OPTN
level2	rs3006802	Eosinophil counts	APBB1IP
level2	rs7901056	White blood cell count	APBB1IP
level2	rs12783726	White blood cell count	APBB1IP
level2	rs7098710	Eosinophil counts	APBB1IP
level2	rs1335540	White blood cell count	APBB1IP
level2	rs2992333	Eosinophil counts	APBB1IP
level2	rs1864400	Hirschsprung disease	RET
level2	rs2505994	Hirschsprung disease	RET
level2	rs2505998	Hirschsprung disease	RET
level2	rs2435357	Hirschsprung disease	RET
level2	rs7923837	Multiple sclerosis	EXOC6
level2	rs1112718	Multiple sclerosis	EXOC6
level2	rs2274224	Monocyte count	NOC3L
level2	rs4690229	Systemic lupus erythematosus	IDUA
level2	rs3733345	Systemic lupus erythematosus	IDUA
level2	rs11724804	Systemic sclerosis	IDUA
level2	rs6855981	White blood cell count	RGS12
level2	rs2024115	White blood cell count	RGS12
level2	rs73191188	White blood cell count	RGS12
level2	rs13192740	Brown vs. black hair color	EXOC2
level2	rs9504361	Eosinophil counts	EXOC2
level2	rs4960175	Eosinophil counts	EXOC2
level2	rs2523393	Multiple sclerosis	HLA-F
level2	rs28749131	Hay fever and/or eczema	HLA-A
level2	rs9260489	Multiple sclerosis	HLA-A
level2	rs9263715	Systemic lupus erythematosus	HLA-B
level2	rs3130542	Chronic hepatitis B infection	HLA-B
level2	rs2853953	Chronic hepatitis B infection	HLA-B
level2	rs2524082	White blood cell count	HLA-B
level2	rs12196740	Atopic asthma	HLA-B
level2	rs112261624	White blood cell count	HLA-B
level2	rs9266289	Atopic asthma	HLA-B
level2	rs2904789	Atopic asthma	HLA-B
level2	rs3130542	Chronic hepatitis B infection	HLA-C
level2	rs2524105	Eosinophil counts	HLA-C
level2	rs9276796	Hay fever and/or eczema	HLA-DOB
level2	rs35449774	Atopic asthma	HLA-DPA1
level2	rs3077	Chronic hepatitis B infection	HLA-DPA1
level2	rs987870	Systemic sclerosis	HLA-DPA1
level2	rs1431403	Systemic lupus erythematosus	HLA-DPA1
level2	rs7770370	Chronic hepatitis B infection	HLA-DPA1
level2	rs2647078	Systemic lupus erythematosus	HLA-DRB1
level2	rs7453920	Chronic hepatitis B infection	HLA-DRB1
level2	rs2051549	Systemic lupus erythematosus	HLA-DRB1
level2	rs9271100	Systemic lupus erythematosus	HLA-DQA1
level2	rs3997868	Atopic asthma	HLA-DQA1
level2	rs34104805	Atopic asthma	HLA-DQA1
level2	rs3129763	Systemic sclerosis	HLA-DQA1
level2	rs9271701	Hay fever and/or eczema	HLA-DQA1
level2	rs3104373	Multiple sclerosis	HLA-DQA1
level2	rs2040406	Multiple sclerosis	HLA-DQA1
level2	rs62404084	Hay fever and/or eczema	HLA-DQA1
level2	rs9273076	Systemic lupus erythematosus	HLA-DQA1
level2	rs17843580	Atopic asthma	HLA-DQA1
level2	rs6927569	White blood cell count	AK9
level2	rs6914831	Systemic lupus erythematosus	AHI1
level2	rs2064431	White blood cell count	AHI1
level2	rs146318841	White blood cell count	AHI1
level2	rs2246943	White blood cell count	AHI1
level2	rs2614265	Monocyte count	AHI1
level2	rs2746438	Hay fever and/or eczema	AHI1
level2	rs11154801	Systemic lupus erythematosus	AHI1
level2	rs13197384	Atopic asthma	AHI1
level2	rs4896153	Multiple sclerosis	AHI1
level2	rs9402715	Systemic lupus erythematosus	AHI1
level2	rs6924387	White blood cell count	MAP3K5
level2	rs932589	White blood cell count	MAP3K5
level2	rs35387800	Monocyte count	MAP3K5
level2	rs9494571	Monocyte count	MAP3K5
level2	rs55666429	Monocyte count	MAP3K5
level2	rs923198	Brown vs. black hair color	EZR
level3	rs1891906	Blood protein levels	AGRN
level3	rs576650	Monocyte count	SCP2
level3	rs10864368	White blood cell count	ENO1
level3	rs35249183	Eosinophil counts	MFN2
level3	rs12759042	Eosinophil counts	MFN2
level3	rs1208984	Eosinophil counts	PLOD1
level3	rs3170740	Hemoglobin levels	MFAP2
level3	rs4920605	Blood protein levels	MFAP2
level3	rs2235932	Blood protein levels	MFAP2
level3	rs112750178	White blood cell count	RPS6KA1
level3	rs71514273	White blood cell count	RPS6KA1
level3	rs3120047	Hemoglobin levels	TIE1
level3	rs1209384	Blood protein levels	TIE1
level3	rs7549876	White blood cell count	TIE1
level3	rs2275180	Blood protein levels	TIE1
level3	rs1707336	Hemoglobin levels	LURAP1
level3	rs3820201	Blood protein levels	SLC1A7
level3	rs6682237	Eosinophil counts	JAK1
level3	rs11208552	White blood cell count	JAK1
level3	rs72683129	White blood cell count	LEPR
level3	rs67129560	White blood cell count	LEPR
level3	rs2209457	Mean platelet volume	CEPT1
level3	rs10857859	Mean platelet volume	CEPT1
level3	rs11800059	White blood cell count	CTSS
level3	rs41271951	Blood protein levels	CTSS
level3	rs267738	Blood protein levels	CTSS
level3	rs75348188	Monocyte count	CHTOP
level3	rs857689	Mean platelet volume	AIM2
level3	rs861409	Mean platelet volume	AIM2
level3	rs6427540	Multiple sclerosis	SLAMF1
level3	rs3557	White blood cell count	FCER1G
level3	rs11421	Mean platelet volume	FCER1G
level3	rs11587213	White blood cell count	FCER1G
level3	rs2070901	Hay fever and/or eczema	FCER1G
level3	rs12094497	Eosinophil counts	FCER1G
level3	rs12938	Blood protein levels	SELL
level3	rs4987358	Blood protein levels	SELL
level3	rs2223286	Eosinophil counts	SELL
level3	rs4987353	Monocyte count	SELL
level3	rs12116645	Eosinophil counts	MDM4
level3	rs12756329	Eosinophil counts	MDM4
level3	rs1572995	Blood protein levels	CNTN2
level3	rs2071533	Blood protein levels	CNTN2
level3	rs4951168	Blood protein levels	CNTN2
level3	rs61822568	Mean platelet volume	RBBP5
level3	rs17022427	Eosinophil counts	IKBKE
level3	rs12409804	Eosinophil counts	IKBKE
level3	rs6696908	Eosinophil counts	NSL1
level3	rs11810108	Blood protein levels	NUP133
level3	rs2145394	Eosinophil counts	NUP133
level3	rs4148757	Eosinophil counts	NUP133
level3	rs754023	Eosinophil counts	NUP133
level3	rs6502600	Monocyte count	CRK
level3	rs8066044	Monocyte count	CRK
level3	rs9905106	White blood cell count	CRK
level3	rs8071756	Blood protein levels	PRPF8
level3	rs9901392	Eosinophil counts	ARRB2
level3	rs8071086	White blood cell count	ARRB2
level3	rs144830084	Blood protein levels	ARRB2
level3	rs7215071	White blood cell count	NCOR1
level3	rs34914463	Hemoglobin levels	CHRNB1
level3	rs34121753	White blood cell count	NAA38
level3	rs12945870	Hemoglobin levels	NAA38
level3	rs74439044	Mean platelet volume	NAA38
level3	rs60864581	Blood protein levels	STX8
level3	rs4925166	Multiple sclerosis	SHMT1
level3	rs8067462	Blood protein levels	SHMT1
level3	rs539017525	Mean platelet volume	RAB34
level3	rs3136674	Blood protein levels	ACACA
level3	rs854624	Blood protein levels	CCL15
level3	rs75905358	Atopic asthma	MSL1
level3	rs9889953	Atopic asthma	SMARCE1
level3	rs7221109	Hay fever and/or eczema	SMARCE1
level3	rs62057151	Feeling worry	MAPT
level3	rs62054807	White matter microstructure (fractional anisotropy)	MAPT
level3	rs55938136	White matter microstructure (fractional anisotropy)	MAPT
level3	rs17688916	Feeling worry	MAPT
level3	rs62063786	Hemoglobin levels	MAPT
level3	rs62062797	White matter microstructure (fractional anisotropy)	MAPT
level3	rs62061733	Eosinophil counts	MAPT
level3	rs28646281	White matter microstructure (fractional anisotropy)	MAPT
level3	rs62062288	Feeling worry	MAPT
level3	rs80028338	White matter microstructure (fractional anisotropy)	MAPT
level3	rs2696694	White matter microstructure (fractional anisotropy)	MAPT
level3	rs2696457	Feeling worry	MAPT
level3	rs8070463	Multiple sclerosis	TBKBP1
level3	rs989128	Blood protein levels	CACNA1G
level3	rs9890200	Blood protein levels	CACNA1G
level3	rs12952884	Blood protein levels	NME1
level3	rs62083740	Blood protein levels	MKS1
level3	rs1050382	Mean platelet volume	TEX2
level3	rs12937767	Mean platelet volume	TEX2
level3	rs2584625	Hemoglobin levels	FTSJ3
level3	rs7209459	Eosinophil counts	PRKCA
level3	rs9900529	Multiple sclerosis	GRB2
level3	rs1005714	Systemic sclerosis	NUP85
level3	rs9900529	Multiple sclerosis	NUP85
level3	rs1005714	Systemic sclerosis	GGA3
level3	rs11652985	White blood cell count	AANAT
level3	rs62085020	Eosinophil counts	AANAT
level3	rs745570	Monocyte count	CBX8
level3	rs2702945	Blood protein levels	DEFB1
level3	rs12682115	Eosinophil counts	LPL
level3	rs73223431	White blood cell count	PTK2B
level3	rs755951	Monocyte count	PTK2B
level3	rs28834970	White blood cell count	PTK2B
level3	rs6987305	White blood cell count	PTK2B
level3	rs10094645	Blood protein levels	MAK16
level3	rs11404483	Monocyte count	PAG1
level3	rs74589258	Blood protein levels	RRM2B
level3	rs28928597	Blood protein levels	RRM2B
level3	rs3923387	Multiple sclerosis	PLEC
level3	rs7819099	Mean platelet volume	PLEC
level3	rs11136344	White matter microstructure (fractional anisotropy)	PLEC
level3	rs1800715	White blood cell count	TSC2
level3	rs34197769	Monocyte count	TSC2
level3	rs12929950	Monocyte count	TSC2
level3	rs6500550	White blood cell count	TRAP1
level3	rs11646287	White blood cell count	TRAP1
level3	rs141361914	Eosinophil counts	USP7
level3	rs111792818	White blood cell count	USP7
level3	rs3809627	Eosinophil counts	MAPK3
level3	rs9939774	Eosinophil counts	MAPK3
level3	rs28529403	Blood protein levels	MAPK3
level3	rs7204270	Multiple sclerosis	MAPK3
level3	rs7196129	Monocyte count	ITGAL
level3	rs55908605	Eosinophil counts	STX4
level3	rs113022368	Blood protein levels	CCL17
level3	rs9302690	Blood protein levels	CCL17
level3	rs16956811	Blood protein levels	CCL17
level3	rs60388585	Plasma anastrozole concentration in anastrozole-treated estrogen receptor positive breast cancer	GOT2
level3	rs60979655	Plasma anastrozole concentration in anastrozole-treated estrogen receptor positive breast cancer	GOT2
level3	rs11648166	Plasma anastrozole concentration in anastrozole-treated estrogen receptor positive breast cancer	GOT2
level3	rs76733922	Plasma anastrozole concentration in anastrozole-treated estrogen receptor positive breast cancer	GOT2
level3	rs3784911	Plasma anastrozole concentration in anastrozole-treated estrogen receptor positive breast cancer	GOT2
level3	rs12598355	Plasma anastrozole concentration in anastrozole-treated estrogen receptor positive breast cancer	GOT2
level3	rs16960359	Plasma anastrozole concentration in anastrozole-treated estrogen receptor positive breast cancer	GOT2
level3	rs11639682	Plasma anastrozole concentration in anastrozole-treated estrogen receptor positive breast cancer	GOT2
level3	rs59234479	Plasma anastrozole concentration in anastrozole-treated estrogen receptor positive breast cancer	GOT2
level3	rs2280399	Plasma anastrozole concentration in anastrozole-treated estrogen receptor positive breast cancer	GOT2
level3	rs2280398	Plasma anastrozole concentration in anastrozole-treated estrogen receptor positive breast cancer	GOT2
level3	rs11350	Hemoglobin levels	SLC7A6
level3	rs12600062	Atopic asthma	SLC7A6
level3	rs12935775	Mean platelet volume	ERC1
level3	rs78961851	White matter microstructure (fractional anisotropy)	FANCA
level3	rs1800282	Hemoglobin levels	FANCA
level3	rs34357723	Red vs. brown/black hair color	FANCA
level3	rs45609834	Basal cell carcinoma	FANCA
level3	rs11646910	Red vs. brown/black hair color	FANCA
level3	rs116853582	White matter microstructure (fractional anisotropy)	FANCA
level3	rs17719345	White matter microstructure (fractional anisotropy)	FANCA
level3	rs11646229	Monocyte count	FANCA
level3	rs62054567	White matter microstructure (fractional anisotropy)	FANCA
level3	rs4268748	Aging traits (healthspan, parental lifespan or longevity) (multivariate analysis)	FANCA
level3	rs8045560	Red vs. brown/black hair color	FANCA
level3	rs3212350	Red vs. brown/black hair color	FANCA
level3	rs2228479	Skin colour saturation	FANCA
level3	rs1805007	Red vs. brown/black hair color	FANCA
level3	rs1805008	White matter microstructure (fractional anisotropy)	FANCA
level3	rs4625719	White matter microstructure (fractional anisotropy)	FANCA
level3	rs11862382	Red vs. brown/black hair color	MC1R
level3	rs4586434	Red vs. brown/black hair color	MC1R
level3	rs2302898	Red vs. brown/black hair color	MC1R
level3	rs2228479	Skin colour saturation	MC1R
level3	rs4625719	White matter microstructure (fractional anisotropy)	MC1R
level3	rs2834167	Blood protein levels	IFNAR2
level3	rs2834167	Blood protein levels	IL10RB
level3	rs2749870	Blood protein levels	NID2
level3	rs1151582	Blood protein levels	NID2
level3	rs867972	IgG glycosylation patterns	FUT8
level3	rs11158602	IgG glycosylation patterns	FUT8
level3	rs4902407	IgG glycosylation patterns	FUT8
level3	rs2411822	IgG glycosylation patterns	FUT8
level3	rs2149841	IgG glycosylation patterns	FUT8
level3	rs11621680	IgG glycosylation patterns	FUT8
level3	rs7157006	IgG glycosylation patterns	FUT8
level3	rs899961	Blood protein levels	FUT8
level3	rs7153297	IgG glycosylation patterns	FUT8
level3	rs11621604	IgG glycosylation patterns	FUT8
level3	rs10483785	IgG glycosylation patterns	FUT8
level3	rs11622829	IgG glycosylation patterns	FUT8
level3	rs8018278	IgG glycosylation patterns	FUT8
level3	rs12894902	IgG glycosylation patterns	FUT8
level3	rs1256061	Hemoglobin levels	ESR2
level3	rs4900236	Blood protein levels	UNC79
level3	rs74403919	Mean platelet volume	CATSPERB
level3	rs61237505	Mean platelet volume	CATSPERB
level3	rs61269268	Mean platelet volume	CATSPERB
level3	rs8016326	Monocyte count	KLC1
level3	rs3759584	Eosinophil counts	KLC1
level3	rs17617994	Blood protein levels	KLC1
level3	rs9523762	Multiple sclerosis	GPC6
level3	rs8001781	Blood protein levels	GPC5
level3	rs60699901	Monocyte count	GPC5
level3	rs7324952	Monocyte count	GPC5
level3	rs2147190	Blood protein levels	GPC5
level3	rs76115890	Monocyte count	GPC5
level3	rs71118474	Eosinophil counts	DNAJC3
level3	rs17261138	Mean platelet volume	2006-09-01
level3	rs139213493	White blood cell count	FLNA
level3	rs11749327	Hemoglobin levels	EXOC3
level3	rs3813308	Hay fever and/or eczema	HSD17B4
level3	rs147264084	Mean platelet volume	ITGA2
level3	rs13159135	Blood protein levels	ARSB
level3	rs6865582	Blood protein levels	ARSB
level3	rs672413	Blood protein levels	ARSB
level3	rs6556937	Blood protein levels	CAST
level3	rs149313	Blood protein levels	CAST
level3	rs17482078	Blood protein levels	CAST
level3	rs30187	Mean platelet volume	CAST
level3	rs469735	Blood protein levels	CAST
level3	rs2013717	Blood protein levels	CAST
level3	rs26496	Blood protein levels	CAST
level3	rs187580	Feeling worry	PPIP5K2
level3	rs10045577	Eosinophil counts	WDR36
level3	rs2416257	Eosinophil counts	WDR36
level3	rs1438673	Hay fever and/or eczema	WDR36
level3	rs55747751	Monocyte count	HSPA4
level3	rs72801474	White blood cell count	HSPA4
level3	rs450067	Eosinophil counts	ITK
level3	rs3846706	White blood cell count	NDST1
level3	rs35413298	Blood protein levels	NDST1
level3	rs4075958	Multiple sclerosis	RGS14
level3	rs4976646	Multiple sclerosis	RGS14
level3	rs67111717	Multiple sclerosis	RGS14
level3	rs6556313	Eosinophil counts	RGS14
level3	rs11135015	Eosinophil counts	RGS14
level3	rs5873661	White blood cell count	CANX
level3	rs1134924	White blood cell count	CANX
level3	rs13180726	White blood cell count	CANX
level3	rs13182141	White blood cell count	CANX
level3	rs2455799	Mean platelet volume	BTD
level3	rs62242983	Monocyte count	CCR5
level3	rs3087253	White blood cell count	CCR5
level3	rs1799864	Monocyte count	CCR5
level3	rs34614773	Hemoglobin levels	RNF123
level3	rs2246832	Hemoglobin levels	RNF123
level3	rs10935480	Blood protein levels	ST3GAL6
level3	rs10935473	Blood protein levels	ST3GAL6
level3	rs62276455	Monocyte count	ST3GAL6
level3	rs1154595	White blood cell count	GSK3B
level3	rs10934569	Atopic asthma	IQCB1
level3	rs2331964	Multiple sclerosis	IQCB1
level3	rs1920296	Multiple sclerosis	IQCB1
level3	rs1141528	Hemoglobin levels	IQCB1
level3	rs62262391	Monocyte count	ADCY5
level3	rs17295246	Monocyte count	ADCY5
level3	rs62282371	Blood protein levels	SLITRK3
level3	rs3774039	Eosinophil counts	PLD1
level3	rs9842562	Eosinophil counts	PLD1
level3	rs9290424	Eosinophil counts	PLD1
level3	rs4894495	Eosinophil counts	PLD1
level3	rs2089979	White blood cell count	PAK2
level3	rs7626444	Monocyte count	PAK2
level3	rs9829114	White blood cell count	PAK2
level3	rs836489	Basal cell carcinoma	RAC1
level3	rs7787942	Blood protein levels	C1GALT1
level3	rs10951154	Multiple sclerosis	SKAP2
level3	rs849135	Monocyte count	JAZF1
level3	rs2158799	White blood cell count	JAZF1
level3	rs2242508	Multiple sclerosis	SUMF2
level3	rs7792525	Monocyte count	PILRB
level3	rs6965458	Monocyte count	PILRB
level3	rs151288400	Blood protein levels	PILRB
level3	rs3918226	Hay fever and/or eczema	PRKAG2
level3	rs676755	Mean platelet volume	HYAL4
level3	rs3808072	Feeling worry	LRRC4
level3	rs3918226	Hay fever and/or eczema	NOS3
level3	rs239996	Eosinophil counts	MAP2K2
level3	rs6510827	Vitiligo	TICAM1
level3	rs4807000	Vitiligo	TICAM1
level3	rs10425559	Basal cell carcinoma	TICAM1
level3	rs10424978	Basal cell carcinoma	TICAM1
level3	rs2608895	Eosinophil counts	NDUFA11
level3	rs1051738	Blood protein levels	TYK2
level3	rs35018144	Eosinophil counts	SMARCA4
level3	rs74179959	Eosinophil counts	SMARCA4
level3	rs73011343	Eosinophil counts	SMARCA4
level3	rs376008	Blood protein levels	IL12RB1
level3	rs8109496	Systemic sclerosis	IL12RB1
level3	rs2305743	Systemic sclerosis	IL12RB1
level3	rs8112211	Blood protein levels	CATSPERG
level3	rs57618695	Mean platelet volume	CATSPERG
level3	rs73043037	Mean platelet volume	CATSPERG
level3	rs2242522	White matter microstructure (fractional anisotropy)	KMT2B
level3	rs55945853	Blood protein levels	ACTN4
level3	rs418007	Hemoglobin levels	SPTBN4
level3	rs4803936	Eosinophil counts	PPP5C
level3	rs79502742	Blood protein levels	RUVBL2
level3	rs75287599	Blood protein levels	RUVBL2
level3	rs139643250	Blood protein levels	RUVBL2
level3	rs79785970	Blood protein levels	RUVBL2
level3	rs3795046	Blood protein levels	RUVBL2
level3	rs3795047	Blood protein levels	RUVBL2
level3	rs36120499	Blood protein levels	KLK14
level3	rs1039405	Blood protein levels	SIGLEC9
level3	rs2075803	Blood protein levels	SIGLEC9
level3	rs2691273	Blood protein levels	CTU1
level3	rs2691254	Blood protein levels	CTU1
level3	rs2004318	Blood protein levels	LILRB1
level3	rs61739176	Blood protein levels	LILRB1
level3	rs2114511	Blood protein levels	LILRB1
level3	rs660773	Blood protein levels	KIR2DL4
level3	rs11666065	Blood protein levels	KIR3DL2
level3	rs76869409	Blood protein levels	KIR3DL1
level3	rs2329483	Monocyte count	PI4KA
level3	rs2329483	Monocyte count	SNAP29
level3	rs5762813	Hemoglobin levels	XBP1
level3	rs2074733	White matter microstructure (fractional anisotropy)	TBC1D10A
level3	rs2413493	Mean platelet volume	PICK1
level3	rs5756894	White matter microstructure (fractional anisotropy)	PICK1
level3	rs2018980	White matter microstructure (fractional anisotropy)	PICK1
level3	rs1004763	White matter microstructure (fractional anisotropy)	PICK1
level3	rs2413631	Feeling worry	EP300
level3	rs9607771	Feeling worry	EP300
level3	rs9611522	Feeling worry	EP300
level3	rs9611565	Vitiligo	ACO2
level3	rs1109151	Eosinophil counts	ACO2
level3	rs4822024	Vitiligo	ACO2
level3	rs132911	Atopic asthma	ACO2
level3	rs2073167	Multiple sclerosis	ACO2
level3	rs2016151	White blood cell count	TSPO
level3	rs131798	Blood protein levels	NCAPH2
level3	rs131785	Monocyte count	TYMP
level3	rs131781	Monocyte count	TYMP
level3	rs4820885	Blood protein levels	PES1
level3	rs5753231	Blood protein levels	PES1
level3	rs2414016	Mean platelet volume	ATP8B4
level3	rs1635168	Vitiligo	HERC2
level3	rs7161799	Eosinophil counts	ADAM10
level3	rs34852333	Eosinophil counts	PIAS1
level3	rs34849029	Eosinophil counts	PIAS1
level3	rs11636952	Blood protein levels	CSK
level3	rs1378942	Systemic sclerosis	CSK
level3	rs9672995	White blood cell count	RPP25
level3	rs11072567	Hemoglobin levels	NRG4
level3	rs8042849	Aging traits (healthspan, parental lifespan or longevity) (multivariate analysis)	PSMA4
level3	rs6496676	Hay fever and/or eczema	IQGAP1
level3	rs8042861	Multiple sclerosis	IQGAP1
level3	rs8030704	White blood cell count	IQGAP1
level3	rs6496663	Multiple sclerosis	IQGAP1
level3	rs939916	Mean platelet volume	PSMD13
level3	rs55781332	Mean platelet volume	PSMD13
level3	rs11607019	Mean platelet volume	PSMD13
level3	rs34956804	Mean platelet volume	POLR2L
level3	rs6762	Mean platelet volume	POLR2L
level3	rs34956804	Mean platelet volume	CD151
level3	rs6762	Mean platelet volume	CD151
level3	rs55861089	Blood protein levels	KCNQ1
level3	rs4414209	Mean platelet volume	STIM1
level3	rs11030122	Mean platelet volume	STIM1
level3	rs10767695	Mean platelet volume	STIM1
level3	rs34038940	Blood protein levels	APBB1
level3	rs10500671	Blood protein levels	APBB1
level3	rs998447	Blood protein levels	LRRC4C
level3	rs7949917	White blood cell count	AMPD3
level3	rs4909932	White blood cell count	AMPD3
level3	rs899013	White blood cell count	AMPD3
level3	rs3824867	Eosinophil counts	RAPSN
level3	rs1542321	Mean platelet volume	SLC39A13
level3	rs12418559	Mean platelet volume	RSF1
level3	rs202057889	Mean platelet volume	RSF1
level3	rs12420528	Mean platelet volume	RSF1
level3	rs12363310	Systemic sclerosis	TRPC6
level3	rs7940310	Blood protein levels	PAFAH1B2
level3	rs9326248	Blood protein levels	PAFAH1B2
level3	rs11217020	Systemic sclerosis	DDX6
level3	rs12365699	Hay fever and/or eczema	DDX6
level3	rs7130875	Systemic sclerosis	DDX6
level3	rs55771168	Monocyte count	CBL
level3	rs60843925	Blood protein levels	ST3GAL4
level3	rs4055121	Blood protein levels	ST3GAL4
level3	rs3848788	Blood protein levels	SIRPB1
level3	rs2243602	White blood cell count	SIRPB1
level3	rs36101433	Monocyte count	SIRPB1
level3	rs34600126	Monocyte count	SIRPB1
level3	rs11696739	Mean platelet volume	SIRPB1
level3	rs76357893	Blood protein levels	SIRPB1
level3	rs4814391	Blood protein levels	SIRPB1
level3	rs2281808	Blood protein levels	SIRPB1
level3	rs200891	Mean platelet volume	SIRPA
level3	rs4814776	Mean platelet volume	SIRPA
level3	rs6136489	Mean platelet volume	SIRPA
level3	rs13042885	Mean platelet volume	SIRPA
level3	rs13043754	Blood protein levels	CPXM1
level3	rs4813619	Monocyte count	VPS16
level3	rs4811528	White blood cell count	TGM2
level3	rs11473792	Mean platelet volume	STK4
level3	rs6017475	Mean platelet volume	STK4
level3	rs6031849	Mean platelet volume	YWHAB
level3	rs2284265	Blood protein levels	YWHAB
level3	rs6074022	Multiple sclerosis	CD40
level3	rs1883832	Chronic hepatitis B infection	CD40
level3	rs4810485	Blood protein levels	CD40
level3	rs4811076	Hemoglobin levels	PTPN1
level3	rs6012953	Vitiligo	PTPN1
level3	rs10758669	Multiple sclerosis	JAK2
level3	rs1887428	White blood cell count	JAK2
level3	rs34298851	Eosinophil counts	GLDC
level3	rs10975660	Atopic asthma	GLDC
level3	rs796003	White blood cell count	RMI1
level3	rs199883643	Blood protein levels	SEMA4D
level3	rs290995	Mean platelet volume	SYK
level3	rs290268	Mean platelet volume	SYK
level3	rs1333633	Monocyte count	SYK
level3	rs1333632	Monocyte count	SYK
level3	rs2516568	Blood protein levels	IPPK
level3	rs12686780	White blood cell count	IPPK
level3	rs7859034	Basal cell carcinoma	SMC2
level3	rs3818625	Basal cell carcinoma	SMC2
level3	rs496475	Eosinophil counts	MUSK
level3	rs547116	Eosinophil counts	MUSK
level3	rs1751242	Eosinophil counts	MUSK
level3	rs10739578	White blood cell count	TRAF1
level3	rs3758212	Eosinophil counts	PSMB7
level3	rs10986311	Vitiligo	PSMB7
level3	rs10986320	Hay fever and/or eczema	PSMB7
level3	rs7849270	Hemoglobin levels	CRAT
level3	rs3118663	Blood protein levels	ADAMTS13
level3	rs3758349	Blood protein levels	ADAMTS13
level3	rs4880207	Blood protein levels	DPP7
level3	rs303753	White blood cell count	C18orf8
level3	rs1942094	Hay fever and/or eczema	SMAD4
level3	rs10849478	Blood protein levels	NCAPD2
level3	rs1059501	Multiple sclerosis	NCAPD2
level3	rs10771216	Eosinophil counts	PHC1
level3	rs4883198	Eosinophil counts	PHC1
level3	rs2734442	Monocyte count	KLRC1
level3	rs10772280	Monocyte count	KLRC2
level3	rs2015599	Mean platelet volume	FAR2
level3	rs10771511	Mean platelet volume	FAR2
level3	rs7295056	Mean platelet volume	FAR2
level3	rs11177623	Blood protein levels	CNTN1
level3	rs73108566	White blood cell count	KANSL2
level3	rs1895994	White blood cell count	KANSL2
level3	rs11168705	White blood cell count	KANSL2
level3	rs808919	Blood protein levels	STAT2
level3	rs701006	Multiple sclerosis	AGAP2
level3	rs12830425	Aging traits (healthspan, parental lifespan or longevity) (multivariate analysis)	FGD6
level3	rs10743187	Mean platelet volume	WDR66
level3	rs7314538	Monocyte count	MMAB
level3	rs614591	Mean platelet volume	MAPKAPK5
level3	rs138621699	Monocyte count	PRKAB1
level3	rs11125803	Multiple sclerosis	NCOA1
level3	rs4665719	Multiple sclerosis	NCOA1
level3	rs7577696	Blood protein levels	NLRC4
level3	rs2595205	Monocyte count	MSH2
level3	rs13416449	Atopic asthma	IL1R1
level3	rs1922291	Blood protein levels	IL1R1
level3	rs10167431	Atopic asthma	IL1R1
level3	rs67399148	Monocyte count	DPP4
level3	rs2052401	Multiple sclerosis	DPP4
level3	rs2389643	White blood cell count	DPP4
level3	rs13029144	Monocyte count	ITGA4
level3	rs13029501	Monocyte count	ITGA4
level3	rs1449263	Monocyte count	ITGA4
level3	rs1375493	Monocyte count	ITGA4
level3	rs10562650	Monocyte count	ITGA4
level3	rs2124440	Monocyte count	ITGA4
level3	rs10931933	White blood cell count	CASP8
level3	rs13014235	Basal cell carcinoma	CASP8
level3	rs3769823	Basal cell carcinoma	CASP8
level3	rs700635	Aging traits (healthspan, parental lifespan or longevity) (multivariate analysis)	CASP8
level3	rs6714430	Basal cell carcinoma	CASP8
level3	rs3769818	Basal cell carcinoma	CASP8
level3	rs17860428	Monocyte count	CASP8
level3	rs140244541	White matter microstructure (fractional anisotropy)	CARF
level3	rs17462354	Mean platelet volume	ARPC2
level3	rs17572109	Mean platelet volume	ARPC2
level3	rs6736362	Monocyte count	ARPC2
level3	rs10932765	White blood cell count	ARPC2
level3	rs13003334	Monocyte count	ARPC2
level3	rs1344642	Hemoglobin levels	ZNF142
level3	rs13020432	Hemoglobin levels	ZNF142
level3	rs10164769	White blood cell count	ACKR3
level3	rs4074882	White blood cell count	ACKR3
level3	rs4077980	Monocyte count	ACKR3
level3	rs75590598	Eosinophil counts	SEPT2
level3	rs3755397	Eosinophil counts	SEPT2
level3	rs2890364	Blood protein levels	GDI2
level3	rs10795791	Eosinophil counts	IL2RA
level3	rs7075477	White blood cell count	BEND7
level3	rs7072066	White blood cell count	BEND7
level3	rs7098640	White blood cell count	OPTN
level3	rs17849148	Mean platelet volume	ANK3
level3	rs3006802	Eosinophil counts	APBB1IP
level3	rs7901056	White blood cell count	APBB1IP
level3	rs12783726	White blood cell count	APBB1IP
level3	rs7098710	Eosinophil counts	APBB1IP
level3	rs1335540	White blood cell count	APBB1IP
level3	rs2992333	Eosinophil counts	APBB1IP
level3	rs11010134	Eosinophil counts	CUL2
level3	rs2505535	Blood protein levels	RET
level3	rs6480771	Blood protein levels	ADK
level3	rs2688608	Multiple sclerosis	PLAU
level3	rs2227551	Blood protein levels	NDST2
level3	rs2146192	Blood protein levels	SFTPD
level3	rs7923837	Multiple sclerosis	EXOC6
level3	rs1112718	Multiple sclerosis	EXOC6
level3	rs2274224	Monocyte count	NOC3L
level3	rs3822020	Blood protein levels	IDUA
level3	rs4690326	Blood protein levels	IDUA
level3	rs11724804	Systemic sclerosis	IDUA
level3	rs6855981	White blood cell count	RGS12
level3	rs2024115	White blood cell count	RGS12
level3	rs73191188	White blood cell count	RGS12
level3	rs6446731	Mean platelet volume	RGS12
level3	rs3135063	Blood protein levels	RGS12
level3	rs2498323	Blood protein levels	DOK7
level3	rs2631738	Blood protein levels	ACOX3
level3	rs34811474	White blood cell count	ANAPC4
level3	rs549280	White blood cell count	CXCL2
level3	rs57091121	Blood protein levels	UNC5C
level3	rs1037814	Hemoglobin levels	PTPN13
level3	rs3775967	White blood cell count	EGF
level3	rs28629923	White blood cell count	EGF
level3	rs2067004	Monocyte count	EGF
level3	rs1860129	Blood protein levels	EGF
level3	rs6533483	Monocyte count	EGF
level3	rs11568972	Blood protein levels	EGF
level3	rs4317244	Systemic sclerosis	UFSP2
level3	rs12203592	Aging traits (healthspan, parental lifespan or longevity) (multivariate analysis)	IRF4
level3	rs962518	Basal cell carcinoma	IRF4
level3	rs13192740	Eosinophil counts	EXOC2
level3	rs9504361	Eosinophil counts	EXOC2
level3	rs4960175	Eosinophil counts	EXOC2
level3	rs13437316	Blood protein levels	ECI2
level3	rs144387335	Monocyte count	CCND3
level3	rs142449754	Monocyte count	CCND3
level3	rs2523393	Multiple sclerosis	HLA-F
level3	rs28749131	Hay fever and/or eczema	HLA-A
level3	rs9260313	Hemoglobin levels	HLA-A
level3	rs9260489	Multiple sclerosis	HLA-A
level3	rs1264457	Hemoglobin levels	HLA-E
level3	rs3130991	Blood protein levels	HLA-B
level3	rs3130427	Mean platelet volume	HLA-B
level3	rs3130542	Chronic hepatitis B infection	HLA-B
level3	rs2853953	Chronic hepatitis B infection	HLA-B
level3	rs2524082	White blood cell count	HLA-B
level3	rs12196740	Atopic asthma	HLA-B
level3	rs112261624	White blood cell count	HLA-B
level3	rs9378249	Mean platelet volume	HLA-B
level3	rs9266289	Atopic asthma	HLA-B
level3	rs2524280	Blood protein levels	HLA-B
level3	rs2904789	Atopic asthma	HLA-B
level3	rs3094212	White blood cell count	POU5F1
level3	rs3819686	Response to hepatitis B vaccine	POU5F1
level3	rs1419881	Chronic hepatitis B infection	POU5F1
level3	rs2853953	Chronic hepatitis B infection	POU5F1
level3	rs2249742	White blood cell count	POU5F1
level3	rs2524079	White blood cell count	POU5F1
level3	rs9468925	Vitiligo	POU5F1
level3	rs542418	Atopic asthma	NOTCH4
level3	rs652888	Chronic hepatitis B infection	NOTCH4
level3	rs3134942	Blood protein levels	NOTCH4
level3	rs422951	Chronic hepatitis B infection	NOTCH4
level3	rs520692	Feeling worry	NOTCH4
level3	rs443198	Systemic sclerosis	NOTCH4
level3	rs4248166	Response to hepatitis B vaccine	NOTCH4
level3	rs3130542	Chronic hepatitis B infection	HLA-C
level3	rs2524105	Eosinophil counts	HLA-C
level3	rs2239704	Monocyte count	DDX39B
level3	rs9276796	Hay fever and/or eczema	HLA-DOB
level3	rs1077393	Feeling worry	CSNK2B
level3	rs35449774	Atopic asthma	HLA-DPA1
level3	rs3077	Chronic hepatitis B infection	HLA-DPA1
level3	rs987870	Systemic sclerosis	HLA-DPA1
level3	rs9277356	Response to hepatitis B vaccine	HLA-DPA1
level3	rs7770370	Chronic hepatitis B infection	HLA-DPA1
level3	rs9296015	Systemic sclerosis	HLA-DQB1
level3	rs3129882	Systemic sclerosis	HLA-DQB1
level3	rs674313	Blood protein levels	HLA-DQB1
level3	rs3997868	Atopic asthma	HLA-DQB1
level3	rs3104373	Multiple sclerosis	HLA-DQB1
level3	rs2040406	Multiple sclerosis	HLA-DQB1
level3	rs62404084	Hay fever and/or eczema	HLA-DQB1
level3	rs28407950	Hay fever and/or eczema	HLA-DQB1
level3	rs12055445	Feeling worry	HLA-DQB1
level3	rs4713572	Blood protein levels	HLA-DQB1
level3	rs1694123	Blood protein levels	HLA-DQB1
level3	rs1059362	Blood protein levels	HLA-DRB1
level3	rs113399573	Blood protein levels	HLA-DRB1
level3	rs7453920	Chronic hepatitis B infection	HLA-DRB1
level3	rs674313	Blood protein levels	HLA-DQA1
level3	rs3997868	Atopic asthma	HLA-DQA1
level3	rs34104805	Atopic asthma	HLA-DQA1
level3	rs9271547	Blood protein levels	HLA-DQA1
level3	rs34831921	Aging traits (healthspan, parental lifespan or longevity) (multivariate analysis)	HLA-DQA1
level3	rs3129763	Systemic sclerosis	HLA-DQA1
level3	rs9271597	Vitiligo	HLA-DQA1
level3	rs9271701	Hay fever and/or eczema	HLA-DQA1
level3	rs3104373	Multiple sclerosis	HLA-DQA1
level3	rs2040406	Multiple sclerosis	HLA-DQA1
level3	rs62404084	Hay fever and/or eczema	HLA-DQA1
level3	rs9272975	Blood protein levels	HLA-DQA1
level3	rs9273062	Response to hepatitis B vaccine	HLA-DQA1
level3	rs17843580	Atopic asthma	HLA-DQA1
level3	rs3819720	Atopic asthma	PSMB9
level3	rs2071466	Hemoglobin levels	PSMB9
level3	rs9277356	Response to hepatitis B vaccine	HLA-DPB1
level3	rs9277464	Response to hepatitis B vaccine	HLA-DPB1
level3	rs9277549	Response to hepatitis B vaccine	HLA-DPB1
level3	rs3128967	Hay fever and/or eczema	HLA-DPB1
level3	rs1050673	Blood protein levels	HSD17B8
level3	rs511515	Eosinophil counts	IP6K3
level3	rs3793079	Hay fever and/or eczema	IP6K3
level3	rs2395400	Blood protein levels	IP6K3
level3	rs2064495	Eosinophil counts	UTRN
level3	rs1076928	Multiple sclerosis	ETV7
level3	rs9368924	White blood cell count	ETV7
level3	rs1998266	Hay fever and/or eczema	ETV7
level3	rs2064431	White blood cell count	AHI1
level3	rs146318841	White blood cell count	AHI1
level3	rs2246943	White blood cell count	AHI1
level3	rs2614265	Monocyte count	AHI1
level3	rs2746438	Hay fever and/or eczema	AHI1
level3	rs11154801	Multiple sclerosis	AHI1
level3	rs13197384	Atopic asthma	AHI1
level3	rs4896153	Multiple sclerosis	AHI1
level3	rs6924387	Eosinophil counts	MAP3K5
level3	rs932589	White blood cell count	MAP3K5
level3	rs35387800	Monocyte count	MAP3K5
level3	rs9494571	Monocyte count	MAP3K5
level3	rs55666429	Monocyte count	MAP3K5
level3	rs73043857	Blood protein levels	THBS2
level3	rs756519	Blood protein levels	PSMB1
level4	rs7098825	Arsenic metabolism	ARL3
level4	rs3740394	Arsenic metabolism	AS3MT
level4	rs12768205	Arsenic metabolism	AS3MT
level4	rs9527	Arsenic metabolism	AS3MT
level4	rs2070901	Atopic asthma	FCER1G
level4	rs75905358	Atopic asthma	MSL1
level4	rs9889953	Atopic asthma	SMARCE1
level4	rs4793090	Atopic asthma	NAGLU
level4	rs79156681	Atopic asthma	RMI2
level4	rs151770	Atopic asthma	RMI2
level4	rs9940480	Atopic asthma	IL4R
level4	rs12600062	Atopic asthma	SLC7A6
level4	rs10934569	Atopic asthma	IQCB1
level4	rs132911	Atopic asthma	ACO2
level4	rs10152595	Atopic asthma	MAP2K5
level4	rs12365699	Atopic asthma	DDX6
level4	rs10975660	Atopic asthma	GLDC
level4	rs13416449	Atopic asthma	IL1R1
level4	rs10167431	Atopic asthma	IL1R1
level4	rs12196740	Atopic asthma	HLA-B
level4	rs9266289	Atopic asthma	HLA-B
level4	rs2904789	Atopic asthma	HLA-B
level4	rs542418	Atopic asthma	NOTCH4
level4	rs35449774	Atopic asthma	HLA-DPA1
level4	rs3997868	Atopic asthma	HLA-DQB1
level4	rs3997868	Atopic asthma	HLA-DQA1
level4	rs34104805	Atopic asthma	HLA-DQA1
level4	rs17843580	Atopic asthma	HLA-DQA1
level4	rs3819720	Atopic asthma	PSMB9
level4	rs3130160	Atopic asthma	WDR46
level4	rs13197384	Atopic asthma	AHI1
level4	rs45609834	Basal cell carcinoma	FANCA
level4	rs45609834	Basal cell carcinoma	TUBB3
level4	rs836489	Basal cell carcinoma	RAC1
level4	rs8178977	Basal cell carcinoma	POLR2E
level4	rs4807000	Basal cell carcinoma	TICAM1
level4	rs10425559	Basal cell carcinoma	TICAM1
level4	rs10424978	Basal cell carcinoma	TICAM1
level4	rs7859034	Basal cell carcinoma	SMC2
level4	rs3818625	Basal cell carcinoma	SMC2
level4	rs13014235	Basal cell carcinoma	CASP8
level4	rs3769823	Basal cell carcinoma	CASP8
level4	rs6714430	Basal cell carcinoma	CASP8
level4	rs3087243	Basal cell carcinoma	CTLA4
level4	rs962518	Basal cell carcinoma	IRF4
level4	rs12123922	Basophil count	RBBP5
level4	rs6692170	Basophil count	RBBP5
level4	rs7196129	Basophil count	ITGAL
level4	rs35355673	Basophil count	GALC
level4	rs2289511	Basophil count	GALC
level4	rs2239635	Basophil count	SLC7A8
level4	rs4958272	Basophil count	FAT2
level4	rs1669340	Basophil count	CRBN
level4	rs3804785	Basophil count	CRBN
level4	rs3181077	Basophil count	FYCO1
level4	rs3181077	Basophil count	CCR1
level4	rs2158799	Basophil count	JAZF1
level4	rs11772895	Basophil count	ZYX
level4	rs1034565	Basophil count	ARVCF
level4	rs7285377	Basophil count	ARVCF
level4	rs7172615	Basophil count	ATP8B4
level4	rs113071601	Basophil count	IQGAP1
level4	rs2074585	Basophil count	IQGAP1
level4	rs147711952	Basophil count	STIM1
level4	rs11030022	Basophil count	STIM1
level4	rs570387	Basophil count	CFL1
level4	rs10896064	Basophil count	CFL1
level4	rs7265519	Basophil count	YWHAB
level4	rs2286599	Basophil count	LTBR
level4	rs138621699	Basophil count	PRKAB1
level4	rs1449263	Basophil count	ITGA4
level4	rs13419763	Basophil count	ARPC2
level4	rs7075794	Basophil count	METTL10
level4	rs3781452	Basophil count	METTL10
level4	rs2524079	Basophil count	PSORS1C1
level4	rs2524079	Basophil count	POU5F1
level4	rs9357120	Basophil count	HLA-C
level4	rs1891906	Blood protein levels	AGRN
level4	rs4920605	Blood protein levels	MFAP2
level4	rs2235932	Blood protein levels	MFAP2
level4	rs12046369	Blood protein levels	IFNLR1
level4	rs2275436	Blood protein levels	SERINC2
level4	rs1209384	Blood protein levels	TIE1
level4	rs2275180	Blood protein levels	TIE1
level4	rs1097234	Blood protein levels	GPX7
level4	rs946155	Blood protein levels	GPX7
level4	rs3820201	Blood protein levels	SLC1A7
level4	rs2916193	Blood protein levels	S100A12
level4	rs11264581	Blood protein levels	ARHGEF11
level4	rs12938	Blood protein levels	SELL
level4	rs4987358	Blood protein levels	SELL
level4	rs3768610	Blood protein levels	LAMC1
level4	rs4129858	Blood protein levels	LAMC1
level4	rs2276543	Blood protein levels	LAMC1
level4	rs4129858	Blood protein levels	LAMC2
level4	rs2276543	Blood protein levels	LAMC2
level4	rs884209	Blood protein levels	MYBPH
level4	rs903357	Blood protein levels	MYBPH
level4	rs1572995	Blood protein levels	CNTN2
level4	rs2071533	Blood protein levels	CNTN2
level4	rs4951168	Blood protein levels	CNTN2
level4	rs11810108	Blood protein levels	NUP133
level4	rs8071756	Blood protein levels	PRPF8
level4	rs144830084	Blood protein levels	ARRB2
level4	rs35119871	Blood protein levels	ATP1B2
level4	rs60864581	Blood protein levels	STX8
level4	rs8067462	Blood protein levels	TOP3A
level4	rs8067462	Blood protein levels	SHMT1
level4	rs3136674	Blood protein levels	ACACA
level4	rs854624	Blood protein levels	CCL15
level4	rs989128	Blood protein levels	CACNA1G
level4	rs12952884	Blood protein levels	NME2
level4	rs12952884	Blood protein levels	NME1
level4	rs62083740	Blood protein levels	MKS1
level4	rs4344	Blood protein levels	ACE
level4	rs12450199	Blood protein levels	GAA
level4	rs2702945	Blood protein levels	DEFB1
level4	rs10094645	Blood protein levels	MAK16
level4	rs74589258	Blood protein levels	RRM2B
level4	rs28928597	Blood protein levels	RRM2B
level4	rs28461437	Blood protein levels	TMEM8A
level4	rs28529403	Blood protein levels	MAPK3
level4	rs113022368	Blood protein levels	CCL17
level4	rs9302690	Blood protein levels	CCL17
level4	rs16956811	Blood protein levels	CCL17
level4	rs2834167	Blood protein levels	IFNAR2
level4	rs2834167	Blood protein levels	IL10RB
level4	rs34907608	Blood protein levels	COCH
level4	rs35561078	Blood protein levels	COCH
level4	rs2749870	Blood protein levels	NID2
level4	rs1151582	Blood protein levels	NID2
level4	rs899961	Blood protein levels	FUT8
level4	rs17094448	Blood protein levels	ENTPD5
level4	rs57731447	Blood protein levels	ENTPD5
level4	rs4900236	Blood protein levels	UNC79
level4	rs17617994	Blood protein levels	KLC1
level4	rs9526137	Blood protein levels	ZC3H13
level4	rs9526138	Blood protein levels	ZC3H13
level4	rs2094247	Blood protein levels	ZC3H13
level4	rs4942471	Blood protein levels	ZC3H13
level4	rs35814191	Blood protein levels	ZC3H13
level4	rs8001781	Blood protein levels	GPC5
level4	rs2147190	Blood protein levels	GPC5
level4	rs776905	Blood protein levels	F10
level4	rs488703	Blood protein levels	F10
level4	rs474671	Blood protein levels	F10
level4	rs13159135	Blood protein levels	ARSB
level4	rs6865582	Blood protein levels	ARSB
level4	rs672413	Blood protein levels	ARSB
level4	rs6556937	Blood protein levels	CAST
level4	rs149313	Blood protein levels	CAST
level4	rs17482078	Blood protein levels	CAST
level4	rs469735	Blood protein levels	CAST
level4	rs2013717	Blood protein levels	CAST
level4	rs26496	Blood protein levels	CAST
level4	rs13159365	Blood protein levels	SMAD5
level4	rs17689879	Blood protein levels	SMAD5
level4	rs35413298	Blood protein levels	NDST1
level4	rs382266	Blood protein levels	FLT4
level4	rs7627326	Blood protein levels	FANCD2
level4	rs3806701	Blood protein levels	TDGF1
level4	rs6769392	Blood protein levels	TDGF1
level4	rs2535627	Blood protein levels	ITIH4
level4	rs2239547	Blood protein levels	ITIH4
level4	rs6801605	Blood protein levels	ACTR8
level4	rs10935480	Blood protein levels	ST3GAL6
level4	rs10935473	Blood protein levels	ST3GAL6
level4	rs115511641	Blood protein levels	TIMMDC1
level4	rs35154032	Blood protein levels	PLXNA1
level4	rs891762	Blood protein levels	PLXNA1
level4	rs7787942	Blood protein levels	C1GALT1
level4	rs576236	Blood protein levels	EPO
level4	rs10215699	Blood protein levels	FIS1
level4	rs4731674	Blood protein levels	CPA5
level4	rs1051738	Blood protein levels	TYK2
level4	rs376008	Blood protein levels	IL12RB1
level4	rs8112211	Blood protein levels	CATSPERG
level4	rs55945853	Blood protein levels	ACTN4
level4	rs1800470	Blood protein levels	B9D2
level4	rs1800470	Blood protein levels	BCKDHA
level4	rs1800469	Blood protein levels	BCKDHA
level4	rs284663	Blood protein levels	BCKDHA
level4	rs79502742	Blood protein levels	RUVBL2
level4	rs75287599	Blood protein levels	RUVBL2
level4	rs139643250	Blood protein levels	RUVBL2
level4	rs79785970	Blood protein levels	RUVBL2
level4	rs3795046	Blood protein levels	RUVBL2
level4	rs3795047	Blood protein levels	RUVBL2
level4	rs36120499	Blood protein levels	KLK14
level4	rs79324425	Blood protein levels	KLK5
level4	rs1039405	Blood protein levels	SIGLEC9
level4	rs2075803	Blood protein levels	SIGLEC9
level4	rs2691273	Blood protein levels	CTU1
level4	rs2691254	Blood protein levels	CTU1
level4	rs2004318	Blood protein levels	LILRB1
level4	rs61739176	Blood protein levels	LILRB1
level4	rs2114511	Blood protein levels	LILRB1
level4	rs112312277	Blood protein levels	RPS9
level4	rs660773	Blood protein levels	KIR2DL4
level4	rs11666065	Blood protein levels	KIR3DL2
level4	rs76869409	Blood protein levels	KIR3DL1
level4	rs2241047	Blood protein levels	IL17RA
level4	rs41372049	Blood protein levels	IL17RA
level4	rs3827278	Blood protein levels	IL17RA
level4	rs9624216	Blood protein levels	IGLL1
level4	rs2283824	Blood protein levels	TFIP11
level4	rs131798	Blood protein levels	NCAPH2
level4	rs4820885	Blood protein levels	PES1
level4	rs5753231	Blood protein levels	PES1
level4	rs414846	Blood protein levels	LIPC
level4	rs11636952	Blood protein levels	CSK
level4	rs3743392	Blood protein levels	MFGE8
level4	rs1961839	Blood protein levels	MFGE8
level4	rs12898558	Blood protein levels	MFGE8
level4	rs55861089	Blood protein levels	KCNQ1
level4	rs34038940	Blood protein levels	APBB1
level4	rs10500671	Blood protein levels	APBB1
level4	rs34038940	Blood protein levels	HPX
level4	rs10500671	Blood protein levels	HPX
level4	rs2284367	Blood protein levels	CAT
level4	rs6485450	Blood protein levels	HSD17B12
level4	rs1815739	Blood protein levels	ACTN3
level4	rs7940310	Blood protein levels	PAFAH1B2
level4	rs9326248	Blood protein levels	PAFAH1B2
level4	rs7113211	Blood protein levels	NCAM1
level4	rs60843925	Blood protein levels	ST3GAL4
level4	rs4055121	Blood protein levels	ST3GAL4
level4	rs655627	Blood protein levels	JAM3
level4	rs3848788	Blood protein levels	SIRPB1
level4	rs76357893	Blood protein levels	SIRPB1
level4	rs4814391	Blood protein levels	SIRPB1
level4	rs2281808	Blood protein levels	SIRPB1
level4	rs13043754	Blood protein levels	CPXM1
level4	rs2284265	Blood protein levels	YWHAB
level4	rs6065904	Blood protein levels	PLTP
level4	rs4810485	Blood protein levels	CD40
level4	rs16923189	Blood protein levels	PDCD1LG2
level4	rs199883643	Blood protein levels	SEMA4D
level4	rs2516568	Blood protein levels	OMD
level4	rs2516568	Blood protein levels	IPPK
level4	rs3118663	Blood protein levels	ADAMTS13
level4	rs3758349	Blood protein levels	ADAMTS13
level4	rs12301299	Blood protein levels	RAD52
level4	rs10849478	Blood protein levels	NCAPD2
level4	rs2071058	Blood protein levels	GNB3
level4	rs2255336	Blood protein levels	KLRK1
level4	rs11177623	Blood protein levels	CNTN1
level4	rs808919	Blood protein levels	STAT2
level4	rs774898	Blood protein levels	B4GALNT1
level4	rs2695294	Blood protein levels	CHPT1
level4	rs2559856	Blood protein levels	CHPT1
level4	rs10860794	Blood protein levels	CHPT1
level4	rs10745925	Blood protein levels	CHPT1
level4	rs7964859	Blood protein levels	CHPT1
level4	rs7577696	Blood protein levels	NLRC4
level4	rs1922291	Blood protein levels	IL1R1
level4	rs11694743	Blood protein levels	BIN1
level4	rs291447	Blood protein levels	HIBCH
level4	rs16837641	Blood protein levels	NRP2
level4	rs11592462	Blood protein levels	CDH23
level4	rs10762481	Blood protein levels	CDH23
level4	rs2890364	Blood protein levels	GDI2
level4	rs8177654	Blood protein levels	IL15RA
level4	rs7086174	Blood protein levels	IL15RA
level4	rs8177683	Blood protein levels	IL15RA
level4	rs7097780	Blood protein levels	IL15RA
level4	rs2505535	Blood protein levels	RET
level4	rs4747199	Blood protein levels	PSAP
level4	rs6480771	Blood protein levels	ADK
level4	rs2227551	Blood protein levels	NDST2
level4	rs2146192	Blood protein levels	SFTPD
level4	rs56057449	Blood protein levels	RBP4
level4	rs4690203	Blood protein levels	GAK
level4	rs3822020	Blood protein levels	IDUA
level4	rs4690326	Blood protein levels	IDUA
level4	rs2403274	Blood protein levels	TACC3
level4	rs3135063	Blood protein levels	RGS12
level4	rs2498323	Blood protein levels	DOK7
level4	rs2631738	Blood protein levels	ACOX3
level4	rs57091121	Blood protein levels	UNC5C
level4	rs11732810	Blood protein levels	HPSE
level4	rs223489	Blood protein levels	UBE2D3
level4	rs1860129	Blood protein levels	EGF
level4	rs11568972	Blood protein levels	EGF
level4	rs17843966	Blood protein levels	PPID
level4	rs8396	Blood protein levels	PPID
level4	rs4253417	Blood protein levels	F11
level4	rs2289252	Blood protein levels	F11
level4	rs13437316	Blood protein levels	ECI2
level4	rs3130991	Blood protein levels	PSORS1C1
level4	rs2853928	Blood protein levels	PSORS1C1
level4	rs6457374	Blood protein levels	PSORS1C1
level4	rs3130991	Blood protein levels	HLA-B
level4	rs2524280	Blood protein levels	HLA-B
level4	rs3134942	Blood protein levels	NOTCH4
level4	rs2242653	Blood protein levels	C6orf48
level4	rs409558	Blood protein levels	C6orf48
level4	rs9501161	Blood protein levels	SKIV2L
level4	rs674313	Blood protein levels	HLA-DQB1
level4	rs4713572	Blood protein levels	HLA-DQB1
level4	rs1694123	Blood protein levels	HLA-DQB1
level4	rs1059362	Blood protein levels	HLA-DRB1
level4	rs113399573	Blood protein levels	HLA-DRB1
level4	rs674313	Blood protein levels	HLA-DQA1
level4	rs9271547	Blood protein levels	HLA-DQA1
level4	rs9272975	Blood protein levels	HLA-DQA1
level4	rs1050673	Blood protein levels	HSD17B8
level4	rs2395400	Blood protein levels	IP6K3
level4	rs13210325	Blood protein levels	TREM1
level4	rs71793166	Blood protein levels	IGF2R
level4	rs73043857	Blood protein levels	THBS2
level4	rs756519	Blood protein levels	PSMB1
level4	rs448385	Cardiovascular disease	KAZN
level4	rs943580	Cardiovascular disease	AGT
level4	rs74439044	Cardiovascular disease	NAA38
level4	rs4277405	Cardiovascular disease	ACE
level4	rs1044486	Cardiovascular disease	CYTH1
level4	rs138922864	Cardiovascular disease	CLUAP1
level4	rs11647570	Cardiovascular disease	ADCY9
level4	rs9972727	Cardiovascular disease	KAT8
level4	rs9972727	Cardiovascular disease	SETD1A
level4	rs766522	Cardiovascular disease	BCAR1
level4	rs2246490	Cardiovascular disease	CKB
level4	rs3752105	Cardiovascular disease	CDC16
level4	rs35134	Cardiovascular disease	CAST
level4	rs72801474	Cardiovascular disease	HSPA4
level4	rs6781726	Cardiovascular disease	VGLL4
level4	rs9818870	Cardiovascular disease	PIK3CB
level4	rs11771259	Cardiovascular disease	C1GALT1
level4	rs7794284	Cardiovascular disease	GTF2I
level4	rs3918226	Cardiovascular disease	PRKAG2
level4	rs983521	Cardiovascular disease	SND1
level4	rs3918226	Cardiovascular disease	NOS3
level4	rs8102879	Cardiovascular disease	ATP8B3
level4	rs4804517	Cardiovascular disease	ARHGEF18
level4	rs12324159	Cardiovascular disease	CHP1
level4	rs747780	Cardiovascular disease	SPTBN5
level4	rs35521277	Cardiovascular disease	HSD17B12
level4	rs8126001	Cardiovascular disease	RGS19
level4	rs67906804	Cardiovascular disease	RPS6
level4	rs2472610	Cardiovascular disease	C18orf8
level4	rs315145	Cardiovascular disease	YEATS4
level4	rs9634314	Cardiovascular disease	GIT2
level4	rs10849891	Cardiovascular disease	KDM2B
level4	rs2271543	Cardiovascular disease	ARPC2
level4	rs10824134	Cardiovascular disease	ADK
level4	rs1883832	Chronic hepatitis B infection	CD40
level4	rs2853953	Chronic hepatitis B infection	PSORS1C1
level4	rs3130542	Chronic hepatitis B infection	HLA-B
level4	rs2853953	Chronic hepatitis B infection	HLA-B
level4	rs1419881	Chronic hepatitis B infection	POU5F1
level4	rs2853953	Chronic hepatitis B infection	POU5F1
level4	rs652888	Chronic hepatitis B infection	NOTCH4
level4	rs422951	Chronic hepatitis B infection	NOTCH4
level4	rs3130542	Chronic hepatitis B infection	HLA-C
level4	rs3077	Chronic hepatitis B infection	HLA-DPA1
level4	rs7770370	Chronic hepatitis B infection	HLA-DPA1
level4	rs7453920	Chronic hepatitis B infection	HLA-DRB1
level4	rs35249183	Eosinophil counts	MFN2
level4	rs12759042	Eosinophil counts	MFN2
level4	rs1208984	Eosinophil counts	PLOD1
level4	rs28544343	Eosinophil counts	INPP5B
level4	rs6682237	Eosinophil counts	JAK1
level4	rs2223286	Eosinophil counts	SELL
level4	rs12116645	Eosinophil counts	MDM4
level4	rs12756329	Eosinophil counts	MDM4
level4	rs17022427	Eosinophil counts	IKBKE
level4	rs12409804	Eosinophil counts	IKBKE
level4	rs6696908	Eosinophil counts	NSL1
level4	rs2145394	Eosinophil counts	NUP133
level4	rs4148757	Eosinophil counts	NUP133
level4	rs754023	Eosinophil counts	NUP133
level4	rs9901392	Eosinophil counts	ARRB2
level4	rs62061733	Eosinophil counts	MAPT
level4	rs3895874	Eosinophil counts	UBE2Z
level4	rs7209459	Eosinophil counts	PRKCA
level4	rs62085020	Eosinophil counts	AANAT
level4	rs62085020	Eosinophil counts	RHBDF2
level4	rs12682115	Eosinophil counts	LPL
level4	rs141361914	Eosinophil counts	USP7
level4	rs16947165	Eosinophil counts	WWOX
level4	rs9927527	Eosinophil counts	RMI2
level4	rs2072130	Eosinophil counts	IL4R
level4	rs3024589	Eosinophil counts	IL4R
level4	rs9939774	Eosinophil counts	MAPK3
level4	rs74249949	Eosinophil counts	RNF40
level4	rs55908605	Eosinophil counts	STX4
level4	rs55908605	Eosinophil counts	STX1B
level4	rs6573020	Eosinophil counts	ATG14
level4	rs3759584	Eosinophil counts	KLC1
level4	rs3759584	Eosinophil counts	TRMT61A
level4	rs71118474	Eosinophil counts	DNAJC3
level4	rs10045577	Eosinophil counts	WDR36
level4	rs2416257	Eosinophil counts	WDR36
level4	rs450067	Eosinophil counts	ITK
level4	rs6556313	Eosinophil counts	RGS14
level4	rs11135015	Eosinophil counts	RGS14
level4	rs3774039	Eosinophil counts	PLD1
level4	rs9842562	Eosinophil counts	PLD1
level4	rs9290424	Eosinophil counts	PLD1
level4	rs4894495	Eosinophil counts	PLD1
level4	rs11359133	Eosinophil counts	LSG1
level4	rs789862	Eosinophil counts	LSG1
level4	rs812583	Eosinophil counts	LSG1
level4	rs4807542	Eosinophil counts	POLR2E
level4	rs239996	Eosinophil counts	MAP2K2
level4	rs2608895	Eosinophil counts	NDUFA11
level4	rs35018144	Eosinophil counts	SMARCA4
level4	rs74179959	Eosinophil counts	SMARCA4
level4	rs73011343	Eosinophil counts	SMARCA4
level4	rs4803936	Eosinophil counts	PPP5C
level4	rs888838	Eosinophil counts	BBC3
level4	rs57380532	Eosinophil counts	IL17RA
level4	rs756653	Eosinophil counts	ARVCF
level4	rs4821544	Eosinophil counts	NCF4
level4	rs760517	Eosinophil counts	NCF4
level4	rs1109151	Eosinophil counts	ACO2
level4	rs7166081	Eosinophil counts	MAP2K5
level4	rs34852333	Eosinophil counts	PIAS1
level4	rs34849029	Eosinophil counts	PIAS1
level4	rs12577643	Eosinophil counts	CELF1
level4	rs6139113	Eosinophil counts	RBCK1
level4	rs34298851	Eosinophil counts	GLDC
level4	rs496475	Eosinophil counts	MUSK
level4	rs547116	Eosinophil counts	MUSK
level4	rs1751242	Eosinophil counts	MUSK
level4	rs3758212	Eosinophil counts	PSMB7
level4	rs1788103	Eosinophil counts	CD226
level4	rs11616188	Eosinophil counts	LTBR
level4	rs10771216	Eosinophil counts	PHC1
level4	rs4883198	Eosinophil counts	PHC1
level4	rs7602992	Eosinophil counts	SPTBN1
level4	rs10930337	Eosinophil counts	SPC25
level4	rs75590598	Eosinophil counts	2002-09-01
level4	rs3755397	Eosinophil counts	2002-09-01
level4	rs10795791	Eosinophil counts	IL2RA
level4	rs3006802	Eosinophil counts	APBB1IP
level4	rs7098710	Eosinophil counts	APBB1IP
level4	rs2992333	Eosinophil counts	APBB1IP
level4	rs11010134	Eosinophil counts	CUL2
level4	rs13192740	Eosinophil counts	EXOC2
level4	rs9504361	Eosinophil counts	EXOC2
level4	rs4960175	Eosinophil counts	EXOC2
level4	rs2524105	Eosinophil counts	HLA-C
level4	rs2064495	Eosinophil counts	UTRN
level4	rs9389268	Eosinophil counts	HBS1L
level4	rs35959442	Eosinophil counts	HBS1L
level4	rs6920211	Eosinophil counts	HBS1L
level4	rs7759516	Eosinophil counts	CCDC170
level4	rs954238	Eosinophil counts	CCDC170
level4	rs41271951	Estimated glomerular filtration rate	CTSS
level4	rs267738	Estimated glomerular filtration rate	CTSS
level4	rs2842870	Estimated glomerular filtration rate	PMF1
level4	rs10158537	Estimated glomerular filtration rate	SDCCAG8
level4	rs2490391	Estimated glomerular filtration rate	SDCCAG8
level4	rs953492	Estimated glomerular filtration rate	SDCCAG8
level4	rs2802729	Estimated glomerular filtration rate	SDCCAG8
level4	rs1800674	Estimated glomerular filtration rate	PSEN2
level4	rs12942059	Estimated glomerular filtration rate	PEMT
level4	rs1809284	Estimated glomerular filtration rate	CACNA1G
level4	rs4489283	Estimated glomerular filtration rate	NRG1
level4	rs11784052	Estimated glomerular filtration rate	MFHAS1
level4	rs1533059	Estimated glomerular filtration rate	MFHAS1
level4	rs79346194	Estimated glomerular filtration rate	DEPTOR
level4	rs438339	Estimated glomerular filtration rate	RPS2
level4	rs72778130	Estimated glomerular filtration rate	CLUAP1
level4	rs1635404	Estimated glomerular filtration rate	CLUAP1
level4	rs8056893	Estimated glomerular filtration rate	SLC7A6
level4	rs7185391	Estimated glomerular filtration rate	SLC7A6
level4	rs9888796	Estimated glomerular filtration rate	SLC7A6
level4	rs12599531	Estimated glomerular filtration rate	FANCA
level4	rs3215578	Estimated glomerular filtration rate	VTI1B
level4	rs6453319	Estimated glomerular filtration rate	WDR41
level4	rs12654812	Estimated glomerular filtration rate	RGS14
level4	rs3812036	Estimated glomerular filtration rate	RGS14
level4	rs6778731	Estimated glomerular filtration rate	XPC
level4	rs11706052	Estimated glomerular filtration rate	WDR6
level4	rs11706052	Estimated glomerular filtration rate	CCDC36
level4	rs55873331	Estimated glomerular filtration rate	CCDC36
level4	rs35004449	Estimated glomerular filtration rate	ITIH4
level4	rs11929195	Estimated glomerular filtration rate	IQCB1
level4	rs56065557	Estimated glomerular filtration rate	SENP2
level4	rs13081203	Estimated glomerular filtration rate	SENP2
level4	rs6779368	Estimated glomerular filtration rate	SENP2
level4	rs61303167	Estimated glomerular filtration rate	MDH2
level4	rs2960266	Estimated glomerular filtration rate	MUC3A
level4	rs325442	Estimated glomerular filtration rate	SND1
level4	rs35154268	Estimated glomerular filtration rate	SND1
level4	rs3111316	Estimated glomerular filtration rate	CALR
level4	rs17206198	Estimated glomerular filtration rate	SLC7A9
level4	rs7247977	Estimated glomerular filtration rate	SLC7A9
level4	rs7252778	Estimated glomerular filtration rate	SLC7A9
level4	rs7247715	Estimated glomerular filtration rate	CEP89
level4	rs5763646	Estimated glomerular filtration rate	THOC5
level4	rs131263	Estimated glomerular filtration rate	THOC5
level4	rs1153855	Estimated glomerular filtration rate	RYR3
level4	rs1153855	Estimated glomerular filtration rate	GATM
level4	rs1145093	Estimated glomerular filtration rate	GATM
level4	rs2467853	Estimated glomerular filtration rate	GATM
level4	rs1145077	Estimated glomerular filtration rate	GATM
level4	rs2486288	Estimated glomerular filtration rate	GATM
level4	rs1075456	Estimated glomerular filtration rate	APH1B
level4	rs11071738	Estimated glomerular filtration rate	APH1B
level4	rs12443279	Estimated glomerular filtration rate	MAP2K5
level4	rs2472297	Estimated glomerular filtration rate	CSK
level4	rs59366264	Estimated glomerular filtration rate	SNUPN
level4	rs75772464	Estimated glomerular filtration rate	SNUPN
level4	rs11636251	Estimated glomerular filtration rate	NRG4
level4	rs4886755	Estimated glomerular filtration rate	NRG4
level4	rs11072567	Estimated glomerular filtration rate	NRG4
level4	rs7104036	Estimated glomerular filtration rate	SLC39A13
level4	rs10791821	Estimated glomerular filtration rate	MAP3K11
level4	rs11227260	Estimated glomerular filtration rate	MAP3K11
level4	rs4408777	Estimated glomerular filtration rate	RGS19
level4	rs74183647	Estimated glomerular filtration rate	NFATC1
level4	rs10181201	Estimated glomerular filtration rate	SPTBN1
level4	rs17046036	Estimated glomerular filtration rate	SPTBN1
level4	rs2971880	Estimated glomerular filtration rate	SPTBN1
level4	rs7586066	Estimated glomerular filtration rate	SPTBN1
level4	rs12987286	Estimated glomerular filtration rate	ACVR2A
level4	rs11123169	Estimated glomerular filtration rate	PAX8
level4	rs35284526	Estimated glomerular filtration rate	NFE2L2
level4	rs6725814	Estimated glomerular filtration rate	HIBCH
level4	rs35669853	Estimated glomerular filtration rate	IRS1
level4	rs10933138	Estimated glomerular filtration rate	IRS1
level4	rs11010013	Estimated glomerular filtration rate	PARD3
level4	rs816828	Estimated glomerular filtration rate	KCNMA1
level4	rs3127447	Estimated glomerular filtration rate	KCNMA1
level4	rs816850	Estimated glomerular filtration rate	KCNMA1
level4	rs4962691	Estimated glomerular filtration rate	METTL10
level4	rs11245344	Estimated glomerular filtration rate	METTL10
level4	rs10430743	Estimated glomerular filtration rate	METTL10
level4	rs1055256	Estimated glomerular filtration rate	METTL10
level4	rs363092	Estimated glomerular filtration rate	RGS12
level4	rs223401	Estimated glomerular filtration rate	UBE2D3
level4	rs3134605	Estimated glomerular filtration rate	NOTCH4
level4	rs13200335	Estimated glomerular filtration rate	TFEB
level4	rs515140	Estimated glomerular filtration rate	WTAP
level4	rs62057151	Feeling worry	MAPT
level4	rs17688916	Feeling worry	MAPT
level4	rs62062288	Feeling worry	MAPT
level4	rs2696457	Feeling worry	MAPT
level4	rs62062288	Feeling worry	WNT3
level4	rs187580	Feeling worry	PPIP5K2
level4	rs2413631	Feeling worry	EP300
level4	rs9607771	Feeling worry	EP300
level4	rs9611522	Feeling worry	EP300
level4	rs10765776	Feeling worry	MTMR2
level4	rs28510415	Feeling worry	PTCH1
level4	rs520692	Feeling worry	NOTCH4
level4	rs1077393	Feeling worry	CSNK2B
level4	rs12055445	Feeling worry	HLA-DQB1
level4	rs2015352	Hemoglobin levels	CLCNKB
level4	rs3170740	Hemoglobin levels	MFAP2
level4	rs3120047	Hemoglobin levels	TIE1
level4	rs1707336	Hemoglobin levels	LURAP1
level4	rs34914463	Hemoglobin levels	CHRNB1
level4	rs12945870	Hemoglobin levels	NAA38
level4	rs62063786	Hemoglobin levels	MAPT
level4	rs2584625	Hemoglobin levels	FTSJ3
level4	rs61744399	Hemoglobin levels	CBFB
level4	rs9939768	Hemoglobin levels	E2F4
level4	rs11350	Hemoglobin levels	SLC7A6
level4	rs1800282	Hemoglobin levels	FANCA
level4	rs1256061	Hemoglobin levels	ESR2
level4	rs11749327	Hemoglobin levels	EXOC3
level4	rs1050450	Hemoglobin levels	AMT
level4	rs34614773	Hemoglobin levels	RNF123
level4	rs2246832	Hemoglobin levels	RNF123
level4	rs3617	Hemoglobin levels	ITIH4
level4	rs1141528	Hemoglobin levels	IQCB1
level4	rs418007	Hemoglobin levels	SPTBN4
level4	rs67385638	Hemoglobin levels	HBG2
level4	rs10899133	Hemoglobin levels	UVRAG
level4	rs59329875	Hemoglobin levels	PLTP
level4	rs4811076	Hemoglobin levels	PTPN1
level4	rs7849270	Hemoglobin levels	CRAT
level4	rs3847858	Hemoglobin levels	ACVRL1
level4	rs1344642	Hemoglobin levels	ZNF142
level4	rs13020432	Hemoglobin levels	ZNF142
level4	rs1037814	Hemoglobin levels	PTPN13
level4	rs1037814	Hemoglobin levels	AFF1
level4	rs198846	Hemoglobin levels	HFE
level4	rs41266839	Hemoglobin levels	BTN3A2
level4	rs9260313	Hemoglobin levels	HLA-A
level4	rs9262143	Hemoglobin levels	FLOT1
level4	rs2071466	Hemoglobin levels	PSMB9
level4	rs9399137	Hemoglobin levels	HBS1L
level4	rs867972	IgG glycosylation patterns	FUT8
level4	rs11158602	IgG glycosylation patterns	FUT8
level4	rs4902407	IgG glycosylation patterns	FUT8
level4	rs2411822	IgG glycosylation patterns	FUT8
level4	rs2149841	IgG glycosylation patterns	FUT8
level4	rs11621680	IgG glycosylation patterns	FUT8
level4	rs7157006	IgG glycosylation patterns	FUT8
level4	rs7153297	IgG glycosylation patterns	FUT8
level4	rs11621604	IgG glycosylation patterns	FUT8
level4	rs10483785	IgG glycosylation patterns	FUT8
level4	rs11622829	IgG glycosylation patterns	FUT8
level4	rs8018278	IgG glycosylation patterns	FUT8
level4	rs12894902	IgG glycosylation patterns	FUT8
level4	rs9435733	Lung function (FEV1/FVC)	MFAP2
level4	rs3754512	Lung function (FEV1/FVC)	MFAP2
level4	rs2284746	Lung function (FEV1/FVC)	MFAP2
level4	rs2294875	Lung function (FEV1/FVC)	GNL2
level4	rs10857859	Lung function (FEV1/FVC)	CEPT1
level4	rs9970286	Lung function (FEV1/FVC)	CEPT1
level4	rs4950981	Lung function (FEV1/FVC)	CNTN2
level4	rs854807	Lung function (FEV1/FVC)	TOP3A
level4	rs11658500	Lung function (FEV1/FVC)	PCGF2
level4	rs35246838	Lung function (FEV1/FVC)	PCGF2
level4	rs117827273	Lung function (FEV1/FVC)	MSL1
level4	rs8064529	Lung function (FEV1/FVC)	LLGL2
level4	rs9892893	Lung function (FEV1/FVC)	LLGL2
level4	rs11077400	Lung function (FEV1/FVC)	TIMP2
level4	rs330939	Lung function (FEV1/FVC)	PPP1R3B
level4	rs10958704	Lung function (FEV1/FVC)	FGFR1
level4	rs10956525	Lung function (FEV1/FVC)	KCNQ3
level4	rs2437780	Lung function (FEV1/FVC)	SDC2
level4	rs60772015	Lung function (FEV1/FVC)	PTP4A3
level4	rs34720006	Lung function (FEV1/FVC)	RMI2
level4	rs7202714	Lung function (FEV1/FVC)	MAPK3
level4	rs3743609	Lung function (FEV1/FVC)	BCAR1
level4	rs7140570	Lung function (FEV1/FVC)	DNAL1
level4	rs12894780	Lung function (FEV1/FVC)	LIPC
level4	rs12522114	Lung function (FEV1/FVC)	ITGA1
level4	rs1551943	Lung function (FEV1/FVC)	ITGA1
level4	rs2270894	Lung function (FEV1/FVC)	FANCD2
level4	rs9864031	Lung function (FEV1/FVC)	WNT7A
level4	rs798526	Lung function (FEV1/FVC)	GNA12
level4	rs2881756	Lung function (FEV1/FVC)	C1GALT1
level4	rs4318980	Lung function (FEV1/FVC)	C1GALT1
level4	rs10246303	Lung function (FEV1/FVC)	C1GALT1
level4	rs1091812	Lung function (FEV1/FVC)	LIMK1
level4	rs13243640	Lung function (FEV1/FVC)	GTF2I
level4	rs2261360	Lung function (FEV1/FVC)	AP4M1
level4	rs193686	Lung function (FEV1/FVC)	MET
level4	rs10215153	Lung function (FEV1/FVC)	MET
level4	rs4807475	Lung function (FEV1/FVC)	NFIC
level4	rs7252126	Lung function (FEV1/FVC)	GIPR
level4	rs6518596	Lung function (FEV1/FVC)	ARVCF
level4	rs8025614	Lung function (FEV1/FVC)	SPTBN5
level4	rs12917612	Lung function (FEV1/FVC)	MAP2K5
level4	rs7128762	Lung function (FEV1/FVC)	STIM1
level4	rs12363432	Lung function (FEV1/FVC)	ARL14EP
level4	rs2298396	Lung function (FEV1/FVC)	CTTN
level4	rs519790	Lung function (FEV1/FVC)	ATG16L2
level4	rs28446321	Lung function (FEV1/FVC)	PTCH1
level4	rs145965565	Lung function (FEV1/FVC)	PTCH1
level4	rs546966	Lung function (FEV1/FVC)	NAPG
level4	rs4759434	Lung function (FEV1/FVC)	TEAD4
level4	rs7976502	Lung function (FEV1/FVC)	STX2
level4	rs10203482	Lung function (FEV1/FVC)	ADCY3
level4	rs10184246	Lung function (FEV1/FVC)	POLR1A
level4	rs2241153	Lung function (FEV1/FVC)	NRP2
level4	rs4234100	Lung function (FEV1/FVC)	2002-09-01
level4	rs7068966	Lung function (FEV1/FVC)	CAMK1D
level4	rs7090277	Lung function (FEV1/FVC)	CAMK1D
level4	rs2001546	Lung function (FEV1/FVC)	CAMK1D
level4	rs7098573	Lung function (FEV1/FVC)	ADK
level4	rs11001051	Lung function (FEV1/FVC)	ADK
level4	rs7098573	Lung function (FEV1/FVC)	NDST2
level4	rs2559728	Lung function (FEV1/FVC)	SFTPA1
level4	rs4279944	Lung function (FEV1/FVC)	PLEKHA1
level4	rs648674	Lung function (FEV1/FVC)	PPARGC1A
level4	rs13143477	Lung function (FEV1/FVC)	NDUFC1
level4	rs2076295	Lung function (FEV1/FVC)	DSP
level4	rs2894837	Lung function (FEV1/FVC)	DST
level4	rs9457478	Lung function (FEV1/FVC)	EZR
level4	rs1392140	Lung function (FVC)	DAB1
level4	rs441467	Lung function (FVC)	SLC45A1
level4	rs761422	Lung function (FVC)	MFAP2
level4	rs12945803	Lung function (FVC)	SKAP1
level4	rs178785	Lung function (FVC)	NCOR1
level4	rs1991556	Lung function (FVC)	MAPT
level4	rs199525	Lung function (FVC)	WNT3
level4	rs916888	Lung function (FVC)	WNT3
level4	rs2727280	Lung function (FVC)	STRADA
level4	rs2727280	Lung function (FVC)	SMARCD2
level4	rs3785617	Lung function (FVC)	PRKCA
level4	rs62088463	Lung function (FVC)	LLGL2
level4	rs7000590	Lung function (FVC)	NRG1
level4	rs7838717	Lung function (FVC)	BOP1
level4	rs3751837	Lung function (FVC)	CLUAP1
level4	rs35597318	Lung function (FVC)	ITGA2
level4	rs13359742	Lung function (FVC)	WDR41
level4	rs56890592	Lung function (FVC)	EFNA5
level4	rs4132748	Lung function (FVC)	SUCLG2
level4	rs1490265	Lung function (FVC)	SUCLG2
level4	rs7649075	Lung function (FVC)	PLXNA1
level4	rs1513272	Lung function (FVC)	JAZF1
level4	rs2240147	Lung function (FVC)	WDR18
level4	rs1841128	Lung function (FVC)	GLDN
level4	rs7165012	Lung function (FVC)	IVD
level4	rs2304645	Lung function (FVC)	IVD
level4	rs7162503	Lung function (FVC)	CHP1
level4	rs10438355	Lung function (FVC)	MAP2K5
level4	rs8025774	Lung function (FVC)	MAP2K5
level4	rs8042849	Lung function (FVC)	PSMA4
level4	rs17596617	Lung function (FVC)	HSD17B12
level4	rs6485443	Lung function (FVC)	HSD17B12
level4	rs71490394	Lung function (FVC)	AHNAK
level4	rs12348523	Lung function (FVC)	KIF24
level4	rs4877815	Lung function (FVC)	RMI1
level4	rs113154802	Lung function (FVC)	PTCH1
level4	rs10870202	Lung function (FVC)	GPSM1
level4	rs4073153	Lung function (FVC)	GPSM1
level4	rs11794847	Lung function (FVC)	GPSM1
level4	rs303752	Lung function (FVC)	C18orf8
level4	rs4764623	Lung function (FVC)	LPAR5
level4	rs2271804	Lung function (FVC)	CAMK1D
level4	rs11000785	Lung function (FVC)	NDST2
level4	rs16843629	Lung function (FVC)	ADD1
level4	rs1054661	Lung function (FVC)	LRPAP1
level4	rs34811474	Lung function (FVC)	ANAPC4
level4	rs1713984	Lung function (FVC)	POLR2B
level4	rs9349309	Lung function (FVC)	SUPT3H
level4	rs723588	Lung function (FVC)	BCKDHB
level4	rs3253	Lung function (FVC)	THBS2
level4	rs602950	Lymphocyte counts	CDA
level4	rs66731853	Lymphocyte counts	CDA
level4	rs112750178	Lymphocyte counts	RPS6KA1
level4	rs2229712	Lymphocyte counts	RPS6KA1
level4	rs112158604	Lymphocyte counts	CTSS
level4	rs504848	Lymphocyte counts	CD244
level4	rs10648808	Lymphocyte counts	TADA2A
level4	rs853198	Lymphocyte counts	TADA2A
level4	rs1112174	Lymphocyte counts	TADA2A
level4	rs34230287	Lymphocyte counts	ARRB2
level4	rs35592645	Lymphocyte counts	ARRB2
level4	rs9913156	Lymphocyte counts	ARRB2
level4	rs35186877	Lymphocyte counts	ARRB2
level4	rs3026096	Lymphocyte counts	RABEP1
level4	rs8080378	Lymphocyte counts	NCOR1
level4	rs2297508	Lymphocyte counts	SREBF1
level4	rs1024091	Lymphocyte counts	CNTNAP1
level4	rs12952376	Lymphocyte counts	ATP5H
level4	rs2247856	Lymphocyte counts	RHBDF2
level4	rs12598529	Lymphocyte counts	ADCY9
level4	rs1966865	Lymphocyte counts	HSPA2
level4	rs56227024	Lymphocyte counts	KLC1
level4	rs28972181	Lymphocyte counts	CDC16
level4	rs1059701	Lymphocyte counts	MECP2
level4	rs10076701	Lymphocyte counts	PDLIM4
level4	rs62262391	Lymphocyte counts	ADCY5
level4	rs59107033	Lymphocyte counts	ADCY5
level4	rs13061424	Lymphocyte counts	MCCC1
level4	rs11928508	Lymphocyte counts	MCCC1
level4	rs13092376	Lymphocyte counts	PAK2
level4	rs2089979	Lymphocyte counts	PAK2
level4	rs4719654	Lymphocyte counts	GNA12
level4	rs11669443	Lymphocyte counts	POLR2E
level4	rs35251378	Lymphocyte counts	TYK2
level4	rs10426401	Lymphocyte counts	PVR
level4	rs55665939	Lymphocyte counts	PPP5C
level4	rs55665939	Lymphocyte counts	GYS1
level4	rs2012714	Lymphocyte counts	ARVCF
level4	rs2238792	Lymphocyte counts	ARVCF
level4	rs2073748	Lymphocyte counts	ARVCF
level4	rs5762813	Lymphocyte counts	XBP1
level4	rs12484074	Lymphocyte counts	ACO2
level4	rs62241216	Lymphocyte counts	PLXNB2
level4	rs7161799	Lymphocyte counts	LIPC
level4	rs7161799	Lymphocyte counts	ADAM10
level4	rs2301249	Lymphocyte counts	CSK
level4	rs28539372	Lymphocyte counts	IQGAP1
level4	rs3540	Lymphocyte counts	IQGAP1
level4	rs4758633	Lymphocyte counts	SIRT3
level4	rs4758633	Lymphocyte counts	RIC8A
level4	rs907611	Lymphocyte counts	LSP1
level4	rs3136448	Lymphocyte counts	CKAP5
level4	rs1997797	Lymphocyte counts	MAPRE1
level4	rs796004	Lymphocyte counts	RMI1
level4	rs296887	Lymphocyte counts	RMI1
level4	rs1930785	Lymphocyte counts	TRAF1
level4	rs1014530	Lymphocyte counts	TRAF1
level4	rs3761846	Lymphocyte counts	TRAF1
level4	rs10466905	Lymphocyte counts	LTBR
level4	rs12296430	Lymphocyte counts	LTBR
level4	rs12425441	Lymphocyte counts	LTBR
level4	rs7486636	Lymphocyte counts	KANSL2
level4	rs1131017	Lymphocyte counts	RPS26
level4	rs2920879	Lymphocyte counts	RTN4
level4	rs2920880	Lymphocyte counts	RTN4
level4	rs2019137	Lymphocyte counts	PAX8
level4	rs4849169	Lymphocyte counts	PAX8
level4	rs531864	Lymphocyte counts	SPC25
level4	rs526418	Lymphocyte counts	SPC25
level4	rs6735656	Lymphocyte counts	CASP8
level4	rs6743068	Lymphocyte counts	CASP8
level4	rs3769818	Lymphocyte counts	CASP8
level4	rs11676298	Lymphocyte counts	IRS1
level4	rs7901056	Lymphocyte counts	APBB1IP
level4	rs11595895	Lymphocyte counts	APBB1IP
level4	rs10823631	Lymphocyte counts	SGPL1
level4	rs10794175	Lymphocyte counts	METTL10
level4	rs11245333	Lymphocyte counts	METTL10
level4	rs13139100	Lymphocyte counts	CLOCK
level4	rs58408429	Lymphocyte counts	REST
level4	rs7658601	Lymphocyte counts	REST
level4	rs881878	Lymphocyte counts	EGF
level4	rs62327604	Lymphocyte counts	EGF
level4	rs12203592	Lymphocyte counts	IRF4
level4	rs605783	Lymphocyte counts	GCNT2
level4	rs6911448	Lymphocyte counts	GCNT2
level4	rs2249742	Lymphocyte counts	PSORS1C1
level4	rs2524108	Lymphocyte counts	HLA-B
level4	rs2249742	Lymphocyte counts	POU5F1
level4	rs9395049	Lymphocyte counts	SUPT3H
level4	rs2524108	Lymphocyte counts	HLA-C
level4	rs28366362	Lymphocyte counts	HLA-DRB1
level4	rs7776054	Lymphocyte counts	HBS1L
level4	rs34164109	Lymphocyte counts	HBS1L
level4	rs9494142	Lymphocyte counts	HBS1L
level4	rs4379692	Mean corpuscular hemoglobin	FCER1G
level4	rs854772	Mean corpuscular hemoglobin	MYO15A
level4	rs3736166	Mean corpuscular hemoglobin	MYO19
level4	rs3760137	Mean corpuscular hemoglobin	AANAT
level4	rs3760137	Mean corpuscular hemoglobin	RHBDF2
level4	rs28760377	Mean corpuscular hemoglobin	DEPTOR
level4	rs7845662	Mean corpuscular hemoglobin	PLEC
level4	rs6420181	Mean corpuscular hemoglobin	PLEC
level4	rs8055187	Mean corpuscular hemoglobin	RAB11FIP3
level4	rs1122794	Mean corpuscular hemoglobin	RGS11
level4	rs2277899	Mean corpuscular hemoglobin	MSLN
level4	rs8062719	Mean corpuscular hemoglobin	SETD1A
level4	rs112525473	Mean corpuscular hemoglobin	GAS8
level4	rs113525195	Mean corpuscular hemoglobin	PSMB5
level4	rs1041070	Mean corpuscular hemoglobin	SUCLA2
level4	rs7721678	Mean corpuscular hemoglobin	MTRR
level4	rs33674	Mean corpuscular hemoglobin	SKP2
level4	rs34611049	Mean corpuscular hemoglobin	CCR1
level4	rs34611049	Mean corpuscular hemoglobin	CCR5
level4	rs71153975	Mean corpuscular hemoglobin	ATR
level4	rs6782400	Mean corpuscular hemoglobin	ATR
level4	rs10935465	Mean corpuscular hemoglobin	ATR
level4	rs7428496	Mean corpuscular hemoglobin	ATR
level4	rs4446237	Mean corpuscular hemoglobin	PLD1
level4	rs843339	Mean corpuscular hemoglobin	AP2M1
level4	rs67175307	Mean corpuscular hemoglobin	MUC20
level4	rs7790961	Mean corpuscular hemoglobin	FIS1
level4	rs35094522	Mean corpuscular hemoglobin	FIS1
level4	rs17722795	Mean corpuscular hemoglobin	RAB8A
level4	rs1043407	Mean corpuscular hemoglobin	RAB8A
level4	rs7251251	Mean corpuscular hemoglobin	AP2A1
level4	rs1048310	Mean corpuscular hemoglobin	ATF4
level4	rs35602605	Mean corpuscular hemoglobin	EIF2AK4
level4	rs6495128	Mean corpuscular hemoglobin	MPI
level4	rs11030976	Mean corpuscular hemoglobin	STIM1
level4	rs11030976	Mean corpuscular hemoglobin	RRM1
level4	rs8432	Mean corpuscular hemoglobin	ACTN3
level4	rs8432	Mean corpuscular hemoglobin	BBS1
level4	rs566204	Mean corpuscular hemoglobin	MTMR2
level4	rs4936675	Mean corpuscular hemoglobin	PPP2R1B
level4	rs62208127	Mean corpuscular hemoglobin	SNX5
level4	rs6073957	Mean corpuscular hemoglobin	PLTP
level4	rs507403	Mean corpuscular hemoglobin	VCP
level4	rs587118	Mean corpuscular hemoglobin	VCP
level4	rs7229869	Mean corpuscular hemoglobin	CEP192
level4	rs11170516	Mean corpuscular hemoglobin	SP1
level4	rs11175398	Mean corpuscular hemoglobin	TBK1
level4	rs10128757	Mean corpuscular hemoglobin	TBK1
level4	rs6725676	Mean corpuscular hemoglobin	PREPL
level4	rs6545468	Mean corpuscular hemoglobin	RTN4
level4	rs6712872	Mean corpuscular hemoglobin	CASP10
level4	rs13006529	Mean corpuscular hemoglobin	CASP10
level4	rs3900115	Mean corpuscular hemoglobin	CASP10
level4	rs3856505	Mean corpuscular hemoglobin	BMPR2
level4	rs57267144	Mean corpuscular hemoglobin	BMPR2
level4	rs12247163	Mean corpuscular hemoglobin	ALOX5
level4	rs2305196	Mean corpuscular hemoglobin	HK1
level4	rs12783467	Mean corpuscular hemoglobin	AS3MT
level4	rs6938671	Mean corpuscular hemoglobin	EXOC2
level4	rs9373124	Mean corpuscular hemoglobin	HBS1L
level4	rs6659854	Mean corpuscular hemoglobin concentration	GNPAT
level4	rs10468482	Mean corpuscular hemoglobin concentration	PFAS
level4	rs9891699	Mean corpuscular hemoglobin concentration	PFAS
level4	rs6503094	Mean corpuscular hemoglobin concentration	PFAS
level4	rs7820334	Mean corpuscular hemoglobin concentration	PINX1
level4	rs10096633	Mean corpuscular hemoglobin concentration	LPL
level4	rs10573551	Mean corpuscular hemoglobin concentration	RAB11FIP3
level4	rs12921562	Mean corpuscular hemoglobin concentration	RMI2
level4	rs2001732	Mean corpuscular hemoglobin concentration	ITIH4
level4	rs1461102	Mean corpuscular hemoglobin concentration	IL12A
level4	rs576579	Mean corpuscular hemoglobin concentration	LSM14A
level4	rs12975762	Mean corpuscular hemoglobin concentration	MAG
level4	rs5762768	Mean corpuscular hemoglobin concentration	HSCB
level4	rs6002930	Mean corpuscular hemoglobin concentration	A4GALT
level4	rs35577967	Mean corpuscular hemoglobin concentration	PPCDC
level4	rs4814776	Mean corpuscular hemoglobin concentration	SIRPA
level4	rs13395010	Mean corpuscular hemoglobin concentration	GYPC
level4	rs2119151	Mean corpuscular hemoglobin concentration	GYPC
level4	rs2291429	Mean corpuscular hemoglobin concentration	ALOX5
level4	rs12255761	Mean corpuscular hemoglobin concentration	AS3MT
level4	rs11568905	Mean corpuscular hemoglobin concentration	EGF
level4	rs144270286	Mean corpuscular hemoglobin concentration	CCND3
level4	rs144270286	Mean corpuscular hemoglobin concentration	BYSL
level4	rs4440481	Mean corpuscular hemoglobin concentration	HBS1L
level4	rs4896131	Mean corpuscular hemoglobin concentration	HBS1L
level4	rs17162190	Mean corpuscular volume	RPS6KA1
level4	rs857689	Mean corpuscular volume	AIM2
level4	rs854776	Mean corpuscular volume	MYO15A
level4	rs854775	Mean corpuscular volume	MYO15A
level4	rs4510068	Mean corpuscular volume	MAPT
level4	rs9915296	Mean corpuscular volume	RHBDF2
level4	rs2979469	Mean corpuscular volume	GTF2E2
level4	rs62524650	Mean corpuscular volume	ASAP1
level4	rs11136344	Mean corpuscular volume	PLEC
level4	rs56261297	Mean corpuscular volume	PLEC
level4	rs7830832	Mean corpuscular volume	VPS28
level4	rs2278557	Mean corpuscular volume	MAPK3
level4	rs68149176	Mean corpuscular volume	SLC7A5
level4	rs113107529	Mean corpuscular volume	PSMB5
level4	rs2316121	Mean corpuscular volume	GRK1
level4	rs13091206	Mean corpuscular volume	CCDC36
level4	rs13091206	Mean corpuscular volume	KLHDC8B
level4	rs62260755	Mean corpuscular volume	AMT
level4	rs33988592	Mean corpuscular volume	GOLGB1
level4	rs1573819	Mean corpuscular volume	GOLGB1
level4	rs33988592	Mean corpuscular volume	IQCB1
level4	rs1573819	Mean corpuscular volume	IQCB1
level4	rs55968914	Mean corpuscular volume	ADCY5
level4	rs17348614	Mean corpuscular volume	NPHP3
level4	rs17348614	Mean corpuscular volume	UBA5
level4	rs9683085	Mean corpuscular volume	ATR
level4	rs9825207	Mean corpuscular volume	ATR
level4	rs9820353	Mean corpuscular volume	ATR
level4	rs6792259	Mean corpuscular volume	ATR
level4	rs6440088	Mean corpuscular volume	ATR
level4	rs6802828	Mean corpuscular volume	HLTF
level4	rs6781853	Mean corpuscular volume	PLD1
level4	rs843370	Mean corpuscular volume	DVL3
level4	rs11761408	Mean corpuscular volume	WIPI2
level4	rs1558067	Mean corpuscular volume	NOD1
level4	rs7805890	Mean corpuscular volume	PPIA
level4	rs1035942	Mean corpuscular volume	INSR
level4	rs8012	Mean corpuscular volume	SYCE2
level4	rs11673346	Mean corpuscular volume	CALR
level4	rs2241399	Mean corpuscular volume	RAB8A
level4	rs62117911	Mean corpuscular volume	RAB8A
level4	rs12462702	Mean corpuscular volume	RAB8A
level4	rs79476680	Mean corpuscular volume	FCGRT
level4	rs73068668	Mean corpuscular volume	SATB2
level4	rs17647863	Mean corpuscular volume	THOC5
level4	rs5757126	Mean corpuscular volume	DDX17
level4	rs131794	Mean corpuscular volume	NCAPH2
level4	rs131777	Mean corpuscular volume	TYMP
level4	rs55735426	Mean corpuscular volume	EIF2AK4
level4	rs28714278	Mean corpuscular volume	EIF2AK4
level4	rs143968955	Mean corpuscular volume	EIF2AK4
level4	rs3850093	Mean corpuscular volume	PPCDC
level4	rs725518	Mean corpuscular volume	STIM1
level4	rs67074167	Mean corpuscular volume	STIM1
level4	rs11031096	Mean corpuscular volume	RRM1
level4	rs725518	Mean corpuscular volume	RRM1
level4	rs67074167	Mean corpuscular volume	RRM1
level4	rs6578598	Mean corpuscular volume	HBG2
level4	rs61734601	Mean corpuscular volume	RAD9A
level4	rs7110021	Mean corpuscular volume	AIP
level4	rs644799	Mean corpuscular volume	MTMR2
level4	rs7110786	Mean corpuscular volume	MTMR2
level4	rs2850248	Mean corpuscular volume	PPP2R1B
level4	rs11217215	Mean corpuscular volume	CBL
level4	rs7114172	Mean corpuscular volume	CBL
level4	rs11611855	Mean corpuscular volume	LTBR
level4	rs11513649	Mean corpuscular volume	ATF7IP
level4	rs11170530	Mean corpuscular volume	SP1
level4	rs2460882	Mean corpuscular volume	SP1
level4	rs3847694	Mean corpuscular volume	WDR66
level4	rs7132055	Mean corpuscular volume	WDR66
level4	rs7954584	Mean corpuscular volume	WDR66
level4	rs73201772	Mean corpuscular volume	ALDH2
level4	rs963029	Mean corpuscular volume	ALOX5
level4	rs11239550	Mean corpuscular volume	ALOX5
level4	rs3824729	Mean corpuscular volume	FAS
level4	rs6584485	Mean corpuscular volume	ACTR1A
level4	rs3796948	Mean corpuscular volume	EGF
[truncated: 805 more rows]

## Sheet: c. severe_blood
level	GRN_SNP	trait	gene	eQTL_type
level0	rs3104413	ACPA-positive rheumatoid arthritis (smoking interaction)	HLA-DQA2	spatial
level0	rs3104413	ACPA-positive rheumatoid arthritis (smoking interaction)	HLA-DQB2	spatial
level0	rs3104413	ACPA-positive rheumatoid arthritis (smoking interaction)	HLA-DRB9	spatial
level0	rs3104413	ACPA-positive rheumatoid arthritis (smoking interaction)	HLA-DQA1	spatial
level0	rs3104413	ACPA-positive rheumatoid arthritis (smoking interaction)	HLA-DRB1	spatial
level0	rs3104413	ACPA-positive rheumatoid arthritis (smoking interaction)	HLA-DOB	spatial
level0	rs3104413	ACPA-positive rheumatoid arthritis (smoking interaction)	HLA-DRB6	spatial
level0	rs3104413	ACPA-positive rheumatoid arthritis (smoking interaction)	TAP2	spatial
level0	rs3129890	ACPA-positive rheumatoid arthritis (smoking interaction)	HLA-DRB1	spatial
level0	rs10484565	ACPA-positive rheumatoid arthritis (smoking interaction)	HLA-DOB	spatial
level0	rs3129769	ACPA-positive rheumatoid arthritis (smoking interaction)	HLA-DQA2	spatial
level0	rs3129769	ACPA-positive rheumatoid arthritis (smoking interaction)	HLA-DQB2	spatial
level0	rs3129769	ACPA-positive rheumatoid arthritis (smoking interaction)	HLA-DRB9	spatial
level0	rs3129769	ACPA-positive rheumatoid arthritis (smoking interaction)	HLA-DQB1	spatial
level0	rs3129769	ACPA-positive rheumatoid arthritis (smoking interaction)	HLA-DQA1	spatial
level0	rs3129769	ACPA-positive rheumatoid arthritis (smoking interaction)	HLA-DRB1	spatial
level0	rs3129769	ACPA-positive rheumatoid arthritis (smoking interaction)	HLA-DOB	spatial
level0	rs3129769	ACPA-positive rheumatoid arthritis (smoking interaction)	HLA-DRB6	spatial
level0	rs3129769	ACPA-positive rheumatoid arthritis (smoking interaction)	TAP2	spatial
level0	rs3957146	ACPA-positive rheumatoid arthritis (smoking interaction)	HLA-DQA2	spatial
level0	rs3957146	ACPA-positive rheumatoid arthritis (smoking interaction)	HLA-DQB2	spatial
level0	rs3957146	ACPA-positive rheumatoid arthritis (smoking interaction)	HLA-DQA1	spatial
level0	rs3957146	ACPA-positive rheumatoid arthritis (smoking interaction)	HLA-DOB	spatial
level0	rs3957146	ACPA-positive rheumatoid arthritis (smoking interaction)	HLA-DRB6	spatial
level0	rs3957146	ACPA-positive rheumatoid arthritis (smoking interaction)	TAP2	spatial
level0	rs3998159	ACPA-positive rheumatoid arthritis (smoking interaction)	HLA-DQA2	spatial
level0	rs3998159	ACPA-positive rheumatoid arthritis (smoking interaction)	HLA-DQB2	spatial
level0	rs3998159	ACPA-positive rheumatoid arthritis (smoking interaction)	HLA-DQA1	spatial
level0	rs3998159	ACPA-positive rheumatoid arthritis (smoking interaction)	HLA-DRB1	spatial
level0	rs3998159	ACPA-positive rheumatoid arthritis (smoking interaction)	HLA-DOB	spatial
level0	rs3998159	ACPA-positive rheumatoid arthritis (smoking interaction)	HLA-DRB6	spatial
level0	rs3998159	ACPA-positive rheumatoid arthritis (smoking interaction)	TAP2	spatial
level0	rs6931277	ACPA-positive rheumatoid arthritis (smoking interaction)	HLA-DQA2	spatial
level0	rs6931277	ACPA-positive rheumatoid arthritis (smoking interaction)	HLA-DQB2	spatial
level0	rs6931277	ACPA-positive rheumatoid arthritis (smoking interaction)	HLA-DRB9	spatial
level0	rs6931277	ACPA-positive rheumatoid arthritis (smoking interaction)	HLA-DQA1	spatial
level0	rs6931277	ACPA-positive rheumatoid arthritis (smoking interaction)	HLA-DRB1	spatial
level0	rs6931277	ACPA-positive rheumatoid arthritis (smoking interaction)	HLA-DRB6	spatial
level0	rs6931277	ACPA-positive rheumatoid arthritis (smoking interaction)	TAP2	spatial
level0	rs7454108	ACPA-positive rheumatoid arthritis (smoking interaction)	HLA-DQA2	spatial
level0	rs7454108	ACPA-positive rheumatoid arthritis (smoking interaction)	HLA-DQB2	spatial
level0	rs7454108	ACPA-positive rheumatoid arthritis (smoking interaction)	HLA-DQA1	spatial
level0	rs7454108	ACPA-positive rheumatoid arthritis (smoking interaction)	HLA-DOB	spatial
level0	rs7454108	ACPA-positive rheumatoid arthritis (smoking interaction)	HLA-DRB6	spatial
level0	rs7454108	ACPA-positive rheumatoid arthritis (smoking interaction)	TAP2	spatial
level0	rs9275334	ACPA-positive rheumatoid arthritis (smoking interaction)	HLA-DQA2	spatial
level0	rs9275334	ACPA-positive rheumatoid arthritis (smoking interaction)	HLA-DQB2	spatial
level0	rs9275334	ACPA-positive rheumatoid arthritis (smoking interaction)	HLA-DQB1	spatial
level0	rs9275334	ACPA-positive rheumatoid arthritis (smoking interaction)	HLA-DQA1	spatial
level0	rs9275334	ACPA-positive rheumatoid arthritis (smoking interaction)	HLA-DRB1	spatial
level0	rs9275334	ACPA-positive rheumatoid arthritis (smoking interaction)	HLA-DOB	spatial
level0	rs9275334	ACPA-positive rheumatoid arthritis (smoking interaction)	TAP2	spatial
level0	rs9275495	ACPA-positive rheumatoid arthritis (smoking interaction)	HLA-DQA2	spatial
level0	rs9275495	ACPA-positive rheumatoid arthritis (smoking interaction)	HLA-DQB2	spatial
level0	rs9275495	ACPA-positive rheumatoid arthritis (smoking interaction)	HLA-DQB1	spatial
level0	rs9275495	ACPA-positive rheumatoid arthritis (smoking interaction)	HLA-DQA1	spatial
level0	rs9275495	ACPA-positive rheumatoid arthritis (smoking interaction)	HLA-DRB1	spatial
level0	rs9275495	ACPA-positive rheumatoid arthritis (smoking interaction)	HLA-DOB	spatial
level0	rs9275495	ACPA-positive rheumatoid arthritis (smoking interaction)	TAP2	spatial
level0	rs9275530	ACPA-positive rheumatoid arthritis (smoking interaction)	HLA-DQA2	spatial
level0	rs9275530	ACPA-positive rheumatoid arthritis (smoking interaction)	HLA-DQB2	spatial
level0	rs9275530	ACPA-positive rheumatoid arthritis (smoking interaction)	HLA-DQB1	spatial
level0	rs9275530	ACPA-positive rheumatoid arthritis (smoking interaction)	HLA-DQA1	spatial
level0	rs9275530	ACPA-positive rheumatoid arthritis (smoking interaction)	HLA-DRB1	spatial
level0	rs9275530	ACPA-positive rheumatoid arthritis (smoking interaction)	HLA-DOB	spatial
level0	rs9275530	ACPA-positive rheumatoid arthritis (smoking interaction)	HLA-DRB6	spatial
level0	rs9275530	ACPA-positive rheumatoid arthritis (smoking interaction)	TAP2	spatial
level0	rs9275530	ACPA-positive rheumatoid arthritis (smoking interaction)	HLA-DQB1-AS1	spatial
level0	rs9275532	ACPA-positive rheumatoid arthritis (smoking interaction)	HLA-DQA2	spatial
level0	rs9275532	ACPA-positive rheumatoid arthritis (smoking interaction)	HLA-DQB2	spatial
level0	rs9275532	ACPA-positive rheumatoid arthritis (smoking interaction)	HLA-DQB1	spatial
level0	rs9275532	ACPA-positive rheumatoid arthritis (smoking interaction)	HLA-DQA1	spatial
level0	rs9275532	ACPA-positive rheumatoid arthritis (smoking interaction)	HLA-DRB1	spatial
level0	rs9275532	ACPA-positive rheumatoid arthritis (smoking interaction)	TAP2	spatial
level0	rs9784858	ACPA-positive rheumatoid arthritis (smoking interaction)	HLA-DOB	spatial
level0	rs3129891	ACPA-positive rheumatoid arthritis (smoking interaction)	HLA-DRB5	spatial
level0	rs3129891	ACPA-positive rheumatoid arthritis (smoking interaction)	HLA-DQA1	spatial
level0	rs3129891	ACPA-positive rheumatoid arthritis (smoking interaction)	HLA-DRB1	spatial
level0	rs9268557	ACPA-positive rheumatoid arthritis (smoking interaction)	HLA-DQA2	spatial
level0	rs9268557	ACPA-positive rheumatoid arthritis (smoking interaction)	HLA-DQB2	spatial
level0	rs9268557	ACPA-positive rheumatoid arthritis (smoking interaction)	HLA-DRB9	spatial
level0	rs9268557	ACPA-positive rheumatoid arthritis (smoking interaction)	HLA-DRB5	spatial
level0	rs9268557	ACPA-positive rheumatoid arthritis (smoking interaction)	HLA-DQB1	spatial
level0	rs9268557	ACPA-positive rheumatoid arthritis (smoking interaction)	HLA-DQA1	spatial
level0	rs9268557	ACPA-positive rheumatoid arthritis (smoking interaction)	HLA-DRB1	spatial
level0	rs9268557	ACPA-positive rheumatoid arthritis (smoking interaction)	HLA-DRB6	spatial
level0	rs9268557	ACPA-positive rheumatoid arthritis (smoking interaction)	HLA-DQB1-AS1	spatial
level0	rs2732703	Alzheimer's disease in APOE e4- carriers	KANSL1	spatial
level0	rs2732703	Alzheimer's disease in APOE e4- carriers	ARL17B	spatial
level0	rs2732703	Alzheimer's disease in APOE e4- carriers	KANSL1-AS1	spatial
level0	rs2732703	Alzheimer's disease in APOE e4- carriers	RP11-259G18.3	spatial
level0	rs199499	Alzheimer's disease in APOE e4- carriers	KANSL1	spatial
level0	rs199499	Alzheimer's disease in APOE e4- carriers	LINC02210	spatial
level0	rs199499	Alzheimer's disease in APOE e4- carriers	WNT3	spatial
level0	rs382216	Alzheimer's disease in APOE e4- carriers	MEIKIN	spatial
level0	rs6890695	Alzheimer's disease in APOE e4- carriers	MEIKIN	spatial
level0	rs758324	Alzheimer's disease in APOE e4- carriers	MEIKIN	spatial
level0	rs142958719	Alzheimer's disease in APOE e4- carriers	MEIKIN	spatial
level0	rs476428	Alzheimer's disease in APOE e4- carriers	MEIKIN	spatial
level0	rs7207400	Alzheimer's disease in APOE e4- carriers	KANSL1	spatial
level0	rs7207400	Alzheimer's disease in APOE e4- carriers	LINC02210	spatial
level0	rs2632516	Alzheimer's disease in APOE e4- carriers	TRIM37	spatial
level3	rs4575098	Alzheimer's disease or family history of Alzheimer's disease	NDUFS2	spatial
level3	rs28834970	Alzheimer's disease or family history of Alzheimer's disease	PTK2B	spatial
level3	rs73223431	Alzheimer's disease or family history of Alzheimer's disease	PTK2B	spatial
level3	rs7225151	Alzheimer's disease or family history of Alzheimer's disease	RABEP1	spatial
level3	rs1060743	Alzheimer's disease or family history of Alzheimer's disease	WDR33	spatial
level3	rs1060743	Alzheimer's disease or family history of Alzheimer's disease	BIN1	spatial
level3	rs10194375	Alzheimer's disease or family history of Alzheimer's disease	BIN1	spatial
level3	rs72838215	Alzheimer's disease or family history of Alzheimer's disease	WDR33	spatial
level3	rs72838215	Alzheimer's disease or family history of Alzheimer's disease	BIN1	spatial
level3	rs4663099	Alzheimer's disease or family history of Alzheimer's disease	BIN1	spatial
level3	rs35103166	Alzheimer's disease or family history of Alzheimer's disease	BIN1	spatial
level3	rs13025765	Alzheimer's disease or family history of Alzheimer's disease	BIN1	spatial
level3	rs745717	Alzheimer's disease or family history of Alzheimer's disease	BIN1	spatial
level3	rs9395255	Alzheimer's disease or family history of Alzheimer's disease	CD2AP	spatial
level3	rs1859788	Alzheimer's disease or family history of Alzheimer's disease	PILRB	spatial
level3	rs2734897	Alzheimer's disease or family history of Alzheimer's disease	PILRB	spatial
level3	rs2293479	Alzheimer's disease or family history of Alzheimer's disease	PILRB	spatial
level3	rs858502	Alzheimer's disease or family history of Alzheimer's disease	PILRB	spatial
level3	rs35305377	Alzheimer's disease or family history of Alzheimer's disease	PILRB	spatial
level3	rs2741342	Alzheimer's disease or family history of Alzheimer's disease	PTK2B	spatial
level3	rs73976310	Alzheimer's disease or family history of Alzheimer's disease	RABEP1	spatial
level3	rs6069736	Alzheimer's disease or family history of Alzheimer's disease	CSTF1	spatial
level3	rs6014724	Alzheimer's disease or family history of Alzheimer's disease	CSTF1	spatial
level3	rs113260531	Alzheimer's disease or family history of Alzheimer's disease	RABEP1	spatial
level3	rs117618017	Alzheimer's disease or family history of Alzheimer's disease	APH1B	spatial
level3	rs4663105	Alzheimer's disease or family history of Alzheimer's disease	BIN1	spatial
level3	rs55923289	Alzheimer's disease or family history of Alzheimer's disease	ERCC1	spatial
level3	rs1476679	Alzheimer's disease or family history of Alzheimer's disease	PILRB	spatial
level3	rs123187	Alzheimer's disease or family history of Alzheimer's disease	KLC3	spatial
level0	rs2516049	Anti-anoctamin 2 antibody levels	TNXB	spatial
level0	rs2516049	Anti-anoctamin 2 antibody levels	HLA-DRB9	spatial
level0	rs2516049	Anti-anoctamin 2 antibody levels	HLA-DQB1	spatial
level0	rs2516049	Anti-anoctamin 2 antibody levels	HLA-DQA1	spatial
level0	rs2516049	Anti-anoctamin 2 antibody levels	HLA-DRB1	spatial
level0	rs2516049	Anti-anoctamin 2 antibody levels	HLA-DRB6	spatial
level0	rs1964995	Anti-anoctamin 2 antibody levels	HLA-DQA2	spatial
level0	rs1964995	Anti-anoctamin 2 antibody levels	HLA-DQB2	spatial
level0	rs1964995	Anti-anoctamin 2 antibody levels	HLA-DRB9	spatial
level0	rs1964995	Anti-anoctamin 2 antibody levels	HLA-DQB1	spatial
level0	rs1964995	Anti-anoctamin 2 antibody levels	HLA-DQA1	spatial
level0	rs1964995	Anti-anoctamin 2 antibody levels	HLA-DRB1	spatial
level0	rs1964995	Anti-anoctamin 2 antibody levels	HLA-DRB6	spatial
level0	rs2050188	Anti-anoctamin 2 antibody levels	HLA-DQA2	spatial
level0	rs2050188	Anti-anoctamin 2 antibody levels	HLA-DQB2	spatial
level0	rs2050188	Anti-anoctamin 2 antibody levels	HLA-DRB9	spatial
level0	rs2050188	Anti-anoctamin 2 antibody levels	HLA-DQB1	spatial
level0	rs4947344	Anti-anoctamin 2 antibody levels	HLA-DQA2	spatial
level0	rs4947344	Anti-anoctamin 2 antibody levels	HLA-DQB2	spatial
level0	rs4947344	Anti-anoctamin 2 antibody levels	HLA-DRB9	spatial
level0	rs4947344	Anti-anoctamin 2 antibody levels	HLA-DQB1	spatial
level0	rs4947344	Anti-anoctamin 2 antibody levels	HLA-DRB6	spatial
level0	rs3117578	Anti-anoctamin 2 antibody levels	XXbac-BPG299F13.17	spatial
level0	rs3117578	Anti-anoctamin 2 antibody levels	MICB	spatial
level0	rs2524084	Anti-anoctamin 2 antibody levels	CCHCR1	spatial
level0	rs2524084	Anti-anoctamin 2 antibody levels	NOTCH4	spatial
level0	rs2524084	Anti-anoctamin 2 antibody levels	PSORS1C3	spatial
level0	rs2524084	Anti-anoctamin 2 antibody levels	HLA-C	spatial
level0	rs2524084	Anti-anoctamin 2 antibody levels	HLA-B	spatial
level0	rs2524084	Anti-anoctamin 2 antibody levels	HLA-S	spatial
level0	rs2524084	Anti-anoctamin 2 antibody levels	XXbac-BPG248L24.12	spatial
level0	rs2524084	Anti-anoctamin 2 antibody levels	HLA-DRB5	spatial
level0	rs2523627	Anti-anoctamin 2 antibody levels	CCHCR1	spatial
level0	rs2523627	Anti-anoctamin 2 antibody levels	XXbac-BPG299F13.17	spatial
level0	rs2523627	Anti-anoctamin 2 antibody levels	DDR1	spatial
level0	rs2523627	Anti-anoctamin 2 antibody levels	PRRC2A	spatial
level4	rs9527	Arsenic metabolism	AS3MT	spatial
level4	rs4919694	Arsenic metabolism	AS3MT	spatial
level4	rs12768205	Arsenic metabolism	AS3MT	spatial
level4	rs3740394	Arsenic metabolism	AS3MT	spatial
level0	rs3763309	Asthma	HLA-DQA2	spatial
level0	rs3763309	Asthma	HLA-DQB2	spatial
level0	rs3763309	Asthma	HLA-DRB9	spatial
level0	rs3763309	Asthma	HLA-DQB1	spatial
level0	rs3763309	Asthma	HLA-DQA1	spatial
level0	rs3763309	Asthma	HLA-DRB1	spatial
level0	rs9268516	Asthma	HLA-DQA2	spatial
level0	rs9268516	Asthma	HLA-DQB2	spatial
level0	rs9268516	Asthma	HLA-DRB9	spatial
level0	rs9268516	Asthma	HLA-DQB1	spatial
level0	rs9268516	Asthma	HLA-DQA1	spatial
level0	rs9268516	Asthma	HLA-DRB1	spatial
level0	rs9268516	Asthma	HLA-DRB6	spatial
level0	rs9268516	Asthma	MSH5	spatial
level0	rs11745587	Asthma	MEIKIN	spatial
level0	rs3104367	Asthma	HLA-DQB2	spatial
level0	rs3104367	Asthma	HLA-DRB9	spatial
level0	rs3104367	Asthma	HLA-DRB5	spatial
level0	rs3104367	Asthma	HLA-DQB1	spatial
level0	rs3104367	Asthma	HLA-DQA1	spatial
level0	rs3104367	Asthma	HLA-DRB1	spatial
level0	rs3104367	Asthma	HLA-DRB6	spatial
level0	rs987870	Asthma	HLA-DPB2	spatial
level0	rs204993	Asthma	CCHCR1	spatial
level0	rs204993	Asthma	AGER	spatial
level0	rs3129943	Asthma	CCHCR1	spatial
level0	rs3129943	Asthma	HLA-DQB1	spatial
level0	rs3117098	Asthma	HLA-DQA2	spatial
level0	rs3117098	Asthma	HLA-DQB2	spatial
level0	rs3117098	Asthma	HLA-DRB9	spatial
level0	rs3117098	Asthma	HLA-DRB1	spatial
level0	rs3129890	Asthma	HLA-DRB1	spatial
level0	rs1701704	Asthma	RPS26	spatial
level0	rs7775228	Asthma	HLA-DQB2	spatial
level0	rs7775228	Asthma	HLA-DQB1	spatial
level0	rs7775228	Asthma	HLA-DRB6	spatial
level0	rs9275698	Asthma	HLA-DRB9	spatial
level0	rs9275698	Asthma	HLA-DRB5	spatial
level0	rs9275698	Asthma	HLA-DRB6	spatial
level0	rs9500927	Asthma	HLA-DPB2	spatial
level0	rs1689510	Asthma	RPS26	spatial
level0	rs4247364	Asthma	LINC02210	spatial
level0	rs4247364	Asthma	LRRC37A4P	spatial
level0	rs3104412	Asthma	HLA-DQA2	spatial
level0	rs3104412	Asthma	SKIV2L	spatial
level0	rs3104412	Asthma	HLA-DRB9	spatial
level0	rs3104412	Asthma	HLA-DRB5	spatial
level0	rs3104412	Asthma	HLA-DQB1	spatial
level0	rs3104412	Asthma	HLA-DQA1	spatial
level0	rs3104412	Asthma	HLA-DRB6	spatial
level0	rs3104412	Asthma	TAP2	spatial
level0	rs17843577	Asthma	HLA-DQB2	spatial
level0	rs17843577	Asthma	HLA-DRB9	spatial
level0	rs17843577	Asthma	HLA-DQB1	spatial
level0	rs17843577	Asthma	HLA-DQA1	spatial
level0	rs17843577	Asthma	HLA-DRB1	spatial
level0	rs17843577	Asthma	HLA-DRB6	spatial
level0	rs17843577	Asthma	HLA-DQB1-AS1	spatial
level0	rs2647025	Asthma	NOTCH4	spatial
level0	rs2647025	Asthma	HLA-DQB2	spatial
level0	rs2647025	Asthma	HLA-DRB9	spatial
level0	rs2647025	Asthma	HLA-DQB1	spatial
level0	rs2647025	Asthma	HLA-DQA1	spatial
level0	rs2647025	Asthma	HLA-DRB1	spatial
level0	rs2647025	Asthma	HLA-DRB6	spatial
level0	rs1694112	Asthma	HLA-DQA2	spatial
level0	rs1694112	Asthma	NOTCH4	spatial
level0	rs1694112	Asthma	HLA-DQB2	spatial
level0	rs1694112	Asthma	HLA-DQB1	spatial
level0	rs1694112	Asthma	HLA-DQA1	spatial
level0	rs1694112	Asthma	HLA-DOB	spatial
level0	rs79870097	Asthma	HLA-DQA2	spatial
level0	rs79870097	Asthma	HLA-DRB9	spatial
level0	rs79870097	Asthma	HLA-DQA1	spatial
level0	rs79870097	Asthma	TAP2	spatial
level0	rs9275602	Asthma	HLA-DQB2	spatial
level0	rs9276643	Asthma	NOTCH4	spatial
level0	rs9276643	Asthma	HLA-DQB2	spatial
level0	rs9276643	Asthma	HLA-DRB5	spatial
level0	rs9276643	Asthma	HLA-DQB1	spatial
level0	rs9276643	Asthma	HLA-DOB	spatial
level0	rs9276643	Asthma	TAP2	spatial
level0	rs2621363	Asthma	HLA-DRB1	spatial
level0	rs2621363	Asthma	HLA-DOB	spatial
level0	rs2621363	Asthma	TAP2	spatial
level0	rs2855812	Asthma	CCHCR1	spatial
level0	rs2596464	Asthma	CCHCR1	spatial
level0	rs2596464	Asthma	MICB	spatial
level0	rs2596464	Asthma	HLA-B	spatial
level0	rs2596464	Asthma	MICA	spatial
level0	rs6894249	Asthma	MEIKIN	spatial
level0	rs35449774	Asthma	HLA-DRB9	spatial
level0	rs35449774	Asthma	HLA-DPB2	spatial
level0	rs7760841	Asthma	HLA-DQA2	spatial
level0	rs7760841	Asthma	HLA-DQB2	spatial
level0	rs7760841	Asthma	HLA-DRB9	spatial
level0	rs7760841	Asthma	HLA-DQB1	spatial
level0	rs7760841	Asthma	HLA-DQA1	spatial
level0	rs7760841	Asthma	HLA-DRB1	spatial
level0	rs7760841	Asthma	HLA-DOB	spatial
level0	rs7760841	Asthma	HLA-DRB6	spatial
level0	rs7760841	Asthma	TAP2	spatial
level0	rs28688825	Asthma	HLA-DQA1	spatial
level0	rs7224548	Asthma	LINC02210	spatial
level0	rs11950815	Asthma	MEIKIN	spatial
level0	rs411919	Asthma	HLA-DPB2	spatial
level0	rs6901830	Asthma	HLA-DPB2	spatial
level0	rs705704	Asthma	RPS26	spatial
level0	rs6866614	Asthma	MEIKIN	spatial
level0	rs111789468	Asthma	HLA-DPB2	spatial
level0	rs3116989	Asthma	HLA-DPB2	spatial
level0	rs7302200	Asthma	RPS26	spatial
level0	rs9895436	Asthma	LINC02210	spatial
level0	rs10876866	Asthma	RPS26	spatial
level0	rs9273386	Asthma	HLA-DQA2	spatial
level0	rs9273386	Asthma	HLA-DQB2	spatial
level0	rs9273386	Asthma	HLA-DRB9	spatial
level0	rs9273386	Asthma	HLA-DRB5	spatial
level0	rs9273386	Asthma	HLA-DQB1	spatial
level0	rs9273386	Asthma	HLA-DQA1	spatial
level0	rs9273386	Asthma	HLA-DRB6	spatial
level0	rs9273386	Asthma	HLA-DQB1-AS1	spatial
level0	rs17622378	Asthma (adult onset)	MEIKIN	spatial
level0	rs28688825	Asthma (adult onset)	HLA-DQA1	spatial
level0	rs6866614	Asthma (adult onset)	MEIKIN	spatial
level0	rs7302200	Asthma (adult onset)	RPS26	spatial
level0	rs9266629	Asthma (adult onset)	XXbac-BPG299F13.17	spatial
level0	rs9266629	Asthma (adult onset)	XXbac-BPG181B23.7	spatial
level0	rs9266629	Asthma (adult onset)	MIR6891	spatial
level0	rs705699	Asthma (adult onset)	RPS26	spatial
level0	rs28407950	Asthma (adult onset)	HLA-DQB2	spatial
level0	rs28407950	Asthma (adult onset)	HLA-DRB5	spatial
level0	rs28407950	Asthma (adult onset)	HLA-DQB1	spatial
level0	rs28407950	Asthma (adult onset)	HLA-DQA1	spatial
level0	rs28407950	Asthma (adult onset)	HLA-DQB1-AS1	spatial
level0	rs9268813	Asthma (adult onset)	HLA-DRB5	spatial
level0	rs9268813	Asthma (adult onset)	HLA-DQB1	spatial
level0	rs9268813	Asthma (adult onset)	HLA-DQA1	spatial
level0	rs9268813	Asthma (adult onset)	HLA-DRB1	spatial
level0	rs6689	Asthma (adult onset)	HLA-DQB2	spatial
level0	rs6689	Asthma (adult onset)	HLA-DRB5	spatial
level0	rs6689	Asthma (adult onset)	HLA-DQB1	spatial
level0	rs6689	Asthma (adult onset)	HLA-DQA1	spatial
level0	rs6689	Asthma (adult onset)	HLA-DQB1-AS1	spatial
level0	rs3104369	Asthma (adult onset)	HLA-DQA2	spatial
level0	rs3104369	Asthma (adult onset)	HLA-DQB2	spatial
level0	rs3104369	Asthma (adult onset)	HLA-DRB9	spatial
level0	rs3104369	Asthma (adult onset)	HLA-DRB5	spatial
level0	rs3104369	Asthma (adult onset)	HLA-DQB1	spatial
level0	rs3104369	Asthma (adult onset)	HLA-DQA1	spatial
level0	rs3104369	Asthma (adult onset)	HLA-DRB1	spatial
level0	rs3104369	Asthma (adult onset)	HLA-DRB6	spatial
level0	rs12661352	Asthma (adult onset)	HLA-DQB1	spatial
level0	rs12661352	Asthma (adult onset)	HLA-DQA1	spatial
level0	rs12661352	Asthma (adult onset)	TAP2	spatial
level0	rs4713555	Asthma (adult onset)	HLA-B	spatial
level0	rs4713555	Asthma (adult onset)	HLA-DRB9	spatial
level0	rs4713555	Asthma (adult onset)	HLA-DRB1	spatial
level0	rs4713555	Asthma (adult onset)	HLA-DRB6	spatial
level0	rs9275282	Asthma (adult onset)	HLA-DQA2	spatial
level0	rs9275282	Asthma (adult onset)	HLA-DQB2	spatial
level0	rs9275282	Asthma (adult onset)	HLA-DQB1	spatial
level0	rs9275282	Asthma (adult onset)	HLA-DQA1	spatial
level0	rs9275282	Asthma (adult onset)	HLA-DRB1	spatial
level0	rs17622378	Asthma (childhood onset)	MEIKIN	spatial
level0	rs9275602	Asthma (childhood onset)	HLA-DQB2	spatial
level0	rs2855812	Asthma (childhood onset)	CCHCR1	spatial
level0	rs2596464	Asthma (childhood onset)	CCHCR1	spatial
level0	rs2596464	Asthma (childhood onset)	MICB	spatial
level0	rs2596464	Asthma (childhood onset)	HLA-B	spatial
level0	rs2596464	Asthma (childhood onset)	MICA	spatial
level0	rs35449774	Asthma (childhood onset)	HLA-DRB9	spatial
level0	rs35449774	Asthma (childhood onset)	HLA-DPB2	spatial
level0	rs111789468	Asthma (childhood onset)	HLA-DPB2	spatial
level0	rs3116989	Asthma (childhood onset)	HLA-DPB2	spatial
level0	rs9895436	Asthma (childhood onset)	LINC02210	spatial
level0	rs2855811	Asthma (childhood onset)	MICB	spatial
level0	rs3819720	Asthma (childhood onset)	HLA-DQA2	spatial
level0	rs3819720	Asthma (childhood onset)	HLA-DQB2	spatial
level0	rs3819720	Asthma (childhood onset)	HLA-DQB1	spatial
level0	rs3819720	Asthma (childhood onset)	HLA-DQA1	spatial
level0	rs3819720	Asthma (childhood onset)	TAP2	spatial
level0	rs9270911	Asthma (childhood onset)	HLA-DRB9	spatial
level0	rs9270911	Asthma (childhood onset)	HLA-DQA1	spatial
level0	rs9270911	Asthma (childhood onset)	HLA-DRB1	spatial
level0	rs34104805	Asthma (childhood onset)	HLA-DQA2	spatial
level0	rs34104805	Asthma (childhood onset)	HLA-DQB2	spatial
level0	rs34104805	Asthma (childhood onset)	HLA-DRB5	spatial
level0	rs34104805	Asthma (childhood onset)	HLA-DQB1	spatial
level0	rs34104805	Asthma (childhood onset)	HLA-DQA1	spatial
level0	rs2395141	Asthma (childhood onset)	HLA-DQB2	spatial
level0	rs2395141	Asthma (childhood onset)	HLA-DRB9	spatial
level0	rs2395141	Asthma (childhood onset)	HLA-DRB1	spatial
level0	rs41288889	Asthma (childhood onset)	HLA-DQB1	spatial
level0	rs41288889	Asthma (childhood onset)	HLA-DQA1	spatial
level0	rs41288889	Asthma (childhood onset)	TAP2	spatial
level0	rs3130169	Asthma (childhood onset)	HLA-DPB2	spatial
level0	rs11751024	Asthma (childhood onset)	HLA-DQA2	spatial
level0	rs11751024	Asthma (childhood onset)	SKIV2L	spatial
level0	rs11751024	Asthma (childhood onset)	HLA-DRB5	spatial
level0	rs11751024	Asthma (childhood onset)	HLA-DQB1	spatial
level0	rs11751024	Asthma (childhood onset)	HLA-DQA1	spatial
level0	rs11751024	Asthma (childhood onset)	HLA-DRB6	spatial
level0	rs11751024	Asthma (childhood onset)	TAP2	spatial
level0	rs9275241	Asthma (childhood onset)	HLA-DQA1	spatial
level0	rs9275241	Asthma (childhood onset)	HLA-DRB1	spatial
level0	rs9273012	Asthma (childhood onset)	HLA-DQB2	spatial
level0	rs9273012	Asthma (childhood onset)	HLA-DRB5	spatial
level0	rs9273012	Asthma (childhood onset)	HLA-DQB1	spatial
level0	rs9273012	Asthma (childhood onset)	HLA-DQA1	spatial
level0	rs9273012	Asthma (childhood onset)	HLA-DRB1	spatial
level0	rs9273012	Asthma (childhood onset)	HLA-DRB6	spatial
level0	rs705699	Asthma (childhood onset)	RPS26	spatial
level0	rs1552458	Asthma (childhood onset)	DCAKD	spatial
level0	rs1044977	Asthma (childhood onset)	DCAKD	spatial
level0	rs10468514	Asthma (childhood onset)	LINC02210	spatial
level0	rs78625142	Asthma (childhood onset)	KANSL1	spatial
level0	rs28407950	Asthma (childhood onset)	HLA-DQB2	spatial
level0	rs28407950	Asthma (childhood onset)	HLA-DRB5	spatial
level0	rs28407950	Asthma (childhood onset)	HLA-DQB1	spatial
level0	rs28407950	Asthma (childhood onset)	HLA-DQA1	spatial
level0	rs28407950	Asthma (childhood onset)	HLA-DQB1-AS1	spatial
level0	rs35449774	Atopic asthma	HLA-DRB9	spatial
level0	rs35449774	Atopic asthma	HLA-DPB2	spatial
level0	rs7224548	Atopic asthma	LINC02210	spatial
level0	rs3819720	Atopic asthma	HLA-DQA2	spatial
level0	rs3819720	Atopic asthma	HLA-DQB2	spatial
level0	rs3819720	Atopic asthma	HLA-DQB1	spatial
level0	rs3819720	Atopic asthma	HLA-DQA1	spatial
level0	rs3819720	Atopic asthma	TAP2	spatial
level0	rs34104805	Atopic asthma	HLA-DQA2	spatial
level0	rs34104805	Atopic asthma	HLA-DQB2	spatial
level0	rs34104805	Atopic asthma	HLA-DRB5	spatial
level0	rs34104805	Atopic asthma	HLA-DQB1	spatial
level0	rs34104805	Atopic asthma	HLA-DQA1	spatial
level0	rs11751024	Atopic asthma	HLA-DQA2	spatial
level0	rs11751024	Atopic asthma	SKIV2L	spatial
level0	rs11751024	Atopic asthma	HLA-DRB5	spatial
level0	rs11751024	Atopic asthma	HLA-DQB1	spatial
level0	rs11751024	Atopic asthma	HLA-DQA1	spatial
level0	rs11751024	Atopic asthma	HLA-DRB6	spatial
level0	rs11751024	Atopic asthma	TAP2	spatial
level0	rs705699	Atopic asthma	RPS26	spatial
level0	rs2596544	Atopic asthma	CCHCR1	spatial
level0	rs2596544	Atopic asthma	VARS2	spatial
level0	rs2596544	Atopic asthma	HLA-B	spatial
level0	rs2596544	Atopic asthma	XXbac-BPG248L24.12	spatial
level0	rs2596544	Atopic asthma	MICA	spatial
level0	rs9268813	Atopic asthma	HLA-DRB5	spatial
level0	rs9268813	Atopic asthma	HLA-DQB1	spatial
level0	rs9268813	Atopic asthma	HLA-DQA1	spatial
level0	rs9268813	Atopic asthma	HLA-DRB1	spatial
level0	rs17843580	Atopic asthma	HLA-DQB2	spatial
level0	rs17843580	Atopic asthma	HLA-DRB9	spatial
level0	rs17843580	Atopic asthma	HLA-DQB1	spatial
level0	rs17843580	Atopic asthma	HLA-DQA1	spatial
level0	rs17843580	Atopic asthma	HLA-DRB1	spatial
level0	rs17843580	Atopic asthma	HLA-DRB6	spatial
level0	rs17843580	Atopic asthma	HLA-DQB1-AS1	spatial
level0	rs73730377	Atopic asthma	HLA-DQA2	spatial
level0	rs73730377	Atopic asthma	HLA-DRB5	spatial
level0	rs73730377	Atopic asthma	HLA-DQB1	spatial
level0	rs73730377	Atopic asthma	HLA-DQA1	spatial
level0	rs3997868	Atopic asthma	HLA-DQA2	spatial
level0	rs3997868	Atopic asthma	HLA-DQB2	spatial
level0	rs3997868	Atopic asthma	HLA-DQA1	spatial
level0	rs3997868	Atopic asthma	HLA-DRB1	spatial
level0	rs12196740	Atopic asthma	PSORS1C3	spatial
level0	rs12196740	Atopic asthma	XXbac-BPG299F13.17	spatial
level0	rs12196740	Atopic asthma	HCG27	spatial
level0	rs12196740	Atopic asthma	HLA-C	spatial
level0	rs12196740	Atopic asthma	MIR6891	spatial
level0	rs41288885	Atopic asthma	HLA-DQA1	spatial
level0	rs41288885	Atopic asthma	TAP2	spatial
level0	rs3116995	Atopic asthma	HLA-DPB2	spatial
level0	rs2647003	Atopic asthma	HLA-DQA2	spatial
level0	rs2647003	Atopic asthma	HLA-DQB2	spatial
level0	rs2647003	Atopic asthma	HLA-DQB1	spatial
level0	rs2647003	Atopic asthma	HLA-DQA1	spatial
level0	rs2647003	Atopic asthma	HLA-DRB1	spatial
level0	rs2647003	Atopic asthma	HLA-DRB6	spatial
level0	rs28559870	Atopic asthma	MICA	spatial
level0	rs9266289	Atopic asthma	HCG27	spatial
level0	rs9266289	Atopic asthma	HLA-B	spatial
level0	rs9266289	Atopic asthma	MICA	spatial
level0	rs2904789	Atopic asthma	CCHCR1	spatial
level0	rs2904789	Atopic asthma	HLA-B	spatial
level0	rs443863	Atopic asthma	HLA-DQA2	spatial
level0	rs443863	Atopic asthma	HLA-DQB2	spatial
level0	rs34536443	Autoimmune traits	CACNA1A	spatial
level0	rs34536443	Autoimmune traits	TYK2	spatial
level0	rs3132940	Autoimmune traits	HLA-DQB2	spatial
level0	rs3132940	Autoimmune traits	HLA-DRB9	spatial
level0	rs4713462	Autoimmune traits	XXbac-BPG299F13.17	spatial
level0	rs4713462	Autoimmune traits	HLA-C	spatial
level0	rs4713462	Autoimmune traits	MICB	spatial
level0	rs4713462	Autoimmune traits	HLA-S	spatial
level0	rs4713462	Autoimmune traits	XXbac-BPG248L24.12	spatial
level0	rs4713462	Autoimmune traits	MICA	spatial
level0	rs1046080	Autoimmune traits	BAG6	spatial
level0	rs1046080	Autoimmune traits	SKIV2L	spatial
level0	rs1046080	Autoimmune traits	PRRC2A	spatial
level0	rs1064173	Autoimmune traits	HLA-DQA2	spatial
level0	rs1064173	Autoimmune traits	HLA-DQB2	spatial
level0	rs1064173	Autoimmune traits	HLA-DRB5	spatial
level0	rs1064173	Autoimmune traits	HLA-DQB1	spatial
level0	rs1064173	Autoimmune traits	HLA-DQA1	spatial
level0	rs1064173	Autoimmune traits	TAP2	spatial
level0	rs3957147	Autoimmune traits	HLA-DRB5	spatial
level0	rs3957147	Autoimmune traits	HLA-DRB1	spatial
level0	rs2071538	Autoimmune traits	HLA-DQB1	spatial
level0	rs773107	Autoimmune traits	RPS26	spatial
level0	rs11746555	Autoimmune traits	MEIKIN	spatial
level0	rs4947296	Behcet's disease	VARS2	spatial
level0	rs4959053	Behcet's disease	CCHCR1	spatial
level0	rs4959053	Behcet's disease	XXbac-BPG181B23.7	spatial
level0	rs9266406	Behcet's disease	HLA-C	spatial
level0	rs9266406	Behcet's disease	MICA	spatial
level0	rs7616215	Behcet's disease	CCR3	spatial
level0	rs7616215	Behcet's disease	CCR1	spatial
level0	rs9266490	Behcet's disease	XXbac-BPG181B23.7	spatial
level0	rs9266490	Behcet's disease	HLA-C	spatial
level0	rs9266490	Behcet's disease	HLA-S	spatial
level0	rs9266490	Behcet's disease	MIR6891	spatial
level0	rs9266490	Behcet's disease	XXbac-BPG248L24.12	spatial
level0	rs9266490	Behcet's disease	MICA	spatial
level0	rs2087726	Behcet's disease	CCR3	spatial
level0	rs2087726	Behcet's disease	CCR1	spatial
level0	rs2087726	Behcet's disease	XCR1	spatial
level0	rs2087726	Behcet's disease	FLT1P1	spatial
level0	rs4418214	Blood protein levels	XXbac-BPG181B23.7	spatial
level0	rs4418214	Blood protein levels	MICB	spatial
level0	rs4418214	Blood protein levels	HLA-B	spatial
level0	rs4418214	Blood protein levels	MICA	spatial
level0	rs7775228	Blood protein levels	HLA-DQB2	spatial
level0	rs7775228	Blood protein levels	HLA-DQB1	spatial
level0	rs7775228	Blood protein levels	HLA-DRB6	spatial
level0	rs2855812	Blood protein levels	CCHCR1	spatial
level0	rs281439	Blood protein levels	ICAM1	spatial
level0	rs4962104	Blood protein levels	ABO	spatial
level0	rs3093664	Blood protein levels	XXbac-BPG181B23.7	spatial
level0	rs3093664	Blood protein levels	MICB	spatial
level0	rs3093664	Blood protein levels	HLA-B	spatial
level0	rs2647074	Blood protein levels	HLA-DRB1	spatial
level0	rs2647074	Blood protein levels	HLA-DRB6	spatial
level0	rs2647074	Blood protein levels	TAP2	spatial
level0	rs28383228	Blood protein levels	HLA-DQA2	spatial
level0	rs28383228	Blood protein levels	HLA-B	spatial
level0	rs28383228	Blood protein levels	HLA-DQB2	spatial
level0	rs28383228	Blood protein levels	HLA-DRB9	spatial
level0	rs28383228	Blood protein levels	HLA-DQB1	spatial
level0	rs28383228	Blood protein levels	HLA-DQA1	spatial
level0	rs28383228	Blood protein levels	HLA-DRB1	spatial
level0	rs28383228	Blood protein levels	HLA-DRB6	spatial
level0	rs1126477	Blood protein levels	CCR1	spatial
level0	rs28383264	Blood protein levels	HLA-DQA2	spatial
level0	rs28383264	Blood protein levels	HLA-DRB9	spatial
level0	rs28383264	Blood protein levels	HLA-DQB1	spatial
level0	rs28383264	Blood protein levels	HLA-DQA1	spatial
level0	rs28383264	Blood protein levels	HLA-DRB1	spatial
level0	rs28383264	Blood protein levels	HLA-DRB6	spatial
level0	rs2524139	Blood protein levels	VARS2	spatial
level0	rs2524139	Blood protein levels	TCF19	spatial
level0	rs2524139	Blood protein levels	PSORS1C3	spatial
level0	rs2524139	Blood protein levels	HLA-C	spatial
level0	rs2524139	Blood protein levels	HLA-B	spatial
level0	rs2524142	Blood protein levels	HLA-C	spatial
level0	rs2524142	Blood protein levels	HLA-B	spatial
level0	rs2524142	Blood protein levels	XXbac-BPG248L24.12	spatial
level0	rs2524143	Blood protein levels	HLA-C	spatial
level0	rs2524143	Blood protein levels	HLA-B	spatial
level0	rs2524143	Blood protein levels	XXbac-BPG248L24.12	spatial
level0	rs3129205	Blood protein levels	HLA-DPB2	spatial
level0	rs3129897	Blood protein levels	HLA-DRB5	spatial
level0	rs3129897	Blood protein levels	HLA-DRB1	spatial
level0	rs3129897	Blood protein levels	HLA-DOB	spatial
level0	rs3132451	Blood protein levels	SKIV2L	spatial
level0	rs3134900	Blood protein levels	CCHCR1	spatial
level0	rs3134900	Blood protein levels	VARS2	spatial
level0	rs3134900	Blood protein levels	HLA-DPB2	spatial
level0	rs28746950	Blood protein levels	HLA-DQA2	spatial
level0	rs28746950	Blood protein levels	NOTCH4	spatial
level0	rs28746950	Blood protein levels	HLA-DQB2	spatial
level0	rs28746950	Blood protein levels	HLA-DQB1	spatial
level0	rs28746950	Blood protein levels	HLA-DQA1	spatial
level0	rs28746950	Blood protein levels	HLA-DRB1	spatial
level0	rs28746950	Blood protein levels	HLA-DOB	spatial
level0	rs28752520	Blood protein levels	SKIV2L	spatial
level0	rs28752520	Blood protein levels	HLA-DQA1	spatial
level0	rs28752520	Blood protein levels	HLA-DRB6	spatial
level0	rs3758349	Blood protein levels	CACFD1	spatial
level0	rs3758349	Blood protein levels	MED22	spatial
level0	rs1265096	Blood protein levels	PSORS1C3	spatial
level0	rs1265096	Blood protein levels	XXbac-BPG299F13.17	spatial
level0	rs1265096	Blood protein levels	HLA-C	spatial
level0	rs9266629	Blood protein levels	XXbac-BPG299F13.17	spatial
level0	rs9266629	Blood protein levels	XXbac-BPG181B23.7	spatial
level0	rs9266629	Blood protein levels	MIR6891	spatial
level0	rs2146192	Blood protein levels	NUTM2B-AS1	spatial
level0	rs4962153	Blood protein levels	ABO	spatial
level0	rs4962153	Blood protein levels	CACFD1	spatial
level0	rs4962153	Blood protein levels	MED22	spatial
level0	rs4962153	Blood protein levels	SURF1	spatial
level0	rs939421	Blood protein levels	CCR3	spatial
level0	rs9838450	Blood protein levels	CCR3	spatial
level0	rs9263871	Blood protein levels	CCHCR1	spatial
level0	rs9263871	Blood protein levels	TCF19	spatial
level0	rs9263871	Blood protein levels	PSORS1C3	spatial
level0	rs9263871	Blood protein levels	XXbac-BPG299F13.17	spatial
level0	rs9263871	Blood protein levels	HCG27	spatial
level0	rs9263871	Blood protein levels	HLA-C	spatial
level0	rs2256175	Blood protein levels	XXbac-BPG181B23.7	spatial
level0	rs2256175	Blood protein levels	HLA-B	spatial
level0	rs2256175	Blood protein levels	HLA-S	spatial
level0	rs2256175	Blood protein levels	MICA	spatial
level0	rs2239705	Blood protein levels	MICB	spatial
level0	rs75219938	Blood protein levels	HLA-DRB9	spatial
level0	rs75219938	Blood protein levels	HLA-DQA1	spatial
level0	rs75219938	Blood protein levels	HLA-DRB1	spatial
level0	rs75219938	Blood protein levels	HLA-DRB6	spatial
level0	rs651007	Blood protein levels	ABO	spatial
level0	rs8176720	Blood protein levels	ABO	spatial
level0	rs8176749	Blood protein levels	ABO	spatial
level0	rs8176749	Blood protein levels	MED22	spatial
level0	rs7857390	Blood protein levels	SURF1	spatial
level0	rs9283893	Blood protein levels	SKIV2L	spatial
level0	rs9469012	Blood protein levels	MICA	spatial
level0	rs3869132	Blood protein levels	XXbac-BPG181B23.7	spatial
level0	rs3869132	Blood protein levels	HLA-B	spatial
level0	rs3869132	Blood protein levels	HLA-S	spatial
level0	rs3869132	Blood protein levels	MICA	spatial
level0	rs3118663	Blood protein levels	CACFD1	spatial
level0	rs3118663	Blood protein levels	MED22	spatial
level0	rs3118663	Blood protein levels	SURF1	spatial
level0	rs3130991	Blood protein levels	HLA-B	spatial
level0	rs3134942	Blood protein levels	CCHCR1	spatial
level0	rs3134942	Blood protein levels	SKIV2L	spatial
level0	rs3134942	Blood protein levels	HLA-DQA1	spatial
level0	rs3828922	Blood protein levels	MSH5	spatial
level0	rs409558	Blood protein levels	MSH5	spatial
level0	rs11753208	Blood protein levels	CCHCR1	spatial
level0	rs1265047	Blood protein levels	PSORS1C3	spatial
level0	rs1051738	Blood protein levels	EPS15L1	spatial
level0	rs1051738	Blood protein levels	TYK2	spatial
level0	rs1634718	Blood protein levels	CCHCR1	spatial
level0	rs1634718	Blood protein levels	NOTCH4	spatial
level0	rs1634718	Blood protein levels	VARS2	spatial
level0	rs1634718	Blood protein levels	HLA-DRB5	spatial
level0	rs2524280	Blood protein levels	HLA-C	spatial
level0	rs2524280	Blood protein levels	HLA-B	spatial
level0	rs2524280	Blood protein levels	MICA	spatial
level0	rs2534674	Blood protein levels	MICB	spatial
level0	rs28367631	Blood protein levels	NOTCH4	spatial
level0	rs28367631	Blood protein levels	TCF19	spatial
level0	rs28367631	Blood protein levels	MIR6891	spatial
level0	rs2853928	Blood protein levels	TCF19	spatial
level0	rs2853928	Blood protein levels	PSORS1C3	spatial
level0	rs2853928	Blood protein levels	HCG27	spatial
level0	rs2853928	Blood protein levels	XXbac-BPG181B23.7	spatial
level0	rs2853928	Blood protein levels	HLA-B	spatial
level0	rs2853928	Blood protein levels	HLA-S	spatial
level0	rs2239805	Blood protein levels	HLA-DQA2	spatial
level0	rs2239805	Blood protein levels	HLA-DRB5	spatial
level0	rs2239805	Blood protein levels	HLA-DRB1	spatial
level0	rs2280774	Blood protein levels	BAG6	spatial
level0	rs2284178	Blood protein levels	VARS2	spatial
level0	rs2284178	Blood protein levels	HLA-C	spatial
level0	rs2284367	Blood protein levels	ABTB2	spatial
level0	rs2284367	Blood protein levels	CAT	spatial
level0	rs2516470	Blood protein levels	CCHCR1	spatial
level0	rs2516470	Blood protein levels	XXbac-BPG181B23.7	spatial
level0	rs2523710	Blood protein levels	PRRC2A	spatial
level0	rs550513	Blood protein levels	SKIV2L	spatial
level0	rs387608	Blood protein levels	SKIV2L	spatial
level0	rs1794282	Blood protein levels	HLA-DQB2	spatial
level0	rs1794282	Blood protein levels	HLA-DRB5	spatial
level0	rs1794282	Blood protein levels	HLA-DQA1	spatial
level0	rs1794282	Blood protein levels	HLA-DRB1	spatial
level0	rs204888	Blood protein levels	SKIV2L	spatial
level0	rs2844511	Blood protein levels	XXbac-BPG181B23.7	spatial
level0	rs3094005	Blood protein levels	CCHCR1	spatial
level0	rs3094005	Blood protein levels	VARS2	spatial
level0	rs3094005	Blood protein levels	SKIV2L	spatial
level0	rs2248372	Blood protein levels	HLA-B	spatial
level0	rs17206736	Blood protein levels	MICA	spatial
level0	rs2075801	Blood protein levels	MSH5	spatial
level0	rs6808835	Blood protein levels	CCR3	spatial
level0	rs6808835	Blood protein levels	CCR1	spatial
level0	rs6916921	Blood protein levels	BAG6	spatial
level0	rs6916921	Blood protein levels	PRRC2A	spatial
level0	rs10793962	Blood protein levels	ABO	spatial
level0	rs10793962	Blood protein levels	MED22	spatial
level0	rs113399573	Blood protein levels	HLA-DRB1	spatial
level0	rs113399573	Blood protein levels	HLA-DRB6	spatial
level0	rs113399573	Blood protein levels	TAP2	spatial
level0	rs6457374	Blood protein levels	NOTCH4	spatial
level0	rs6457374	Blood protein levels	VARS2	spatial
level0	rs6457374	Blood protein levels	PSORS1C3	spatial
level0	rs6457374	Blood protein levels	XXbac-BPG299F13.17	spatial
level0	rs6457374	Blood protein levels	HCG27	spatial
level0	rs6457374	Blood protein levels	HLA-C	spatial
level0	rs6457374	Blood protein levels	HLA-B	spatial
level0	rs6457374	Blood protein levels	HLA-S	spatial
level0	rs12614	Blood protein levels	NOTCH4	spatial
level0	rs12614	Blood protein levels	SKIV2L	spatial
level0	rs115478735	Blood protein levels	ABO	spatial
level0	rs115478735	Blood protein levels	MED22	spatial
level0	rs1050673	Blood protein levels	HLA-DPB2	spatial
level0	rs769178	Blood protein levels	CCHCR1	spatial
level0	rs769178	Blood protein levels	XXbac-BPG299F13.17	spatial
level0	rs769178	Blood protein levels	BAG6	spatial
level0	rs769178	Blood protein levels	PRRC2A	spatial
level0	rs11867412	Blood protein levels	TRIM37	spatial
level0	rs11955347	Blood protein levels	MEIKIN	spatial
level0	rs635634	Blood protein levels	ABO	spatial
level0	rs635634	Blood protein levels	MED22	spatial
level0	rs635634	Blood protein levels	SURF1	spatial
level0	rs143439747	Blood protein levels	XXbac-BPG181B23.7	spatial
level0	rs56100731	Blood protein levels	ADGRE1	spatial
level0	rs16869834	Blood protein levels	HLA-DOB	spatial
level0	rs1694123	Blood protein levels	HLA-DQA2	spatial
level0	rs1694123	Blood protein levels	HLA-DRB9	spatial
level0	rs1694123	Blood protein levels	HLA-DQB1	spatial
level0	rs1738434	Blood protein levels	MSH5	spatial
level0	rs17207524	Blood protein levels	BAG6	spatial
level0	rs17207524	Blood protein levels	SKIV2L	spatial
level0	rs9295987	Blood protein levels	NOTCH4	spatial
level0	rs9295987	Blood protein levels	TCF19	spatial
level0	rs9295987	Blood protein levels	XXbac-BPG181B23.7	spatial
level0	rs9296009	Blood protein levels	NOTCH4	spatial
level0	rs113341849	Blood protein levels	CCR3	spatial
level0	rs113341849	Blood protein levels	CCR1	spatial
level0	rs9501161	Blood protein levels	NOTCH4	spatial
level0	rs9501161	Blood protein levels	XXbac-BPG181B23.7	spatial
level0	rs9501161	Blood protein levels	SKIV2L	spatial
level0	rs7750963	Blood protein levels	HCG27	spatial
level0	rs7750963	Blood protein levels	HLA-C	spatial
level0	rs7750963	Blood protein levels	HLA-B	spatial
level0	rs7750963	Blood protein levels	HLA-S	spatial
level0	rs7750963	Blood protein levels	XXbac-BPG248L24.12	spatial
level0	rs6864922	Blood protein levels	MEIKIN	spatial
level0	rs8176743	Blood protein levels	ABO	spatial
level0	rs8176743	Blood protein levels	MED22	spatial
level0	rs8176746	Blood protein levels	ABO	spatial
level0	rs8176746	Blood protein levels	MED22	spatial
level0	rs8176747	Blood protein levels	ABO	spatial
level0	rs8176747	Blood protein levels	MED22	spatial
level0	rs4454354	Blood protein levels	ABO	spatial
level0	rs45444697	Blood protein levels	ADAM15	spatial
level0	rs45444697	Blood protein levels	THBS3	spatial
level0	rs45444697	Blood protein levels	GBA	spatial
level0	rs4767027	Blood protein levels	OAS3	spatial
level0	rs4767027	Blood protein levels	OAS1	spatial
level0	rs9271401	Blood protein levels	HLA-DQA2	spatial
level0	rs9271401	Blood protein levels	HLA-DQB1	spatial
level0	rs9271401	Blood protein levels	HLA-DRB1	spatial
level0	rs9271421	Blood protein levels	HLA-DQA2	spatial
level0	rs9271421	Blood protein levels	HLA-DQB2	spatial
level0	rs9271421	Blood protein levels	HLA-DQB1	spatial
level0	rs9271421	Blood protein levels	HLA-DQA1	spatial
level0	rs9271421	Blood protein levels	HLA-DRB1	spatial
level0	rs9271547	Blood protein levels	HLA-DQA2	spatial
level0	rs9271547	Blood protein levels	HLA-DRB9	spatial
level0	rs9271547	Blood protein levels	HLA-DRB5	spatial
level0	rs9271547	Blood protein levels	HLA-DRB1	spatial
level0	rs9271547	Blood protein levels	HLA-DOB	spatial
level0	rs9271547	Blood protein levels	HLA-DRB6	spatial
level0	rs9272975	Blood protein levels	HLA-DQB2	spatial
level0	rs9272975	Blood protein levels	HLA-DRB5	spatial
level0	rs9272975	Blood protein levels	HLA-DQB1	spatial
level0	rs9272975	Blood protein levels	HLA-DQA1	spatial
level0	rs9272975	Blood protein levels	HLA-DRB1	spatial
level0	rs9272975	Blood protein levels	HLA-DRB6	spatial
level0	rs4682816	Blood protein levels	CCR3	spatial
level0	rs4682816	Blood protein levels	LINC02009	spatial
level0	rs4713572	Blood protein levels	HLA-DQA2	spatial
level0	rs4713572	Blood protein levels	NOTCH4	spatial
level0	rs4713572	Blood protein levels	HLA-DQB2	spatial
level0	rs4713572	Blood protein levels	HLA-DRB9	spatial
level0	rs4713572	Blood protein levels	HLA-DRB5	spatial
level0	rs4713572	Blood protein levels	HLA-DQB1	spatial
level0	rs4713572	Blood protein levels	HLA-DQA1	spatial
level0	rs4713572	Blood protein levels	HLA-DRB6	spatial
level0	rs4713572	Blood protein levels	TAP2	spatial
level0	rs4713572	Blood protein levels	HLA-DQB1-AS1	spatial
level0	rs11066452	Blood protein levels	OAS3	spatial
level0	rs11066452	Blood protein levels	OAS1	spatial
level0	rs9267812	Blood protein levels	CCHCR1	spatial
level0	rs9267812	Blood protein levels	SKIV2L	spatial
level0	rs9267812	Blood protein levels	ABHD16A	spatial
level0	rs9268896	Blood protein levels	HLA-DRB5	spatial
level0	rs9268896	Blood protein levels	HLA-DRB1	spatial
level0	rs9268896	Blood protein levels	HLA-DPB2	spatial
level0	rs8111	Blood protein levels	BAG6	spatial
level0	rs8111	Blood protein levels	PRRC2A	spatial
level0	rs8176693	Blood protein levels	ABO	spatial
level0	rs8176693	Blood protein levels	MED22	spatial
level0	rs986475	Blood protein levels	BAG6	spatial
level0	rs1059362	Blood protein levels	HLA-B	spatial
level0	rs1059362	Blood protein levels	HLA-DRB9	spatial
level0	rs1059362	Blood protein levels	HLA-DQB1	spatial
level0	rs1059362	Blood protein levels	HLA-DQA1	spatial
level0	rs1059362	Blood protein levels	HLA-DRB1	spatial
level0	rs1059362	Blood protein levels	HLA-DRB6	spatial
level0	rs1061808	Blood protein levels	HLA-DQA2	spatial
level0	rs1061808	Blood protein levels	AGER	spatial
level0	rs1061808	Blood protein levels	HLA-DRB9	spatial
level0	rs1061808	Blood protein levels	HLA-DRB5	spatial
level0	rs1061808	Blood protein levels	HLA-DOB	spatial
level0	rs11810108	Blood protein levels	NUP133	spatial
level0	rs1042663	Blood protein levels	SKIV2L	spatial
level0	rs144360625	Blood protein levels	PRRC2A	spatial
level0	rs674313	Blood protein levels	HLA-DQB2	spatial
level0	rs674313	Blood protein levels	HLA-DRB9	spatial
level0	rs674313	Blood protein levels	HLA-DQB1	spatial
level0	rs674313	Blood protein levels	HLA-DQA1	spatial
level0	rs674313	Blood protein levels	HLA-DRB1	spatial
level0	rs17474001	Blood protein levels	ABO	spatial
level0	rs17474001	Blood protein levels	CACFD1	spatial
level0	rs17474001	Blood protein levels	MED22	spatial
level0	rs17474001	Blood protein levels	SURF1	spatial
level0	rs114127275	Blood protein levels	CCR3	spatial
level0	rs114127275	Blood protein levels	CCR1	spatial
level0	rs80136777	Blood protein levels	LIMD1	spatial
level0	rs3124761	Blood protein levels	ABO	spatial
level0	rs3124761	Blood protein levels	CACFD1	spatial
level0	rs3124761	Blood protein levels	MED22	spatial
level0	rs3124761	Blood protein levels	SURF1	spatial
level0	rs3758348	Blood protein levels	ABO	spatial
level0	rs3758348	Blood protein levels	CACFD1	spatial
level0	rs3758348	Blood protein levels	MED22	spatial
level0	rs3758348	Blood protein levels	SURF1	spatial
level0	rs10901252	Blood protein levels	ABO	spatial
level0	rs10901252	Blood protein levels	MED22	spatial
level1	rs10872645	Blood protein levels	NUP43	spatial
level1	rs693698	Blood protein levels	B3GAT3	spatial
level1	rs79502742	Blood protein levels	RUVBL2	spatial
level1	rs34907608	Blood protein levels	COCH	spatial
level1	rs10405357	Blood protein levels	LILRB2	spatial
level1	rs3093664	Blood protein levels	LST1	spatial
level1	rs3093664	Blood protein levels	GPANK1	spatial
level1	rs2695294	Blood protein levels	CHPT1	spatial
level1	rs7815429	Blood protein levels	ASAH1	spatial
level1	rs398217	Blood protein levels	LILRB2	spatial
level1	rs7254911	Blood protein levels	PRTN3	spatial
level1	rs72702561	Blood protein levels	CTSS	spatial
level1	rs116473040	Blood protein levels	CSNK1D	spatial
level1	rs73065472	Blood protein levels	KIR3DL1	spatial
level1	rs74001662	Blood protein levels	CSNK1D	spatial
level1	rs11636952	Blood protein levels	PPCDC	spatial
level1	rs11636952	Blood protein levels	MPI	spatial
level1	rs373032	Blood protein levels	LILRB2	spatial
level1	rs3121567	Blood protein levels	ISG15	spatial
level1	rs4880207	Blood protein levels	DPP7	spatial
level1	rs28749114	Blood protein levels	HLA-A	spatial
level1	rs3758349	Blood protein levels	ADAMTS13	spatial
level1	rs78655848	Blood protein levels	CCL5	spatial
level1	rs9266629	Blood protein levels	NCR3	spatial
level1	rs8102	Blood protein levels	POLR2C	spatial
level1	rs2239705	Blood protein levels	NCR3	spatial
level1	rs75287599	Blood protein levels	RUVBL2	spatial
level1	rs1933112	Blood protein levels	XCL1	spatial
level1	rs1933112	Blood protein levels	XCL2	spatial
level1	rs267738	Blood protein levels	CTSS	spatial
level1	rs3118663	Blood protein levels	ADAMTS13	spatial
level1	rs41271951	Blood protein levels	CTSS	spatial
level1	rs4239252	Blood protein levels	CCL5	spatial
level1	rs1159787	Blood protein levels	TLR4	spatial
level1	rs10860794	Blood protein levels	CHPT1	spatial
level1	rs1336900	Blood protein levels	CTSS	spatial
level1	rs2559856	Blood protein levels	CHPT1	spatial
level1	rs2236293	Blood protein levels	GBA2	spatial
level1	rs2255336	Blood protein levels	KLRK1	spatial
level1	rs376008	Blood protein levels	IL12RB1	spatial
level1	rs870825	Blood protein levels	CENPU	spatial
level1	rs6687487	Blood protein levels	EPHB2	spatial
level1	rs618835	Blood protein levels	KIR2DL1	spatial
level1	rs618835	Blood protein levels	KIR3DL2	spatial
level1	rs10738948	Blood protein levels	GBA2	spatial
level1	rs10745925	Blood protein levels	CHPT1	spatial
level1	rs10747049	Blood protein levels	DPP7	spatial
level1	rs10762481	Blood protein levels	PSAP	spatial
level1	rs11111026	Blood protein levels	CHPT1	spatial
level1	rs676443	Blood protein levels	KIR2DL1	spatial
level1	rs676443	Blood protein levels	KIR3DL1	spatial
level1	rs660773	Blood protein levels	KIR2DL1	spatial
level1	rs139643250	Blood protein levels	RUVBL2	spatial
level1	rs2687507	Blood protein levels	CCL4	spatial
level1	rs12975366	Blood protein levels	LILRB2	spatial
level1	rs2511847	Blood protein levels	ACACA	spatial
level1	rs11592462	Blood protein levels	PSAP	spatial
level1	rs11666065	Blood protein levels	KIR3DL2	spatial
level1	rs2043970	Blood protein levels	EPHB2	spatial
level1	rs769178	Blood protein levels	NCR3	spatial
level1	rs640396	Blood protein levels	KIR2DL1	spatial
level1	rs11666373	Blood protein levels	PRTN3	spatial
level1	rs143439747	Blood protein levels	NCR3	spatial
level1	rs144045260	Blood protein levels	EPHB2	spatial
level1	rs2916193	Blood protein levels	S100A12	spatial
level1	rs145827860	Blood protein levels	CD209	spatial
level1	rs9371533	Blood protein levels	NUP43	spatial
level1	rs1639429	Blood protein levels	KIR2DL3	spatial
level1	rs1815739	Blood protein levels	BBS1	spatial
level1	rs1891906	Blood protein levels	ISG15	spatial
level1	rs28455953	Blood protein levels	EPHB2	spatial
level1	rs175484	Blood protein levels	MLH3	spatial
level1	rs12952884	Blood protein levels	NME1	spatial
level1	rs400942	Blood protein levels	LILRB2	spatial
level1	rs4151665	Blood protein levels	NCR3	spatial
level1	rs4151665	Blood protein levels	GPANK1	spatial
level1	rs759819	Blood protein levels	LILRB2	spatial
level1	rs76869409	Blood protein levels	KIR3DL1	spatial
level1	rs3795046	Blood protein levels	RUVBL2	spatial
level1	rs3795047	Blood protein levels	RUVBL2	spatial
level1	rs3822020	Blood protein levels	GAK	spatial
level1	rs2107538	Blood protein levels	CCL5	spatial
level1	rs7964859	Blood protein levels	CHPT1	spatial
level1	rs79785970	Blood protein levels	RUVBL2	spatial
level1	rs78813423	Blood protein levels	MORF4L1	spatial
level1	rs35561078	Blood protein levels	COCH	spatial
level1	rs4789763	Blood protein levels	CSNK1D	spatial
level1	rs8067462	Blood protein levels	SHMT1	spatial
level1	rs8067462	Blood protein levels	TOP3A	spatial
level1	rs4690203	Blood protein levels	GAK	spatial
level1	rs4747199	Blood protein levels	PSAP	spatial
level1	rs503366	Blood protein levels	MTRF1L	spatial
level1	rs1617214	Blood protein levels	MED16	spatial
level1	rs11653003	Blood protein levels	FASN	spatial
level1	rs76400946	Blood protein levels	XCL1	spatial
level1	rs76400946	Blood protein levels	XCL2	spatial
level1	rs891206	Blood protein levels	MED16	spatial
level1	rs986475	Blood protein levels	NCR3	spatial
level1	rs559054	Blood protein levels	CUL4A	spatial
level1	rs3132687	Blood protein levels	HLA-A	spatial
level2	rs3197999	Blood protein levels	UBA7	spatial
level2	rs3197999	Blood protein levels	AMT	spatial
level2	rs9616	Blood protein levels	ADAR	spatial
level2	rs4761234	Blood protein levels	YEATS4	spatial
level2	rs144830084	Blood protein levels	ALOX15	spatial
level2	rs1293292	Blood protein levels	CTSB	spatial
level2	rs3768844	Blood protein levels	KYNU	spatial
level2	rs2535627	Blood protein levels	ITIH4	spatial
level2	rs678	Blood protein levels	ITIH4	spatial
level2	rs2239547	Blood protein levels	ITIH4	spatial
level2	rs35017113	Blood protein levels	STK4	spatial
level2	rs607736	Blood protein levels	CCS	spatial
level2	rs2284265	Blood protein levels	YWHAB	spatial
level2	rs3766186	Blood protein levels	B3GALT6	spatial
level2	rs34593439	Blood protein levels	CTSH	spatial
level2	rs1861246	Blood protein levels	IL18RAP	spatial
level2	rs7089946	Blood protein levels	FAS	spatial
level2	rs7162172	Blood protein levels	ATP8B4	spatial
level2	rs1780617	Blood protein levels	BPI	spatial
level2	rs72802342	Blood protein levels	BCAR1	spatial
level2	rs73043857	Blood protein levels	THBS2	spatial
level2	rs9471987	Blood protein levels	PEX6	spatial
level2	rs73065472	Blood protein levels	NCR1	spatial
level2	rs11636952	Blood protein levels	CSK	spatial
level2	rs4655701	Blood protein levels	IL12RB2	spatial
level2	rs1736089	Blood protein levels	CTSB	spatial
level2	rs2516568	Blood protein levels	CENPP	spatial
level2	rs3129897	Blood protein levels	PSMB9	spatial
level2	rs3132451	Blood protein levels	APOM	spatial
level2	rs3749117	Blood protein levels	LY75	spatial
level2	rs73041845	Blood protein levels	THBS2	spatial
level2	rs2403274	Blood protein levels	TACC3	spatial
level2	rs7907770	Blood protein levels	ANXA11	spatial
level2	rs4987358	Blood protein levels	SELL	spatial
level2	rs10796927	Blood protein levels	ADAR	spatial
level2	rs2239705	Blood protein levels	ATP6V1G2	spatial
level2	rs4938330	Blood protein levels	CBL	spatial
level2	rs6543140	Blood protein levels	IL18RAP	spatial
level2	rs9462846	Blood protein levels	PEX6	spatial
level2	rs9646944	Blood protein levels	IL18RAP	spatial
level2	rs3771167	Blood protein levels	IL18RAP	spatial
level2	rs7959452	Blood protein levels	YEATS4	spatial
level2	rs2241047	Blood protein levels	IL17RA	spatial
level2	rs12470864	Blood protein levels	IL18RAP	spatial
level2	rs1882510	Blood protein levels	IL18RAP	spatial
level2	rs9013	Blood protein levels	KYNU	spatial
level2	rs3135063	Blood protein levels	HTT	spatial
level2	rs35365539	Blood protein levels	UBA7	spatial
level2	rs3947	Blood protein levels	CTSB	spatial
level2	rs12938	Blood protein levels	SELL	spatial
level2	rs2871473	Blood protein levels	IL18RAP	spatial
level2	rs2239805	Blood protein levels	PSMB9	spatial
level2	rs2255336	Blood protein levels	KLRC2	spatial
level2	rs2058622	Blood protein levels	IL18RAP	spatial
level2	rs3827278	Blood protein levels	IL17RA	spatial
level2	rs4688759	Blood protein levels	UBA7	spatial
level2	rs4851016	Blood protein levels	IL18RAP	spatial
level2	rs12712135	Blood protein levels	IL18RAP	spatial
level2	rs870825	Blood protein levels	CASP3	spatial
level2	rs9427116	Blood protein levels	ADAR	spatial
level2	rs6725806	Blood protein levels	IL18RAP	spatial
level2	rs6032067	Blood protein levels	SLPI	spatial
level2	rs10896045	Blood protein levels	KAT5	spatial
level2	rs10920578	Blood protein levels	MYBPH	spatial
level2	rs10972076	Blood protein levels	UBAP1	spatial
level2	rs10993994	Blood protein levels	NCOA4	spatial
level2	rs11086556	Blood protein levels	BPI	spatial
level2	rs6770670	Blood protein levels	UBA7	spatial
level2	rs1420106	Blood protein levels	IL18RAP	spatial
level2	rs13014644	Blood protein levels	IL18RAP	spatial
level2	rs13085791	Blood protein levels	UBA7	spatial
level2	rs13085791	Blood protein levels	AMT	spatial
level2	rs6509089	Blood protein levels	CD177	spatial
level2	rs941923	Blood protein levels	YY1	spatial
level2	rs62067239	Blood protein levels	RPTOR	spatial
level2	rs12493107	Blood protein levels	ITIH4	spatial
level2	rs12566098	Blood protein levels	IL12RB2	spatial
level2	rs1227734	Blood protein levels	PGPEP1	spatial
level2	rs12301299	Blood protein levels	RAD52	spatial
level2	rs2238647	Blood protein levels	ELL	spatial
level2	rs7615408	Blood protein levels	FANCD2	spatial
level2	rs11006489	Blood protein levels	NCOA4	spatial
level2	rs12539172	Blood protein levels	EPHB4	spatial
level2	rs77802813	Blood protein levels	DDX58	spatial
level2	rs35791293	Blood protein levels	RPL28	spatial
level2	rs903357	Blood protein levels	MYBPH	spatial
level2	rs11708955	Blood protein levels	AMT	spatial
level2	rs10215699	Blood protein levels	FIS1	spatial
level2	rs769178	Blood protein levels	ATP6V1G2	spatial
level2	rs11867412	Blood protein levels	38231	spatial
level2	rs63658260	Blood protein levels	HSP90B1	spatial
level2	rs62113716	Blood protein levels	CD177	spatial
level2	rs12897422	Blood protein levels	AP1G2	spatial
level2	rs2916193	Blood protein levels	S100A9	spatial
level2	rs1692819	Blood protein levels	CTSB	spatial
level2	rs16989724	Blood protein levels	BSG	spatial
level2	rs16989763	Blood protein levels	PI3	spatial
level2	rs1552641	Blood protein levels	CHST13	spatial
level2	rs2205895	Blood protein levels	SELL	spatial
level2	rs2223303	Blood protein levels	SELL	spatial
level2	rs1791679	Blood protein levels	CCS	spatial
level2	rs11676124	Blood protein levels	IL18RAP	spatial
level2	rs12592898	Blood protein levels	CTSH	spatial
level2	rs199883643	Blood protein levels	SEMA4D	spatial
level2	rs2001461	Blood protein levels	IL18RAP	spatial
level2	rs2019065	Blood protein levels	ITIH4	spatial
level2	rs2286798	Blood protein levels	ITIH4	spatial
level2	rs4665141	Blood protein levels	LY75	spatial
level2	rs946261	Blood protein levels	MYBPH	spatial
level2	rs2781668	Blood protein levels	ARG1	spatial
level2	rs3917775	Blood protein levels	SELL	spatial
level2	rs7627326	Blood protein levels	FANCD2	spatial
level2	rs7627326	Blood protein levels	VHL	spatial
level2	rs41372049	Blood protein levels	IL17RA	spatial
level2	rs10802708	Blood protein levels	B3GALNT2	spatial
level2	rs8073913	Blood protein levels	CHD3	spatial
level2	rs3816193	Blood protein levels	KYNU	spatial
level2	rs78530667	Blood protein levels	CD177	spatial
level2	rs78718189	Blood protein levels	CD177	spatial
level2	rs78813423	Blood protein levels	CTSH	spatial
level2	rs4727469	Blood protein levels	EPHB4	spatial
level2	rs4287822	Blood protein levels	BPI	spatial
level2	rs4778639	Blood protein levels	IL16	spatial
level2	rs478328	Blood protein levels	MUT	spatial
level2	rs4806666	Blood protein levels	RPL28	spatial
level2	rs6104052	Blood protein levels	PI3	spatial
level2	rs9272975	Blood protein levels	PSMB9	spatial
level2	rs2834167	Blood protein levels	ITSN1	spatial
level2	rs550510	Blood protein levels	CALCOCO2	spatial
level2	rs550510	Blood protein levels	ATP5G1	spatial
level2	rs884209	Blood protein levels	MYBPH	spatial
level2	rs28529403	Blood protein levels	MAPK3	spatial
level2	rs576236	Blood protein levels	EPHB4	spatial
level2	rs9858428	Blood protein levels	UBA7	spatial
level2	rs10179654	Blood protein levels	IL18RAP	spatial
level2	rs55993634	Blood protein levels	BCAR1	spatial
level2	rs5743511	Blood protein levels	BPI	spatial
level2	rs6043409	Blood protein levels	SIRPG	spatial
level2	rs60843925	Blood protein levels	ST3GAL4	spatial
level2	rs1056524	Blood protein levels	CHST13	spatial
level2	rs1061808	Blood protein levels	AGPAT1	spatial
level2	rs1061808	Blood protein levels	PSMB9	spatial
level2	rs1042779	Blood protein levels	ITIH4	spatial
level2	rs62013227	Blood protein levels	CTSH	spatial
level2	rs62069681	Blood protein levels	RPTOR	spatial
level2	rs4810485	Blood protein levels	CD40	spatial
level2	rs12131108	Blood protein levels	ADAR	spatial
level2	rs396660	Blood protein levels	HLA-F	spatial
level2	rs674313	Blood protein levels	C4B	spatial
level2	rs2153101	Blood protein levels	MYBPH	spatial
level2	rs11465729	Blood protein levels	IL18RAP	spatial
level3	rs1801274	Blood protein levels	FCGR2B	spatial
level3	rs727428	Blood protein levels	TNFSF12	spatial
level3	rs727428	Blood protein levels	CHRNB1	spatial
level3	rs759819	Blood protein levels	LILRB1	spatial
level3	rs759819	Blood protein levels	LILRA4	spatial
level3	rs267738	Blood protein levels	ARNT	spatial
level3	rs2472649	Blood protein levels	CXCL5	spatial
level3	rs11983987	Blood protein levels	MDH2	spatial
level3	rs11553699	Blood protein levels	MORN3	spatial
level3	rs2000999	Blood protein levels	HP	spatial
level3	rs3947	Blood protein levels	FAM167A	spatial
level3	rs2228145	Blood protein levels	IL6R	spatial
level3	rs144830084	Blood protein levels	ARRB2	spatial
level3	rs1293292	Blood protein levels	FAM167A	spatial
level3	rs17094448	Blood protein levels	LIN52	spatial
level3	rs4704737	Blood protein levels	HAVCR2	spatial
level3	rs2855812	Blood protein levels	FLOT1	spatial
level3	rs34042070	Blood protein levels	HP	spatial
level3	rs34907608	Blood protein levels	MPP5	spatial
level3	rs131798	Blood protein levels	CPT1B	spatial
level3	rs450373	Blood protein levels	CXCL5	spatial
level3	rs13043754	Blood protein levels	VPS16	spatial
level3	rs1861246	Blood protein levels	IL18R1	spatial
level3	rs2631738	Blood protein levels	ACOX3	spatial
level3	rs71195783	Blood protein levels	LILRB1	spatial
level3	rs16923189	Blood protein levels	PDCD1LG2	spatial
level3	rs7260184	Blood protein levels	LIN37	spatial
level3	rs71334202	Blood protein levels	CST3	spatial
level3	rs1860129	Blood protein levels	EGF	spatial
level3	rs9471987	Blood protein levels	GNMT	spatial
level3	rs8109267	Blood protein levels	LILRB1	spatial
level3	rs8109267	Blood protein levels	LILRA4	spatial
level3	rs8109873	Blood protein levels	LILRB1	spatial
level3	rs8109873	Blood protein levels	LILRA4	spatial
level3	rs1736089	Blood protein levels	FAM167A	spatial
level3	rs555835	Blood protein levels	PRPF19	spatial
level3	rs2524139	Blood protein levels	POU5F1	spatial
level3	rs3047739	Blood protein levels	ISCA2	spatial
level3	rs3129205	Blood protein levels	HSD17B8	spatial
level3	rs313829	Blood protein levels	ASL	spatial
level3	rs4880207	Blood protein levels	FUT7	spatial
level3	rs4880207	Blood protein levels	NPDC1	spatial
level3	rs2927608	Blood protein levels	LNPEP	spatial
level3	rs11702494	Blood protein levels	COL18A1	spatial
level3	rs35119871	Blood protein levels	TNFSF12	spatial
level3	rs7439493	Blood protein levels	PLA2G12A	spatial
level3	rs12379667	Blood protein levels	FUT7	spatial
level3	rs12379667	Blood protein levels	NPDC1	spatial
level3	rs1424241	Blood protein levels	HP	spatial
level3	rs2893796	Blood protein levels	PRKAB1	spatial
level3	rs1265096	Blood protein levels	POU5F1	spatial
level3	rs4782936	Blood protein levels	ATP2C2	spatial
level3	rs414846	Blood protein levels	LIPC	spatial
level3	rs2000614	Blood protein levels	PAFAH1B2	spatial
level3	rs4938353	Blood protein levels	PAFAH1B2	spatial
level3	rs12450199	Blood protein levels	GAA	spatial
level3	rs1041456	Blood protein levels	CSTB	spatial
level3	rs425535	Blood protein levels	CXCL5	spatial
level3	rs9263871	Blood protein levels	POU5F1	spatial
level3	rs7503550	Blood protein levels	PECAM1	spatial
level3	rs6589598	Blood protein levels	PAFAH1B2	spatial
level3	rs80067372	Blood protein levels	TNFSF12	spatial
level3	rs6543140	Blood protein levels	IL18R1	spatial
level3	rs3771167	Blood protein levels	IL18R1	spatial
level3	rs103294	Blood protein levels	LILRB1	spatial
level3	rs103294	Blood protein levels	LILRA4	spatial
level3	rs8051517	Blood protein levels	NFATC3	spatial
level3	rs6665610	Blood protein levels	FCGR2B	spatial
level3	rs9283893	Blood protein levels	LSM2	spatial
level3	rs2424590	Blood protein levels	CST3	spatial
level3	rs7160336	Blood protein levels	LIN52	spatial
level3	rs3132645	Blood protein levels	FLOT1	spatial
level3	rs35365539	Blood protein levels	GMPPB	spatial
level3	rs35555795	Blood protein levels	BTN3A2	spatial
level3	rs1265047	Blood protein levels	POU5F1	spatial
level3	rs1634718	Blood protein levels	FLOT1	spatial
level3	rs27303	Blood protein levels	LNPEP	spatial
level3	rs28367631	Blood protein levels	POU5F1	spatial
level3	rs2853928	Blood protein levels	POU5F1	spatial
level3	rs2871473	Blood protein levels	IL18R1	spatial
level3	rs9326248	Blood protein levels	PAFAH1B2	spatial
level3	rs2523570	Blood protein levels	POU5F1	spatial
level3	rs2523987	Blood protein levels	FLOT1	spatial
level3	rs17412403	Blood protein levels	LEPR	spatial
level3	rs17413015	Blood protein levels	FCGR2B	spatial
level3	rs2058622	Blood protein levels	IL18R1	spatial
level3	rs4129267	Blood protein levels	IL6R	spatial
level3	rs4704846	Blood protein levels	HAVCR2	spatial
level3	rs17412738	Blood protein levels	NPHP3	spatial
level3	rs13294	Blood protein levels	ARNT	spatial
level3	rs2844511	Blood protein levels	FLOT1	spatial
level3	rs2004318	Blood protein levels	LILRB1	spatial
level3	rs7184253	Blood protein levels	NFATC3	spatial
level3	rs7184253	Blood protein levels	EDC4	spatial
level3	rs6036478	Blood protein levels	CST3	spatial
level3	rs11065979	Blood protein levels	ALDH2	spatial
level3	rs112312277	Blood protein levels	RPS9	spatial
level3	rs6979218	Blood protein levels	PILRB	spatial
level3	rs73030851	Blood protein levels	GFM1	spatial
level3	rs1420106	Blood protein levels	IL18R1	spatial
level3	rs68066031	Blood protein levels	SERPINE2	spatial
level3	rs6874178	Blood protein levels	HAVCR2	spatial
level3	rs2868371	Blood protein levels	HSPB1	spatial
level3	rs78165052	Blood protein levels	CAMLG	spatial
level3	rs13962	Blood protein levels	ACKR1	spatial
level3	rs13962	Blood protein levels	FCER1A	spatial
level3	rs2017858	Blood protein levels	ATRIP	spatial
level3	rs13412535	Blood protein levels	SERPINE2	spatial
level3	rs12973760	Blood protein levels	ETHE1	spatial
level3	rs12986064	Blood protein levels	RPS9	spatial
level3	rs2281808	Blood protein levels	SIRPB1	spatial
level3	rs6457374	Blood protein levels	POU5F1	spatial
level3	rs6488561	Blood protein levels	C1R	spatial
level3	rs6510982	Blood protein levels	CFD	spatial
level3	rs12941509	Blood protein levels	TNFSF12	spatial
level3	rs12459634	Blood protein levels	LIN37	spatial
level3	rs12482088	Blood protein levels	COL18A1	spatial
level3	rs1256288	Blood protein levels	FCGR2B	spatial
level3	rs12710327	Blood protein levels	CST3	spatial
level3	rs12124234	Blood protein levels	CD48	spatial
level3	rs2281097	Blood protein levels	GGA1	spatial
level3	rs1050673	Blood protein levels	HSD17B8	spatial
level3	rs74345525	Blood protein levels	LILRB1	spatial
level3	rs12539172	Blood protein levels	PILRB	spatial
level3	rs38033	Blood protein levels	LNPEP	spatial
level3	rs7149221	Blood protein levels	NUMB	spatial
level3	rs1065666	Blood protein levels	EME2	spatial
level3	rs56212061	Blood protein levels	GATAD2A	spatial
level3	rs640396	Blood protein levels	KIR2DL4	spatial
level3	rs62113716	Blood protein levels	XRCC1	spatial
level3	rs72633697	Blood protein levels	FCGR2B	spatial
level3	rs1552074	Blood protein levels	MAPKAPK3	spatial
level3	rs12919956	Blood protein levels	PRKCB	spatial
level3	rs6058523	Blood protein levels	HCK	spatial
level3	rs2890364	Blood protein levels	GDI2	spatial
level3	rs1011063	Blood protein levels	GLYCTK	spatial
level3	rs775249	Blood protein levels	PIP4K2C	spatial
level3	rs4814391	Blood protein levels	SIRPB1	spatial
level3	rs1692819	Blood protein levels	FAM167A	spatial
level3	rs16989724	Blood protein levels	CDC34	spatial
level3	rs1715460	Blood protein levels	CD3E	spatial
level3	rs151288400	Blood protein levels	PILRB	spatial
level3	rs1642762	Blood protein levels	TNFSF12	spatial
level3	rs1642762	Blood protein levels	CHRNB1	spatial
level3	rs1645784	Blood protein levels	LILRB1	spatial
level3	rs2114511	Blood protein levels	LILRB1	spatial
level3	rs11588551	Blood protein levels	PLOD1	spatial
level3	rs11588551	Blood protein levels	MFN2	spatial
level3	rs549596	Blood protein levels	MTHFR	spatial
level3	rs17208187	Blood protein levels	NDUFA2	spatial
level3	rs12602950	Blood protein levels	JUP	spatial
level3	rs2245801	Blood protein levels	SNCA	spatial
level3	rs2269615	Blood protein levels	PIGC	spatial
level3	rs1035029	Blood protein levels	C5	spatial
level3	rs78183295	Blood protein levels	FLT4	spatial
level3	rs198389	Blood protein levels	MTHFR	spatial
level3	rs2001461	Blood protein levels	IL18R1	spatial
level3	rs2007272	Blood protein levels	IL24	spatial
level3	rs2016575	Blood protein levels	GLYCTK	spatial
level3	rs11790360	Blood protein levels	FUT7	spatial
level3	rs11790360	Blood protein levels	NPDC1	spatial
level3	rs2279561	Blood protein levels	GFM1	spatial
level3	rs2347784	Blood protein levels	KDELR2	spatial
level3	rs175484	Blood protein levels	EIF2B2	spatial
level3	rs11694743	Blood protein levels	BIN1	spatial
level3	rs4845360	Blood protein levels	S100A13	spatial
level3	rs1372518	Blood protein levels	SNCA	spatial
level3	rs7940310	Blood protein levels	PAFAH1B2	spatial
level3	rs60864581	Blood protein levels	STX8	spatial
level3	rs72930400	Blood protein levels	IMMT	spatial
level3	rs72930400	Blood protein levels	CHMP3	spatial
level3	rs116947359	Blood protein levels	ARSA	spatial
level3	rs116947359	Blood protein levels	CPT1B	spatial
level3	rs3917775	Blood protein levels	SELP	spatial
level3	rs76357893	Blood protein levels	SIRPB1	spatial
level3	rs763665	Blood protein levels	HP	spatial
level3	rs2737002	Blood protein levels	SNCA	spatial
level3	rs3848788	Blood protein levels	SIRPB1	spatial
level3	rs10033900	Blood protein levels	PLA2G12A	spatial
level3	rs861442	Blood protein levels	SERPINE2	spatial
level3	rs863957	Blood protein levels	SERPINE2	spatial
level3	rs6010042	Blood protein levels	ARSA	spatial
level3	rs4802890	Blood protein levels	ECH1	spatial
level3	rs1056441	Blood protein levels	RTEL1	spatial
level3	rs729460	Blood protein levels	B4GALT7	spatial
level3	rs288336	Blood protein levels	DNAJC10	spatial
level3	rs486119	Blood protein levels	VPS26B	spatial
level3	rs1617214	Blood protein levels	CFD	spatial
level3	rs891206	Blood protein levels	CFD	spatial
level3	rs10956431	Blood protein levels	NBN	spatial
level3	rs5756729	Blood protein levels	GGA1	spatial
level3	rs57731447	Blood protein levels	LIN52	spatial
level3	rs6043409	Blood protein levels	SIRPB1	spatial
level3	rs60697456	Blood protein levels	NFATC3	spatial
level3	rs61416196	Blood protein levels	TNFSF12	spatial
level3	rs61416196	Blood protein levels	CHRNB1	spatial
level3	rs61739176	Blood protein levels	LILRB1	spatial
level3	rs61739251	Blood protein levels	LILRB1	spatial
level3	rs10425544	Blood protein levels	CFD	spatial
level3	rs35285321	Blood protein levels	CSTB	spatial
level3	rs12133641	Blood protein levels	IL6R	spatial
level3	rs113569731	Blood protein levels	SCAP	spatial
level3	rs75423501	Blood protein levels	SCAP	spatial
level3	rs2153101	Blood protein levels	ADORA1	spatial
level4	rs3197999	Blood protein levels	APEH	spatial
level4	rs13101828	Blood protein levels	IDUA	spatial
level4	rs8176746	Blood protein levels	SURF6	spatial
level4	rs8176749	Blood protein levels	SURF6	spatial
level4	rs10901252	Blood protein levels	SURF6	spatial
level4	rs8176743	Blood protein levels	SURF6	spatial
level4	rs8176747	Blood protein levels	SURF6	spatial
level4	rs17726276	Blood protein levels	EGLN2	spatial
level4	rs867186	Blood protein levels	GGT7	spatial
level4	rs672058	Blood protein levels	PCSK7	spatial
level4	rs7212510	Blood protein levels	DTNB	spatial
level4	rs693698	Blood protein levels	BSCL2	spatial
level4	rs1800470	Blood protein levels	BCKDHA	spatial
level4	rs9435144	Blood protein levels	H6PD	spatial
level4	rs2276543	Blood protein levels	LAMC1	spatial
level4	rs2855812	Blood protein levels	C2	spatial
level4	rs34805060	Blood protein levels	PPT1	spatial
level4	rs4660387	Blood protein levels	PPT1	spatial
level4	rs2284265	Blood protein levels	PABPC1L	spatial
level4	rs131798	Blood protein levels	TYMP	spatial
level4	rs2604877	Blood protein levels	EGLN2	spatial
level4	rs2604877	Blood protein levels	SNRPA	spatial
level4	rs756519	Blood protein levels	PSMB1	spatial
level4	rs11103604	Blood protein levels	FCN1	spatial
level4	rs17689879	Blood protein levels	SMAD5	spatial
level4	rs35154032	Blood protein levels	PLXNA1	spatial
level4	rs62055780	Blood protein levels	LGALS9	spatial
level4	rs28461437	Blood protein levels	TMEM8A	spatial
level4	rs17288108	Blood protein levels	SNRPF	spatial
level4	rs2524139	Blood protein levels	C2	spatial
level4	rs2532497	Blood protein levels	ZNF384	spatial
level4	rs150452493	Blood protein levels	NLGN2	spatial
level4	rs3047739	Blood protein levels	NPC2	spatial
level4	rs3093692	Blood protein levels	TMEM97	spatial
level4	rs3129897	Blood protein levels	C2	spatial
level4	rs3134900	Blood protein levels	C2	spatial
level4	rs891762	Blood protein levels	PLXNA1	spatial
level4	rs12589690	Blood protein levels	PSMC6	spatial
level4	rs28767468	Blood protein levels	RAPGEF1	spatial
level4	rs3758349	Blood protein levels	SURF6	spatial
level4	rs3789204	Blood protein levels	TREM1	spatial
level4	rs400345	Blood protein levels	GINS3	spatial
level4	rs1800759	Blood protein levels	ADH5	spatial
level4	rs35729384	Blood protein levels	DYNLL2	spatial
level4	rs2072117	Blood protein levels	RAPGEF3	spatial
level4	rs2541638	Blood protein levels	HBZ	spatial
level4	rs61381915	Blood protein levels	RNF111	spatial
level4	rs35620248	Blood protein levels	APEH	spatial
level4	rs3741148	Blood protein levels	RELT	spatial
level4	rs2287327	Blood protein levels	NAGK	spatial
level4	rs2893796	Blood protein levels	POLR3B	spatial
level4	rs7907770	Blood protein levels	TSPAN14	spatial
level4	rs2146498	Blood protein levels	RIN3	spatial
level4	rs11229080	Blood protein levels	SERPING1	spatial
level4	rs7102271	Blood protein levels	SERPING1	spatial
level4	rs6556937	Blood protein levels	CAST	spatial
level4	rs6662572	Blood protein levels	PRDX1	spatial
level4	rs3743392	Blood protein levels	MFGE8	spatial
level4	rs2239908	Blood protein levels	TMEM97	spatial
level4	rs10858300	Blood protein levels	FCN1	spatial
level4	rs1804527	Blood protein levels	ZYX	spatial
level4	rs2230694	Blood protein levels	EGLN2	spatial
level4	rs2230694	Blood protein levels	SNRPA	spatial
level4	rs2233159	Blood protein levels	EGLN2	spatial
level4	rs2233159	Blood protein levels	SNRPA	spatial
level4	rs9901901	Blood protein levels	TMEM97	spatial
level4	rs2607426	Blood protein levels	EGLN2	spatial
level4	rs2607426	Blood protein levels	SNRPA	spatial
level4	rs2233154	Blood protein levels	EGLN2	spatial
level4	rs2233154	Blood protein levels	SNRPA	spatial
level4	rs3118663	Blood protein levels	SURF6	spatial
level4	rs3134942	Blood protein levels	PBX2	spatial
level4	rs409558	Blood protein levels	C6orf48	spatial
level4	rs4725617	Blood protein levels	ZYX	spatial
level4	rs1265047	Blood protein levels	DDX39B	spatial
level4	rs1336900	Blood protein levels	HORMAD1	spatial
level4	rs2534674	Blood protein levels	DDX39B	spatial
level4	rs2853928	Blood protein levels	C2	spatial
level4	rs2989736	Blood protein levels	FCN1	spatial
level4	rs9326248	Blood protein levels	PCSK7	spatial
level4	rs2280774	Blood protein levels	PBX2	spatial
level4	rs2523710	Blood protein levels	DDX39B	spatial
level4	rs149313	Blood protein levels	CAST	spatial
level4	rs1789	Blood protein levels	CC2D2A	spatial
level4	rs550513	Blood protein levels	NELFE	spatial
level4	rs387608	Blood protein levels	PBX2	spatial
level4	rs387608	Blood protein levels	NELFE	spatial
level4	rs41264869	Blood protein levels	TMEM81	spatial
level4	rs484915	Blood protein levels	MMP1	spatial
level4	rs17741049	Blood protein levels	CA13	spatial
level4	rs11260013	Blood protein levels	FCER2	spatial
level4	rs11603020	Blood protein levels	SERPING1	spatial
level4	rs11715835	Blood protein levels	WDR6	spatial
level4	rs1455434	Blood protein levels	EGLN2	spatial
level4	rs1455434	Blood protein levels	SNRPA	spatial
level4	rs26496	Blood protein levels	CAST	spatial
level4	rs3094005	Blood protein levels	C2	spatial
level4	rs2075801	Blood protein levels	C6orf48	spatial
level4	rs6714900	Blood protein levels	NAGK	spatial
level4	rs6842047	Blood protein levels	TLR3	spatial
level4	rs7083	Blood protein levels	PCSK7	spatial
level4	rs7097780	Blood protein levels	IL15RA	spatial
level4	rs5850	Blood protein levels	NUPL2	spatial
level4	rs6136	Blood protein levels	F5	spatial
level4	rs10117466	Blood protein levels	FCN1	spatial
level4	rs10887868	Blood protein levels	TSPAN14	spatial
level4	rs10920578	Blood protein levels	CHI3L1	spatial
level4	rs1097234	Blood protein levels	GPX7	spatial
level4	rs11064321	Blood protein levels	ZNF384	spatial
level4	rs11080055	Blood protein levels	TMEM97	spatial
level4	rs11103602	Blood protein levels	FCN1	spatial
level4	rs111931834	Blood protein levels	ACP5	spatial
level4	rs11229075	Blood protein levels	SERPING1	spatial
level4	rs113893384	Blood protein levels	FCER2	spatial
level4	rs113216780	Blood protein levels	LGALS9	spatial
level4	rs8177683	Blood protein levels	IL15RA	spatial
level4	rs1168128	Blood protein levels	USP1	spatial
level4	rs10424332	Blood protein levels	ACP5	spatial
level4	rs139855605	Blood protein levels	H6PD	spatial
level4	rs2017858	Blood protein levels	NME6	spatial
level4	rs13469	Blood protein levels	TMEM97	spatial
level4	rs12973524	Blood protein levels	FCER2	spatial
level4	rs13159365	Blood protein levels	SMAD5	spatial
level4	rs858240	Blood protein levels	NUPL2	spatial
level4	rs6457374	Blood protein levels	C2	spatial
level4	rs6480771	Blood protein levels	VDAC2	spatial
level4	rs6505079	Blood protein levels	TMEM97	spatial
level4	rs12964	Blood protein levels	ZNF384	spatial
level4	rs2350578	Blood protein levels	ASPH	spatial
level4	rs1800469	Blood protein levels	BCKDHA	spatial
level4	rs12459634	Blood protein levels	COX6B1	spatial
level4	rs12465802	Blood protein levels	MCM6	spatial
level4	rs11657394	Blood protein levels	SERPINF2	spatial
level4	rs11680831	Blood protein levels	NAGK	spatial
level4	rs28458177	Blood protein levels	NUPL2	spatial
level4	rs144376466	Blood protein levels	MRTO4	spatial
level4	rs2453849	Blood protein levels	IGFBP3	spatial
level4	rs7615408	Blood protein levels	BRK1	spatial
level4	rs7149221	Blood protein levels	RDH11	spatial
level4	rs7149221	Blood protein levels	PIGH	spatial
level4	rs2303009	Blood protein levels	MAPK9	spatial
level4	rs62232665	Blood protein levels	MYH9	spatial
level4	rs73525772	Blood protein levels	COLGALT1	spatial
level4	rs903357	Blood protein levels	CHI3L1	spatial
level4	rs2277989	Blood protein levels	FCER2	spatial
level4	rs1453873	Blood protein levels	ADH5	spatial
level4	rs12073436	Blood protein levels	C1QA	spatial
level4	rs6437234	Blood protein levels	PASK	spatial
level4	rs76957023	Blood protein levels	WDR18	spatial
level4	rs10260339	Blood protein levels	ASNS	spatial
level4	rs55945853	Blood protein levels	ACTN4	spatial
level4	rs147640352	Blood protein levels	ITPR3	spatial
level4	rs284663	Blood protein levels	BCKDHA	spatial
level4	rs1695	Blood protein levels	AIP	spatial
level4	rs1738434	Blood protein levels	PBX2	spatial
level4	rs151288400	Blood protein levels	STAG3	spatial
level4	rs2027993	Blood protein levels	TMEM97	spatial
level4	rs2073867	Blood protein levels	TMEM97	spatial
level4	rs2205895	Blood protein levels	F5	spatial
level4	rs2223303	Blood protein levels	F5	spatial
level4	rs1799810	Blood protein levels	ERCC3	spatial
level4	rs17208187	Blood protein levels	ZMAT2	spatial
level4	rs17208187	Blood protein levels	CD14	spatial
level4	rs10849478	Blood protein levels	ZNF384	spatial
level4	rs4988235	Blood protein levels	MCM6	spatial
level4	rs2069901	Blood protein levels	ERCC3	spatial
level4	rs181209	Blood protein levels	CLN3	spatial
level4	rs181209	Blood protein levels	ATXN2L	spatial
level4	rs1961839	Blood protein levels	MFGE8	spatial
level4	rs241775	Blood protein levels	TMEM97	spatial
level4	rs4690326	Blood protein levels	IDUA	spatial
level4	rs291447	Blood protein levels	HIBCH	spatial
level4	rs13259464	Blood protein levels	CA13	spatial
level4	rs756463	Blood protein levels	SMAD5	spatial
level4	rs12952884	Blood protein levels	UTP18	spatial
level4	rs12952884	Blood protein levels	NME2	spatial
level4	rs9296004	Blood protein levels	C6orf48	spatial
level4	rs7940310	Blood protein levels	PCSK7	spatial
level4	rs2006227	Blood protein levels	GGT1	spatial
level4	rs840390	Blood protein levels	AMACR	spatial
level4	rs946155	Blood protein levels	GPX7	spatial
level4	rs946261	Blood protein levels	CHI3L1	spatial
level4	rs9624216	Blood protein levels	IGLL1	spatial
level4	rs967645	Blood protein levels	TMEM97	spatial
level4	rs116947359	Blood protein levels	TYMP	spatial
level4	rs7750963	Blood protein levels	C2	spatial
level4	rs3917775	Blood protein levels	F5	spatial
level4	rs7606102	Blood protein levels	NAGK	spatial
level4	rs423135	Blood protein levels	SPIRE2	spatial
level4	rs4129858	Blood protein levels	LAMC1	spatial
level4	rs2453868	Blood protein levels	CA13	spatial
level4	rs3822020	Blood protein levels	IDUA	spatial
level4	rs8177654	Blood protein levels	IL15RA	spatial
level4	rs7952686	Blood protein levels	RELT	spatial
level4	rs79061565	Blood protein levels	ACP5	spatial
level4	rs35561078	Blood protein levels	NBEA	spatial
level4	rs7086174	Blood protein levels	IL15RA	spatial
level4	rs1558251	Blood protein levels	JMJD6	spatial
level4	rs4421280	Blood protein levels	ZYX	spatial
level4	rs8067462	Blood protein levels	SMCR8	spatial
level4	rs4690203	Blood protein levels	IDUA	spatial
level4	rs469735	Blood protein levels	CAST	spatial
level4	rs884209	Blood protein levels	CHI3L1	spatial
level4	rs9268896	Blood protein levels	C2	spatial
level4	rs8176693	Blood protein levels	SURF6	spatial
level4	rs2275436	Blood protein levels	SERINC2	spatial
level4	rs6707271	Blood protein levels	RPIA	spatial
level4	rs2247570	Blood protein levels	HAL	spatial
level4	rs9900613	Blood protein levels	JMJD6	spatial
level4	rs10250602	Blood protein levels	NUPL2	spatial
level4	rs10262243	Blood protein levels	NUPL2	spatial
level4	rs6065904	Blood protein levels	HM13	spatial
level4	rs1061808	Blood protein levels	PBX2	spatial
level4	rs1061808	Blood protein levels	ATF6B	spatial
level4	rs1042663	Blood protein levels	NELFE	spatial
level4	rs2279699	Blood protein levels	EGLN2	spatial
level4	rs2279699	Blood protein levels	SNRPA	spatial
level4	rs144360625	Blood protein levels	DDX39B	spatial
level4	rs2242653	Blood protein levels	C6orf48	spatial
level4	rs17474001	Blood protein levels	SURF6	spatial
level4	rs2153101	Blood protein levels	CHI3L1	spatial
level4	rs3124761	Blood protein levels	SURF6	spatial
level4	rs3758348	Blood protein levels	SURF6	spatial
level0	rs41264352	Bullous pemphigoid	NOTCH4	spatial
level0	rs41264352	Bullous pemphigoid	HLA-DQB2	spatial
level0	rs41264352	Bullous pemphigoid	HLA-DQB1	spatial
level0	rs41264352	Bullous pemphigoid	HLA-DQA1	spatial
level0	rs112621731	Bullous pemphigoid	HLA-DRB9	spatial
level0	rs112621731	Bullous pemphigoid	HLA-DRB5	spatial
level0	rs6941112	Bullous pemphigoid	BAG6	spatial
level0	rs6941112	Bullous pemphigoid	HLA-DQB2	spatial
level0	rs6941112	Bullous pemphigoid	PRRC2A	spatial
level0	rs62398467	Bullous pemphigoid	TAP2	spatial
level1	rs12909047	Caffeine metabolism (plasma 1,3-dimethylxanthine (theophylline) level)	MPI	spatial
level1	rs35107470	Caffeine metabolism (plasma 1,3-dimethylxanthine (theophylline) level)	MPI	spatial
level1	rs2470893	Caffeine metabolism (plasma 1,3-dimethylxanthine (theophylline) level)	MPI	spatial
level1	rs2472297	Caffeine metabolism (plasma 1,3-dimethylxanthine (theophylline) level)	MPI	spatial
level1	rs12909047	Caffeine metabolism (plasma 1,3,7-trimethylxanthine (caffeine) level)	MPI	spatial
level1	rs35107470	Caffeine metabolism (plasma 1,3,7-trimethylxanthine (caffeine) level)	MPI	spatial
level1	rs2470893	Caffeine metabolism (plasma 1,3,7-trimethylxanthine (caffeine) level)	MPI	spatial
level1	rs2472297	Caffeine metabolism (plasma 1,3,7-trimethylxanthine (caffeine) level)	MPI	spatial
level0	rs9272143	Cervical cancer	HLA-DQB2	spatial
level0	rs9272143	Cervical cancer	HLA-DRB5	spatial
level0	rs9272143	Cervical cancer	HLA-DRB1	spatial
level0	rs9272143	Cervical cancer	HLA-DRB6	spatial
level0	rs3117027	Cervical cancer	HLA-DPB2	spatial
level0	rs2530710	Cervical cancer	XXbac-BPG181B23.7	spatial
level0	rs2530710	Cervical cancer	HLA-DQB2	spatial
level0	rs872956	Cervical cancer	HLA-DPB2	spatial
level0	rs3132461	Cervical cancer	MICB	spatial
level0	rs2239704	Cervical cancer	CCHCR1	spatial
level0	rs2239704	Cervical cancer	XXbac-BPG181B23.7	spatial
level0	rs3130218	Cervical cancer	HLA-DPB2	spatial
level0	rs2242660	Cervical cancer	PRRC2A	spatial
level0	rs3131631	Cervical cancer	MICB	spatial
level0	rs3131631	Cervical cancer	HLA-B	spatial
level0	rs9276435	Cervical cancer	HLA-DRB5	spatial
level0	rs2523496	Cervical cancer	XXbac-BPG181B23.7	spatial
level0	rs2523496	Cervical cancer	HLA-S	spatial
level0	rs2523496	Cervical cancer	MICA	spatial
level0	rs9272050	Cervical cancer	HLA-DQA2	spatial
level0	rs9272050	Cervical cancer	HLA-DRB9	spatial
level0	rs9272050	Cervical cancer	HLA-DRB5	spatial
level0	rs9272050	Cervical cancer	HLA-DRB6	spatial
level0	rs114115115	Cervical cancer	CCHCR1	spatial
level0	rs4329147	Childhood ear infection	HLA-DQB2	spatial
level0	rs4329147	Childhood ear infection	TNXB	spatial
level0	rs4329147	Childhood ear infection	HLA-DRB9	spatial
level0	rs4329147	Childhood ear infection	HLA-DRB5	spatial
level0	rs4329147	Childhood ear infection	HLA-DQA1	spatial
level0	rs4329147	Childhood ear infection	HLA-DRB1	spatial
level0	rs3130436	Childhood ear infection	CCHCR1	spatial
level0	rs3130436	Childhood ear infection	PSORS1C3	spatial
level0	rs3130436	Childhood ear infection	HCG27	spatial
level0	rs3130436	Childhood ear infection	HLA-B	spatial
level0	rs9268155	Childhood ear infection	HLA-DQA2	spatial
level0	rs9268155	Childhood ear infection	HLA-DQB2	spatial
level0	rs9268155	Childhood ear infection	HLA-DRB5	spatial
level0	rs9268155	Childhood ear infection	HLA-DRB1	spatial
level0	rs1055559	Childhood ear infection	HLA-DQA2	spatial
level0	rs1055559	Childhood ear infection	HLA-DRB9	spatial
level0	rs1055559	Childhood ear infection	HLA-DRB5	spatial
level0	rs1055559	Childhood ear infection	HLA-DQB1	spatial
level0	rs1055559	Childhood ear infection	HLA-DPB2	spatial
level0	rs2596450	Childhood ear infection	XXbac-BPG181B23.7	spatial
level0	rs3104402	Childhood ear infection	HLA-DQA2	spatial
level0	rs3104402	Childhood ear infection	HLA-DQB2	spatial
level0	rs3104402	Childhood ear infection	HLA-DRB9	spatial
level0	rs3104402	Childhood ear infection	HLA-DRB5	spatial
level0	rs3104402	Childhood ear infection	HLA-DRB6	spatial
level0	rs3129868	Childhood ear infection	HLA-DQB2	spatial
level0	rs3129868	Childhood ear infection	HLA-DRB9	spatial
level0	rs3129868	Childhood ear infection	HLA-DQA1	spatial
level0	rs3130600	Childhood ear infection	HLA-DQA2	spatial
level0	rs3130600	Childhood ear infection	HLA-DQB2	spatial
level0	rs3130600	Childhood ear infection	HLA-DRB9	spatial
level0	rs3130600	Childhood ear infection	HLA-DPB2	spatial
level0	rs3130600	Childhood ear infection	HLA-DRB6	spatial
level0	rs140735577	Childhood ear infection	RAVER1	spatial
level0	rs140735577	Childhood ear infection	TYK2	spatial
level0	rs140735577	Childhood ear infection	ICAM1	spatial
level0	rs140735577	Childhood ear infection	ICAM5	spatial
level0	rs4642516	Childhood steroid-sensitive nephrotic syndrome	HLA-DQB2	spatial
level0	rs4642516	Childhood steroid-sensitive nephrotic syndrome	HLA-DRB9	spatial
level0	rs4642516	Childhood steroid-sensitive nephrotic syndrome	HLA-DQB1	spatial
level0	rs4642516	Childhood steroid-sensitive nephrotic syndrome	HLA-DQA1	spatial
level0	rs4642516	Childhood steroid-sensitive nephrotic syndrome	HLA-DRB1	spatial
level0	rs4642516	Childhood steroid-sensitive nephrotic syndrome	HLA-DRB6	spatial
level0	rs28366266	Childhood steroid-sensitive nephrotic syndrome	HLA-B	spatial
level0	rs28366266	Childhood steroid-sensitive nephrotic syndrome	HLA-DQB2	spatial
level0	rs28366266	Childhood steroid-sensitive nephrotic syndrome	HLA-DRB9	spatial
level0	rs28366266	Childhood steroid-sensitive nephrotic syndrome	HLA-DQB1	spatial
level0	rs28366266	Childhood steroid-sensitive nephrotic syndrome	HLA-DQA1	spatial
level0	rs28366266	Childhood steroid-sensitive nephrotic syndrome	HLA-DRB1	spatial
level0	rs28366266	Childhood steroid-sensitive nephrotic syndrome	HLA-DRB6	spatial
level0	rs9348883	Childhood steroid-sensitive nephrotic syndrome	HLA-DQA2	spatial
level0	rs9348883	Childhood steroid-sensitive nephrotic syndrome	HLA-B	spatial
level0	rs9348883	Childhood steroid-sensitive nephrotic syndrome	HLA-DRB1	spatial
level0	rs2076523	Childhood steroid-sensitive nephrotic syndrome	HLA-DQA2	spatial
level0	rs2076523	Childhood steroid-sensitive nephrotic syndrome	HLA-DQB2	spatial
level0	rs2076523	Childhood steroid-sensitive nephrotic syndrome	HLA-DRB9	spatial
level0	rs2076523	Childhood steroid-sensitive nephrotic syndrome	HLA-DQB1	spatial
level0	rs2076523	Childhood steroid-sensitive nephrotic syndrome	HLA-DQA1	spatial
level0	rs2076523	Childhood steroid-sensitive nephrotic syndrome	HLA-DRB1	spatial
level0	rs28383254	Childhood steroid-sensitive nephrotic syndrome	HLA-DQA2	spatial
level0	rs28383254	Childhood steroid-sensitive nephrotic syndrome	HLA-DRB9	spatial
level0	rs28383254	Childhood steroid-sensitive nephrotic syndrome	HLA-DQB1	spatial
level0	rs28383254	Childhood steroid-sensitive nephrotic syndrome	HLA-DQA1	spatial
level0	rs28383254	Childhood steroid-sensitive nephrotic syndrome	HLA-DRB1	spatial
level0	rs28383254	Childhood steroid-sensitive nephrotic syndrome	HLA-DRB6	spatial
level0	rs9273542	Childhood steroid-sensitive nephrotic syndrome	HLA-DQB2	spatial
level0	rs9273542	Childhood steroid-sensitive nephrotic syndrome	HLA-DRB9	spatial
level0	rs9273542	Childhood steroid-sensitive nephrotic syndrome	HLA-DRB5	spatial
level0	rs9273542	Childhood steroid-sensitive nephrotic syndrome	HLA-DQB1	spatial
level0	rs9273542	Childhood steroid-sensitive nephrotic syndrome	HLA-DQA1	spatial
level0	rs9273542	Childhood steroid-sensitive nephrotic syndrome	HLA-DRB6	spatial
level0	rs9273542	Childhood steroid-sensitive nephrotic syndrome	HLA-DQB1-AS1	spatial
level0	rs652888	Chronic hepatitis B infection	SKIV2L	spatial
level0	rs422951	Chronic hepatitis B infection	AGER	spatial
level0	rs422951	Chronic hepatitis B infection	HLA-DRB5	spatial
level0	rs422951	Chronic hepatitis B infection	HLA-DQA1	spatial
level0	rs9277535	Chronic hepatitis B infection	HLA-DPB2	spatial
level0	rs2856718	Chronic hepatitis B infection	HLA-DQA2	spatial
level0	rs2856718	Chronic hepatitis B infection	HLA-DQB2	spatial
level0	rs2856718	Chronic hepatitis B infection	HLA-DRB9	spatial
level0	rs2856718	Chronic hepatitis B infection	HLA-DQB1	spatial
level0	rs2856718	Chronic hepatitis B infection	HLA-DQA1	spatial
level0	rs2856718	Chronic hepatitis B infection	HLA-DRB1	spatial
level0	rs2856718	Chronic hepatitis B infection	HLA-DOB	spatial
level0	rs2856718	Chronic hepatitis B infection	HLA-DRB6	spatial
level0	rs3077	Chronic hepatitis B infection	HLA-DPB2	spatial
level0	rs3077	Chronic hepatitis B infection	TAPBP	spatial
level0	rs7453920	Chronic hepatitis B infection	HLA-DQA2	spatial
level0	rs7453920	Chronic hepatitis B infection	NOTCH4	spatial
level0	rs7453920	Chronic hepatitis B infection	HLA-DQB2	spatial
level0	rs7453920	Chronic hepatitis B infection	HLA-DOB	spatial
level0	rs7453920	Chronic hepatitis B infection	TAP2	spatial
level0	rs3130542	Chronic hepatitis B infection	TCF19	spatial
level0	rs3130542	Chronic hepatitis B infection	HLA-C	spatial
level0	rs3130542	Chronic hepatitis B infection	HLA-B	spatial
level0	rs12614	Chronic hepatitis B infection	NOTCH4	spatial
level0	rs12614	Chronic hepatitis B infection	SKIV2L	spatial
level0	rs2853953	Chronic hepatitis B infection	CCHCR1	spatial
level0	rs2853953	Chronic hepatitis B infection	XXbac-BPG181B23.7	spatial
level0	rs2853953	Chronic hepatitis B infection	HLA-C	spatial
level0	rs2853953	Chronic hepatitis B infection	MICB	spatial
level0	rs2853953	Chronic hepatitis B infection	HLA-B	spatial
level0	rs1419881	Chronic hepatitis B infection	CCHCR1	spatial
level0	rs1419881	Chronic hepatitis B infection	VARS2	spatial
level0	rs1419881	Chronic hepatitis B infection	XXbac-BPG299F13.17	spatial
level0	rs1419881	Chronic hepatitis B infection	HLA-B	spatial
level0	rs9276370	Chronic hepatitis B infection	HLA-DQA2	spatial
level0	rs9276370	Chronic hepatitis B infection	NOTCH4	spatial
level0	rs9276370	Chronic hepatitis B infection	HLA-DQB2	spatial
level0	rs9276370	Chronic hepatitis B infection	HLA-DRB1	spatial
level0	rs9276370	Chronic hepatitis B infection	HLA-DOB	spatial
level0	rs9276370	Chronic hepatitis B infection	HLA-DRB6	spatial
level0	rs9276370	Chronic hepatitis B infection	TAP2	spatial
level0	rs7756516	Chronic hepatitis B infection	NOTCH4	spatial
level0	rs7756516	Chronic hepatitis B infection	HLA-DRB1	spatial
level0	rs7756516	Chronic hepatitis B infection	HLA-DOB	spatial
level0	rs7756516	Chronic hepatitis B infection	TAP2	spatial
level0	rs7770370	Chronic hepatitis B infection	HLA-DPB2	spatial
level0	rs28747027	Chronic hepatitis B infection	NOTCH4	spatial
level0	rs28747027	Chronic hepatitis B infection	HLA-DQB2	spatial
level0	rs28747027	Chronic hepatitis B infection	HLA-DQB1	spatial
level0	rs28747027	Chronic hepatitis B infection	HLA-DQA1	spatial
level4	rs8034191	Chronic obstructive pulmonary disease	PSMA4	spatial
level4	rs7937	Chronic obstructive pulmonary disease	EGLN2	spatial
level4	rs11858836	Chronic obstructive pulmonary disease	PSMA4	spatial
level4	rs12914385	Chronic obstructive pulmonary disease	PSMA4	spatial
level4	rs9399401	Chronic obstructive pulmonary disease	VTA1	spatial
level4	rs55676755	Chronic obstructive pulmonary disease	PSMA4	spatial
level4	rs34727469	Chronic obstructive pulmonary disease	PCGF2	spatial
level4	rs1902661	Chronic obstructive pulmonary disease	TSPAN14	spatial
level4	rs28534575	Chronic obstructive pulmonary disease	PSMA4	spatial
level4	rs8042238	Chronic obstructive pulmonary disease	PSMA4	spatial
level4	rs17707300	Chronic obstructive pulmonary disease	CLN3	spatial
level4	rs17707300	Chronic obstructive pulmonary disease	ATXN2L	spatial
level4	rs17486278	Chronic obstructive pulmonary disease	PSMA4	spatial
level4	rs12459249	Chronic obstructive pulmonary disease	EGLN2	spatial
level4	rs503464	Chronic obstructive pulmonary disease	PSMA4	spatial
level4	rs2288450	Chronic obstructive pulmonary disease	EGLN2	spatial
level4	rs3101017	Chronic obstructive pulmonary disease	C2	spatial
level4	rs7775397	Chronic obstructive pulmonary disease	C2	spatial
level4	rs11155242	Chronic obstructive pulmonary disease	VTA1	spatial
level4	rs3885951	Chronic obstructive pulmonary disease	PSMA4	spatial
level4	rs16969968	Chronic obstructive pulmonary disease	PSMA4	spatial
level0	rs9266629	Chronic obstructive pulmonary disease-related biomarkers	XXbac-BPG299F13.17	spatial
level0	rs9266629	Chronic obstructive pulmonary disease-related biomarkers	XXbac-BPG181B23.7	spatial
level0	rs9266629	Chronic obstructive pulmonary disease-related biomarkers	MIR6891	spatial
level0	rs728616	Chronic obstructive pulmonary disease-related biomarkers	PLAC9	spatial
level0	rs12220777	Chronic obstructive pulmonary disease-related biomarkers	TMEM254-AS1	spatial
level0	rs1265093	Chronic obstructive pulmonary disease-related biomarkers	CCHCR1	spatial
level0	rs1265093	Chronic obstructive pulmonary disease-related biomarkers	XXbac-BPG299F13.17	spatial
level0	rs1265093	Chronic obstructive pulmonary disease-related biomarkers	XXbac-BPG181B23.7	spatial
level0	rs1265093	Chronic obstructive pulmonary disease-related biomarkers	HLA-C	spatial
level0	rs3130559	Chronic obstructive pulmonary disease-related biomarkers	PSORS1C3	spatial
level0	rs3130559	Chronic obstructive pulmonary disease-related biomarkers	XXbac-BPG299F13.17	spatial
level0	rs3130559	Chronic obstructive pulmonary disease-related biomarkers	HCG27	spatial
level0	rs3130559	Chronic obstructive pulmonary disease-related biomarkers	HLA-C	spatial
level0	rs2074488	Chronic obstructive pulmonary disease-related biomarkers	PSORS1C3	spatial
level0	rs2074488	Chronic obstructive pulmonary disease-related biomarkers	HLA-C	spatial
level0	rs2074488	Chronic obstructive pulmonary disease-related biomarkers	HLA-S	spatial
level0	rs6503905	Circulating myeloperoxidase levels (plasma)	RAD51C	spatial
level0	rs6503905	Circulating myeloperoxidase levels (plasma)	TRIM37	spatial
level0	rs12940923	Circulating myeloperoxidase levels (plasma)	TRIM37	spatial
level0	rs12049351	Circulating myeloperoxidase levels (plasma)	NUP133	spatial
level0	rs2071278	Complement C3 and C4 levels	CCHCR1	spatial
level0	rs3763317	Complement C3 and C4 levels	HLA-DQA2	spatial
level0	rs3763317	Complement C3 and C4 levels	HLA-DQB2	spatial
level0	rs3763317	Complement C3 and C4 levels	HLA-DRB1	spatial
level0	rs9276606	Complement C3 and C4 levels	HLA-DQA2	spatial
level0	rs9276606	Complement C3 and C4 levels	HLA-DRB5	spatial
level0	rs1052693	Complement C3 and C4 levels	NOTCH4	spatial
level0	rs1052693	Complement C3 and C4 levels	HLA-B	spatial
level0	rs1052693	Complement C3 and C4 levels	DDR1	spatial
level0	rs2857009	Complement C3 and C4 levels	VARS2	spatial
level0	rs2857009	Complement C3 and C4 levels	HLA-DQB2	spatial
level0	rs2857009	Complement C3 and C4 levels	PRRC2A	spatial
level0	rs16869834	Complement C4 levels	HLA-DOB	spatial
level0	rs3135353	Complement C4 levels	HLA-DQA2	spatial
level0	rs3135353	Complement C4 levels	HLA-DRB5	spatial
level0	rs3135353	Complement C4 levels	HLA-DRB1	spatial
level0	rs3135353	Complement C4 levels	HLA-DOB	spatial
level0	rs805285	Complement C4 levels	PRRC2A	spatial
level0	rs17208153	Complement C4 levels	HLA-B	spatial
level4	rs10981012	Coronary artery disease	GNG10	spatial
level4	rs7568458	Coronary artery disease	GGCX	spatial
level4	rs11206510	Coronary artery disease	PCSK9	spatial
level4	rs7173743	Coronary artery disease	PSMA4	spatial
level4	rs12413409	Coronary artery disease	AS3MT	spatial
level4	rs68170813	Coronary artery disease	COG5	spatial
level4	rs896655	Coronary artery disease	MTAP	spatial
level4	rs12264252	Coronary artery disease	TSPAN14	spatial
level4	rs3740390	Coronary artery disease	AS3MT	spatial
level4	rs2288874	Coronary artery disease	BCKDHA	spatial
level4	rs2507	Coronary artery disease	PML	spatial
level4	rs867186	Coronary artery disease	GGT7	spatial
level4	rs2838344	Coronary artery disease	RRP1B	spatial
level4	rs1185460	Coronary artery disease	HMBS	spatial
level4	rs7809950	Coronary artery disease	COG5	spatial
level4	rs2679053	Coronary artery disease	HSD17B12	spatial
level4	rs877549	Coronary artery disease	THOC5	spatial
level4	rs6060235	Coronary artery disease	GGT7	spatial
level4	rs12753816	Coronary artery disease	NME7	spatial
level4	rs12495221	Coronary artery disease	NME6	spatial
level4	rs73082363	Coronary artery disease	WDR6	spatial
level4	rs17680741	Coronary artery disease	TSPAN14	spatial
level4	rs10128951	Coronary artery disease	SCARB1	spatial
level4	rs2166529	Coronary artery disease	GGCX	spatial
level4	rs12414777	Coronary artery disease	AS3MT	spatial
level4	rs4803455	Coronary artery disease	BCKDHA	spatial
level4	rs2189839	Coronary artery disease	COG5	spatial
level4	rs6743030	Coronary artery disease	GGCX	spatial
level4	rs4072980	Coronary artery disease	SF3A3	spatial
level4	rs7617773	Coronary artery disease	NME6	spatial
level4	rs7116641	Coronary artery disease	HSD17B12	spatial
level4	rs9283706	Coronary artery disease	CD180	spatial
level4	rs898123	Coronary artery disease	NAGK	spatial
level4	rs1561198	Coronary artery disease	GGCX	spatial
level4	rs2107713	Coronary artery disease	COG5	spatial
level4	rs117742247	Coronary artery disease	PPFIBP1	spatial
level4	rs2241714	Coronary artery disease	BCKDHA	spatial
level4	rs7928523	Coronary artery disease	HSD17B12	spatial
level4	rs1307145	Coronary artery disease	HMBS	spatial
level4	rs4794213	Coronary artery disease	NME2	spatial
level4	rs10406816	Coronary artery disease	BCKDHA	spatial
level4	rs11167260	Coronary artery disease	GGT7	spatial
level4	rs6593297	Coronary artery disease	SUMF2	spatial
level4	rs6593297	Coronary artery disease	CCT6A	spatial
level4	rs11977187	Coronary artery disease	COG5	spatial
level4	rs7088704	Coronary artery disease	TSPAN14	spatial
level4	rs11191447	Coronary artery disease	AS3MT	spatial
level4	rs2439557	Coronary artery disease	TBC1D7	spatial
level4	rs204993	Coronary artery disease	PBX2	spatial
level4	rs13105983	Coronary artery disease	ADAMTS3	spatial
level4	rs34232196	Coronary artery disease	BSND	spatial
level4	rs34232196	Coronary artery disease	PCSK9	spatial
level4	rs7591175	Coronary artery disease	GGCX	spatial
level4	rs4803459	Coronary artery disease	BCKDHA	spatial
level4	rs9751370	Coronary artery disease	GGCX	spatial
level4	rs6587520	Coronary artery disease	HORMAD1	spatial
level4	rs1058588	Coronary artery disease	GGCX	spatial
level4	rs4803458	Coronary artery disease	BCKDHA	spatial
level4	rs1982072	Coronary artery disease	BCKDHA	spatial
level4	rs2028900	Coronary artery disease	GGCX	spatial
level4	rs11072811	Coronary artery disease	PSMA4	spatial
level0	rs17692129	Cortical surface area (global PC1)	KANSL1	spatial
level0	rs1378358	Cortical surface area (global PC1)	KANSL1	spatial
level0	rs1378358	Cortical surface area (global PC1)	ARL17B	spatial
level0	rs56168933	Cortical surface area (global PC1)	KANSL1	spatial
level0	rs56168933	Cortical surface area (global PC1)	LINC02210	spatial
level0	rs173365	Cortical surface area (global PC1)	KANSL1	spatial
level0	rs173365	Cortical surface area (global PC1)	LINC02210	spatial
level0	rs173365	Cortical surface area (global PC1)	PEMT	spatial
level0	rs62054807	Cortical surface area (global PC1)	KANSL1	spatial
level0	rs62054807	Cortical surface area (global PC1)	LINC02210	spatial
level0	rs2074404	Cortical surface area (global PC1)	LINC02210	spatial
level0	rs11085727	COVID-19 (critical illness vs population)	RAVER1	spatial
level0	rs11085727	COVID-19 (critical illness vs population)	TYK2	spatial
level0	rs71325088	COVID-19 (critical illness vs population)	CCR9	spatial
level0	rs143334143	COVID-19 (critical illness vs population)	NOTCH4	spatial
level0	rs143334143	COVID-19 (critical illness vs population)	VARS2	spatial
level0	rs143334143	COVID-19 (critical illness vs population)	TCF19	spatial
level0	rs6489867	COVID-19 (critical illness vs population)	OAS3	spatial
level0	rs6489867	COVID-19 (critical illness vs population)	OAS1	spatial
level0	rs73064425	COVID-19 (critical illness vs population)	CCR9	spatial
level0	rs1819658	Crohn's disease	CISD1	spatial
level0	rs12720356	Crohn's disease	RAVER1	spatial
level0	rs12720356	Crohn's disease	TYK2	spatial
level0	rs12720356	Crohn's disease	ICAM1	spatial
level0	rs12720356	Crohn's disease	ICAM5	spatial
level0	rs2872507	Crohn's disease	EZH1	spatial
level0	rs2188962	Crohn's disease	MEIKIN	spatial
level0	rs9469220	Crohn's disease	NOTCH4	spatial
level0	rs9469220	Crohn's disease	HLA-DQB2	spatial
level0	rs9469220	Crohn's disease	HLA-DQB1	spatial
level0	rs9469220	Crohn's disease	HLA-DRB1	spatial
level0	rs9469220	Crohn's disease	HLA-DOB	spatial
level0	rs9469220	Crohn's disease	HLA-DRB6	spatial
level0	rs9469220	Crohn's disease	TAP2	spatial
level0	rs2945412	Crohn's disease	KSR1	spatial
level0	rs1199103	Crohn's disease	CISD1	spatial
level0	rs11879191	Crohn's disease	TYK2	spatial
level0	rs1049526	Crohn's disease	HLA-DQB2	spatial
level0	rs1049526	Crohn's disease	HLA-DRB9	spatial
level0	rs1049526	Crohn's disease	HLA-DPB2	spatial
level0	rs9271060	Crohn's disease	HLA-DQA2	spatial
level0	rs9271060	Crohn's disease	HLA-DQB2	spatial
level0	rs9271060	Crohn's disease	HLA-DRB9	spatial
level0	rs9271060	Crohn's disease	HLA-DQB1	spatial
level0	rs9271060	Crohn's disease	HLA-DQA1	spatial
level0	rs9271060	Crohn's disease	HLA-DRB1	spatial
level0	rs9271060	Crohn's disease	HLA-DRB6	spatial
level0	rs17622378	Crohn's disease	MEIKIN	spatial
level0	rs11743851	Crohn's disease	MEIKIN	spatial
level0	rs9264942	Crohn's disease	VARS2	spatial
level0	rs9264942	Crohn's disease	XXbac-BPG181B23.7	spatial
level0	rs9264942	Crohn's disease	HLA-B	spatial
level0	rs9348876	Crohn's disease	DDR1	spatial
level0	rs9271366	Crohn's disease	HLA-DRB9	spatial
level0	rs9271366	Crohn's disease	HLA-DRB5	spatial
level0	rs9271366	Crohn's disease	HLA-DQB1	spatial
level0	rs9271366	Crohn's disease	HLA-DQA1	spatial
level0	rs9271366	Crohn's disease	HLA-DRB1	spatial
level0	rs9271366	Crohn's disease	HLA-DRB6	spatial
level0	rs10775412	Crohn's disease	KSR1	spatial
level0	rs3094188	Crohn's disease	NOTCH4	spatial
level0	rs3094188	Crohn's disease	TCF19	spatial
level0	rs3094188	Crohn's disease	HCG27	spatial
level0	rs3094188	Crohn's disease	XXbac-BPG181B23.7	spatial
level0	rs3094188	Crohn's disease	HLA-B	spatial
level0	rs3094188	Crohn's disease	HLA-S	spatial
level0	rs9267911	Crohn's disease	HLA-DRB9	spatial
level0	rs7765379	Crohn's disease	HLA-DQA2	spatial
level0	rs7765379	Crohn's disease	HLA-DQB2	spatial
level0	rs7765379	Crohn's disease	HLA-DOB	spatial
level2	rs1250550	Crohn's disease	PPIF	spatial
level2	rs3197999	Crohn's disease	UBA7	spatial
level2	rs3197999	Crohn's disease	AMT	spatial
level2	rs11871801	Crohn's disease	NAGLU	spatial
level2	rs151181	Crohn's disease	SH2B1	spatial
level2	rs2058660	Crohn's disease	IL18RAP	spatial
level2	rs2797685	Crohn's disease	VAMP3	spatial
level2	rs740495	Crohn's disease	POLR2E	spatial
level2	rs3792109	Crohn's disease	ATG16L1	spatial
level2	rs2241880	Crohn's disease	ATG16L1	spatial
level2	rs3828309	Crohn's disease	ATG16L1	spatial
level2	rs10210302	Crohn's disease	ATG16L1	spatial
level2	rs4664304	Crohn's disease	LY75	spatial
level2	rs26528	Crohn's disease	SH2B1	spatial
level2	rs727563	Crohn's disease	XRCC6	spatial
level2	rs4802307	Crohn's disease	PPP5C	spatial
level2	rs2382817	Crohn's disease	CXCR2	spatial
level2	rs568617	Crohn's disease	MUS81	spatial
level2	rs314313	Crohn's disease	EPHB4	spatial
level2	rs6738490	Crohn's disease	ATG16L1	spatial
level2	rs2024092	Crohn's disease	POLR2E	spatial
level2	rs12946510	Crohn's disease	MSL1	spatial
level2	rs4768236	Crohn's disease	LRRK2	spatial
level2	rs6708413	Crohn's disease	IL18RAP	spatial
level2	rs1292053	Crohn's disease	RPS6KB1	spatial
level2	rs6074022	Crohn's disease	CD40	spatial
level2	rs9258260	Crohn's disease	HLA-F	spatial
level2	rs12994997	Crohn's disease	ATG16L1	spatial
level2	rs243505	Crohn's disease	CUL1	spatial
level2	rs6752107	Crohn's disease	ATG16L1	spatial
level2	rs1569723	Crohn's disease	CD40	spatial
level2	rs13001325	Crohn's disease	IL18RAP	spatial
level2	rs6740847	Crohn's disease	ITGA4	spatial
level2	rs28449958	Crohn's disease	SH2B1	spatial
level4	rs7517810	Crohn's disease	NME7	spatial
level4	rs3810936	Crohn's disease	TNFSF15	spatial
level4	rs3197999	Crohn's disease	APEH	spatial
level4	rs1799964	Crohn's disease	DDX39B	spatial
level4	rs151181	Crohn's disease	CLN3	spatial
level4	rs12242110	Crohn's disease	CREM	spatial
level4	rs4656940	Crohn's disease	CD244	spatial
level4	rs4077515	Crohn's disease	CARD9	spatial
level4	rs4077515	Crohn's disease	SEC16A	spatial
level4	rs2274910	Crohn's disease	CD244	spatial
level4	rs4263839	Crohn's disease	TNFSF15	spatial
level4	rs17582416	Crohn's disease	CREM	spatial
level4	rs2945412	Crohn's disease	LGALS9	spatial
level4	rs26528	Crohn's disease	CLN3	spatial
level4	rs11010067	Crohn's disease	CREM	spatial
level4	rs10865331	Crohn's disease	B3GNT2	spatial
level4	rs9868809	Crohn's disease	WDR6	spatial
level4	rs13300218	Crohn's disease	CARD9	spatial
level4	rs13300218	Crohn's disease	SEC16A	spatial
level4	rs4246905	Crohn's disease	TNFSF15	spatial
level4	rs6863411	Crohn's disease	GNPDA1	spatial
level4	rs4656958	Crohn's disease	CD244	spatial
level4	rs1049526	Crohn's disease	BAK1	spatial
level4	rs6478109	Crohn's disease	TNFSF15	spatial
level4	rs7758080	Crohn's disease	ATXN1	spatial
level4	rs568617	Crohn's disease	CFL1	spatial
level4	rs10781499	Crohn's disease	CARD9	spatial
level4	rs10781499	Crohn's disease	SEC16A	spatial
level4	rs11679753	Crohn's disease	B3GNT2	spatial
level4	rs631106	Crohn's disease	USP1	spatial
level4	rs7869487	Crohn's disease	TNFSF15	spatial
level4	rs9348876	Crohn's disease	DDX39B	spatial
level4	rs751728	Crohn's disease	ITPR3	spatial
level4	rs76527535	Crohn's disease	37500	spatial
level4	rs34779708	Crohn's disease	CREM	spatial
level4	rs10775412	Crohn's disease	LGALS9	spatial
level4	rs28449958	Crohn's disease	CLN3	spatial
level4	rs56354901	Crohn's disease	CLN3	spatial
level4	rs6478106	Crohn's disease	TNFSF15	spatial
level0	rs3130564	Cutaneous lupus erythematosus	CCHCR1	spatial
level0	rs3130564	Cutaneous lupus erythematosus	HCG27	spatial
level0	rs9267531	Cutaneous lupus erythematosus	SKIV2L	spatial
level0	rs9267531	Cutaneous lupus erythematosus	HLA-DQB1	spatial
level0	rs3094067	Cutaneous lupus erythematosus	VARS2	spatial
level0	rs3131060	Cutaneous lupus erythematosus	CCHCR1	spatial
level0	rs3131060	Cutaneous lupus erythematosus	VARS2	spatial
level0	rs3131060	Cutaneous lupus erythematosus	HLA-S	spatial
level0	rs3094084	Cutaneous lupus erythematosus	VARS2	spatial
level0	rs12938031	Depressed affect	KANSL1	spatial
level0	rs12938031	Depressed affect	LINC02210	spatial
level0	rs1560312	Depressed affect	KANSL1	spatial
level0	rs1560312	Depressed affect	LINC02210	spatial
level0	rs1724422	Depressed affect	KANSL1	spatial
level0	rs1724422	Depressed affect	LINC02210	spatial
level0	rs62057061	Depressed affect	KANSL1	spatial
level0	rs62057061	Depressed affect	LINC02210	spatial
level0	rs199505	Depressed affect	KANSL1	spatial
level0	rs199505	Depressed affect	ARL17B	spatial
level0	rs199505	Depressed affect	LINC02210	spatial
level0	rs199505	Depressed affect	WNT3	spatial
level0	rs242947	Depressed affect	LINC02210	spatial
level0	rs2435200	Depressed affect	ARL17B	spatial
level0	rs34186148	Depressed affect	KANSL1	spatial
level0	rs34186148	Depressed affect	LINC02210	spatial
level0	rs35909029	Depressed affect	KANSL1	spatial
level0	rs35909029	Depressed affect	LINC02210	spatial
level0	rs7225384	Depressed affect	KANSL1	spatial
level0	rs7225384	Depressed affect	LINC02210	spatial
level0	rs754593	Depressed affect	ARL17B	spatial
level0	rs754593	Depressed affect	LINC02210	spatial
level0	rs7744666	Disc degeneration (lumbar)	HLA-DQA2	spatial
level0	rs7744666	Disc degeneration (lumbar)	HLA-DQB2	spatial
level0	rs11969002	Disc degeneration (lumbar)	HLA-DQA2	spatial
level0	rs11969002	Disc degeneration (lumbar)	HLA-DQB2	spatial
level0	rs6457690	Disc degeneration (lumbar)	HLA-DQA2	spatial
level0	rs6457690	Disc degeneration (lumbar)	HLA-DQB2	spatial
level0	rs6457690	Disc degeneration (lumbar)	HLA-DQB1	spatial
level0	rs1029296	Disc degeneration (lumbar)	HLA-DQA2	spatial
level0	rs1029296	Disc degeneration (lumbar)	HLA-DQB2	spatial
level0	rs1029296	Disc degeneration (lumbar)	HLA-DQB1	spatial
level0	rs6936004	Disc degeneration (lumbar)	HLA-DQA2	spatial
level0	rs6936004	Disc degeneration (lumbar)	HLA-DQB2	spatial
level0	rs6936004	Disc degeneration (lumbar)	HLA-DQB1	spatial
level0	rs9469300	Disc degeneration (lumbar)	HLA-DQA2	spatial
level0	rs9469300	Disc degeneration (lumbar)	HLA-DQB2	spatial
level0	rs10214886	Disc degeneration (lumbar)	HLA-DQA2	spatial
level0	rs10214886	Disc degeneration (lumbar)	HLA-DQB2	spatial
level0	rs10046257	Disc degeneration (lumbar)	HLA-DQA2	spatial
level0	rs10046257	Disc degeneration (lumbar)	HLA-DQB2	spatial
level0	rs10046257	Disc degeneration (lumbar)	HLA-DQB1	spatial
level0	rs1029295	Disc degeneration (lumbar)	HLA-DQA2	spatial
level0	rs1029295	Disc degeneration (lumbar)	HLA-DQB2	spatial
level0	rs1029295	Disc degeneration (lumbar)	HLA-DQB1	spatial
level1	rs2187689	Disc degeneration (lumbar)	TAP1	spatial
level1	rs7744666	Disc degeneration (lumbar)	HLA-DMB	spatial
level1	rs7744666	Disc degeneration (lumbar)	TAP1	spatial
level1	rs11969002	Disc degeneration (lumbar)	HLA-DMB	spatial
level1	rs11969002	Disc degeneration (lumbar)	TAP1	spatial
level1	rs11918654	Disc degeneration (lumbar)	ARL8B	spatial
level1	rs6457690	Disc degeneration (lumbar)	HLA-DMB	spatial
level1	rs6457690	Disc degeneration (lumbar)	TAP1	spatial
level1	rs1029296	Disc degeneration (lumbar)	HLA-DMB	spatial
level1	rs1029296	Disc degeneration (lumbar)	TAP1	spatial
level1	rs6936004	Disc degeneration (lumbar)	HLA-DMB	spatial
level1	rs6936004	Disc degeneration (lumbar)	TAP1	spatial
level1	rs3749982	Disc degeneration (lumbar)	HLA-DMB	spatial
level1	rs3749982	Disc degeneration (lumbar)	TAP1	spatial
level1	rs9469300	Disc degeneration (lumbar)	HLA-DMB	spatial
level1	rs9469300	Disc degeneration (lumbar)	TAP1	spatial
level1	rs10214886	Disc degeneration (lumbar)	HLA-DMB	spatial
level1	rs10214886	Disc degeneration (lumbar)	TAP1	spatial
level1	rs10046257	Disc degeneration (lumbar)	HLA-DMB	spatial
level1	rs10046257	Disc degeneration (lumbar)	TAP1	spatial
level1	rs1029295	Disc degeneration (lumbar)	HLA-DMB	spatial
level1	rs1029295	Disc degeneration (lumbar)	TAP1	spatial
level2	rs2187689	Disc degeneration (lumbar)	PSMB9	spatial
level2	rs7896691	Disc degeneration (lumbar)	PFKP	spatial
level2	rs6457690	Disc degeneration (lumbar)	PSMB9	spatial
level2	rs1029296	Disc degeneration (lumbar)	PSMB9	spatial
level2	rs6936004	Disc degeneration (lumbar)	PSMB9	spatial
level2	rs10046257	Disc degeneration (lumbar)	PSMB9	spatial
level2	rs1029295	Disc degeneration (lumbar)	PSMB9	spatial
level0	rs3094188	Drug-induced Stevens-Johnson syndrome or toxic epidermal necrolysis (SJS/TEN)	NOTCH4	spatial
level0	rs3094188	Drug-induced Stevens-Johnson syndrome or toxic epidermal necrolysis (SJS/TEN)	TCF19	spatial
level0	rs3094188	Drug-induced Stevens-Johnson syndrome or toxic epidermal necrolysis (SJS/TEN)	HCG27	spatial
level0	rs3094188	Drug-induced Stevens-Johnson syndrome or toxic epidermal necrolysis (SJS/TEN)	XXbac-BPG181B23.7	spatial
level0	rs3094188	Drug-induced Stevens-Johnson syndrome or toxic epidermal necrolysis (SJS/TEN)	HLA-B	spatial
[truncated: 6,065 more rows]

## Sheet: d. hosp_blood
level	GRN_SNP	trait	gene	eQTL_type
level0	rs3104413	ACPA-positive rheumatoid arthritis (smoking interaction)	HLA-DQA2	spatial
level0	rs3129769	ACPA-positive rheumatoid arthritis (smoking interaction)	HLA-DQA2	spatial
level0	rs3957146	ACPA-positive rheumatoid arthritis (smoking interaction)	HLA-DQA2	spatial
level0	rs3998159	ACPA-positive rheumatoid arthritis (smoking interaction)	HLA-DQA2	spatial
level0	rs6931277	ACPA-positive rheumatoid arthritis (smoking interaction)	HLA-DQA2	spatial
level0	rs7454108	ACPA-positive rheumatoid arthritis (smoking interaction)	HLA-DQA2	spatial
level0	rs9275334	ACPA-positive rheumatoid arthritis (smoking interaction)	HLA-DQA2	spatial
level0	rs9275495	ACPA-positive rheumatoid arthritis (smoking interaction)	HLA-DQA2	spatial
level0	rs9275530	ACPA-positive rheumatoid arthritis (smoking interaction)	HLA-DQA2	spatial
level0	rs9275532	ACPA-positive rheumatoid arthritis (smoking interaction)	HLA-DQA2	spatial
level0	rs3129891	ACPA-positive rheumatoid arthritis (smoking interaction)	HLA-DRB5	spatial
level0	rs9268557	ACPA-positive rheumatoid arthritis (smoking interaction)	HLA-DQA2	spatial
level0	rs9268557	ACPA-positive rheumatoid arthritis (smoking interaction)	HLA-DRB5	spatial
level1	rs3104413	ACPA-positive rheumatoid arthritis (smoking interaction)	HLA-DQB2	spatial
level1	rs3104413	ACPA-positive rheumatoid arthritis (smoking interaction)	HLA-DRB1	spatial
level1	rs3129890	ACPA-positive rheumatoid arthritis (smoking interaction)	HLA-DRB1	spatial
level1	rs3129769	ACPA-positive rheumatoid arthritis (smoking interaction)	HLA-DQB2	spatial
level1	rs3129769	ACPA-positive rheumatoid arthritis (smoking interaction)	HLA-DQB1	spatial
level1	rs3129769	ACPA-positive rheumatoid arthritis (smoking interaction)	HLA-DRB1	spatial
level1	rs3957146	ACPA-positive rheumatoid arthritis (smoking interaction)	HLA-DQB2	spatial
level1	rs3998159	ACPA-positive rheumatoid arthritis (smoking interaction)	HLA-DQB2	spatial
level1	rs3998159	ACPA-positive rheumatoid arthritis (smoking interaction)	HLA-DRB1	spatial
level1	rs6931277	ACPA-positive rheumatoid arthritis (smoking interaction)	HLA-DQB2	spatial
level1	rs6931277	ACPA-positive rheumatoid arthritis (smoking interaction)	HLA-DRB1	spatial
level1	rs7454108	ACPA-positive rheumatoid arthritis (smoking interaction)	HLA-DQB2	spatial
level1	rs9275334	ACPA-positive rheumatoid arthritis (smoking interaction)	HLA-DQB2	spatial
level1	rs9275334	ACPA-positive rheumatoid arthritis (smoking interaction)	HLA-DQB1	spatial
level1	rs9275334	ACPA-positive rheumatoid arthritis (smoking interaction)	HLA-DRB1	spatial
level1	rs9275495	ACPA-positive rheumatoid arthritis (smoking interaction)	HLA-DQB2	spatial
level1	rs9275495	ACPA-positive rheumatoid arthritis (smoking interaction)	HLA-DQB1	spatial
level1	rs9275495	ACPA-positive rheumatoid arthritis (smoking interaction)	HLA-DRB1	spatial
level1	rs9275530	ACPA-positive rheumatoid arthritis (smoking interaction)	HLA-DQB2	spatial
level1	rs9275530	ACPA-positive rheumatoid arthritis (smoking interaction)	HLA-DQB1	spatial
level1	rs9275530	ACPA-positive rheumatoid arthritis (smoking interaction)	HLA-DRB1	spatial
level1	rs9275532	ACPA-positive rheumatoid arthritis (smoking interaction)	HLA-DQB2	spatial
level1	rs9275532	ACPA-positive rheumatoid arthritis (smoking interaction)	HLA-DQB1	spatial
level1	rs9275532	ACPA-positive rheumatoid arthritis (smoking interaction)	HLA-DRB1	spatial
level1	rs3129891	ACPA-positive rheumatoid arthritis (smoking interaction)	HLA-DRB1	spatial
level1	rs9268557	ACPA-positive rheumatoid arthritis (smoking interaction)	HLA-DQB2	spatial
level1	rs9268557	ACPA-positive rheumatoid arthritis (smoking interaction)	HLA-DQB1	spatial
level1	rs9268557	ACPA-positive rheumatoid arthritis (smoking interaction)	HLA-DRB1	spatial
level2	rs10484565	ACPA-positive rheumatoid arthritis (smoking interaction)	HLA-DOB	spatial
level2	rs3104413	ACPA-positive rheumatoid arthritis (smoking interaction)	HLA-DQA1	spatial
level2	rs3104413	ACPA-positive rheumatoid arthritis (smoking interaction)	HLA-DOB	spatial
level2	rs3129769	ACPA-positive rheumatoid arthritis (smoking interaction)	HLA-DQA1	spatial
level2	rs3129769	ACPA-positive rheumatoid arthritis (smoking interaction)	HLA-DOB	spatial
level2	rs3957146	ACPA-positive rheumatoid arthritis (smoking interaction)	HLA-DQA1	spatial
level2	rs3957146	ACPA-positive rheumatoid arthritis (smoking interaction)	HLA-DOB	spatial
level2	rs3998159	ACPA-positive rheumatoid arthritis (smoking interaction)	HLA-DQA1	spatial
level2	rs3998159	ACPA-positive rheumatoid arthritis (smoking interaction)	HLA-DOB	spatial
level2	rs6931277	ACPA-positive rheumatoid arthritis (smoking interaction)	HLA-DQA1	spatial
level2	rs7454108	ACPA-positive rheumatoid arthritis (smoking interaction)	HLA-DQA1	spatial
level2	rs7454108	ACPA-positive rheumatoid arthritis (smoking interaction)	HLA-DOB	spatial
level2	rs9275334	ACPA-positive rheumatoid arthritis (smoking interaction)	HLA-DQA1	spatial
level2	rs9275334	ACPA-positive rheumatoid arthritis (smoking interaction)	HLA-DOB	spatial
level2	rs9275495	ACPA-positive rheumatoid arthritis (smoking interaction)	HLA-DQA1	spatial
level2	rs9275495	ACPA-positive rheumatoid arthritis (smoking interaction)	HLA-DOB	spatial
level2	rs9275530	ACPA-positive rheumatoid arthritis (smoking interaction)	HLA-DQA1	spatial
level2	rs9275530	ACPA-positive rheumatoid arthritis (smoking interaction)	HLA-DOB	spatial
level2	rs9275532	ACPA-positive rheumatoid arthritis (smoking interaction)	HLA-DQA1	spatial
level2	rs9784858	ACPA-positive rheumatoid arthritis (smoking interaction)	HLA-DOB	spatial
level2	rs3129891	ACPA-positive rheumatoid arthritis (smoking interaction)	HLA-DQA1	spatial
level2	rs9268557	ACPA-positive rheumatoid arthritis (smoking interaction)	HLA-DQA1	spatial
level3	rs3104413	ACPA-positive rheumatoid arthritis (smoking interaction)	TAP2	spatial
level3	rs3129769	ACPA-positive rheumatoid arthritis (smoking interaction)	TAP2	spatial
level3	rs3957146	ACPA-positive rheumatoid arthritis (smoking interaction)	TAP2	spatial
level3	rs3998159	ACPA-positive rheumatoid arthritis (smoking interaction)	TAP2	spatial
level3	rs6931277	ACPA-positive rheumatoid arthritis (smoking interaction)	TAP2	spatial
level3	rs7454108	ACPA-positive rheumatoid arthritis (smoking interaction)	TAP2	spatial
level3	rs9275334	ACPA-positive rheumatoid arthritis (smoking interaction)	TAP2	spatial
level3	rs9275495	ACPA-positive rheumatoid arthritis (smoking interaction)	TAP2	spatial
level3	rs9275530	ACPA-positive rheumatoid arthritis (smoking interaction)	TAP2	spatial
level3	rs9275532	ACPA-positive rheumatoid arthritis (smoking interaction)	TAP2	spatial
level0	rs1015164	AIDS progression	CCR3	spatial
level0	rs1015164	AIDS progression	CCR1	spatial
level0	rs6441975	AIDS progression	CCR3	spatial
level0	rs6441975	AIDS progression	CCR1	spatial
level0	rs10484554	AIDS progression	XXbac-BPG181B23.7	spatial
level0	rs10484554	AIDS progression	HLA-C	spatial
level0	rs10484554	AIDS progression	MICB	spatial
level0	rs10484554	AIDS progression	HLA-B	spatial
level0	rs8321	AIDS progression	HCG18	spatial
level0	rs8321	AIDS progression	HLA-J	spatial
level0	rs8321	AIDS progression	LINC00243	spatial
level0	rs2732703	Alzheimer's disease in APOE e4- carriers	KANSL1	spatial
level0	rs2732703	Alzheimer's disease in APOE e4- carriers	ARL17B	spatial
level0	rs2732703	Alzheimer's disease in APOE e4- carriers	KANSL1-AS1	spatial
level0	rs2732703	Alzheimer's disease in APOE e4- carriers	RP11-259G18.3	spatial
level0	rs199499	Alzheimer's disease in APOE e4- carriers	KANSL1	spatial
level0	rs199499	Alzheimer's disease in APOE e4- carriers	LINC02210	spatial
level0	rs199499	Alzheimer's disease in APOE e4- carriers	WNT3	spatial
level0	rs382216	Alzheimer's disease in APOE e4- carriers	MEIKIN	spatial
level0	rs6890695	Alzheimer's disease in APOE e4- carriers	ACSL6	spatial
level0	rs6890695	Alzheimer's disease in APOE e4- carriers	MEIKIN	spatial
level0	rs758324	Alzheimer's disease in APOE e4- carriers	ACSL6	spatial
level0	rs758324	Alzheimer's disease in APOE e4- carriers	MEIKIN	spatial
level0	rs142958719	Alzheimer's disease in APOE e4- carriers	ACSL6	spatial
level0	rs142958719	Alzheimer's disease in APOE e4- carriers	MEIKIN	spatial
level0	rs476428	Alzheimer's disease in APOE e4- carriers	ACSL6	spatial
level0	rs476428	Alzheimer's disease in APOE e4- carriers	MEIKIN	spatial
level0	rs7207400	Alzheimer's disease in APOE e4- carriers	KANSL1	spatial
level0	rs7207400	Alzheimer's disease in APOE e4- carriers	LINC02210	spatial
level3	rs28834970	Alzheimer's disease or family history of Alzheimer's disease	PTK2B	spatial
level3	rs73223431	Alzheimer's disease or family history of Alzheimer's disease	PTK2B	spatial
level3	rs6931277	Alzheimer's disease or family history of Alzheimer's disease	TAP2	spatial
level3	rs580887	Alzheimer's disease or family history of Alzheimer's disease	PICALM	spatial
level3	rs7225151	Alzheimer's disease or family history of Alzheimer's disease	RABEP1	spatial
level3	rs1060743	Alzheimer's disease or family history of Alzheimer's disease	WDR33	spatial
level3	rs1060743	Alzheimer's disease or family history of Alzheimer's disease	BIN1	spatial
level3	rs10194375	Alzheimer's disease or family history of Alzheimer's disease	BIN1	spatial
level3	rs72838215	Alzheimer's disease or family history of Alzheimer's disease	WDR33	spatial
level3	rs72838215	Alzheimer's disease or family history of Alzheimer's disease	BIN1	spatial
level3	rs4663099	Alzheimer's disease or family history of Alzheimer's disease	BIN1	spatial
level3	rs35103166	Alzheimer's disease or family history of Alzheimer's disease	BIN1	spatial
level3	rs13025765	Alzheimer's disease or family history of Alzheimer's disease	BIN1	spatial
level3	rs745717	Alzheimer's disease or family history of Alzheimer's disease	BIN1	spatial
level3	rs9395255	Alzheimer's disease or family history of Alzheimer's disease	CD2AP	spatial
level3	rs3935067	Alzheimer's disease or family history of Alzheimer's disease	ZYX	spatial
level3	rs62472729	Alzheimer's disease or family history of Alzheimer's disease	ZYX	spatial
level3	rs11771145	Alzheimer's disease or family history of Alzheimer's disease	ZYX	spatial
level3	rs9640386	Alzheimer's disease or family history of Alzheimer's disease	ZYX	spatial
level3	rs2741342	Alzheimer's disease or family history of Alzheimer's disease	PTK2B	spatial
level3	rs73976310	Alzheimer's disease or family history of Alzheimer's disease	RABEP1	spatial
level3	rs6069736	Alzheimer's disease or family history of Alzheimer's disease	CSTF1	spatial
level3	rs6014724	Alzheimer's disease or family history of Alzheimer's disease	CSTF1	spatial
level3	rs113260531	Alzheimer's disease or family history of Alzheimer's disease	RABEP1	spatial
level3	rs117618017	Alzheimer's disease or family history of Alzheimer's disease	APH1B	spatial
level3	rs4663105	Alzheimer's disease or family history of Alzheimer's disease	BIN1	spatial
level3	rs55923289	Alzheimer's disease or family history of Alzheimer's disease	ERCC1	spatial
level3	rs123187	Alzheimer's disease or family history of Alzheimer's disease	KLC3	spatial
level0	rs2516049	Anti-anoctamin 2 antibody levels	TNXB	spatial
level0	rs2050188	Anti-anoctamin 2 antibody levels	HLA-DQA2	spatial
level0	rs1964995	Anti-anoctamin 2 antibody levels	HLA-DQA2	spatial
level0	rs4947344	Anti-anoctamin 2 antibody levels	HLA-DQA2	spatial
level0	rs3117578	Anti-anoctamin 2 antibody levels	XXbac-BPG299F13.17	spatial
level0	rs3117578	Anti-anoctamin 2 antibody levels	MICB	spatial
level0	rs2524084	Anti-anoctamin 2 antibody levels	CCHCR1	spatial
level0	rs2524084	Anti-anoctamin 2 antibody levels	NOTCH4	spatial
level0	rs2524084	Anti-anoctamin 2 antibody levels	PSORS1C3	spatial
level0	rs2524084	Anti-anoctamin 2 antibody levels	POU5F1	spatial
level0	rs2524084	Anti-anoctamin 2 antibody levels	HLA-C	spatial
level0	rs2524084	Anti-anoctamin 2 antibody levels	HLA-B	spatial
level0	rs2524084	Anti-anoctamin 2 antibody levels	HLA-S	spatial
level0	rs2524084	Anti-anoctamin 2 antibody levels	XXbac-BPG248L24.12	spatial
level0	rs2524084	Anti-anoctamin 2 antibody levels	HLA-DRB5	spatial
level0	rs2523627	Anti-anoctamin 2 antibody levels	CCHCR1	spatial
level0	rs2523627	Anti-anoctamin 2 antibody levels	XXbac-BPG299F13.17	spatial
level0	rs2523627	Anti-anoctamin 2 antibody levels	PRRC2A	spatial
level1	rs2516049	Anti-anoctamin 2 antibody levels	HLA-DQB1	spatial
level1	rs2516049	Anti-anoctamin 2 antibody levels	HLA-DRB1	spatial
level1	rs1964995	Anti-anoctamin 2 antibody levels	HLA-DQB2	spatial
level1	rs1964995	Anti-anoctamin 2 antibody levels	HLA-DQB1	spatial
level1	rs1964995	Anti-anoctamin 2 antibody levels	HLA-DRB1	spatial
level1	rs2050188	Anti-anoctamin 2 antibody levels	HLA-DQB2	spatial
level1	rs2050188	Anti-anoctamin 2 antibody levels	HLA-DQB1	spatial
level1	rs4947344	Anti-anoctamin 2 antibody levels	HLA-DQB2	spatial
level1	rs4947344	Anti-anoctamin 2 antibody levels	HLA-DQB1	spatial
level4	rs9527	Arsenic metabolism	AS3MT	spatial
level4	rs4919694	Arsenic metabolism	AS3MT	spatial
level4	rs12768205	Arsenic metabolism	AS3MT	spatial
level4	rs3740394	Arsenic metabolism	AS3MT	spatial
level0	rs3763309	Asthma	HLA-DQA2	spatial
level0	rs2073643	Asthma	AC116366.6	spatial
level0	rs9268516	Asthma	HLA-DQA2	spatial
level0	rs9268516	Asthma	MSH5	spatial
level0	rs11745587	Asthma	ACSL6	spatial
level0	rs11745587	Asthma	MEIKIN	spatial
level0	rs11745587	Asthma	C5orf56	spatial
level0	rs11745587	Asthma	AC116366.6	spatial
level0	rs3104367	Asthma	HLA-DRB5	spatial
level0	rs987870	Asthma	HLA-DPB2	spatial
level0	rs204993	Asthma	CCHCR1	spatial
level0	rs3129943	Asthma	CCHCR1	spatial
level0	rs3117098	Asthma	HLA-DQA2	spatial
level0	rs9275698	Asthma	HLA-DRB5	spatial
level0	rs9500927	Asthma	HLA-DPB2	spatial
level0	rs4247364	Asthma	LINC02210	spatial
level0	rs4247364	Asthma	LRRC37A4P	spatial
level0	rs4247364	Asthma	SPATA32	spatial
level0	rs3104412	Asthma	HLA-DQA2	spatial
level0	rs3104412	Asthma	HLA-DRB5	spatial
level0	rs2647025	Asthma	NOTCH4	spatial
level0	rs1694112	Asthma	HLA-DQA2	spatial
level0	rs1694112	Asthma	NOTCH4	spatial
level0	rs79870097	Asthma	HLA-DQA2	spatial
level0	rs9275602	Asthma	LINC00243	spatial
level0	rs9276643	Asthma	NOTCH4	spatial
level0	rs9276643	Asthma	HLA-DRB5	spatial
level0	rs2855812	Asthma	CCHCR1	spatial
level0	rs2855812	Asthma	LINC00243	spatial
level0	rs2855812	Asthma	C2	spatial
level0	rs2596464	Asthma	CCHCR1	spatial
level0	rs2596464	Asthma	MICB	spatial
level0	rs2596464	Asthma	HLA-B	spatial
level0	rs6894249	Asthma	ACSL6	spatial
level0	rs6894249	Asthma	MEIKIN	spatial
level0	rs6894249	Asthma	C5orf56	spatial
level0	rs6894249	Asthma	AC116366.6	spatial
level0	rs35449774	Asthma	HLA-DPB2	spatial
level0	rs7760841	Asthma	HLA-DQA2	spatial
level0	rs1023518	Asthma	AC116366.6	spatial
level0	rs4705959	Asthma	C5orf56	spatial
level0	rs55749605	Asthma	SENP7	spatial
level0	rs7224548	Asthma	LINC02210	spatial
level0	rs7224548	Asthma	SPATA32	spatial
level0	rs11950815	Asthma	MEIKIN	spatial
level0	rs411919	Asthma	HLA-DPB2	spatial
level0	rs6901830	Asthma	HLA-DPB2	spatial
level0	rs3857440	Asthma	AC116366.6	spatial
level0	rs6866614	Asthma	MEIKIN	spatial
level0	rs6866614	Asthma	C5orf56	spatial
level0	rs6866614	Asthma	AC116366.6	spatial
level0	rs3749833	Asthma	AC116366.6	spatial
level0	rs111789468	Asthma	HLA-DPB2	spatial
level0	rs3116989	Asthma	HLA-DPB2	spatial
level0	rs1806656	Asthma	CD86	spatial
level0	rs9895436	Asthma	LINC02210	spatial
level0	rs9895436	Asthma	SPATA32	spatial
level0	rs9895436	Asthma	CTB-39G8.3	spatial
level0	rs9273386	Asthma	HLA-DQA2	spatial
level0	rs9273386	Asthma	HLA-DRB5	spatial
level1	rs3763309	Asthma	HLA-DQB2	spatial
level1	rs3763309	Asthma	HLA-DQB1	spatial
level1	rs3763309	Asthma	HLA-DRB1	spatial
level1	rs12365699	Asthma	DDX6	spatial
level1	rs9268516	Asthma	HLA-DQB2	spatial
level1	rs9268516	Asthma	HLA-DQB1	spatial
level1	rs9268516	Asthma	HLA-DRB1	spatial
level1	rs3104367	Asthma	HLA-DQB2	spatial
level1	rs3104367	Asthma	HLA-DQB1	spatial
level1	rs3104367	Asthma	HLA-DRB1	spatial
level1	rs3129943	Asthma	HLA-DQB1	spatial
level1	rs3117098	Asthma	HLA-DQB2	spatial
level1	rs3117098	Asthma	HLA-DRB1	spatial
level1	rs3129890	Asthma	HLA-DRB1	spatial
level1	rs7775228	Asthma	HLA-DQB2	spatial
level1	rs7775228	Asthma	HLA-DQB1	spatial
level1	rs1655558	Asthma	CHP1	spatial
level1	rs3104412	Asthma	SKIV2L	spatial
level1	rs3104412	Asthma	HLA-DQB1	spatial
level1	rs17843577	Asthma	HLA-DQB2	spatial
level1	rs17843577	Asthma	HLA-DQB1	spatial
level1	rs17843577	Asthma	HLA-DRB1	spatial
level1	rs2647025	Asthma	HLA-DQB2	spatial
level1	rs2647025	Asthma	HLA-DQB1	spatial
level1	rs2647025	Asthma	HLA-DRB1	spatial
level1	rs1694112	Asthma	HLA-DQB2	spatial
level1	rs1694112	Asthma	HLA-DQB1	spatial
level1	rs9275602	Asthma	HLA-DQB2	spatial
level1	rs9276643	Asthma	HLA-DQB2	spatial
level1	rs9276643	Asthma	HLA-DQB1	spatial
level1	rs2621363	Asthma	HLA-DRB1	spatial
level1	rs167769	Asthma	GLI1	spatial
level1	rs9486080	Asthma	PREP	spatial
level1	rs7760841	Asthma	HLA-DQB2	spatial
level1	rs7760841	Asthma	HLA-DQB1	spatial
level1	rs7760841	Asthma	HLA-DRB1	spatial
level1	rs174566	Asthma	FADS2	spatial
level1	rs1930781	Asthma	C5	spatial
level1	rs1942	Asthma	CHP1	spatial
level1	rs766406	Asthma	HIST1H2BD	spatial
level1	rs61192126	Asthma	RYBP	spatial
level1	rs2159778	Asthma	C5	spatial
level1	rs1535	Asthma	FADS2	spatial
level1	rs10187276	Asthma	CCL20	spatial
level1	rs174535	Asthma	FADS2	spatial
level1	rs174562	Asthma	FADS2	spatial
level1	rs9273386	Asthma	HLA-DQB2	spatial
level1	rs9273386	Asthma	HLA-DQB1	spatial
level2	rs3771166	Asthma	IL18RAP	spatial
level2	rs13408661	Asthma	IL18RAP	spatial
level2	rs9268516	Asthma	HLA-DQA1	spatial
level2	rs9807989	Asthma	IL18RAP	spatial
level2	rs3104367	Asthma	HLA-DQA1	spatial
level2	rs4233366	Asthma	FCER1G	spatial
level2	rs1723018	Asthma	CD247	spatial
level2	rs662064	Asthma	PEX14	spatial
level2	rs10197862	Asthma	IL18RAP	spatial
level2	rs3771180	Asthma	IL18RAP	spatial
level2	rs1701704	Asthma	SUOX	spatial
level2	rs2069408	Asthma	SUOX	spatial
level2	rs1689510	Asthma	SUOX	spatial
level2	rs12165508	Asthma	PMM1	spatial
level2	rs12165508	Asthma	XRCC6	spatial
level2	rs950880	Asthma	IL18RAP	spatial
level2	rs3104412	Asthma	HLA-DQA1	spatial
level2	rs17843577	Asthma	HLA-DQA1	spatial
level2	rs2647025	Asthma	HLA-DQA1	spatial
level2	rs1694112	Asthma	HLA-DQA1	spatial
level2	rs1694112	Asthma	HLA-DOB	spatial
level2	rs79870097	Asthma	HLA-DQA1	spatial
level2	rs9276643	Asthma	HLA-DOB	spatial
level2	rs2621363	Asthma	HLA-DOB	spatial
level2	rs61841332	Asthma	PRKCQ	spatial
level2	rs33941127	Asthma	FCER1G	spatial
level2	rs72823641	Asthma	IL18RAP	spatial
level2	rs907092	Asthma	MSL1	spatial
level2	rs1420101	Asthma	IL18RAP	spatial
level2	rs2596464	Asthma	MICA	spatial
level2	rs3763309	Asthma	HLA-DQA1	spatial
level2	rs7760841	Asthma	HLA-DQA1	spatial
level2	rs7760841	Asthma	HLA-DOB	spatial
level2	rs28688825	Asthma	HLA-DQA1	spatial
level2	rs705700	Asthma	SUOX	spatial
level2	rs2070901	Asthma	FCER1G	spatial
level2	rs7523907	Asthma	CD247	spatial
level2	rs6687430	Asthma	PEX14	spatial
level2	rs4526212	Asthma	AHI1	spatial
level2	rs7014953	Asthma	CTSB	spatial
level2	rs34173062	Asthma	CPSF1	spatial
level2	rs202636	Asthma	PMM1	spatial
level2	rs1723016	Asthma	CD247	spatial
level2	rs2006141	Asthma	NAGLU	spatial
level2	rs2614266	Asthma	AHI1	spatial
level2	rs11065987	Asthma	ALDH2	spatial
level2	rs705704	Asthma	SUOX	spatial
level2	rs1806656	Asthma	IQCB1	spatial
level2	rs2056625	Asthma	CD247	spatial
level2	rs78545931	Asthma	IL18RAP	spatial
level2	rs60227565	Asthma	IL18RAP	spatial
level2	rs12470864	Asthma	IL18RAP	spatial
level2	rs11065979	Asthma	ALDH2	spatial
level2	rs41284471	Asthma	PRKCQ	spatial
level2	rs3827780	Asthma	AHI1	spatial
level2	rs9273386	Asthma	HLA-DQA1	spatial
level2	rs112502960	Asthma	GNGT2	spatial
level3	rs3771166	Asthma	IL18R1	spatial
level3	rs9807989	Asthma	IL18R1	spatial
level3	rs34290285	Asthma	D2HGDH	spatial
level3	rs34290285	Asthma	PDCD1	spatial
level3	rs6683383	Asthma	ADORA1	spatial
level3	rs204993	Asthma	AGER	spatial
level3	rs1701704	Asthma	RPS26	spatial
level3	rs4129267	Asthma	IL6R	spatial
level3	rs1689510	Asthma	RPS26	spatial
level3	rs3785356	Asthma	IL4R	spatial
level3	rs542831	Asthma	SIK2	spatial
level3	rs1655558	Asthma	RTF1	spatial
level3	rs3104412	Asthma	TAP2	spatial
level3	rs79870097	Asthma	TAP2	spatial
level3	rs9276643	Asthma	TAP2	spatial
level3	rs2621363	Asthma	TAP2	spatial
level3	rs903361	Asthma	ADORA1	spatial
level3	rs1233578	Asthma	BTN3A2	spatial
level3	rs2855812	Asthma	FLOT1	spatial
level3	rs4645904	Asthma	BAX	spatial
level3	rs17510339	Asthma	KIF3A	spatial
level3	rs2844482	Asthma	LTA	spatial
level3	rs7760841	Asthma	TAP2	spatial
level3	rs72833417	Asthma	TBKBP1	spatial
level3	rs3024622	Asthma	IL4R	spatial
level3	rs10791824	Asthma	KAT5	spatial
level3	rs174566	Asthma	FADS1	spatial
level3	rs11828343	Asthma	SIK2	spatial
level3	rs3027001	Asthma	FCER1A	spatial
level3	rs7555556	Asthma	ADORA1	spatial
level3	rs71580314	Asthma	MCL1	spatial
level3	rs7538512	Asthma	ADORA1	spatial
level3	rs2036226	Asthma	UBE2E2	spatial
level3	rs1942	Asthma	RTF1	spatial
level3	rs3024655	Asthma	IL4R	spatial
level3	rs72842819	Asthma	TNFSF12	spatial
level3	rs1784776	Asthma	SIK2	spatial
level3	rs766406	Asthma	BTN3A2	spatial
level3	rs6901830	Asthma	HLA-DOA	spatial
level3	rs1991401	Asthma	DDX5	spatial
level3	rs10420217	Asthma	CHAF1A	spatial
level3	rs1535	Asthma	FADS1	spatial
level3	rs539524	Asthma	SIK2	spatial
level3	rs705704	Asthma	RPS26	spatial
level3	rs3024577	Asthma	IL4R	spatial
level3	rs4449174	Asthma	D2HGDH	spatial
level3	rs10797119	Asthma	SEMA4D	spatial
level3	rs12023876	Asthma	ADORA1	spatial
level3	rs174535	Asthma	FADS1	spatial
level3	rs1784775	Asthma	SIK2	spatial
level3	rs7302200	Asthma	RPS26	spatial
level3	rs9893132	Asthma	SMARCE1	spatial
level3	rs56308324	Asthma	TBKBP1	spatial
level3	rs174562	Asthma	FADS1	spatial
level3	rs10876866	Asthma	RPS26	spatial
level3	rs34939984	Asthma	IL4R	spatial
level3	rs2228079	Asthma	ADORA1	spatial
level3	rs1789358	Asthma	SIK2	spatial
level0	rs17622378	Asthma (adult onset)	ACSL6	spatial
level0	rs17622378	Asthma (adult onset)	MEIKIN	spatial
level0	rs17622378	Asthma (adult onset)	C5orf56	spatial
level0	rs17622378	Asthma (adult onset)	AC116366.6	spatial
level0	rs6866614	Asthma (adult onset)	MEIKIN	spatial
level0	rs6866614	Asthma (adult onset)	C5orf56	spatial
level0	rs6866614	Asthma (adult onset)	AC116366.6	spatial
level0	rs3749833	Asthma (adult onset)	AC116366.6	spatial
level0	rs9266629	Asthma (adult onset)	XXbac-BPG299F13.17	spatial
level0	rs9266629	Asthma (adult onset)	XXbac-BPG181B23.7	spatial
level0	rs9266629	Asthma (adult onset)	MIR6891	spatial
level0	rs1117490	Asthma (adult onset)	HCG18	spatial
level0	rs1117490	Asthma (adult onset)	TRIM39	spatial
level0	rs1117490	Asthma (adult onset)	HLA-L	spatial
level0	rs28407950	Asthma (adult onset)	HLA-DRB5	spatial
level0	rs9268813	Asthma (adult onset)	C2	spatial
level0	rs9268813	Asthma (adult onset)	HLA-DRB5	spatial
level0	rs3130490	Asthma (adult onset)	HCG18	spatial
level0	rs3130490	Asthma (adult onset)	LINC00243	spatial
level0	rs3130490	Asthma (adult onset)	C2	spatial
level0	rs3104369	Asthma (adult onset)	HLA-DQA2	spatial
level0	rs3104369	Asthma (adult onset)	HLA-DRB5	spatial
level0	rs4713555	Asthma (adult onset)	HLA-B	spatial
level0	rs9275282	Asthma (adult onset)	HLA-DQA2	spatial
level0	rs6689	Asthma (adult onset)	HLA-DRB5	spatial
level1	rs174535	Asthma (adult onset)	FADS2	spatial
level1	rs9266629	Asthma (adult onset)	NCR3	spatial
level1	rs9268813	Asthma (adult onset)	HLA-DQB1	spatial
level1	rs9268813	Asthma (adult onset)	HLA-DMA	spatial
level1	rs9268813	Asthma (adult onset)	HLA-DRB1	spatial
level1	rs6689	Asthma (adult onset)	HLA-DQB2	spatial
level1	rs6689	Asthma (adult onset)	HLA-DQB1	spatial
level1	rs28407950	Asthma (adult onset)	HLA-DQB2	spatial
level1	rs28407950	Asthma (adult onset)	HLA-DQB1	spatial
level1	rs174621	Asthma (adult onset)	FADS2	spatial
level1	rs3104369	Asthma (adult onset)	HLA-DQB2	spatial
level1	rs3104369	Asthma (adult onset)	HLA-DQB1	spatial
level1	rs3104369	Asthma (adult onset)	HLA-DRB1	spatial
level1	rs12661352	Asthma (adult onset)	HLA-DQB1	spatial
level1	rs4713555	Asthma (adult onset)	HLA-DRB1	spatial
level1	rs9275282	Asthma (adult onset)	HLA-DQB2	spatial
level1	rs9275282	Asthma (adult onset)	HLA-DQB1	spatial
level1	rs9275282	Asthma (adult onset)	HLA-DRB1	spatial
level1	rs174584	Asthma (adult onset)	FADS2	spatial
level2	rs1723018	Asthma (adult onset)	CD247	spatial
level2	rs72823641	Asthma (adult onset)	IL18RAP	spatial
level2	rs28688825	Asthma (adult onset)	HLA-DQA1	spatial
level2	rs705700	Asthma (adult onset)	SUOX	spatial
level2	rs7523907	Asthma (adult onset)	CD247	spatial
level2	rs2056625	Asthma (adult onset)	CD247	spatial
level2	rs60227565	Asthma (adult onset)	IL18RAP	spatial
level2	rs12470864	Asthma (adult onset)	IL18RAP	spatial
level2	rs12479210	Asthma (adult onset)	IL18RAP	spatial
level2	rs1468790	Asthma (adult onset)	IL18RAP	spatial
level2	rs9268813	Asthma (adult onset)	HLA-DQA1	spatial
level2	rs6689	Asthma (adult onset)	HLA-DQA1	spatial
level2	rs705699	Asthma (adult onset)	SUOX	spatial
level2	rs28407950	Asthma (adult onset)	HLA-DQA1	spatial
level2	rs10208293	Asthma (adult onset)	IL18RAP	spatial
level2	rs2056626	Asthma (adult onset)	CD247	spatial
level2	rs3104369	Asthma (adult onset)	HLA-DQA1	spatial
level2	rs12661352	Asthma (adult onset)	HLA-DQA1	spatial
level2	rs9275282	Asthma (adult onset)	HLA-DQA1	spatial
level0	rs17622378	Asthma (childhood onset)	ACSL6	spatial
level0	rs17622378	Asthma (childhood onset)	MEIKIN	spatial
level0	rs17622378	Asthma (childhood onset)	C5orf56	spatial
level0	rs17622378	Asthma (childhood onset)	AC116366.6	spatial
level0	rs9275602	Asthma (childhood onset)	LINC00243	spatial
level0	rs2855812	Asthma (childhood onset)	CCHCR1	spatial
level0	rs2855812	Asthma (childhood onset)	LINC00243	spatial
level0	rs2855812	Asthma (childhood onset)	C2	spatial
level0	rs2596464	Asthma (childhood onset)	CCHCR1	spatial
level0	rs2596464	Asthma (childhood onset)	MICB	spatial
level0	rs2596464	Asthma (childhood onset)	HLA-B	spatial
level0	rs35449774	Asthma (childhood onset)	HLA-DPB2	spatial
level0	rs3749833	Asthma (childhood onset)	AC116366.6	spatial
level0	rs111789468	Asthma (childhood onset)	HLA-DPB2	spatial
level0	rs3116989	Asthma (childhood onset)	HLA-DPB2	spatial
level0	rs1806656	Asthma (childhood onset)	CD86	spatial
level0	rs9895436	Asthma (childhood onset)	LINC02210	spatial
level0	rs9895436	Asthma (childhood onset)	SPATA32	spatial
level0	rs9895436	Asthma (childhood onset)	CTB-39G8.3	spatial
level0	rs13164856	Asthma (childhood onset)	C5orf56	spatial
level0	rs13164856	Asthma (childhood onset)	AC116366.6	spatial
level0	rs7713065	Asthma (childhood onset)	AC116366.6	spatial
level0	rs2855811	Asthma (childhood onset)	MICB	spatial
level0	rs3819720	Asthma (childhood onset)	HLA-DQA2	spatial
level0	rs34104805	Asthma (childhood onset)	HLA-DQA2	spatial
level0	rs34104805	Asthma (childhood onset)	HLA-DRB5	spatial
level0	rs13203830	Asthma (childhood onset)	HLA-F	spatial
level0	rs13203830	Asthma (childhood onset)	MICD	spatial
level0	rs13203830	Asthma (childhood onset)	HCG9	spatial
level0	rs13203830	Asthma (childhood onset)	HLA-A	spatial
level0	rs13203830	Asthma (childhood onset)	HCG4P5	spatial
level0	rs3130169	Asthma (childhood onset)	HLA-DPB2	spatial
level0	rs11751024	Asthma (childhood onset)	HLA-DQA2	spatial
level0	rs11751024	Asthma (childhood onset)	HLA-DRB5	spatial
level0	rs9273012	Asthma (childhood onset)	HLA-DRB5	spatial
level0	rs1552458	Asthma (childhood onset)	DCAKD	spatial
level0	rs1552458	Asthma (childhood onset)	SPATA32	spatial
level0	rs1044977	Asthma (childhood onset)	DCAKD	spatial
level0	rs10468514	Asthma (childhood onset)	LINC02210	spatial
level0	rs10468514	Asthma (childhood onset)	SPATA32	spatial
level0	rs10468514	Asthma (childhood onset)	CTB-39G8.3	spatial
level0	rs78625142	Asthma (childhood onset)	KANSL1	spatial
level0	rs1117490	Asthma (childhood onset)	HCG18	spatial
level0	rs1117490	Asthma (childhood onset)	TRIM39	spatial
level0	rs1117490	Asthma (childhood onset)	HLA-L	spatial
level0	rs28407950	Asthma (childhood onset)	HLA-DRB5	spatial
level0	rs35449774	Atopic asthma	HLA-DPB2	spatial
level0	rs1023518	Atopic asthma	AC116366.6	spatial
level0	rs7224548	Atopic asthma	LINC02210	spatial
level0	rs7224548	Atopic asthma	SPATA32	spatial
level0	rs3819720	Atopic asthma	HLA-DQA2	spatial
level0	rs34104805	Atopic asthma	HLA-DQA2	spatial
level0	rs34104805	Atopic asthma	HLA-DRB5	spatial
level0	rs11751024	Atopic asthma	HLA-DQA2	spatial
level0	rs11751024	Atopic asthma	HLA-DRB5	spatial
level0	rs2596544	Atopic asthma	CCHCR1	spatial
level0	rs2596544	Atopic asthma	LINC00243	spatial
level0	rs2596544	Atopic asthma	VARS2	spatial
level0	rs2596544	Atopic asthma	HLA-B	spatial
level0	rs2596544	Atopic asthma	XXbac-BPG248L24.12	spatial
level0	rs9268813	Atopic asthma	C2	spatial
level0	rs9268813	Atopic asthma	HLA-DRB5	spatial
level0	rs73730377	Atopic asthma	HLA-DQA2	spatial
level0	rs73730377	Atopic asthma	HLA-DRB5	spatial
level0	rs3997868	Atopic asthma	HLA-DQA2	spatial
level0	rs542418	Atopic asthma	LINC00243	spatial
level0	rs2517690	Atopic asthma	HCG18	spatial
level0	rs2517690	Atopic asthma	MICD	spatial
level0	rs2517690	Atopic asthma	HLA-V	spatial
level0	rs2517690	Atopic asthma	HLA-K	spatial
level0	rs2517690	Atopic asthma	HLA-A	spatial
level0	rs2517690	Atopic asthma	HCG4P5	spatial
level0	rs12196740	Atopic asthma	PSORS1C3	spatial
level0	rs12196740	Atopic asthma	XXbac-BPG299F13.17	spatial
level0	rs12196740	Atopic asthma	HCG27	spatial
level0	rs12196740	Atopic asthma	HLA-C	spatial
level0	rs12196740	Atopic asthma	MIR6891	spatial
level0	rs3116995	Atopic asthma	HLA-DPB2	spatial
level0	rs2647003	Atopic asthma	HLA-DQA2	spatial
level0	rs28559870	Atopic asthma	POU5F1	spatial
level0	rs9266289	Atopic asthma	HCG27	spatial
level0	rs9266289	Atopic asthma	HLA-B	spatial
level0	rs2904789	Atopic asthma	CCHCR1	spatial
level0	rs2904789	Atopic asthma	HLA-B	spatial
level0	rs443863	Atopic asthma	HLA-DQA2	spatial
level1	rs12365699	Atopic asthma	DDX6	spatial
level1	rs2159778	Atopic asthma	C5	spatial
level1	rs9268813	Atopic asthma	HLA-DQB1	spatial
level1	rs9268813	Atopic asthma	HLA-DMA	spatial
level1	rs9268813	Atopic asthma	HLA-DRB1	spatial
level1	rs17843580	Atopic asthma	HLA-DQB2	spatial
level1	rs17843580	Atopic asthma	HLA-DQB1	spatial
level1	rs17843580	Atopic asthma	HLA-DRB1	spatial
level1	rs34104805	Atopic asthma	HLA-DQB2	spatial
level1	rs34104805	Atopic asthma	HLA-DQB1	spatial
level1	rs73730377	Atopic asthma	HLA-DQB1	spatial
level1	rs3997868	Atopic asthma	HLA-DQB2	spatial
level1	rs3997868	Atopic asthma	HLA-DRB1	spatial
level1	rs11751024	Atopic asthma	SKIV2L	spatial
level1	rs11751024	Atopic asthma	HLA-DQB1	spatial
level1	rs2647003	Atopic asthma	HLA-DQB2	spatial
level1	rs2647003	Atopic asthma	HLA-DQB1	spatial
level1	rs2647003	Atopic asthma	HLA-DRB1	spatial
level1	rs3819720	Atopic asthma	HLA-DQB2	spatial
level1	rs3819720	Atopic asthma	HLA-DQB1	spatial
level1	rs443863	Atopic asthma	HLA-DQB2	spatial
level1	rs61946386	Atopic asthma	OASL	spatial
level1	rs8043253	Atopic asthma	CHP1	spatial
level2	rs2070901	Atopic asthma	FCER1G	spatial
level2	rs7523907	Atopic asthma	CD247	spatial
level2	rs41284471	Atopic asthma	PRKCQ	spatial
level2	rs9268813	Atopic asthma	HLA-DQA1	spatial
level2	rs2596544	Atopic asthma	MICA	spatial
level2	rs13197384	Atopic asthma	AHI1	spatial
level2	rs17843580	Atopic asthma	HLA-DQA1	spatial
level2	rs34104805	Atopic asthma	HLA-DQA1	spatial
level2	rs34104805	Atopic asthma	MAPK14	spatial
level2	rs73730377	Atopic asthma	HLA-DQA1	spatial
level2	rs3997868	Atopic asthma	HLA-DQA1	spatial
level2	rs41288885	Atopic asthma	HLA-DQA1	spatial
level2	rs11751024	Atopic asthma	HLA-DQA1	spatial
level2	rs2647003	Atopic asthma	HLA-DQA1	spatial
level2	rs28559870	Atopic asthma	MICA	spatial
level2	rs9266289	Atopic asthma	MICA	spatial
level2	rs3819720	Atopic asthma	HLA-DQA1	spatial
level2	rs3771175	Atopic asthma	IL18RAP	spatial
level2	rs13017455	Atopic asthma	IL18RAP	spatial
level2	rs2310313	Atopic asthma	IL18RAP	spatial
level2	rs10934569	Atopic asthma	IQCB1	spatial
level2	rs4793090	Atopic asthma	NAGLU	spatial
level2	rs705699	Atopic asthma	SUOX	spatial
level2	rs132911	Atopic asthma	PMM1	spatial
level2	rs132911	Atopic asthma	XRCC6	spatial
level3	rs174548	Blood metabolite levels	FADS1	spatial
level3	rs174601	Blood metabolite levels	FADS1	spatial
level3	rs174550	Blood metabolite levels	FADS1	spatial
level3	rs174535	Blood metabolite levels	FADS1	spatial
level3	rs968567	Blood metabolite levels	FADS1	spatial
level3	rs174578	Blood metabolite levels	FADS1	spatial
level3	rs174538	Blood metabolite levels	FADS1	spatial
level3	rs8056893	Blood metabolite levels	NFATC3	spatial
level3	rs174556	Blood metabolite levels	FADS1	spatial
level3	rs4144027	Blood metabolite levels	KLC1	spatial
level3	rs2863979	Blood metabolite levels	NFATC3	spatial
level3	rs4625783	Blood metabolite levels	SLC16A3	spatial
level3	rs2270968	Blood metabolite levels	MCCC1	spatial
level3	rs6151429	Blood metabolite levels	ARSA	spatial
level3	rs1466788	Blood metabolite levels	STRIP1	spatial
level3	rs11974702	Blood metabolite levels	CPSF4	spatial
level3	rs11101730	Blood metabolite levels	PAOX	spatial
level3	rs12550729	Blood metabolite levels	PLEC	spatial
level3	rs7822232	Blood metabolite levels	PLEC	spatial
level3	rs10988217	Blood metabolite levels	CRAT	spatial
level3	rs746872	Blood metabolite levels	CRAT	spatial
level3	rs750472	Blood metabolite levels	PLEC	spatial
level3	rs10760593	Blood metabolite levels	CRAT	spatial
level3	rs10760593	Blood metabolite levels	DOLPP1	spatial
level3	rs12686182	Blood metabolite levels	CRAT	spatial
level0	rs2855812	Blood protein levels	CCHCR1	spatial
level0	rs2855812	Blood protein levels	LINC00243	spatial
level0	rs2855812	Blood protein levels	C2	spatial
level0	rs4418214	Blood protein levels	XXbac-BPG181B23.7	spatial
level0	rs4418214	Blood protein levels	MICB	spatial
level0	rs4418214	Blood protein levels	HLA-B	spatial
level0	rs1293292	Blood protein levels	FDFT1	spatial
level0	rs281439	Blood protein levels	ICAM1	spatial
level0	rs4962104	Blood protein levels	ABO	spatial
level0	rs3093664	Blood protein levels	XXbac-BPG181B23.7	spatial
level0	rs3093664	Blood protein levels	MICB	spatial
level0	rs3093664	Blood protein levels	HLA-B	spatial
level0	rs28383228	Blood protein levels	HLA-DQA2	spatial
level0	rs28383228	Blood protein levels	HLA-L	spatial
level0	rs28383228	Blood protein levels	HLA-B	spatial
level0	rs1126477	Blood protein levels	CCR1	spatial
level0	rs28383264	Blood protein levels	HLA-DQA2	spatial
level0	rs2524139	Blood protein levels	HCG18	spatial
level0	rs2524139	Blood protein levels	LINC00243	spatial
level0	rs2524139	Blood protein levels	VARS2	spatial
level0	rs2524139	Blood protein levels	TCF19	spatial
level0	rs2524139	Blood protein levels	PSORS1C3	spatial
level0	rs2524139	Blood protein levels	POU5F1	spatial
level0	rs2524139	Blood protein levels	HLA-C	spatial
level0	rs2524139	Blood protein levels	HLA-B	spatial
level0	rs2524139	Blood protein levels	C2	spatial
level0	rs2524142	Blood protein levels	HLA-C	spatial
level0	rs2524142	Blood protein levels	HLA-B	spatial
level0	rs2524142	Blood protein levels	XXbac-BPG248L24.12	spatial
level0	rs2524143	Blood protein levels	HLA-C	spatial
level0	rs2524143	Blood protein levels	HLA-B	spatial
level0	rs2524143	Blood protein levels	XXbac-BPG248L24.12	spatial
level0	rs3129205	Blood protein levels	HLA-DPB2	spatial
level0	rs3129897	Blood protein levels	C2	spatial
level0	rs3129897	Blood protein levels	HLA-DRB5	spatial
level0	rs3134900	Blood protein levels	CCHCR1	spatial
level0	rs3134900	Blood protein levels	LINC00243	spatial
level0	rs3134900	Blood protein levels	VARS2	spatial
level0	rs3134900	Blood protein levels	C2	spatial
level0	rs3134900	Blood protein levels	HLA-DPB2	spatial
level0	rs28746950	Blood protein levels	HLA-DQA2	spatial
level0	rs28746950	Blood protein levels	NOTCH4	spatial
level0	rs28749114	Blood protein levels	HLA-J	spatial
level0	rs28749114	Blood protein levels	MICD	spatial
level0	rs28749114	Blood protein levels	HLA-A	spatial
level0	rs28749114	Blood protein levels	HLA-T	spatial
level0	rs28749114	Blood protein levels	HCG4B	spatial
level0	rs28749114	Blood protein levels	HCG4P5	spatial
level0	rs3758349	Blood protein levels	ADAMTS13	spatial
level0	rs3758349	Blood protein levels	CACFD1	spatial
level0	rs3758349	Blood protein levels	MED22	spatial
level0	rs3758349	Blood protein levels	SURF6	spatial
level0	rs1265096	Blood protein levels	PSORS1C3	spatial
level0	rs1265096	Blood protein levels	POU5F1	spatial
level0	rs1265096	Blood protein levels	XXbac-BPG299F13.17	spatial
level0	rs1265096	Blood protein levels	HLA-C	spatial
level0	rs9266629	Blood protein levels	XXbac-BPG299F13.17	spatial
level0	rs9266629	Blood protein levels	XXbac-BPG181B23.7	spatial
level0	rs9266629	Blood protein levels	MIR6891	spatial
level0	rs2146192	Blood protein levels	NUTM2B-AS1	spatial
level0	rs4962153	Blood protein levels	ABO	spatial
level0	rs4962153	Blood protein levels	CACFD1	spatial
level0	rs4962153	Blood protein levels	MED22	spatial
level0	rs4962153	Blood protein levels	SURF1	spatial
level0	rs939421	Blood protein levels	CCR3	spatial
level0	rs9838450	Blood protein levels	CCR3	spatial
level0	rs3778624	Blood protein levels	HCG18	spatial
level0	rs3778624	Blood protein levels	TRIM39	spatial
level0	rs9263871	Blood protein levels	CCHCR1	spatial
level0	rs9263871	Blood protein levels	LINC00243	spatial
level0	rs9263871	Blood protein levels	TCF19	spatial
level0	rs9263871	Blood protein levels	PSORS1C3	spatial
level0	rs9263871	Blood protein levels	POU5F1	spatial
level0	rs9263871	Blood protein levels	XXbac-BPG299F13.17	spatial
level0	rs9263871	Blood protein levels	HCG27	spatial
level0	rs9263871	Blood protein levels	HLA-C	spatial
level0	rs2256175	Blood protein levels	HCG18	spatial
level0	rs2256175	Blood protein levels	LINC00243	spatial
level0	rs2256175	Blood protein levels	TRIM39	spatial
level0	rs2256175	Blood protein levels	XXbac-BPG181B23.7	spatial
level0	rs2256175	Blood protein levels	HLA-B	spatial
level0	rs2256175	Blood protein levels	HLA-S	spatial
level0	rs2239705	Blood protein levels	MICB	spatial
level0	rs651007	Blood protein levels	ABO	spatial
level0	rs8176720	Blood protein levels	ABO	spatial
level0	rs8176749	Blood protein levels	ABO	spatial
level0	rs8176749	Blood protein levels	MED22	spatial
level0	rs8176749	Blood protein levels	SURF6	spatial
level0	rs7857390	Blood protein levels	SURF1	spatial
level0	rs3869132	Blood protein levels	LINC00243	spatial
level0	rs3869132	Blood protein levels	XXbac-BPG181B23.7	spatial
level0	rs3869132	Blood protein levels	HLA-B	spatial
level0	rs3869132	Blood protein levels	HLA-S	spatial
level0	rs3118663	Blood protein levels	ADAMTS13	spatial
level0	rs3118663	Blood protein levels	CACFD1	spatial
level0	rs3118663	Blood protein levels	MED22	spatial
level0	rs3118663	Blood protein levels	SURF6	spatial
level0	rs3118663	Blood protein levels	SURF1	spatial
level0	rs3130991	Blood protein levels	HLA-B	spatial
level0	rs3132645	Blood protein levels	LINC00243	spatial
level0	rs3134942	Blood protein levels	CCHCR1	spatial
level0	rs3828922	Blood protein levels	MSH5	spatial
level0	rs3947	Blood protein levels	FDFT1	spatial
level0	rs409558	Blood protein levels	MSH5	spatial
level0	rs11753208	Blood protein levels	CCHCR1	spatial
level0	rs1265047	Blood protein levels	HCG18	spatial
level0	rs1265047	Blood protein levels	PSORS1C3	spatial
level0	rs1265047	Blood protein levels	POU5F1	spatial
level0	rs1051738	Blood protein levels	TYK2	spatial
level0	rs1634718	Blood protein levels	CCHCR1	spatial
level0	rs1634718	Blood protein levels	NOTCH4	spatial
level0	rs1634718	Blood protein levels	LINC00243	spatial
level0	rs1634718	Blood protein levels	VARS2	spatial
level0	rs1634718	Blood protein levels	HLA-DRB5	spatial
level0	rs2524280	Blood protein levels	HLA-C	spatial
level0	rs2524280	Blood protein levels	HLA-B	spatial
level0	rs2534674	Blood protein levels	MICB	spatial
level0	rs28367631	Blood protein levels	HCG18	spatial
level0	rs28367631	Blood protein levels	NOTCH4	spatial
level0	rs28367631	Blood protein levels	TCF19	spatial
level0	rs28367631	Blood protein levels	POU5F1	spatial
level0	rs28367631	Blood protein levels	MIR6891	spatial
level0	rs2853928	Blood protein levels	LINC00243	spatial
level0	rs2853928	Blood protein levels	TCF19	spatial
level0	rs2853928	Blood protein levels	PSORS1C3	spatial
level0	rs2853928	Blood protein levels	POU5F1	spatial
level0	rs2853928	Blood protein levels	HCG27	spatial
level0	rs2853928	Blood protein levels	XXbac-BPG181B23.7	spatial
level0	rs2853928	Blood protein levels	HLA-B	spatial
level0	rs2853928	Blood protein levels	HLA-S	spatial
level0	rs2853928	Blood protein levels	C2	spatial
level0	rs2239805	Blood protein levels	HLA-DQA2	spatial
level0	rs2239805	Blood protein levels	HLA-DRB5	spatial
level0	rs2280774	Blood protein levels	BAG6	spatial
level0	rs2284178	Blood protein levels	VARS2	spatial
level0	rs2284178	Blood protein levels	HLA-C	spatial
level0	rs2284367	Blood protein levels	ABTB2	spatial
level0	rs2284367	Blood protein levels	CAT	spatial
level0	rs2516470	Blood protein levels	CCHCR1	spatial
level0	rs2516470	Blood protein levels	XXbac-BPG181B23.7	spatial
level0	rs2523570	Blood protein levels	POU5F1	spatial
level0	rs2523710	Blood protein levels	PRRC2A	spatial
level0	rs2523987	Blood protein levels	HCG18	spatial
level0	rs2523987	Blood protein levels	HLA-K	spatial
level0	rs2523987	Blood protein levels	HLA-T	spatial
level0	rs2523987	Blood protein levels	HLA-L	spatial
level0	rs1794282	Blood protein levels	HLA-DRB5	spatial
level0	rs2844511	Blood protein levels	XXbac-BPG181B23.7	spatial
level0	rs3094005	Blood protein levels	CCHCR1	spatial
level0	rs3094005	Blood protein levels	LINC00243	spatial
level0	rs3094005	Blood protein levels	VARS2	spatial
level0	rs3094005	Blood protein levels	C2	spatial
level0	rs2248372	Blood protein levels	HLA-B	spatial
level0	rs2075801	Blood protein levels	MSH5	spatial
level0	rs6687487	Blood protein levels	EPHB2	spatial
level0	rs6808835	Blood protein levels	CCR3	spatial
level0	rs6808835	Blood protein levels	CCR1	spatial
level0	rs6916921	Blood protein levels	BAG6	spatial
level0	rs6916921	Blood protein levels	PRRC2A	spatial
level0	rs10793962	Blood protein levels	ABO	spatial
level0	rs10793962	Blood protein levels	MED22	spatial
level0	rs6457374	Blood protein levels	NOTCH4	spatial
level0	rs6457374	Blood protein levels	VARS2	spatial
level0	rs6457374	Blood protein levels	PSORS1C3	spatial
level0	rs6457374	Blood protein levels	POU5F1	spatial
level0	rs6457374	Blood protein levels	XXbac-BPG299F13.17	spatial
level0	rs6457374	Blood protein levels	HCG27	spatial
level0	rs6457374	Blood protein levels	HLA-C	spatial
level0	rs6457374	Blood protein levels	HLA-B	spatial
level0	rs6457374	Blood protein levels	HLA-S	spatial
level0	rs6457374	Blood protein levels	C2	spatial
level0	rs12614	Blood protein levels	NOTCH4	spatial
level0	rs115478735	Blood protein levels	ABO	spatial
level0	rs115478735	Blood protein levels	MED22	spatial
level0	rs1050673	Blood protein levels	HLA-DPB2	spatial
level0	rs2043970	Blood protein levels	EPHB2	spatial
level0	rs769178	Blood protein levels	CCHCR1	spatial
level0	rs769178	Blood protein levels	XXbac-BPG299F13.17	spatial
level0	rs769178	Blood protein levels	BAG6	spatial
level0	rs769178	Blood protein levels	PRRC2A	spatial
level0	rs11955347	Blood protein levels	MEIKIN	spatial
level0	rs635634	Blood protein levels	ABO	spatial
level0	rs635634	Blood protein levels	MED22	spatial
level0	rs635634	Blood protein levels	SURF1	spatial
level0	rs143439747	Blood protein levels	XXbac-BPG181B23.7	spatial
level0	rs144045260	Blood protein levels	EPHB2	spatial
level0	rs56100731	Blood protein levels	ADGRE1	spatial
level0	rs1692819	Blood protein levels	FDFT1	spatial
level0	rs1694123	Blood protein levels	HLA-DQA2	spatial
level0	rs1738434	Blood protein levels	MSH5	spatial
level0	rs17207524	Blood protein levels	BAG6	spatial
level0	rs28455953	Blood protein levels	EPHB2	spatial
level0	rs9295987	Blood protein levels	NOTCH4	spatial
level0	rs9295987	Blood protein levels	TCF19	spatial
level0	rs9295987	Blood protein levels	XXbac-BPG181B23.7	spatial
level0	rs9296009	Blood protein levels	NOTCH4	spatial
level0	rs113341849	Blood protein levels	CCR3	spatial
level0	rs113341849	Blood protein levels	CCR1	spatial
level0	rs9501161	Blood protein levels	NOTCH4	spatial
level0	rs9501161	Blood protein levels	XXbac-BPG181B23.7	spatial
level0	rs7750963	Blood protein levels	HCG27	spatial
level0	rs7750963	Blood protein levels	HLA-C	spatial
level0	rs7750963	Blood protein levels	HLA-B	spatial
level0	rs7750963	Blood protein levels	HLA-S	spatial
level0	rs7750963	Blood protein levels	XXbac-BPG248L24.12	spatial
level0	rs7750963	Blood protein levels	C2	spatial
level0	rs6864922	Blood protein levels	MEIKIN	spatial
level0	rs6864922	Blood protein levels	C5orf56	spatial
level0	rs8176743	Blood protein levels	ABO	spatial
level0	rs8176743	Blood protein levels	MED22	spatial
level0	rs8176743	Blood protein levels	SURF6	spatial
level0	rs8176746	Blood protein levels	ABO	spatial
level0	rs8176746	Blood protein levels	MED22	spatial
level0	rs8176746	Blood protein levels	SURF6	spatial
level0	rs8176747	Blood protein levels	ABO	spatial
level0	rs8176747	Blood protein levels	MED22	spatial
level0	rs8176747	Blood protein levels	SURF6	spatial
level0	rs4454354	Blood protein levels	ABO	spatial
level0	rs45444697	Blood protein levels	THBS3	spatial
level0	rs45444697	Blood protein levels	GBA	spatial
level0	rs4767027	Blood protein levels	OAS3	spatial
level0	rs4767027	Blood protein levels	OAS1	spatial
level0	rs9271401	Blood protein levels	HLA-DQA2	spatial
level0	rs9271421	Blood protein levels	HLA-DQA2	spatial
level0	rs9271547	Blood protein levels	HLA-DQA2	spatial
level0	rs9271547	Blood protein levels	HLA-DRB5	spatial
level0	rs9272975	Blood protein levels	HLA-DRB5	spatial
level0	rs4682816	Blood protein levels	CCR3	spatial
level0	rs4713572	Blood protein levels	HLA-DQA2	spatial
level0	rs4713572	Blood protein levels	NOTCH4	spatial
level0	rs4713572	Blood protein levels	HLA-DRB5	spatial
level0	rs11066452	Blood protein levels	OAS3	spatial
level0	rs11066452	Blood protein levels	OAS1	spatial
level0	rs9267812	Blood protein levels	CCHCR1	spatial
level0	rs9268896	Blood protein levels	C2	spatial
level0	rs9268896	Blood protein levels	HLA-DRB5	spatial
level0	rs9268896	Blood protein levels	HLA-DPB2	spatial
level0	rs8111	Blood protein levels	BAG6	spatial
level0	rs8111	Blood protein levels	PRRC2A	spatial
level0	rs8176693	Blood protein levels	ABO	spatial
level0	rs8176693	Blood protein levels	MED22	spatial
level0	rs8176693	Blood protein levels	SURF6	spatial
level0	rs986475	Blood protein levels	BAG6	spatial
level0	rs1059362	Blood protein levels	HLA-B	spatial
level0	rs1061808	Blood protein levels	HLA-DQA2	spatial
level0	rs1061808	Blood protein levels	HLA-DRB5	spatial
level0	rs11810108	Blood protein levels	NUP133	spatial
level0	rs144360625	Blood protein levels	PRRC2A	spatial
level0	rs3132687	Blood protein levels	HLA-A	spatial
level0	rs396660	Blood protein levels	HLA-F	spatial
level0	rs17474001	Blood protein levels	ABO	spatial
level0	rs17474001	Blood protein levels	CACFD1	spatial
level0	rs17474001	Blood protein levels	MED22	spatial
level0	rs17474001	Blood protein levels	SURF6	spatial
level0	rs17474001	Blood protein levels	SURF1	spatial
level0	rs114127275	Blood protein levels	CCR3	spatial
level0	rs114127275	Blood protein levels	CCR1	spatial
level0	rs3124761	Blood protein levels	ABO	spatial
level0	rs3124761	Blood protein levels	CACFD1	spatial
level0	rs3124761	Blood protein levels	MED22	spatial
level0	rs3124761	Blood protein levels	SURF6	spatial
level0	rs3124761	Blood protein levels	SURF1	spatial
level0	rs3758348	Blood protein levels	ABO	spatial
level0	rs3758348	Blood protein levels	CACFD1	spatial
level0	rs3758348	Blood protein levels	MED22	spatial
level0	rs3758348	Blood protein levels	SURF6	spatial
level0	rs3758348	Blood protein levels	SURF1	spatial
level0	rs10901252	Blood protein levels	ABO	spatial
level0	rs10901252	Blood protein levels	MED22	spatial
level0	rs10901252	Blood protein levels	SURF6	spatial
level1	rs7775228	Blood protein levels	HLA-DQB2	spatial
level1	rs7775228	Blood protein levels	HLA-DQB1	spatial
level1	rs10872645	Blood protein levels	NUP43	spatial
level1	rs693698	Blood protein levels	B3GAT3	spatial
level1	rs10405357	Blood protein levels	LILRB2	spatial
level1	rs2647074	Blood protein levels	HLA-DRB1	spatial
level1	rs2695294	Blood protein levels	CHPT1	spatial
level1	rs28383228	Blood protein levels	HLA-DQB2	spatial
level1	rs28383228	Blood protein levels	HLA-DQB1	spatial
level1	rs28383228	Blood protein levels	HLA-DRB1	spatial
level1	rs71195783	Blood protein levels	LILRB1	spatial
level1	rs7815429	Blood protein levels	ASAH1	spatial
level1	rs398217	Blood protein levels	LILRB2	spatial
level1	rs72702561	Blood protein levels	CTSS	spatial
level1	rs116473040	Blood protein levels	CSNK1D	spatial
level1	rs8109267	Blood protein levels	LILRB1	spatial
level1	rs8109873	Blood protein levels	LILRB1	spatial
level1	rs73065472	Blood protein levels	KIR3DL1	spatial
level1	rs74001662	Blood protein levels	CSNK1D	spatial
level1	rs11636952	Blood protein levels	PPCDC	spatial
level1	rs11636952	Blood protein levels	MPI	spatial
level1	rs373032	Blood protein levels	LILRB2	spatial
level1	rs28383264	Blood protein levels	HLA-DQB1	spatial
level1	rs28383264	Blood protein levels	HLA-DRB1	spatial
level1	rs3121567	Blood protein levels	ISG15	spatial
level1	rs3129897	Blood protein levels	HLA-DRB1	spatial
level1	rs3132451	Blood protein levels	SKIV2L	spatial
level1	rs4880207	Blood protein levels	DPP7	spatial
level1	rs28746950	Blood protein levels	HLA-DQB2	spatial
level1	rs28746950	Blood protein levels	HLA-DQB1	spatial
level1	rs28746950	Blood protein levels	HLA-DRB1	spatial
level1	rs28752520	Blood protein levels	SKIV2L	spatial
level1	rs78655848	Blood protein levels	CCL5	spatial
level1	rs9266629	Blood protein levels	NCR3	spatial
level1	rs8102	Blood protein levels	POLR2C	spatial
level1	rs11983987	Blood protein levels	STYXL1	spatial
level1	rs11984438	Blood protein levels	STYXL1	spatial
level1	rs2239705	Blood protein levels	NCR3	spatial
level1	rs75219938	Blood protein levels	HLA-DRB1	spatial
level1	rs103294	Blood protein levels	LILRB1	spatial
level1	rs1933112	Blood protein levels	XCL1	spatial
level1	rs1933112	Blood protein levels	XCL2	spatial
level1	rs267738	Blood protein levels	CTSS	spatial
level1	rs11770797	Blood protein levels	STYXL1	spatial
level1	rs9283893	Blood protein levels	SKIV2L	spatial
level1	rs3134942	Blood protein levels	SKIV2L	spatial
level1	rs41271951	Blood protein levels	CTSS	spatial
level1	rs4239252	Blood protein levels	CCL5	spatial
level1	rs1051738	Blood protein levels	EPS15L1	spatial
level1	rs10860794	Blood protein levels	CHPT1	spatial
level1	rs1336900	Blood protein levels	CTSS	spatial
level1	rs2559856	Blood protein levels	CHPT1	spatial
level1	rs2236293	Blood protein levels	GBA2	spatial
level1	rs2239805	Blood protein levels	HLA-DRB1	spatial
level1	rs2255336	Blood protein levels	KLRK1	spatial
level1	rs550513	Blood protein levels	SKIV2L	spatial
level1	rs376008	Blood protein levels	IL12RB1	spatial
level1	rs387608	Blood protein levels	SKIV2L	spatial
level1	rs1794282	Blood protein levels	HLA-DQB2	spatial
level1	rs1794282	Blood protein levels	HLA-DRB1	spatial
level1	rs204888	Blood protein levels	SKIV2L	spatial
level1	rs3094005	Blood protein levels	SKIV2L	spatial
level1	rs2004318	Blood protein levels	LILRB1	spatial
level1	rs7184253	Blood protein levels	EDC4	spatial
level1	rs618835	Blood protein levels	KIR2DL1	spatial
level1	rs618835	Blood protein levels	KIR3DL2	spatial
level1	rs10738948	Blood protein levels	GBA2	spatial
level1	rs10745925	Blood protein levels	CHPT1	spatial
level1	rs10747049	Blood protein levels	DPP7	spatial
level1	rs10762481	Blood protein levels	PSAP	spatial
level1	rs11111026	Blood protein levels	CHPT1	spatial
level1	rs113399573	Blood protein levels	HLA-DRB1	spatial
level1	rs676443	Blood protein levels	KIR2DL1	spatial
level1	rs676443	Blood protein levels	KIR3DL1	spatial
level1	rs6791672	Blood protein levels	GTPBP8	spatial
level1	rs660773	Blood protein levels	KIR2DL1	spatial
level1	rs144301783	Blood protein levels	GTPBP8	spatial
level1	rs2687507	Blood protein levels	CCL4	spatial
level1	rs12975366	Blood protein levels	LILRB2	spatial
level1	rs6488561	Blood protein levels	C1R	spatial
level1	rs2511847	Blood protein levels	ACACA	spatial
level1	rs12614	Blood protein levels	SKIV2L	spatial
level1	rs11592462	Blood protein levels	PSAP	spatial
level1	rs11666065	Blood protein levels	KIR3DL2	spatial
level1	rs74345525	Blood protein levels	LILRB1	spatial
level1	rs77802813	Blood protein levels	DDX58	spatial
level1	rs769178	Blood protein levels	NCR3	spatial
level1	rs640396	Blood protein levels	KIR2DL1	spatial
level1	rs143439747	Blood protein levels	NCR3	spatial
level1	rs145827860	Blood protein levels	CD209	spatial
level1	rs9371533	Blood protein levels	NUP43	spatial
level1	rs1694123	Blood protein levels	HLA-DQB1	spatial
level1	rs1639429	Blood protein levels	KIR2DL3	spatial
level1	rs1645784	Blood protein levels	LILRB1	spatial
level1	rs2114511	Blood protein levels	LILRB1	spatial
level1	rs17207524	Blood protein levels	SKIV2L	spatial
level1	rs1035029	Blood protein levels	C5	spatial
level1	rs1815739	Blood protein levels	BBS1	spatial
level1	rs1891906	Blood protein levels	ISG15	spatial
level1	rs198389	Blood protein levels	NPPA	spatial
level1	rs175484	Blood protein levels	MLH3	spatial
level1	rs12952884	Blood protein levels	NME1	spatial
level1	rs9501161	Blood protein levels	SKIV2L	spatial
level1	rs400942	Blood protein levels	LILRB2	spatial
level1	rs4151665	Blood protein levels	NCR3	spatial
level1	rs759819	Blood protein levels	LILRB1	spatial
level1	rs759819	Blood protein levels	LILRB2	spatial
level1	rs76869409	Blood protein levels	KIR3DL1	spatial
level1	rs3822020	Blood protein levels	GAK	spatial
level1	rs2107538	Blood protein levels	CCL5	spatial
level1	rs7964859	Blood protein levels	CHPT1	spatial
level1	rs1056441	Blood protein levels	RTEL1	spatial
level1	rs4789763	Blood protein levels	CSNK1D	spatial
level1	rs8067462	Blood protein levels	SHMT1	spatial
level1	rs8067462	Blood protein levels	TOP3A	spatial
level1	rs9271401	Blood protein levels	HLA-DQB1	spatial
level1	rs9271401	Blood protein levels	HLA-DRB1	spatial
level1	rs9271421	Blood protein levels	HLA-DQB2	spatial
level1	rs9271421	Blood protein levels	HLA-DQB1	spatial
level1	rs9271421	Blood protein levels	HLA-DRB1	spatial
level1	rs9271547	Blood protein levels	HLA-DRB1	spatial
level1	rs9272975	Blood protein levels	HLA-DQB2	spatial
level1	rs9272975	Blood protein levels	HLA-DQB1	spatial
level1	rs9272975	Blood protein levels	HLA-DRB1	spatial
level1	rs4690203	Blood protein levels	GAK	spatial
level1	rs4713572	Blood protein levels	HLA-DQB2	spatial
level1	rs4713572	Blood protein levels	HLA-DQB1	spatial
level1	rs4747199	Blood protein levels	PSAP	spatial
level1	rs9267812	Blood protein levels	SKIV2L	spatial
level1	rs9268896	Blood protein levels	HLA-DRB1	spatial
level1	rs11653003	Blood protein levels	FASN	spatial
level1	rs28529403	Blood protein levels	MAPK3	spatial
level1	rs76400946	Blood protein levels	XCL1	spatial
level1	rs76400946	Blood protein levels	XCL2	spatial
level1	rs986475	Blood protein levels	NCR3	spatial
level1	rs559054	Blood protein levels	CUL4A	spatial
level1	rs61739176	Blood protein levels	LILRB1	spatial
level1	rs61739251	Blood protein levels	LILRB1	spatial
level1	rs1059362	Blood protein levels	HLA-DQB1	spatial
level1	rs1059362	Blood protein levels	HLA-DRB1	spatial
level1	rs1042663	Blood protein levels	SKIV2L	spatial
level1	rs674313	Blood protein levels	HLA-DQB2	spatial
level1	rs674313	Blood protein levels	HLA-DQB1	spatial
level1	rs674313	Blood protein levels	HLA-DRB1	spatial
level1	rs674313	Blood protein levels	C4B	spatial
level1	rs10278227	Blood protein levels	STYXL1	spatial
level1	rs61536380	Blood protein levels	STYXL1	spatial
level2	rs3197999	Blood protein levels	UBA7	spatial
level2	rs3197999	Blood protein levels	AMT	spatial
level2	rs1801274	Blood protein levels	FCGR2B	spatial
level2	rs4810485	Blood protein levels	CD40	spatial
level2	rs12470864	Blood protein levels	IL18RAP	spatial
level2	rs11065979	Blood protein levels	ALDH2	spatial
level2	rs4418214	Blood protein levels	MICA	spatial
level2	rs144830084	Blood protein levels	ALOX15	spatial
level2	rs1293292	Blood protein levels	CTSB	spatial
level2	rs3768844	Blood protein levels	KYNU	spatial
level2	rs2535627	Blood protein levels	ITIH4	spatial
level2	rs678	Blood protein levels	ITIH4	spatial
level2	rs2239547	Blood protein levels	ITIH4	spatial
level2	rs607736	Blood protein levels	CCS	spatial
level2	rs2284265	Blood protein levels	YWHAB	spatial
level2	rs3766186	Blood protein levels	B3GALT6	spatial
level2	rs34593439	Blood protein levels	CTSH	spatial
level2	rs11120218	Blood protein levels	C4BPA	spatial
level2	rs3093664	Blood protein levels	GPANK1	spatial
level2	rs1861246	Blood protein levels	IL18RAP	spatial
level2	rs28383228	Blood protein levels	HLA-DQA1	spatial
level2	rs7089946	Blood protein levels	FAS	spatial
level2	rs7162172	Blood protein levels	ATP8B4	spatial
level2	rs1860129	Blood protein levels	EGF	spatial
level2	rs72802342	Blood protein levels	BCAR1	spatial
level2	rs73043857	Blood protein levels	THBS2	spatial
level2	rs11636952	Blood protein levels	CSK	spatial
level2	rs4655701	Blood protein levels	IL12RB2	spatial
level2	rs1736089	Blood protein levels	CTSB	spatial
level2	rs28383264	Blood protein levels	HLA-DQA1	spatial
level2	rs3129897	Blood protein levels	HLA-DOB	spatial
level2	rs28746950	Blood protein levels	HLA-DQA1	spatial
level2	rs28746950	Blood protein levels	HLA-DOB	spatial
level2	rs28752520	Blood protein levels	HLA-DQA1	spatial
level2	rs3749117	Blood protein levels	LY75	spatial
level2	rs73041845	Blood protein levels	THBS2	spatial
level2	rs2403274	Blood protein levels	TACC3	spatial
level2	rs4987358	Blood protein levels	SELL	spatial
level2	rs10796927	Blood protein levels	ADAR	spatial
level2	rs2256175	Blood protein levels	MICA	spatial
level2	rs2239705	Blood protein levels	ATP6V1G2	spatial
level2	rs11229080	Blood protein levels	SERPING1	spatial
level2	rs7102271	Blood protein levels	SERPING1	spatial
level2	rs75219938	Blood protein levels	HLA-DQA1	spatial
level2	rs4938330	Blood protein levels	CBL	spatial
level2	rs6543140	Blood protein levels	IL18RAP	spatial
level2	rs9646944	Blood protein levels	IL18RAP	spatial
level2	rs3771167	Blood protein levels	IL18RAP	spatial
level2	rs2241047	Blood protein levels	IL17RA	spatial
level2	rs1882510	Blood protein levels	IL18RAP	spatial
level2	rs267738	Blood protein levels	ARNT	spatial
level2	rs6665610	Blood protein levels	FCGR2B	spatial
level2	rs9013	Blood protein levels	KYNU	spatial
level2	rs9469012	Blood protein levels	MICA	spatial
level2	rs3869132	Blood protein levels	MICA	spatial
level2	rs3134942	Blood protein levels	HLA-DQA1	spatial
level2	rs3135063	Blood protein levels	HTT	spatial
level2	rs35365539	Blood protein levels	UBA7	spatial
level2	rs3947	Blood protein levels	CTSB	spatial
level2	rs12938	Blood protein levels	SELL	spatial
level2	rs1336900	Blood protein levels	SETDB1	spatial
level2	rs2524280	Blood protein levels	MICA	spatial
level2	rs2871473	Blood protein levels	IL18RAP	spatial
level2	rs2255336	Blood protein levels	KLRC2	spatial
level2	rs17413015	Blood protein levels	FCGR2B	spatial
level2	rs1789	Blood protein levels	CC2D2A	spatial
level2	rs2058622	Blood protein levels	IL18RAP	spatial
level2	rs3827278	Blood protein levels	IL17RA	spatial
level2	rs4688759	Blood protein levels	UBA7	spatial
level2	rs4851016	Blood protein levels	IL18RAP	spatial
level2	rs1794282	Blood protein levels	HLA-DQA1	spatial
level2	rs11603020	Blood protein levels	SERPING1	spatial
level2	rs12712135	Blood protein levels	IL18RAP	spatial
level2	rs13294	Blood protein levels	ARNT	spatial
level2	rs870825	Blood protein levels	CASP3	spatial
level2	rs9427116	Blood protein levels	ADAR	spatial
level2	rs17206736	Blood protein levels	MICA	spatial
level2	rs6725806	Blood protein levels	IL18RAP	spatial
level2	rs10920578	Blood protein levels	MYBPH	spatial
level2	rs10972076	Blood protein levels	UBAP1	spatial
level2	rs10993994	Blood protein levels	NCOA4	spatial
level2	rs11229075	Blood protein levels	SERPING1	spatial
level2	rs6770670	Blood protein levels	UBA7	spatial
level2	rs1420106	Blood protein levels	IL18RAP	spatial
level2	rs13014644	Blood protein levels	IL18RAP	spatial
level2	rs13085791	Blood protein levels	UBA7	spatial
level2	rs13085791	Blood protein levels	AMT	spatial
level2	rs941923	Blood protein levels	YY1	spatial
level2	rs62067239	Blood protein levels	RPTOR	spatial
level2	rs12493107	Blood protein levels	ITIH4	spatial
level2	rs1256288	Blood protein levels	FCGR2B	spatial
level2	rs12566098	Blood protein levels	IL12RB2	spatial
level2	rs144376466	Blood protein levels	MRTO4	spatial
level2	rs1227734	Blood protein levels	PGPEP1	spatial
level2	rs12301299	Blood protein levels	RAD52	spatial
level2	rs11006489	Blood protein levels	NCOA4	spatial
level2	rs12539172	Blood protein levels	EPHB4	spatial
level2	rs35791293	Blood protein levels	RPL28	spatial
level2	rs903357	Blood protein levels	MYBPH	spatial
level2	rs11708955	Blood protein levels	AMT	spatial
level2	rs10215699	Blood protein levels	FIS1	spatial
level2	rs769178	Blood protein levels	ATP6V1G2	spatial
level2	rs11867412	Blood protein levels	38231	spatial
level2	rs12073436	Blood protein levels	C1QA	spatial
level2	rs62113716	Blood protein levels	XRCC1	spatial
level2	rs72633697	Blood protein levels	FCGR2B	spatial
level2	rs1552074	Blood protein levels	MAPKAPK3	spatial
level2	rs7292268	Blood protein levels	PPP6R2	spatial
level2	rs55945853	Blood protein levels	ACTN4	spatial
level2	rs12897422	Blood protein levels	AP1G2	spatial
level2	rs16869834	Blood protein levels	HLA-DOB	spatial
level2	rs1692819	Blood protein levels	CTSB	spatial
level2	rs16989724	Blood protein levels	BSG	spatial
level2	rs16989763	Blood protein levels	PI3	spatial
level2	rs17020993	Blood protein levels	C4BPA	spatial
level2	rs1552641	Blood protein levels	CHST13	spatial
level2	rs2205895	Blood protein levels	SELL	spatial
level2	rs2223303	Blood protein levels	SELL	spatial
level2	rs1791679	Blood protein levels	CCS	spatial
level2	rs11676124	Blood protein levels	IL18RAP	spatial
level2	rs12592898	Blood protein levels	CTSH	spatial
level2	rs2001461	Blood protein levels	IL18RAP	spatial
level2	rs2019065	Blood protein levels	ITIH4	spatial
level2	rs2286798	Blood protein levels	ITIH4	spatial
level2	rs4665141	Blood protein levels	LY75	spatial
level2	rs946261	Blood protein levels	MYBPH	spatial
level2	rs2781668	Blood protein levels	ARG1	spatial
level2	rs3917775	Blood protein levels	SELP	spatial
level2	rs3917775	Blood protein levels	SELL	spatial
level2	rs4151665	Blood protein levels	GPANK1	spatial
level2	rs41372049	Blood protein levels	IL17RA	spatial
level2	rs10802708	Blood protein levels	B3GALNT2	spatial
level2	rs8073913	Blood protein levels	CHD3	spatial
level2	rs3816193	Blood protein levels	KYNU	spatial
level2	rs78813423	Blood protein levels	CTSH	spatial
level2	rs4727469	Blood protein levels	EPHB4	spatial
level2	rs4778639	Blood protein levels	IL16	spatial
level2	rs478328	Blood protein levels	MUT	spatial
level2	rs4806666	Blood protein levels	RPL28	spatial
level2	rs6104052	Blood protein levels	PI3	spatial
level2	rs9271421	Blood protein levels	HLA-DQA1	spatial
level2	rs9271547	Blood protein levels	HLA-DOB	spatial
level2	rs9272975	Blood protein levels	HLA-DQA1	spatial
level2	rs4713572	Blood protein levels	HLA-DQA1	spatial
level2	rs2834167	Blood protein levels	ITSN1	spatial
level2	rs1617214	Blood protein levels	MED16	spatial
level2	rs550510	Blood protein levels	CALCOCO2	spatial
level2	rs550510	Blood protein levels	ATP5G1	spatial
level2	rs884209	Blood protein levels	MYBPH	spatial
level2	rs576236	Blood protein levels	EPHB4	spatial
level2	rs891206	Blood protein levels	MED16	spatial
level2	rs9858428	Blood protein levels	UBA7	spatial
level2	rs10179654	Blood protein levels	IL18RAP	spatial
level2	rs55993634	Blood protein levels	BCAR1	spatial
level2	rs6043409	Blood protein levels	SIRPG	spatial
level2	rs60843925	Blood protein levels	ST3GAL4	spatial
level2	rs1056524	Blood protein levels	CHST13	spatial
level2	rs1059362	Blood protein levels	HLA-DQA1	spatial
level2	rs1061808	Blood protein levels	HLA-DOB	spatial
level2	rs1061808	Blood protein levels	ATF6B	spatial
level2	rs1042779	Blood protein levels	ITIH4	spatial
level2	rs62013227	Blood protein levels	CTSH	spatial
level2	rs62069681	Blood protein levels	RPTOR	spatial
level2	rs12131108	Blood protein levels	ADAR	spatial
level2	rs9616	Blood protein levels	ADAR	spatial
level2	rs674313	Blood protein levels	HLA-DQA1	spatial
level2	rs2153101	Blood protein levels	MYBPH	spatial
level2	rs11465729	Blood protein levels	IL18RAP	spatial
level3	rs727428	Blood protein levels	TNFSF12	spatial
level3	rs759819	Blood protein levels	LILRA4	spatial
level3	rs4129267	Blood protein levels	IL6R	spatial
level3	rs2855812	Blood protein levels	FLOT1	spatial
level3	rs2347784	Blood protein levels	KDELR2	spatial
level3	rs2472649	Blood protein levels	CXCL5	spatial
level3	rs11553699	Blood protein levels	MORN3	spatial
level3	rs2228145	Blood protein levels	IL6R	spatial
level3	rs4761234	Blood protein levels	YEATS4	spatial
level3	rs144830084	Blood protein levels	ARRB2	spatial
level3	rs11983987	Blood protein levels	MDH2	spatial
level3	rs2000999	Blood protein levels	HP	spatial
level3	rs103294	Blood protein levels	LILRA4	spatial
level3	rs79502742	Blood protein levels	RUVBL2	spatial
level3	rs17094448	Blood protein levels	LIN52	spatial
level3	rs4704737	Blood protein levels	HAVCR2	spatial
level3	rs34042070	Blood protein levels	HP	spatial
level3	rs34907608	Blood protein levels	MPP5	spatial
level3	rs450373	Blood protein levels	CXCL5	spatial
level3	rs13043754	Blood protein levels	VPS16	spatial
level3	rs1861246	Blood protein levels	IL18R1	spatial
level3	rs2631738	Blood protein levels	ACOX3	spatial
level3	rs2647074	Blood protein levels	TAP2	spatial
level3	rs2830586	Blood protein levels	JAM2	spatial
level3	rs71354995	Blood protein levels	PPP1R14A	spatial
level3	rs16923189	Blood protein levels	PDCD1LG2	spatial
level3	rs7260184	Blood protein levels	LIN37	spatial
level3	rs756519	Blood protein levels	PSMB1	spatial
level3	rs71334202	Blood protein levels	CST3	spatial
level3	rs9471987	Blood protein levels	GNMT	spatial
level3	rs8109267	Blood protein levels	LILRA4	spatial
level3	rs8109873	Blood protein levels	LILRA4	spatial
level3	rs73065472	Blood protein levels	NCR1	spatial
level3	rs4820023	Blood protein levels	PES1	spatial
level3	rs555835	Blood protein levels	PRPF19	spatial
level3	rs28578007	Blood protein levels	C8G	spatial
level3	rs3047739	Blood protein levels	ISCA2	spatial
level3	rs3129205	Blood protein levels	HSD17B8	spatial
level3	rs3129897	Blood protein levels	PSMB9	spatial
level3	rs3132451	Blood protein levels	APOM	spatial
level3	rs313829	Blood protein levels	ASL	spatial
level3	rs4880207	Blood protein levels	FUT7	spatial
level3	rs2927608	Blood protein levels	LNPEP	spatial
level3	rs11702494	Blood protein levels	COL18A1	spatial
level3	rs35119871	Blood protein levels	TNFSF12	spatial
level3	rs12379667	Blood protein levels	C8G	spatial
level3	rs12379667	Blood protein levels	FUT7	spatial
level3	rs1424241	Blood protein levels	HP	spatial
level3	rs2893796	Blood protein levels	PRKAB1	spatial
level3	rs4782936	Blood protein levels	ATP2C2	spatial
level3	rs414846	Blood protein levels	LIPC	spatial
level3	rs2000614	Blood protein levels	PAFAH1B2	spatial
level3	rs4938353	Blood protein levels	PAFAH1B2	spatial
level3	rs12450199	Blood protein levels	GAA	spatial
level3	rs1041456	Blood protein levels	CSTB	spatial
level3	rs425535	Blood protein levels	CXCL5	spatial
level3	rs6589598	Blood protein levels	PAFAH1B2	spatial
level3	rs80067372	Blood protein levels	TNFSF12	spatial
level3	rs75287599	Blood protein levels	RUVBL2	spatial
level3	rs6543140	Blood protein levels	IL18R1	spatial
level3	rs3771167	Blood protein levels	IL18R1	spatial
level3	rs7959452	Blood protein levels	YEATS4	spatial
level3	rs8051517	Blood protein levels	NFATC3	spatial
level3	rs1804527	Blood protein levels	ZYX	spatial
level3	rs8112211	Blood protein levels	PPP1R14A	spatial
level3	rs9283893	Blood protein levels	LSM2	spatial
level3	rs2424590	Blood protein levels	CST3	spatial
level3	rs7160336	Blood protein levels	LIN52	spatial
level3	rs3132645	Blood protein levels	FLOT1	spatial
level3	rs35365539	Blood protein levels	GMPPB	spatial
level3	rs35555795	Blood protein levels	BTN3A2	spatial
level3	rs4725617	Blood protein levels	ZYX	spatial
level3	rs1159787	Blood protein levels	TLR4	spatial
level3	rs1634718	Blood protein levels	FLOT1	spatial
level3	rs27303	Blood protein levels	LNPEP	spatial
level3	rs2871473	Blood protein levels	IL18R1	spatial
level3	rs2239805	Blood protein levels	PSMB9	spatial
level3	rs9326248	Blood protein levels	PAFAH1B2	spatial
level3	rs2523987	Blood protein levels	FLOT1	spatial
level3	rs17412403	Blood protein levels	LEPR	spatial
level3	rs2058622	Blood protein levels	IL18R1	spatial
level3	rs4704846	Blood protein levels	HAVCR2	spatial
level3	rs17412738	Blood protein levels	NPHP3	spatial
level3	rs2830585	Blood protein levels	JAM2	spatial
level3	rs2844511	Blood protein levels	FLOT1	spatial
level3	rs7184253	Blood protein levels	NFATC3	spatial
level3	rs6036478	Blood protein levels	CST3	spatial
level3	rs6136	Blood protein levels	F5	spatial
level3	rs10896045	Blood protein levels	KAT5	spatial
level3	rs112312277	Blood protein levels	RPS9	spatial
level3	rs113399573	Blood protein levels	TAP2	spatial
level3	rs1420106	Blood protein levels	IL18R1	spatial
level3	rs68066031	Blood protein levels	SERPINE2	spatial
level3	rs6874178	Blood protein levels	HAVCR2	spatial
level3	rs2868371	Blood protein levels	HSPB1	spatial
level3	rs78165052	Blood protein levels	CAMLG	spatial
level3	rs13962	Blood protein levels	ACKR1	spatial
level3	rs13962	Blood protein levels	FCER1A	spatial
level3	rs139643250	Blood protein levels	RUVBL2	spatial
level3	rs2017858	Blood protein levels	ATRIP	spatial
level3	rs13412535	Blood protein levels	SERPINE2	spatial
level3	rs12973760	Blood protein levels	ETHE1	spatial
level3	rs12986064	Blood protein levels	RPS9	spatial
level3	rs2281808	Blood protein levels	SIRPB1	spatial
level3	rs12941509	Blood protein levels	TNFSF12	spatial
level3	rs12459634	Blood protein levels	LIN37	spatial
level3	rs12482088	Blood protein levels	COL18A1	spatial
level3	rs12485165	Blood protein levels	PES1	spatial
level3	rs12710327	Blood protein levels	CST3	spatial
level3	rs12124234	Blood protein levels	CD48	spatial
level3	rs2281097	Blood protein levels	GGA1	spatial
level3	rs1050673	Blood protein levels	HSD17B8	spatial
level3	rs7615408	Blood protein levels	FANCD2	spatial
level3	rs7615408	Blood protein levels	BRK1	spatial
level3	rs38033	Blood protein levels	LNPEP	spatial
level3	rs7149221	Blood protein levels	NUMB	spatial
level3	rs56212061	Blood protein levels	GATAD2A	spatial
level3	rs63658260	Blood protein levels	HSP90B1	spatial
level3	rs640396	Blood protein levels	KIR2DL4	spatial
level3	rs12919956	Blood protein levels	PRKCB	spatial
level3	rs7019538	Blood protein levels	C8G	spatial
level3	rs6058523	Blood protein levels	HCK	spatial
level3	rs2890364	Blood protein levels	GDI2	spatial
level3	rs1011063	Blood protein levels	GLYCTK	spatial
level3	rs775249	Blood protein levels	PIP4K2C	spatial
level3	rs147640352	Blood protein levels	ITPR3	spatial
level3	rs4814391	Blood protein levels	SIRPB1	spatial
level3	rs16989724	Blood protein levels	CDC34	spatial
level3	rs1715460	Blood protein levels	CD3E	spatial
level3	rs1642762	Blood protein levels	TNFSF12	spatial
level3	rs2205895	Blood protein levels	F5	spatial
level3	rs2223303	Blood protein levels	F5	spatial
level3	rs11588551	Blood protein levels	MFN2	spatial
level3	rs549596	Blood protein levels	MTHFR	spatial
level3	rs12602950	Blood protein levels	JUP	spatial
level3	rs2245801	Blood protein levels	SNCA	spatial
level3	rs2269615	Blood protein levels	PIGC	spatial
level3	rs78183295	Blood protein levels	FLT4	spatial
level3	rs198389	Blood protein levels	MTHFR	spatial
level3	rs199883643	Blood protein levels	SEMA4D	spatial
level3	rs2001461	Blood protein levels	IL18R1	spatial
level3	rs2007272	Blood protein levels	IL24	spatial
level3	rs2016575	Blood protein levels	GLYCTK	spatial
level3	rs11790360	Blood protein levels	C8G	spatial
level3	rs11790360	Blood protein levels	FUT7	spatial
level3	rs175484	Blood protein levels	EIF2B2	spatial
level3	rs11694743	Blood protein levels	BIN1	spatial
level3	rs4845360	Blood protein levels	S100A13	spatial
level3	rs1372518	Blood protein levels	SNCA	spatial
level3	rs7940310	Blood protein levels	PAFAH1B2	spatial
level3	rs60864581	Blood protein levels	STX8	spatial
level3	rs72930400	Blood protein levels	IMMT	spatial
level3	rs72930400	Blood protein levels	CHMP3	spatial
level3	rs116947359	Blood protein levels	ARSA	spatial
level3	rs3917775	Blood protein levels	F5	spatial
level3	rs7627326	Blood protein levels	FANCD2	spatial
level3	rs7627326	Blood protein levels	VHL	spatial
level3	rs76357893	Blood protein levels	SIRPB1	spatial
level3	rs763665	Blood protein levels	HP	spatial
level3	rs2737002	Blood protein levels	SNCA	spatial
level3	rs3795046	Blood protein levels	RUVBL2	spatial
level3	rs3795047	Blood protein levels	RUVBL2	spatial
level3	rs3848788	Blood protein levels	SIRPB1	spatial
level3	rs861442	Blood protein levels	SERPINE2	spatial
level3	rs863957	Blood protein levels	SERPINE2	spatial
level3	rs6010042	Blood protein levels	ARSA	spatial
level3	rs4802890	Blood protein levels	ECH1	spatial
level3	rs79785970	Blood protein levels	RUVBL2	spatial
level3	rs78813423	Blood protein levels	MORF4L1	spatial
level3	rs4340628	Blood protein levels	PES1	spatial
level3	rs4421280	Blood protein levels	ZYX	spatial
level3	rs729460	Blood protein levels	B4GALT7	spatial
level3	rs4820885	Blood protein levels	PES1	spatial
level3	rs9272975	Blood protein levels	PSMB9	spatial
level3	rs4713572	Blood protein levels	TAP2	spatial
level3	rs486119	Blood protein levels	VPS26B	spatial
level3	rs9267812	Blood protein levels	ABHD16A	spatial
level3	rs10956431	Blood protein levels	NBN	spatial
level3	rs5753231	Blood protein levels	PES1	spatial
level3	rs5756729	Blood protein levels	GGA1	spatial
level3	rs57731447	Blood protein levels	LIN52	spatial
level3	rs6043409	Blood protein levels	SIRPB1	spatial
level3	rs60697456	Blood protein levels	NFATC3	spatial
level3	rs61416196	Blood protein levels	TNFSF12	spatial
level3	rs1061808	Blood protein levels	AGER	spatial
level3	rs1061808	Blood protein levels	AGPAT1	spatial
level3	rs1061808	Blood protein levels	PSMB9	spatial
level3	rs35285321	Blood protein levels	CSTB	spatial
level3	rs12133641	Blood protein levels	IL6R	spatial
level3	rs113569731	Blood protein levels	SCAP	spatial
level3	rs75423501	Blood protein levels	SCAP	spatial
level3	rs2153101	Blood protein levels	ADORA1	spatial
level4	rs3197999	Blood protein levels	APEH	spatial
level4	rs12964	Blood protein levels	ZNF384	spatial
level4	rs964184	Blood protein levels	BUD13	spatial
level4	rs672058	Blood protein levels	PCSK7	spatial
level4	rs17726276	Blood protein levels	EGLN2	spatial
level4	rs867186	Blood protein levels	GGT7	spatial
level4	rs7212510	Blood protein levels	DTNB	spatial
level4	rs693698	Blood protein levels	BSCL2	spatial
level4	rs1800470	Blood protein levels	BCKDHA	spatial
level4	rs9435144	Blood protein levels	H6PD	spatial
level4	rs17094448	Blood protein levels	ENTPD5	spatial
level4	rs2276543	Blood protein levels	LAMC1	spatial
level4	rs35017113	Blood protein levels	STK4	spatial
level4	rs34805060	Blood protein levels	PPT1	spatial
level4	rs4660387	Blood protein levels	PPT1	spatial
level4	rs2284265	Blood protein levels	PABPC1L	spatial
level4	rs131798	Blood protein levels	TYMP	spatial
level4	rs131798	Blood protein levels	CPT1B	spatial
level4	rs3093664	Blood protein levels	LST1	spatial
level4	rs2604877	Blood protein levels	EGLN2	spatial
level4	rs2604877	Blood protein levels	SNRPA	spatial
level4	rs7254911	Blood protein levels	PRTN3	spatial
level4	rs1780617	Blood protein levels	BPI	spatial
level4	rs11103604	Blood protein levels	FCN1	spatial
level4	rs17689879	Blood protein levels	SMAD5	spatial
level4	rs73079003	Blood protein levels	IP6K2	spatial
level4	rs35154032	Blood protein levels	PLXNA1	spatial
level4	rs62055780	Blood protein levels	LGALS9	spatial
level4	rs17288108	Blood protein levels	SNRPF	spatial
level4	rs2532497	Blood protein levels	ZNF384	spatial
level4	rs150452493	Blood protein levels	NLGN2	spatial
level4	rs3047739	Blood protein levels	NPC2	spatial
level4	rs3093692	Blood protein levels	TMEM97	spatial
level4	rs891762	Blood protein levels	PLXNA1	spatial
level4	rs12589690	Blood protein levels	PSMC6	spatial
level4	rs9304936	Blood protein levels	PRSS57	spatial
level4	rs28767468	Blood protein levels	RAPGEF1	spatial
level4	rs35179000	Blood protein levels	GTF2H1	spatial
level4	rs3789204	Blood protein levels	TREM1	spatial
level4	rs400345	Blood protein levels	GINS3	spatial
level4	rs1800759	Blood protein levels	ADH5	spatial
level4	rs35729384	Blood protein levels	DYNLL2	spatial
level4	rs2072117	Blood protein levels	RAPGEF3	spatial
level4	rs2541638	Blood protein levels	HBZ	spatial
level4	rs35620248	Blood protein levels	APEH	spatial
level4	rs2287327	Blood protein levels	NAGK	spatial
level4	rs2893796	Blood protein levels	POLR3B	spatial
level4	rs727428	Blood protein levels	CHRNB1	spatial
level4	rs11983987	Blood protein levels	POR	spatial
level4	rs11984438	Blood protein levels	POR	spatial
level4	rs2146498	Blood protein levels	RIN3	spatial
level4	rs7503550	Blood protein levels	PECAM1	spatial
level4	rs6556937	Blood protein levels	CAST	spatial
level4	rs6662572	Blood protein levels	PRDX1	spatial
level4	rs3743392	Blood protein levels	MFGE8	spatial
level4	rs2239908	Blood protein levels	TMEM97	spatial
level4	rs10858300	Blood protein levels	FCN1	spatial
level4	rs6138458	Blood protein levels	CST7	spatial
level4	rs11770797	Blood protein levels	POR	spatial
level4	rs2230694	Blood protein levels	EGLN2	spatial
level4	rs2230694	Blood protein levels	SNRPA	spatial
level4	rs2233159	Blood protein levels	EGLN2	spatial
level4	rs2233159	Blood protein levels	SNRPA	spatial
level4	rs9901901	Blood protein levels	TMEM97	spatial
level4	rs2607426	Blood protein levels	EGLN2	spatial
level4	rs2607426	Blood protein levels	SNRPA	spatial
level4	rs2233154	Blood protein levels	EGLN2	spatial
level4	rs2233154	Blood protein levels	SNRPA	spatial
level4	rs3134942	Blood protein levels	PBX2	spatial
level4	rs409558	Blood protein levels	C6orf48	spatial
level4	rs1265047	Blood protein levels	DDX39B	spatial
level4	rs1336900	Blood protein levels	HORMAD1	spatial
level4	rs2534674	Blood protein levels	DDX39B	spatial
level4	rs2989736	Blood protein levels	FCN1	spatial
level4	rs9326248	Blood protein levels	PCSK7	spatial
level4	rs2280774	Blood protein levels	PBX2	spatial
level4	rs2523710	Blood protein levels	DDX39B	spatial
level4	rs149313	Blood protein levels	CAST	spatial
level4	rs1993373	Blood protein levels	GTF2H1	spatial
level4	rs550513	Blood protein levels	NELFE	spatial
level4	rs3795559	Blood protein levels	RGL1	spatial
level4	rs387608	Blood protein levels	PBX2	spatial
level4	rs387608	Blood protein levels	NELFE	spatial
level4	rs41264869	Blood protein levels	TMEM81	spatial
level4	rs4150579	Blood protein levels	GTF2H1	spatial
level4	rs484915	Blood protein levels	MMP1	spatial
level4	rs17741049	Blood protein levels	CA13	spatial
level4	rs11260013	Blood protein levels	FCER2	spatial
level4	rs11715835	Blood protein levels	WDR6	spatial
level4	rs1455434	Blood protein levels	EGLN2	spatial
level4	rs1455434	Blood protein levels	CYP2A6	spatial
level4	rs1455434	Blood protein levels	SNRPA	spatial
level4	rs26496	Blood protein levels	CAST	spatial
level4	rs870825	Blood protein levels	CENPU	spatial
level4	rs2075801	Blood protein levels	C6orf48	spatial
level4	rs6714900	Blood protein levels	NAGK	spatial
level4	rs6842047	Blood protein levels	TLR3	spatial
level4	rs7083	Blood protein levels	PCSK7	spatial
level4	rs7097780	Blood protein levels	IL15RA	spatial
level4	rs5850	Blood protein levels	KLHL7	spatial
level4	rs5850	Blood protein levels	NUPL2	spatial
level4	rs10762481	Blood protein levels	CDH23	spatial
level4	rs10117466	Blood protein levels	FCN1	spatial
level4	rs10690148	Blood protein levels	GTF2H1	spatial
level4	rs10920578	Blood protein levels	CHI3L1	spatial
level4	rs1097234	Blood protein levels	GPX7	spatial
level4	rs11064321	Blood protein levels	ZNF384	spatial
level4	rs11080055	Blood protein levels	TMEM97	spatial
level4	rs11086556	Blood protein levels	BPI	spatial
level4	rs11103602	Blood protein levels	FCN1	spatial
level4	rs113893384	Blood protein levels	FCER2	spatial
level4	rs113216780	Blood protein levels	LGALS9	spatial
level4	rs73030851	Blood protein levels	GFM1	spatial
level4	rs8177683	Blood protein levels	IL15RA	spatial
level4	rs1168128	Blood protein levels	USP1	spatial
level4	rs139855605	Blood protein levels	H6PD	spatial
level4	rs2017858	Blood protein levels	NME6	spatial
level4	rs13469	Blood protein levels	TMEM97	spatial
level4	rs12973524	Blood protein levels	FCER2	spatial
level4	rs13101828	Blood protein levels	IDUA	spatial
level4	rs13159365	Blood protein levels	SMAD5	spatial
level4	rs858240	Blood protein levels	KLHL7	spatial
level4	rs858240	Blood protein levels	NUPL2	spatial
level4	rs6505079	Blood protein levels	TMEM97	spatial
level4	rs6510982	Blood protein levels	CFD	spatial
level4	rs2350578	Blood protein levels	ASPH	spatial
level4	rs1800469	Blood protein levels	BCKDHA	spatial
level4	rs12459634	Blood protein levels	COX6B1	spatial
level4	rs12465802	Blood protein levels	MCM6	spatial
level4	rs11592462	Blood protein levels	CDH23	spatial
level4	rs11657394	Blood protein levels	SERPINF2	spatial
level4	rs11680831	Blood protein levels	NAGK	spatial
level4	rs28458177	Blood protein levels	KLHL7	spatial
level4	rs28458177	Blood protein levels	NUPL2	spatial
level4	rs2238647	Blood protein levels	ELL	spatial
level4	rs2453849	Blood protein levels	IGFBP3	spatial
level4	rs7149221	Blood protein levels	RDH11	spatial
level4	rs7149221	Blood protein levels	PIGH	spatial
level4	rs2303009	Blood protein levels	MAPK9	spatial
level4	rs73525772	Blood protein levels	COLGALT1	spatial
level4	rs903357	Blood protein levels	CHI3L1	spatial
level4	rs11708955	Blood protein levels	IP6K2	spatial
level4	rs2277989	Blood protein levels	FCER2	spatial
level4	rs1453873	Blood protein levels	ADH5	spatial
level4	rs6437234	Blood protein levels	PASK	spatial
level4	rs11666373	Blood protein levels	PRTN3	spatial
level4	rs76957023	Blood protein levels	WDR18	spatial
level4	rs10260339	Blood protein levels	ASNS	spatial
level4	rs2916193	Blood protein levels	S100A12	spatial
level4	rs227618	Blood protein levels	CST7	spatial
level4	rs11024616	Blood protein levels	GTF2H1	spatial
level4	rs284663	Blood protein levels	BCKDHA	spatial
level4	rs1695	Blood protein levels	AIP	spatial
level4	rs1738434	Blood protein levels	PBX2	spatial
level4	rs151288400	Blood protein levels	STAG3	spatial
level4	rs1642762	Blood protein levels	CHRNB1	spatial
level4	rs2027993	Blood protein levels	TMEM97	spatial
level4	rs2073867	Blood protein levels	TMEM97	spatial
level4	rs11588551	Blood protein levels	PLOD1	spatial
level4	rs17208187	Blood protein levels	ZMAT2	spatial
level4	rs17208187	Blood protein levels	NDUFA2	spatial
level4	rs227646	Blood protein levels	CST7	spatial
level4	rs10849478	Blood protein levels	ZNF384	spatial
level4	rs4988235	Blood protein levels	MCM6	spatial
level4	rs181209	Blood protein levels	CLN3	spatial
level4	rs181209	Blood protein levels	ATXN2L	spatial
level4	rs1961839	Blood protein levels	MFGE8	spatial
level4	rs2279561	Blood protein levels	GFM1	spatial
level4	rs241775	Blood protein levels	TMEM97	spatial
level4	rs4690326	Blood protein levels	IDUA	spatial
level4	rs291447	Blood protein levels	HIBCH	spatial
level4	rs13259464	Blood protein levels	CA13	spatial
level4	rs756463	Blood protein levels	SMAD5	spatial
level4	rs12952884	Blood protein levels	UTP18	spatial
level4	rs12952884	Blood protein levels	NME2	spatial
level4	rs9296004	Blood protein levels	C6orf48	spatial
level4	rs7940310	Blood protein levels	PCSK7	spatial
level4	rs2006227	Blood protein levels	GGT1	spatial
level4	rs840390	Blood protein levels	AMACR	spatial
level4	rs946155	Blood protein levels	GPX7	spatial
level4	rs946261	Blood protein levels	CHI3L1	spatial
level4	rs9624216	Blood protein levels	IGLL1	spatial
level4	rs967645	Blood protein levels	TMEM97	spatial
level4	rs116947359	Blood protein levels	TYMP	spatial
level4	rs116947359	Blood protein levels	CPT1B	spatial
level4	rs7606102	Blood protein levels	NAGK	spatial
level4	rs423135	Blood protein levels	SPIRE2	spatial
level4	rs4129858	Blood protein levels	LAMC1	spatial
level4	rs2453868	Blood protein levels	CA13	spatial
level4	rs3822020	Blood protein levels	IDUA	spatial
level4	rs8177654	Blood protein levels	IL15RA	spatial
level4	rs4802890	Blood protein levels	SIRT2	spatial
level4	rs35561078	Blood protein levels	NBEA	spatial
level4	rs7086174	Blood protein levels	IL15RA	spatial
level4	rs1558251	Blood protein levels	JMJD6	spatial
level4	rs4427983	Blood protein levels	NCKAP1	spatial
level4	rs4287822	Blood protein levels	BPI	spatial
level4	rs288336	Blood protein levels	DNAJC10	spatial
level4	rs8067462	Blood protein levels	SMCR8	spatial
level4	rs4690203	Blood protein levels	IDUA	spatial
level4	rs469735	Blood protein levels	CAST	spatial
level4	rs1617214	Blood protein levels	CFD	spatial
level4	rs550510	Blood protein levels	UBE2Z	spatial
level4	rs884209	Blood protein levels	CHI3L1	spatial
level4	rs8125909	Blood protein levels	CST7	spatial
level4	rs2275436	Blood protein levels	SERINC2	spatial
level4	rs6707271	Blood protein levels	RPIA	spatial
level4	rs891206	Blood protein levels	CFD	spatial
level4	rs2247570	Blood protein levels	HAL	spatial
level4	rs9900613	Blood protein levels	JMJD6	spatial
level4	rs10250602	Blood protein levels	KLHL7	spatial
level4	rs10250602	Blood protein levels	NUPL2	spatial
level4	rs10262243	Blood protein levels	KLHL7	spatial
level4	rs10262243	Blood protein levels	NUPL2	spatial
level4	rs5743511	Blood protein levels	BPI	spatial
level4	rs57731447	Blood protein levels	ENTPD5	spatial
level4	rs6050127	Blood protein levels	CST7	spatial
level4	rs6065904	Blood protein levels	HM13	spatial
level4	rs61416196	Blood protein levels	CHRNB1	spatial
level4	rs1061808	Blood protein levels	PBX2	spatial
level4	rs10425544	Blood protein levels	CFD	spatial
level4	rs1042663	Blood protein levels	NELFE	spatial
level4	rs2279699	Blood protein levels	EGLN2	spatial
level4	rs2279699	Blood protein levels	SNRPA	spatial
level4	rs144360625	Blood protein levels	DDX39B	spatial
level4	rs2242653	Blood protein levels	C6orf48	spatial
level4	rs61536380	Blood protein levels	POR	spatial
level4	rs80136777	Blood protein levels	LIMD1	spatial
level4	rs2153101	Blood protein levels	CHI3L1	spatial
level2	rs9275292	C-reactive protein levels or LDL-cholesterol levels (pleiotropy)	HLA-DQA1	spatial
level2	rs3822857	C-reactive protein levels or LDL-cholesterol levels (pleiotropy)	DSE	spatial
level2	rs11220463	C-reactive protein levels or LDL-cholesterol levels (pleiotropy)	ST3GAL4	spatial
level2	rs10744775	C-reactive protein levels or LDL-cholesterol levels (pleiotropy)	ALDH2	spatial
level2	rs2285810	C-reactive protein levels or LDL-cholesterol levels (pleiotropy)	ALDH2	spatial
level2	rs2228603	C-reactive protein levels or LDL-cholesterol levels (pleiotropy)	MAU2	spatial
level1	rs12909047	Caffeine metabolism (plasma 1,3-dimethylxanthine (theophylline) level)	MPI	spatial
level1	rs35107470	Caffeine metabolism (plasma 1,3-dimethylxanthine (theophylline) level)	MPI	spatial
level1	rs2470893	Caffeine metabolism (plasma 1,3-dimethylxanthine (theophylline) level)	MPI	spatial
level1	rs2472297	Caffeine metabolism (plasma 1,3-dimethylxanthine (theophylline) level)	MPI	spatial
level1	rs12909047	Caffeine metabolism (plasma 1,3,7-trimethylxanthine (caffeine) level)	MPI	spatial
level1	rs35107470	Caffeine metabolism (plasma 1,3,7-trimethylxanthine (caffeine) level)	MPI	spatial
level1	rs2470893	Caffeine metabolism (plasma 1,3,7-trimethylxanthine (caffeine) level)	MPI	spatial
level1	rs2472297	Caffeine metabolism (plasma 1,3,7-trimethylxanthine (caffeine) level)	MPI	spatial
level0	rs9272143	Cervical cancer	HLA-DRB5	spatial
level0	rs3117027	Cervical cancer	HLA-DPB2	spatial
level0	rs78868683	Cervical cancer	LINC00243	spatial
level0	rs2530710	Cervical cancer	POU5F1	spatial
level0	rs2530710	Cervical cancer	XXbac-BPG181B23.7	spatial
level0	rs872956	Cervical cancer	HLA-DPB2	spatial
level0	rs3132461	Cervical cancer	MICB	spatial
level0	rs2239704	Cervical cancer	CCHCR1	spatial
level0	rs2239704	Cervical cancer	XXbac-BPG181B23.7	spatial
level0	rs3130218	Cervical cancer	HLA-DPB2	spatial
level0	rs2242660	Cervical cancer	PRRC2A	spatial
level0	rs3131631	Cervical cancer	MICB	spatial
level0	rs3131631	Cervical cancer	HLA-B	spatial
level0	rs9276435	Cervical cancer	HLA-DRB5	spatial
level0	rs2523496	Cervical cancer	XXbac-BPG181B23.7	spatial
level0	rs2523496	Cervical cancer	HLA-S	spatial
level0	rs9272050	Cervical cancer	HLA-DQA2	spatial
level0	rs9272050	Cervical cancer	HLA-DRB5	spatial
level0	rs114115115	Cervical cancer	CCHCR1	spatial
level0	rs4329147	Childhood ear infection	TNXB	spatial
level0	rs4329147	Childhood ear infection	HLA-DRB5	spatial
level0	rs3130436	Childhood ear infection	CCHCR1	spatial
level0	rs3130436	Childhood ear infection	PSORS1C3	spatial
level0	rs3130436	Childhood ear infection	HCG27	spatial
level0	rs3130436	Childhood ear infection	HLA-B	spatial
level0	rs9268155	Childhood ear infection	HLA-DQA2	spatial
level0	rs9268155	Childhood ear infection	HLA-DRB5	spatial
level0	rs10027350	Childhood ear infection	SEPSECS-AS1	spatial
level0	rs1055559	Childhood ear infection	HLA-DQA2	spatial
level0	rs1055559	Childhood ear infection	HLA-DRB5	spatial
level0	rs1055559	Childhood ear infection	HLA-DPB2	spatial
level0	rs1061535	Childhood ear infection	HLA-J	spatial
level0	rs1061535	Childhood ear infection	MICD	spatial
level0	rs1061535	Childhood ear infection	HCG9	spatial
level0	rs2596450	Childhood ear infection	HLA-V	spatial
level0	rs2596450	Childhood ear infection	XXbac-BPG181B23.7	spatial
level0	rs3104402	Childhood ear infection	HLA-DQA2	spatial
level0	rs3104402	Childhood ear infection	HLA-DRB5	spatial
level0	rs3130600	Childhood ear infection	HLA-DQA2	spatial
level0	rs3130600	Childhood ear infection	HLA-DPB2	spatial
level0	rs140735577	Childhood ear infection	RAVER1	spatial
level0	rs140735577	Childhood ear infection	TYK2	spatial
level0	rs140735577	Childhood ear infection	ICAM1	spatial
level0	rs140735577	Childhood ear infection	ICAM5	spatial
level1	rs4642516	Childhood steroid-sensitive nephrotic syndrome	HLA-DQB2	spatial
level1	rs4642516	Childhood steroid-sensitive nephrotic syndrome	HLA-DQB1	spatial
level1	rs4642516	Childhood steroid-sensitive nephrotic syndrome	HLA-DRB1	spatial
level1	rs28366266	Childhood steroid-sensitive nephrotic syndrome	HLA-DQB2	spatial
level1	rs28366266	Childhood steroid-sensitive nephrotic syndrome	HLA-DQB1	spatial
level1	rs28366266	Childhood steroid-sensitive nephrotic syndrome	HLA-DRB1	spatial
level1	rs9348883	Childhood steroid-sensitive nephrotic syndrome	HLA-DRB1	spatial
level1	rs2076523	Childhood steroid-sensitive nephrotic syndrome	HLA-DQB2	spatial
level1	rs2076523	Childhood steroid-sensitive nephrotic syndrome	HLA-DQB1	spatial
level1	rs2076523	Childhood steroid-sensitive nephrotic syndrome	HLA-DRB1	spatial
level1	rs28383254	Childhood steroid-sensitive nephrotic syndrome	HLA-DQB1	spatial
level1	rs28383254	Childhood steroid-sensitive nephrotic syndrome	HLA-DRB1	spatial
level1	rs9273542	Childhood steroid-sensitive nephrotic syndrome	HLA-DQB2	spatial
level1	rs9273542	Childhood steroid-sensitive nephrotic syndrome	HLA-DQB1	spatial
level2	rs2858829	Childhood steroid-sensitive nephrotic syndrome	DSE	spatial
level2	rs4642516	Childhood steroid-sensitive nephrotic syndrome	HLA-DQA1	spatial
level2	rs28366266	Childhood steroid-sensitive nephrotic syndrome	HLA-DQA1	spatial
level2	rs2076523	Childhood steroid-sensitive nephrotic syndrome	HLA-DQA1	spatial
level2	rs28383254	Childhood steroid-sensitive nephrotic syndrome	HLA-DQA1	spatial
level2	rs9273542	Childhood steroid-sensitive nephrotic syndrome	HLA-DQA1	spatial
level2	rs2637678	Childhood steroid-sensitive nephrotic syndrome	DSE	spatial
level2	rs2746419	Childhood steroid-sensitive nephrotic syndrome	AHI1	spatial
level1	rs174566	Cholesteryl ester levels	FADS2	spatial
level1	rs174548	Cholesteryl ester levels	FADS2	spatial
level1	rs102274	Cholesteryl ester levels	FADS2	spatial
level1	rs28456	Cholesteryl ester levels	FADS2	spatial
level1	rs174455	Cholesteryl ester levels	FADS2	spatial
level0	rs652888	Chronic hepatitis B infection	LINC00243	spatial
level0	rs422951	Chronic hepatitis B infection	HLA-DRB5	spatial
level0	rs9277535	Chronic hepatitis B infection	HLA-DPB2	spatial
level0	rs2856718	Chronic hepatitis B infection	HLA-DQA2	spatial
level0	rs3077	Chronic hepatitis B infection	HLA-DPB2	spatial
level0	rs7453920	Chronic hepatitis B infection	HLA-DQA2	spatial
level0	rs7453920	Chronic hepatitis B infection	NOTCH4	spatial
level0	rs3130542	Chronic hepatitis B infection	TCF19	spatial
level0	rs3130542	Chronic hepatitis B infection	HLA-C	spatial
level0	rs3130542	Chronic hepatitis B infection	HLA-B	spatial
level0	rs12614	Chronic hepatitis B infection	NOTCH4	spatial
level0	rs2853953	Chronic hepatitis B infection	HCG18	spatial
level0	rs2853953	Chronic hepatitis B infection	CCHCR1	spatial
level0	rs2853953	Chronic hepatitis B infection	POU5F1	spatial
level0	rs2853953	Chronic hepatitis B infection	XXbac-BPG181B23.7	spatial
level0	rs2853953	Chronic hepatitis B infection	HLA-C	spatial
level0	rs2853953	Chronic hepatitis B infection	MICB	spatial
level0	rs2853953	Chronic hepatitis B infection	HLA-B	spatial
level0	rs1419881	Chronic hepatitis B infection	CCHCR1	spatial
level0	rs1419881	Chronic hepatitis B infection	VARS2	spatial
level0	rs1419881	Chronic hepatitis B infection	XXbac-BPG299F13.17	spatial
level0	rs1419881	Chronic hepatitis B infection	HLA-B	spatial
level0	rs9276370	Chronic hepatitis B infection	HLA-DQA2	spatial
level0	rs9276370	Chronic hepatitis B infection	NOTCH4	spatial
level0	rs7756516	Chronic hepatitis B infection	NOTCH4	spatial
level0	rs7770370	Chronic hepatitis B infection	HLA-DPB2	spatial
level0	rs28747027	Chronic hepatitis B infection	NOTCH4	spatial
level1	rs652888	Chronic hepatitis B infection	SKIV2L	spatial
level1	rs7453920	Chronic hepatitis B infection	HLA-DQB2	spatial
level1	rs12614	Chronic hepatitis B infection	SKIV2L	spatial
level1	rs2856718	Chronic hepatitis B infection	HLA-DQB2	spatial
level1	rs2856718	Chronic hepatitis B infection	HLA-DQB1	spatial
level1	rs2856718	Chronic hepatitis B infection	HLA-DRB1	spatial
level1	rs3077	Chronic hepatitis B infection	TAPBP	spatial
level1	rs9276370	Chronic hepatitis B infection	HLA-DQB2	spatial
level1	rs9276370	Chronic hepatitis B infection	HLA-DRB1	spatial
level1	rs7756516	Chronic hepatitis B infection	HLA-DRB1	spatial
level1	rs28747027	Chronic hepatitis B infection	HLA-DQB2	spatial
level1	rs28747027	Chronic hepatitis B infection	HLA-DQB1	spatial
level2	rs422951	Chronic hepatitis B infection	HLA-DQA1	spatial
level2	rs7453920	Chronic hepatitis B infection	HLA-DOB	spatial
level2	rs1883832	Chronic hepatitis B infection	CD40	spatial
level2	rs2856718	Chronic hepatitis B infection	HLA-DQA1	spatial
level2	rs2856718	Chronic hepatitis B infection	HLA-DOB	spatial
level2	rs9276370	Chronic hepatitis B infection	HLA-DOB	spatial
level2	rs7756516	Chronic hepatitis B infection	HLA-DOB	spatial
level2	rs28747027	Chronic hepatitis B infection	HLA-DQA1	spatial
level0	rs7775397	Chronic obstructive pulmonary disease	HCG18	spatial
level0	rs7775397	Chronic obstructive pulmonary disease	CCHCR1	spatial
level0	rs7775397	Chronic obstructive pulmonary disease	VARS2	spatial
level0	rs7775397	Chronic obstructive pulmonary disease	C2	spatial
level0	rs7750641	Chronic obstructive pulmonary disease	HCG18	spatial
level0	rs7750641	Chronic obstructive pulmonary disease	CCHCR1	spatial
level0	rs7750641	Chronic obstructive pulmonary disease	LINC00243	spatial
level0	rs7750641	Chronic obstructive pulmonary disease	VARS2	spatial
level0	rs3101017	Chronic obstructive pulmonary disease	CCHCR1	spatial
level0	rs3101017	Chronic obstructive pulmonary disease	LINC00243	spatial
level0	rs3101017	Chronic obstructive pulmonary disease	C2	spatial
level0	rs3101017	Chronic obstructive pulmonary disease	HLA-DRB5	spatial
level0	rs9262143	Chronic obstructive pulmonary disease	HCG18	spatial
level0	rs9262143	Chronic obstructive pulmonary disease	LINC00243	spatial
level0	rs9262143	Chronic obstructive pulmonary disease	VARS2	spatial
level0	rs9897794	Chronic obstructive pulmonary disease	SSH2	spatial
level0	rs4143333	Chronic obstructive pulmonary disease	CCHCR1	spatial
level0	rs4143333	Chronic obstructive pulmonary disease	LINC00243	spatial
level0	rs4143333	Chronic obstructive pulmonary disease	VARS2	spatial
level0	rs4143333	Chronic obstructive pulmonary disease	HLA-S	spatial
level0	rs4143333	Chronic obstructive pulmonary disease	MIR6891	spatial
level0	rs4143333	Chronic obstructive pulmonary disease	XXbac-BPG248L24.12	spatial
level0	rs2523989	Chronic obstructive pulmonary disease	LINC00243	spatial
level0	rs2523989	Chronic obstructive pulmonary disease	HLA-T	spatial
level0	rs2523989	Chronic obstructive pulmonary disease	HLA-L	spatial
level0	rs2284174	Chronic obstructive pulmonary disease	CCHCR1	spatial
[truncated: 6,960 more rows]

## Sheet: e. severe_brain
level	GRN_SNP	trait	gene	eQTL_type
[truncated: 421 more rows]

## Sheet: f. hosp_brain
level	GRN_SNP	trait	gene	eQTL_type
[truncated: 571 more rows]

[truncated: 3 more sheets: g. all_shared, h. severe_coronary, i. hosp_coronary]
