# Supplementary material for: Comorbidity genetic risk and pathways impact SARS-CoV-2 infection outcomes
Source: Sci Rep. 2023 Jun 19;13:9879. doi: 10.1038/s41598-023-36900-z (PMC10279740; doi:10.1038/s41598-023-36900-z)
Supplement: Supplementary file 5 — Supplementary Table 4. [file 41598_2023_36900_MOESM5_ESM.xlsx]

## Sheet: Table of Contents
Comorbidity genetic risk and pathways impact SARS-CoV-2 infection outcomes
Rachel K. Jaros1, Tayaza Fadason1,2, David Cameron-Smith3, Evgeniia Golovina1, Justin M. O’Sullivan1,2,4,5,6
1. The Liggins Institute, The University of Auckland, Auckland 1023, New Zealand.
2. Maurice Wilkins Centre for Molecular Biodiscovery, The University of Auckland, Auckland 1010, New Zealand.
3. College of Health, Medicine and Wellbeing, The University of Newcastle, Callaghan 2308, Australia.
4 MRC Lifecourse Epidemiology Unit, University of Southampton, United Kingdom
5. Singapore Institute for Clinical Sciences, Agency for Science, Technology and Research (A*STAR), Singapore, Singapore
6. Australian Parkinson’s Mission, Garvan Institute of Medical Research, Sydney, New South Wales, Australia
*Corresponding senior author.
Title	Description
Supplementary Table 4	Protein interaction network enrichments (derived from STRING and PROPER-Seq) for hospitalised and severe phenotypes in lung tissue prior to bootstrapping
4a	Traits significantly associated with the severe SARS-CoV-2 phenotype in lung from the STRING database
4b	Traits significantly associated with the hospitalised SARS-CoV-2 phenotype in lung from the STRING database
4c	Traits significantly associated with the severe SARS-CoV-2 phenotype in lung from the PROPER-Seq database
4d	Traits significantly associated with the hospitalised SARS-CoV-2 phenotype in lung from the PROPER-Seq database
Definitions
level	the level denoting proteins within the protein interaction network i.e. level 1 proteins interact with level 0 proteins, level 2 with level 1 and so on
trait	genome wide association study catalogue trait
total_gwas_snps	total number of SNPs in the GWAS catalogue
trait_snps	total number of SNPs in the GWAS associated with the trait
eqtls_in_catalog	total number of tissue-specific eQTLs associated with all traits in each level
trait_eqtls	number of eQTLs significantly associated with the trait
pval	p-value
adj_pval	the false-discovery rate (FDR, or q-value) for each eQTL SNP-trait combination
sim_pval	bootstrapping p-value

## Sheet: a. Severe_STRING
level	trait	total_gwas_snps	trait_snps	eqtls_in_catalog	trait_eqtls	pval	adj_pval	sim_pval
Level 0	Androstenedione levels	168713	3	588	2	3.6294e-05	0.0176389	0.006
Level 0	Angiopoietin-1 receptor levels	168713	11	588	3	6.8064e-06	0.00330791	0
Level 0	Chronic hepatitis B infection	168713	17	588	3	2.76165e-05	0.0134216	0.007
Level 0	Cortical surface area (global PC1)	168713	15	588	5	1.47503e-09	7.16863e-07	0.008
Level 0	COVID-19 (critical illness vs population)	168713	8	588	4	1.01105e-08	4.91369e-06	0
Level 0	Depressed affect	168713	157	588	8	1.00586e-07	4.88848e-05	0.005
Level 0	Drug-induced Stevens-Johnson syndrome or toxic epidermal necrolysis (SJS/TEN)	168713	10	588	3	4.963e-06	0.00241202	0.001
Level 0	Feeling guilty	168713	29	588	4	3.23671e-06	0.00157304	0.005
Level 0	Feeling hurt	168713	46	588	4	2.1218e-05	0.0103119	0
Level 0	Feeling worry	168713	71	588	5	5.44405e-06	0.00264581	0.012
Level 0	General factor of neuroticism	168713	308	588	12	1.38334e-09	6.72303e-07	0.014
Level 0	Idiopathic membranous nephropathy	168713	21	588	4	8.33871e-07	0.000405261	0.738
Level 0	Idiopathic pulmonary fibrosis	168713	28	588	4	2.79799e-06	0.00135983	0
Level 0	Irritable mood	168713	67	588	5	4.08479e-06	0.00198521	0.01
Level 0	Multiple myeloma	168713	57	588	4	4.98258e-05	0.0242153	0
Level 0	Neuroticism	168713	1004	588	18	2.72053e-08	1.32218e-05	0.021
Level 0	Parkinson's disease	168713	231	588	14	1.58446e-13	7.70046e-11	0.013
Level 0	Response to hepatitis B vaccine	168713	21	588	4	8.33871e-07	0.000405261	0.004
Level 0	Sarcoidosis (Lofgren's syndrome vs non-Lofgren's syndrome)	168713	25	588	3	9.14887e-05	0.0444635	0
Level 0	White blood cell count (lymphocyte)	168713	2	588	2	1.21261e-05	0.00589328	0.005
Level 0	White matter microstructure (mean diusivities)	168713	198	588	6	7.69501e-05	0.0373977	0.006
Level 1	Atopic asthma	168713	198	456	7	1.37256e-06	0.000459807	0.008
Level 1	Chronic hepatitis B infection	168713	17	456	4	1.21905e-07	4.08381e-05	0.064
Level 1	Extranodal natural killer T-cell lymphoma (nasal type)	168713	3	456	2	2.18285e-05	0.00731253	0.003
Level 1	Immunoglobulin A vasculitis	168713	58	456	4	1.99062e-05	0.00666858	0.017
Level 1	Peginterferon alfa-2a treatment response in chronic hepatitis B infection	168713	25	456	3	4.31607e-05	0.0144588	0.039
Level 1	Psoriasis	168713	359	456	9	7.6292e-07	0.000255578	0.007
Level 1	Systemic sclerosis	168713	85	456	5	3.87385e-06	0.00129774	0.014
Level 2	Chronic hepatitis B infection	168713	17	1210	5	1.08413e-07	6.76499e-05	0.065
Level 2	Fibrinogen levels	168713	88	1210	6	4.41598e-05	0.0275557	0.015
Level 2	Interleukin-18 levels	168713	60	1210	5	7.41288e-05	0.0462563	0.041
Level 2	Monocyte count	168713	1339	1210	25	2.06425e-05	0.0128809	0.196
Level 2	Post bronchodilator FEV1/FVC ratio in COPD	168713	473	1210	18	1.67076e-08	1.04256e-05	0.033
Level 2	Pre bronchodilator FEV1	168713	12	1210	4	1.24481e-06	0.000776761	0.004
Level 2	Pre bronchodilator FEV1/FVC ratio	168713	12	1210	4	1.24481e-06	0.000776761	0.004
Level 2	White blood cell count	168713	1910	1210	37	1.00195e-07	6.25215e-05	0.131
Level 3	Atopic asthma	168713	198	3057	17	1.62933e-07	0.000172709	0.022
Level 3	Blood protein levels	168713	3396	3057	115	3.03605e-10	3.21821e-07	0.083
Level 3	Chronic hepatitis B infection	168713	17	3057	9	4.43766e-12	4.70392e-09	0.058
Level 3	Eosinophil counts	168713	1647	3057	59	1.06887e-06	0.001133	0.149
Level 3	Fibrinogen levels	168713	88	3057	9	3.28511e-05	0.0348222	0.011
Level 3	Hay fever and/or eczema	168713	154	3057	13	5.42325e-06	0.00574865	0.041
Level 3	IgG glycosylation patterns	168713	56	3057	13	2.02523e-11	2.14674e-08	0.09
Level 3	Monocyte count	168713	1339	3057	51	1.00279e-06	0.00106295	0.284
Level 3	Neutrophil count	168713	1095	3057	41	1.60995e-05	0.0170655	0.079
Level 3	Plasma anastrozole concentration in anastrozole-treated estrogen receptor positive breast cancer	168713	47	3057	11	6.49397e-10	6.88361e-07	0.2
Level 3	Post bronchodilator FEV1	168713	1182	3057	48	3.49425e-07	0.000370391	0.116
Level 3	Red vs. brown/black hair color	168713	40	3057	9	3.42762e-08	3.63328e-05	0.304
Level 3	Skin colour saturation	168713	11	3057	5	8.21187e-07	0.000870458	0.294
Level 3	Systemic sclerosis	168713	85	3057	9	2.485e-05	0.026341	0.035
Level 3	Vitiligo	168713	89	3057	10	5.20771e-06	0.00552018	0.071
Level 3	White blood cell count	168713	1910	3057	69	1.01581e-07	0.000107675	0.395
Level 4	Basal cell carcinoma	168713	165	5397	21	8.87034e-08	0.000127023	0.255
Level 4	Basophil count	168713	385	5397	29	2.39741e-05	0.034331	0.174
Level 4	Blood protein levels	168713	3396	5397	204	2.3223e-17	3.32553e-14	0.343
Level 4	Chronic hepatitis B infection	168713	17	5397	9	6.71106e-10	9.61023e-07	0.144
Level 4	Eosinophil counts	168713	1647	5397	85	1.67747e-05	0.0240214	0.174
Level 4	Feeling worry	168713	71	5397	13	3.70657e-07	0.000530781	0.097
Level 4	IgG glycosylation patterns	168713	56	5397	13	1.88593e-08	2.70065e-05	0.12
Level 4	Lymphocyte counts	168713	1252	5397	69	1.33146e-05	0.0190665	0.373
Level 4	Melanoma	168713	75	5397	11	2.63711e-05	0.0377635	0.069
Level 4	Monocyte count	168713	1339	5397	78	4.94012e-07	0.000707425	0.3
Level 4	Neutrophil count	168713	1095	5397	67	5.69411e-07	0.000815397	0.087
Level 4	Plasma anastrozole concentration in anastrozole-treated estrogen receptor positive breast cancer	168713	47	5397	11	2.13364e-07	0.000305538	0.278
Level 4	Platelet count	168713	1841	5397	96	3.30879e-06	0.00473819	0.233
Level 4	Plateletcrit	168713	930	5397	54	2.7889e-05	0.0399371	0.046
Level 4	Red cell distribution width	168713	1702	5397	96	1.14423e-07	0.000163854	0.588
Level 4	Red vs. brown/black hair color	168713	40	5397	10	3.91178e-07	0.000560167	0.407
Level 4	Rheumatoid arthritis	168713	380	5397	29	1.88568e-05	0.027003	0.126
Level 4	Skin colour saturation	168713	11	5397	5	1.31425e-05	0.0188201	0.399
Level 4	Systemic sclerosis	168713	85	5397	13	3.10758e-06	0.00445005	0.102
Level 4	Systolic blood pressure	168713	1765	5397	94	1.77287e-06	0.00253875	0.245
Level 4	White blood cell count	168713	1910	5397	121	2.44811e-12	3.50569e-09	0.637

## Sheet: b. Hosp_STRING
level	trait	total_gwas_snps	trait_snps	eqtls_in_catalog	trait_eqtls	pval	adj_pval	sim_pval
Level 0	Blood protein levels in cardiovascular risk	168713	76	540	4	0.000110941	0.0462624	0.003
Level 0	Chronic hepatitis B infection	168713	17	540	5	1.97675e-09	8.24306e-07	0.008
Level 0	Cortical surface area (global PC1)	168713	15	540	5	9.64393e-10	4.02152e-07	0.009
Level 0	COVID-19 (critical illness vs population)	168713	8	540	4	7.19181e-09	2.99898e-06	0
Level 0	Depressed affect	168713	157	540	8	5.26189e-08	2.19421e-05	0.006
Level 0	Experiencing mood swings	168713	69	540	4	7.6089e-05	0.0317291	0.007
Level 0	Feeling guilty	168713	29	540	4	2.31337e-06	0.000964676	0.008
Level 0	Feeling hurt	168713	46	540	4	1.52236e-05	0.00634825	0
Level 0	Feeling worry	168713	71	540	4	8.50871e-05	0.0354813	0.013
Level 0	General factor of neuroticism	168713	308	540	12	5.3264e-10	2.22111e-07	0.015
Level 0	HIV-1 control	168713	46	540	4	1.52236e-05	0.00634825	0.024
Level 0	Household income	168713	70	540	4	8.04967e-05	0.0335671	0.009
Level 0	Idiopathic membranous nephropathy	168713	21	540	4	5.94909e-07	0.000248077	0.785
Level 0	Idiopathic pulmonary fibrosis	168713	28	540	4	1.99935e-06	0.000833731	0
Level 0	Irritable mood	168713	67	540	5	2.70373e-06	0.00112746	0.007
Level 0	Nasopharyngeal carcinoma	168713	22	540	3	4.79903e-05	0.0200119	0.001
Level 0	Neuroticism	168713	1004	540	18	7.4758e-09	3.11741e-06	0.021
Level 0	Osteoarthrosis (time to event)	168713	5	540	2	0.000101605	0.0423694	0.007
Level 0	Parkinson's disease	168713	231	540	13	1.03214e-12	4.30404e-10	0.016
Level 0	Reaction time	168713	539	540	9	7.32922e-05	0.0305629	0.006
Level 0	Snoring	168713	72	540	4	8.98649e-05	0.0374736	0.001
Level 0	White blood cell count (lymphocyte)	168713	2	540	2	1.02256e-05	0.00426407	0.006
Level 0	White matter microstructure (mean diusivities)	168713	198	540	6	4.82476e-05	0.0201192	0.007
Level 1	Chronic hepatitis B infection	168713	17	490	3	1.60631e-05	0.00533296	0.053
Level 1	EGFR mutation-positive lung adenocarcinoma	168713	6	490	2	0.0001253	0.0415995	0.003
Level 1	Psoriasis	168713	359	490	9	1.37582e-06	0.000456773	0.011
Level 1	Response to hepatitis B vaccine	168713	21	490	3	3.1147e-05	0.0103408	0.008
Level 2	Atopic asthma	168713	198	1861	12	2.57698e-06	0.00207447	0.018
Level 2	Brown vs. black hair color	168713	56	1861	6	3.62214e-05	0.0291583	0.025
Level 2	Chronic hepatitis B infection	168713	17	1861	6	1.99301e-08	1.60437e-05	0.073
Level 2	Eosinophil counts	168713	1647	1861	43	3.55767e-07	0.000286392	0.035
Level 2	Hay fever and/or eczema	168713	154	1861	9	6.01087e-05	0.0483875	0.008
Level 2	Hirschsprung disease	168713	23	1861	5	4.6325e-06	0.00372916	0.096
Level 2	Monocyte count	168713	1339	1861	32	5.661e-05	0.0455711	0.211
Level 2	Multiple sclerosis	168713	616	1861	28	5.91966e-10	4.76533e-07	0.039
Level 2	Red vs non-red hair color	168713	4	1861	3	5.31568e-06	0.00427912	0.069
Level 2	Red vs. brown/black hair color	168713	40	1861	6	4.97625e-06	0.00400588	0.172
Level 2	Skin colour saturation	168713	11	1861	4	4.57784e-06	0.00368516	0.137
Level 2	Systemic lupus erythematosus	168713	805	1861	24	1.62749e-05	0.0131013	0.056
Level 2	Systemic sclerosis	168713	85	1861	9	4.60441e-07	0.000370655	0.008
Level 2	White blood cell count	168713	1910	1861	50	3.81514e-08	3.07119e-05	0.169
Level 3	Aging traits (healthspan, parental lifespan or longevity) (multivariate analysis)	168713	24	4212	6	2.2048e-05	0.0276702	0.004
Level 3	Atopic asthma	168713	198	4212	20	1.59077e-07	0.000199641	0.026
Level 3	Basal cell carcinoma	168713	165	4212	15	1.92646e-05	0.0241771	0.207
Level 3	Blood protein levels	168713	3396	4212	133	4.12871e-07	0.000518153	0.105
Level 3	Chronic hepatitis B infection	168713	17	4212	9	7.57698e-11	9.50911e-08	0.084
Level 3	Eosinophil counts	168713	1647	4212	69	3.18118e-05	0.0399238	0.16
Level 3	Feeling worry	168713	71	4212	12	1.88586e-07	0.000236675	0.169
Level 3	Hay fever and/or eczema	168713	154	4212	18	7.17391e-08	9.00326e-05	0.046
Level 3	Hemoglobin levels	168713	411	4212	26	1.93476e-05	0.0242812	0.017
Level 3	IgG glycosylation patterns	168713	56	4212	13	9.96425e-10	1.25051e-06	0.107
Level 3	Mean platelet volume	168713	1345	4212	60	1.75555e-05	0.0220322	0.1
Level 3	Monocyte count	168713	1339	4212	63	2.11337e-06	0.00265227	0.299
Level 3	Multiple sclerosis	168713	616	4212	38	5.11144e-07	0.000641486	0.079
Level 3	Plasma anastrozole concentration in anastrozole-treated estrogen receptor positive breast cancer	168713	47	4212	11	1.7628e-08	2.21232e-05	0.215
Level 3	Red vs. brown/black hair color	168713	40	4212	9	5.07077e-07	0.000636382	0.325
Level 3	Response to hepatitis B vaccine	168713	21	4212	6	9.4794e-06	0.0118966	0.002
Level 3	Skin colour saturation	168713	11	4212	5	3.94184e-06	0.00494701	0.316
Level 3	Systemic sclerosis	168713	85	4212	14	2.57916e-08	3.23685e-05	0.041
Level 3	Vitiligo	168713	89	4212	11	1.41494e-05	0.0177575	0.079
Level 3	White blood cell count	168713	1910	4212	92	3.78589e-09	4.7513e-06	0.434
Level 3	White matter microstructure (fractional anisotropy)	168713	240	4212	19	1.19335e-05	0.0149766	0.275
Level 4	Arsenic metabolism	168713	5	6838	4	1.30443e-05	0.0210534	0.084
Level 4	Atopic asthma	168713	198	6838	26	1.57494e-07	0.000254195	0.149
Level 4	Basal cell carcinoma	168713	165	6838	20	1.35923e-05	0.0219379	0.202
Level 4	Basophil count	168713	385	6838	34	2.30568e-05	0.0372137	0.197
Level 4	Blood protein levels	168713	3396	6838	228	1.79818e-13	2.90227e-10	0.387
Level 4	Cardiovascular disease	168713	316	6838	32	2.45558e-06	0.0039633	0
Level 4	Chronic hepatitis B infection	168713	17	6838	9	5.30703e-09	8.56555e-06	0.132
Level 4	Eosinophil counts	168713	1647	6838	103	1.3778e-05	0.0222377	0.197
Level 4	Estimated glomerular filtration rate	168713	1140	6838	87	2.31828e-08	3.74171e-05	0.101
Level 4	Feeling worry	168713	71	6838	13	5.03578e-06	0.00812774	0.075
Level 4	Hemoglobin levels	168713	411	6838	42	5.74306e-08	9.26929e-05	0.072
Level 4	IgG glycosylation patterns	168713	56	6838	13	2.89035e-07	0.000466503	0.139
Level 4	Lung function (FEV1/FVC)	168713	917	6838	67	3.80118e-06	0.0061351	0.047
Level 4	Lung function (FVC)	168713	769	6838	58	6.42323e-06	0.0103671	0.086
Level 4	Lymphocyte counts	168713	1252	6838	90	1.94098e-07	0.000313273	0.374
Level 4	Mean corpuscular hemoglobin	168713	2074	6838	124	1.59611e-05	0.0257613	0.256
Level 4	Mean corpuscular hemoglobin concentration	168713	613	6838	53	2.9394e-07	0.000474419	0.14
Level 4	Mean corpuscular volume	168713	1739	6838	119	3.56817e-08	5.75902e-05	0.368
Level 4	Monocyte count	168713	1339	6838	106	9.79402e-11	1.58076e-07	0.264
Level 4	Multiple sclerosis	168713	616	6838	50	3.75416e-06	0.00605922	0.19
Level 4	Neutrophil count	168713	1095	6838	75	1.03053e-05	0.0166327	0.09
Level 4	Plasma anastrozole concentration in anastrozole-treated estrogen receptor positive breast cancer	168713	47	6838	11	2.1635e-06	0.00349189	0.307
Level 4	Platelet count	168713	1841	6838	130	1.34047e-09	2.16352e-06	0.251
Level 4	Plateletcrit	168713	930	6838	67	6.01657e-06	0.00971074	0.048
Level 4	Red cell distribution width	168713	1702	6838	126	1.36721e-10	2.20668e-07	0.643
Level 4	Red vs. brown/black hair color	168713	40	6838	10	3.29029e-06	0.00531053	0.404
Level 4	Reticulocyte count	168713	743	6838	57	4.65122e-06	0.00750706	0.092
Level 4	Systemic sclerosis	168713	85	6838	17	4.82442e-08	7.78662e-05	0.125
Level 4	Systolic blood pressure	168713	1765	6838	124	4.24522e-09	6.85179e-06	0.247
Level 4	White blood cell count	168713	1910	6838	147	2.35792e-13	3.80568e-10	0.651

## Sheet: c. Severe_PROPER-Seq
level	trait	total_gwas_snps	trait_snps	eqtls_in_catalog	trait_eqtls	pval	adj_pval	sim_pval
Level 0	Chronic hepatitis B infection	168713	17	318	3	4.42313e-06	0.00111905	0.007
Level 0	Cortical surface area (global PC1)	168713	15	318	3	2.96789e-06	0.000750876	0.008
Level 0	Corticobasal degeneration	168713	6	318	2	5.28583e-05	0.0133731	0.005
Level 0	COVID-19 (critical illness vs population)	168713	8	318	3	3.68877e-07	9.33258e-05	0
Level 0	Feeling guilty	168713	29	318	4	2.83413e-07	7.17036e-05	0.005
Level 0	Feeling worry	168713	71	318	4	1.08926e-05	0.00275584	0.012
Level 0	Idiopathic membranous nephropathy	168713	21	318	3	8.60282e-06	0.00217651	0.738
Level 0	Idiopathic pulmonary fibrosis	168713	28	318	3	2.09837e-05	0.00530886	0
Level 0	Intracranial volume	168713	9	318	2	0.000126386	0.0319756	0.003
Level 0	Neuroticism	168713	1004	318	9	0.000144501	0.0365587	0.021
Level 0	Osteoarthrosis (time to event)	168713	5	318	2	3.52829e-05	0.00892657	0.006
Level 0	Parkinson's disease	168713	231	318	9	8.19121e-10	2.07238e-07	0.013
Level 0	Psoriasis	168713	359	318	6	6.9846e-05	0.017671	0.018
Level 0	Psoriatic arthritis	168713	55	318	3	0.000161824	0.0409414	0.002
Level 0	Reaction time	168713	539	318	8	1.0302e-05	0.00260641	0.005
Level 0	White matter integrity (mean diffusivity)	168713	8	318	2	9.84227e-05	0.0249009	0
Level 1	Change in serum metabolite levels	168713	7	1304	3	1.57541e-05	0.0103504	0.036
Level 1	Change in serum metabolite levels (CMS)	168713	8	1304	3	2.50609e-05	0.016465	0.031
Level 1	Cholesteryl ester levels	168713	11	1304	4	1.12269e-06	0.00073761	0.057
Level 1	Comprehensive strength and appendicular lean mass	168713	2	1304	2	5.96936e-05	0.0392187	0.02
Level 1	Glycerophospholipid levels	168713	19	1304	9	8.25483e-15	5.42342e-12	0.067
Level 1	Low density lipoprotein cholesterol levels	168713	1326	1304	32	2.98379e-08	1.96035e-05	0.202
Level 1	Mean corpuscular hemoglobin	168713	2074	1304	43	1.16196e-08	7.63408e-06	0.744
Level 1	Mean corpuscular hemoglobin concentration	168713	613	1304	21	2.46529e-08	1.6197e-05	0.692
Level 1	Mean corpuscular volume	168713	1739	1304	40	2.25474e-09	1.48136e-06	0.764
Level 1	Phosphatidylcholine levels	168713	19	1304	7	7.53568e-11	4.95094e-08	0.067
Level 1	Phosphatidylcholine-ether levels	168713	9	1304	5	3.36146e-09	2.20848e-06	0.064
Level 1	Phosphatidylinositol levels	168713	6	1304	3	9.05463e-06	0.00594889	0.028
Level 1	Plasma omega-3 polyunsaturated fatty acid level (eicosapentaenoic acid)	168713	30	1304	5	3.32225e-06	0.00218272	0.032
Level 1	Plasma omega-3 polyunsaturated fatty acid levels (alphalinolenic acid)	168713	20	1304	5	3.85389e-07	0.000253201	0.049
Level 1	Plasma omega-3 polyunsaturated fatty acid levels (docosapentaenoic acid)	168713	20	1304	5	3.85389e-07	0.000253201	0.049
Level 1	Platelet count	168713	1841	1304	39	3.14993e-08	2.0695e-05	0.709
Level 1	Post bronchodilator FEV1	168713	1182	1304	26	3.04736e-06	0.00200212	0.666
Level 1	Red blood cell count	168713	2144	1304	39	1.38236e-06	0.00090821	0.733
Level 1	Red blood cell fatty acid levels	168713	12	1304	7	1.24172e-12	8.15809e-10	0.067
Level 1	Red cell distribution width	168713	1702	1304	37	3.70957e-08	2.43719e-05	0.352
Level 1	Serum metabolite concentrations in chronic kidney disease	168713	33	1304	5	5.4277e-06	0.003566	0.032
Level 1	Serum metabolite levels	168713	614	1304	34	1.21346e-18	7.97246e-16	0.077
Level 1	Serum metabolite levels (CMS)	168713	132	1304	12	6.45053e-10	4.238e-07	0.069
Level 1	Serum metabolite ratios in chronic kidney disease	168713	54	1304	34	2.83555e-58	1.86296e-55	0.07
Level 1	Total cholesterol levels	168713	1313	1304	28	2.32468e-06	0.00152732	0.032
Level 1	Trans fatty acid levels	168713	131	1304	25	2.78439e-27	1.82934e-24	0.067
Level 1	White blood cell count	168713	1910	1304	37	6.02352e-07	0.000395745	0.299
Level 2	Blood metabolite levels	168713	200	10932	36	2.51004e-08	4.75401e-05	0.996
Level 2	Blood protein levels	168713	3396	10932	288	2.52285e-06	0.00477827	0.98
Level 2	Cardiovascular disease	168713	316	10932	42	8.92428e-06	0.0169026	0.167
Level 2	Chronic obstructive pulmonary disease	168713	207	10932	44	2.55982e-12	4.84829e-09	0.999
Level 2	Coronary artery disease	168713	902	10932	122	1.96971e-14	3.73064e-11	1
Level 2	Diastolic blood pressure	168713	885	10932	106	1.20342e-09	2.27928e-06	0.979
Level 2	Eosinophil counts	168713	1647	10932	150	2.16741e-05	0.0410507	0.775
Level 2	Estimated glomerular filtration rate	168713	1140	10932	111	1.6143e-05	0.0305748	0.866
Level 2	FEV1	168713	206	10932	31	1.10661e-05	0.0209592	0.863
Level 2	Frontotemporal dementia	168713	26	10932	12	2.22537e-08	4.21485e-05	0.981
Level 2	Glycerophospholipid levels	168713	19	10932	10	6.96351e-08	0.000131889	0.992
Level 2	Height	168713	4443	10932	390	1.03809e-09	1.96614e-06	0.989
Level 2	Intelligence (MTAG)	168713	645	10932	76	4.53143e-07	0.000858252	0.858
Level 2	Liver enzyme levels (alkaline phosphatase)	168713	304	10932	43	1.39419e-06	0.00264059	0.941
Level 2	Lung function (FEV1/FVC)	168713	917	10932	113	6.47973e-11	1.22726e-07	1
Level 2	Lung function (FVC)	168713	769	10932	86	7.72883e-07	0.00146384	0.923
Level 2	Lymphocyte counts	168713	1252	10932	126	8.96041e-07	0.0016971	0.989
Level 2	Mean corpuscular hemoglobin	168713	2074	10932	203	4.9932e-09	9.45712e-06	0.995
Level 2	Mean corpuscular volume	168713	1739	10932	175	8.0999e-09	1.53412e-05	0.997
Level 2	Mean platelet volume	168713	1345	10932	164	9.86265e-15	1.86799e-11	1
Level 2	Menopause (age at onset)	168713	106	10932	22	1.04221e-06	0.00197395	0.927
Level 2	Monocyte count	168713	1339	10932	126	2.24016e-05	0.0424286	0.671
Level 2	Neutrophil count	168713	1095	10932	126	4.58767e-10	8.68905e-07	0.996
Level 2	Peak expiratory flow	168713	133	10932	23	1.52004e-05	0.0287896	0.884
Level 2	Phosphatidylcholine levels	168713	19	10932	9	1.01909e-06	0.00193016	0.992
Level 2	Platelet count	168713	1841	10932	193	5.41992e-11	1.02653e-07	0.999
Level 2	Platelet distribution width	168713	746	10932	79	1.53342e-05	0.0290429	0.67
Level 2	Post bronchodilator FEV1	168713	1182	10932	167	4.54511e-21	8.60843e-18	0.972
Level 2	Pulse pressure	168713	922	10932	99	7.80733e-07	0.00147871	0.817
Level 2	Red blood cell count	168713	2144	10932	207	1.0305e-08	1.95178e-05	0.997
Level 2	Red blood cell fatty acid levels	168713	12	10932	8	1.21092e-07	0.000229348	0.992
Level 2	Red cell distribution width	168713	1702	10932	196	7.99264e-15	1.51381e-11	0.999
Level 2	Serum metabolite levels	168713	614	10932	83	2.6077e-10	4.93899e-07	0.999
Level 2	Serum metabolite levels (CMS)	168713	132	10932	24	4.12055e-06	0.00780433	0.986
Level 2	Serum metabolite ratios in chronic kidney disease	168713	54	10932	34	3.28227e-27	6.21663e-24	0.998
Level 2	Systolic blood pressure	168713	1765	10932	199	3.85116e-14	7.2941e-11	1
Level 2	Trans fatty acid levels	168713	131	10932	32	5.19744e-11	9.84395e-08	0.992
Level 2	Waist-hip ratio	168713	1199	10932	117	8.84693e-06	0.0167561	0.655
Level 2	White blood cell count	168713	1910	10932	239	3.36184e-22	6.36732e-19	1
Level 3	Bitter taste perception	168713	8	888	4	5.24732e-08	2.49772e-05	0.993
Level 3	Body fat percentage and HDL-C (pairwise)	168713	17	888	3	9.3522e-05	0.0445165	0.033
Level 3	Body mass index and triglycerides (pairwise)	168713	14	888	3	5.06555e-05	0.024112	0.163
Level 3	Hip circumference variance	168713	16	888	3	7.73213e-05	0.0368049	0.308
Level 3	Menarche (age at onset)	168713	554	888	12	4.8958e-05	0.023304	0
Level 3	Post bronchodilator FEV1	168713	1182	888	104	4.38095e-91	2.08533e-88	0.956
Level 3	Post bronchodilator FEV1/FVC ratio	168713	1627	888	73	1.47408e-43	7.01661e-41	0.956
Level 3	Rapid alternating stimulus test for letters/numbers	168713	3	888	2	8.27256e-05	0.0393774	0.079
Level 4	Femoral neck bone mineral density	168713	88	37	2	0.000177018	0.00690372	0.977
Level 4	Lung adenocarcinoma	168713	108	37	2	0.000266455	0.0103918	0.918
Level 4	Lung cancer	168713	212	37	3	1.47268e-05	0.000574345	0.932
Level 4	Rheumatoid arthritis	168713	380	37	3	8.32097e-05	0.00324518	0.985
Level 4	Rheumatoid arthritis (ACPA-positive)	168713	84	37	2	0.000161292	0.00629041	0.985

## Sheet: d. Hosp_PROPER-Seq
level	trait	total_gwas_snps	trait_snps	eqtls_in_catalog	trait_eqtls	pval	adj_pval	sim_pval
Level 0	Chronic hepatitis B infection	168713	17	334	3	5.12215e-06	0.00136761	0.008
Level 0	Cortical surface area (global PC1)	168713	15	334	3	3.43742e-06	0.00091779	0.009
Level 0	Corticobasal degeneration	168713	6	334	2	5.83052e-05	0.0155675	0.006
Level 0	COVID-19 (critical illness vs population)	168713	8	334	3	4.27447e-07	0.000114128	0
Level 0	Feeling guilty	168713	29	334	4	3.44563e-07	9.19984e-05	0.008
Level 0	Feeling worry	168713	71	334	4	1.32009e-05	0.00352465	0.013
Level 0	Idiopathic membranous nephropathy	168713	21	334	3	9.95956e-06	0.0026592	0.786
Level 0	Idiopathic pulmonary fibrosis	168713	28	334	3	2.42809e-05	0.006483	0
Level 0	Intracranial volume	168713	9	334	2	0.000139383	0.0372153	0.004
Level 0	Nasopharyngeal carcinoma	168713	22	334	3	1.15152e-05	0.00307455	0.001
Level 0	Osteoarthrosis (time to event)	168713	5	334	2	3.89212e-05	0.010392	0.007
Level 0	Parkinson's disease	168713	231	334	9	1.2572e-09	3.35671e-07	0.016
Level 0	Psoriasis	168713	359	334	6	9.13511e-05	0.0243907	0.019
Level 0	Psoriatic arthritis	168713	55	334	3	0.000186895	0.0499009	0.002
Level 0	Reaction time	168713	539	334	8	1.46579e-05	0.00391365	0.006
Level 0	White matter integrity (mean diffusivity)	168713	8	334	2	0.000108551	0.0289832	0
Level 1	Change in serum metabolite levels	168713	7	796	3	3.61076e-06	0.00175844	0.039
Level 1	Change in serum metabolite levels (CMS)	168713	8	796	3	5.75686e-06	0.00280359	0.035
Level 1	Cholesteryl ester levels	168713	11	796	4	1.5808e-07	7.69847e-05	0.066
Level 1	Comprehensive strength and appendicular lean mass	168713	2	796	2	2.22324e-05	0.0108272	0.019
Level 1	Eosinophil counts	168713	1647	796	26	1.52926e-07	7.4475e-05	0.084
Level 1	Fibrinogen levels	168713	88	796	5	6.54515e-05	0.0318749	0.567
Level 1	Glycerophospholipid levels	168713	19	796	9	9.80756e-17	4.77628e-14	0.082
Level 1	Gondoic acid (20:1n-9) levels	168713	3	796	2	6.64878e-05	0.0323796	0.007
Level 1	LDL cholesterol levels	168713	373	796	9	8.46192e-05	0.0412096	0.006
Level 1	Low density lipoprotein cholesterol levels	168713	1326	796	30	4.00955e-12	1.95265e-09	0.202
Level 1	Mean corpuscular hemoglobin	168713	2074	796	25	2.73854e-05	0.0133367	0.805
Level 1	Mean corpuscular hemoglobin concentration	168713	613	796	16	6.03461e-08	2.93886e-05	0.725
Level 1	Mean corpuscular volume	168713	1739	796	24	4.50151e-06	0.00219223	0.822
Level 1	Phosphatidylcholine levels	168713	19	796	7	2.43154e-12	1.18416e-09	0.082
Level 1	Phosphatidylcholine-ether levels	168713	9	796	5	2.86387e-10	1.3947e-07	0.078
Level 1	Phosphatidylinositol levels	168713	6	796	3	2.07058e-06	0.00100837	0.029
Level 1	Plasma omega-3 polyunsaturated fatty acid level (eicosapentaenoic acid)	168713	30	796	5	2.98377e-07	0.00014531	0.031
Level 1	Plasma omega-3 polyunsaturated fatty acid levels (alphalinolenic acid)	168713	20	796	5	3.37553e-08	1.64388e-05	0.058
Level 1	Plasma omega-3 polyunsaturated fatty acid levels (docosapentaenoic acid)	168713	20	796	5	3.37553e-08	1.64388e-05	0.058
Level 1	Platelet count	168713	1841	796	31	2.28679e-09	1.11367e-06	0.75
Level 1	Post bronchodilator FEV1	168713	1182	796	26	1.95657e-10	9.5285e-08	0.712
Level 1	Red blood cell count	168713	2144	796	31	7.02872e-08	3.42299e-05	0.783
Level 1	Red blood cell fatty acid levels	168713	12	796	7	3.93313e-14	1.91544e-11	0.082
Level 1	Red cell distribution width	168713	1702	796	23	9.85781e-06	0.00480075	0.424
Level 1	Resting heart rate	168713	108	796	6	1.37669e-05	0.00670448	0.03
Level 1	Serum metabolite concentrations in chronic kidney disease	168713	33	796	5	4.91146e-07	0.000239188	0.034
Level 1	Serum metabolite levels	168713	614	796	27	7.3702e-18	3.58929e-15	0.095
Level 1	Serum metabolite levels (CMS)	168713	132	796	10	9.61341e-10	4.68173e-07	0.08
Level 1	Serum metabolite ratios in chronic kidney disease	168713	54	796	33	4.16553e-63	2.02861e-60	0.085
Level 1	Sphingolipid levels	168713	16	796	3	5.59681e-05	0.0272564	0.007
Level 1	Total cholesterol levels	168713	1313	796	26	1.73906e-09	8.46924e-07	0.036
Level 1	Trans fatty acid levels	168713	131	796	25	1.42816e-32	6.95516e-30	0.082
Level 1	Triglycerides	168713	556	796	11	8.48828e-05	0.0413379	0.01
Level 1	White blood cell count	168713	1910	796	27	7.43149e-07	0.000361913	0.363
Level 2	Blood metabolite levels	168713	200	11236	37	1.54978e-08	2.97557e-05	0.993
Level 2	Blood protein levels	168713	3396	11236	298	9.73214e-07	0.00186857	0.975
Level 2	Chronic obstructive pulmonary disease	168713	207	11236	44	6.32439e-12	1.21428e-08	0.998
Level 2	Coronary artery disease	168713	902	11236	127	2.08634e-15	4.00578e-12	1
Level 2	Diastolic blood pressure	168713	885	11236	101	1.24321e-07	0.000238697	0.978
Level 2	Estimated glomerular filtration rate	168713	1140	11236	117	3.01746e-06	0.00579353	0.834
Level 2	FEV1	168713	206	11236	33	2.64377e-06	0.00507604	0.826
Level 2	Frontotemporal dementia	168713	26	11236	12	3.01795e-08	5.79447e-05	0.976
Level 2	Glycerophospholipid levels	168713	19	11236	10	9.02028e-08	0.000173189	0.988
Level 2	Height	168713	4443	11236	390	2.18286e-08	4.1911e-05	0.986
Level 2	Intelligence	168713	597	11236	67	2.46785e-05	0.0473827	0.694
Level 2	Intelligence (MTAG)	168713	645	11236	76	1.25953e-06	0.00241829	0.833
Level 2	Liver enzyme levels (alkaline phosphatase)	168713	304	11236	44	1.16231e-06	0.00223164	0.926
Level 2	Lung function (FEV1/FVC)	168713	917	11236	117	1.80971e-11	3.47464e-08	1
Level 2	Lung function (FVC)	168713	769	11236	87	1.25397e-06	0.00240763	0.895
Level 2	Lymphocyte counts	168713	1252	11236	125	5.46986e-06	0.0105021	0.986
Level 2	Mean corpuscular hemoglobin	168713	2074	11236	217	5.02497e-11	9.64795e-08	0.993
Level 2	Mean corpuscular volume	168713	1739	11236	189	4.02917e-11	7.73602e-08	0.996
Level 2	Mean platelet volume	168713	1345	11236	165	4.82854e-14	9.27079e-11	1
Level 2	Mean spheric corpuscular volume	168713	821	11236	89	5.37235e-06	0.0103149	0.695
Level 2	Menopause (age at onset)	168713	106	11236	25	2.33711e-08	4.48725e-05	0.909
Level 2	Monocyte count	168713	1339	11236	129	2.12411e-05	0.0407829	0.628
Level 2	Neutrophil count	168713	1095	11236	133	2.49872e-11	4.79755e-08	0.994
Level 2	Peak expiratory flow	168713	133	11236	24	7.48458e-06	0.0143704	0.868
Level 2	Phosphatidylcholine levels	168713	19	11236	9	1.2824e-06	0.0024622	0.988
Level 2	Platelet count	168713	1841	11236	195	1.7109e-10	3.28492e-07	0.998
Level 2	Post bronchodilator FEV1	168713	1182	11236	167	6.58095e-20	1.26354e-16	0.969
Level 2	Pulse pressure	168713	922	11236	97	7.35069e-06	0.0141133	0.863
Level 2	Red blood cell count	168713	2144	11236	211	1.38356e-08	2.65643e-05	0.996
Level 2	Red blood cell fatty acid levels	168713	12	11236	8	1.49794e-07	0.000287604	0.988
Level 2	Red cell distribution width	168713	1702	11236	206	1.58033e-16	3.03424e-13	0.998
Level 2	Serum metabolite levels	168713	614	11236	89	5.93196e-12	1.13894e-08	0.997
Level 2	Serum metabolite levels (CMS)	168713	132	11236	26	5.68854e-07	0.0010922	0.982
Level 2	Serum metabolite ratios in chronic kidney disease	168713	54	11236	35	3.26035e-28	6.25987e-25	0.995
Level 2	Systolic blood pressure	168713	1765	11236	204	2.25977e-14	4.33875e-11	1
Level 2	Trans fatty acid levels	168713	131	11236	32	1.04205e-10	2.00074e-07	0.988
Level 2	Waist-hip ratio	168713	1199	11236	119	1.17625e-05	0.022584	0.655
Level 2	White blood cell count	168713	1910	11236	243	5.68787e-22	1.09207e-18	1
Level 3	Bitter taste perception	168713	8	949	4	6.83967e-08	3.39248e-05	0.989
Level 3	Body mass index and triglycerides (pairwise)	168713	14	949	3	6.16571e-05	0.0305819	0.216
Level 3	Hip circumference variance	168713	16	949	3	9.40635e-05	0.0466555	0.26
Level 3	Post bronchodilator FEV1	168713	1182	949	104	4.52375e-88	2.24378e-85	0.944
Level 3	Post bronchodilator FEV1/FVC ratio	168713	1627	949	73	1.31616e-41	6.52815e-39	0.944
Level 3	Rapid alternating stimulus test for letters/numbers	168713	3	949	2	9.44655e-05	0.0468549	0.11
Level 4	Femoral neck bone mineral density	168713	88	38	2	0.000186789	0.00747158	0.975
Level 4	Lung adenocarcinoma	168713	108	38	2	0.000281141	0.0112456	0.905
Level 4	Lung cancer	168713	212	38	3	1.59743e-05	0.00063897	0.913
Level 4	Rheumatoid arthritis	168713	380	38	3	9.01911e-05	0.00360764	0.985
Level 4	Rheumatoid arthritis (ACPA-positive)	168713	84	38	2	0.000170198	0.00680792	0.985
