# Supplementary material for: Comorbidity genetic risk and pathways impact SARS-CoV-2 infection outcomes
Source: Sci Rep. 2023 Jun 19;13:9879. doi: 10.1038/s41598-023-36900-z (PMC10279740; doi:10.1038/s41598-023-36900-z)
Supplement: Supplementary file 6 — Supplementary Table 5. [file 41598_2023_36900_MOESM6_ESM.xlsx]

## Sheet: Table of Contents
Comorbidity genetic risk and pathways impact SARS-CoV-2 infection outcomes
Rachel K. Jaros1, Tayaza Fadason1,2, David Cameron-Smith3, Evgeniia Golovina1, Justin M. O’Sullivan1,2,4,5,6
1. The Liggins Institute, The University of Auckland, Auckland 1023, New Zealand.
2. Maurice Wilkins Centre for Molecular Biodiscovery, The University of Auckland, Auckland 1010, New Zealand.
3. College of Health, Medicine and Wellbeing, The University of Newcastle, Callaghan 2308, Australia.
4 MRC Lifecourse Epidemiology Unit, University of Southampton, United Kingdom
5. Singapore Institute for Clinical Sciences, Agency for Science, Technology and Research (A*STAR), Singapore, Singapore
6. Australian Parkinson’s Mission, Garvan Institute of Medical Research, Sydney, New South Wales, Australia
*Corresponding senior author.
Title	Description
Supplementary Table 5	Druggable genome results (Finan, et al. 2017) for the hospitalised lung protein interaction network genes at all levels
5a	Results for druggable genes in the hospitalised phenotype protein interaction network assocations in the lung
Definitions
level	the level denoting proteins within the protein interaction network i.e. level 1 proteins interact with level 0 proteins, level 2 with level 1 and so on
grn_snp	SNP obtained from the tissue-specific gene regulatory network
trait	genome wide association study trait
gene	eQTL target gene
druggability_tier	tier 1; targets of approved drugs and drugs in clinical development tier 2; proteins closely related to drug targets or with associated drug-like compounds tier 3A; genes that were in proximity (±50 kbp) to a GWAS SNP and had an extracellular location, proteins with more distant similarity to approved drug targets, and members of key druggable gene families not already included in tier 1 or 2 tie…
no_of_gwas_regions	number of unique GWAS significant associations (P≤5×10−8) in the GWAS catalog that have 0 or more genes in their LD regions
small_mol_druggable	approved small molecule drugs
bio_druggable	approved biotherapeutic drugs
adme_gene	genes involved in ADME (absorption,distribution, metabolism, and excretion)/drug disposition (phase 1 and2 metabolic enzymes, transporters, and modifiers) from PharmaADME.org

## Sheet: a. hosp_lung_druggable_genes
level	grn_snp	gene	trait	druggability_tier	no_of_gwas_regions	small_mol_druggable	bio_druggable	adme_gene
level3	rs8042849	PSMA4	Aging traits (healthspan, parental lifespan or longevity) (multivariate analysis)	Tier 3B	26	Y	N	N
level3	rs700635	CASP8	Aging traits (healthspan, parental lifespan or longevity) (multivariate analysis)	Tier 1	5	Y	N	N
level2	rs12196740	HLA-B	Atopic asthma	Tier 3A	50	N	Y	N
level2	rs9266289	HLA-B	Atopic asthma	Tier 3A	50	N	Y	N
level2	rs2904789	HLA-B	Atopic asthma	Tier 3A	50	N	Y	N
level3	rs12196740	HLA-B	Atopic asthma	Tier 3A	50	N	Y	N
level3	rs9266289	HLA-B	Atopic asthma	Tier 3A	50	N	Y	N
level3	rs2904789	HLA-B	Atopic asthma	Tier 3A	50	N	Y	N
level4	rs12196740	HLA-B	Atopic asthma	Tier 3A	50	N	Y	N
level4	rs9266289	HLA-B	Atopic asthma	Tier 3A	50	N	Y	N
level4	rs2904789	HLA-B	Atopic asthma	Tier 3A	50	N	Y	N
level2	rs35449774	HLA-DPA1	Atopic asthma	Tier 3A	19	N	Y	N
level3	rs35449774	HLA-DPA1	Atopic asthma	Tier 3A	19	N	Y	N
level4	rs35449774	HLA-DPA1	Atopic asthma	Tier 3A	19	N	Y	N
level3	rs13416449	IL1R1	Atopic asthma	Tier 1	3	N	Y	N
level3	rs10167431	IL1R1	Atopic asthma	Tier 1	3	N	Y	N
level4	rs13416449	IL1R1	Atopic asthma	Tier 1	3	N	Y	N
level4	rs10167431	IL1R1	Atopic asthma	Tier 1	3	N	Y	N
level3	rs542418	NOTCH4	Atopic asthma	Tier 3A	61	N	Y	N
level4	rs542418	NOTCH4	Atopic asthma	Tier 3A	61	N	Y	N
level3	rs3819720	PSMB9	Atopic asthma	Tier 3B	7	Y	N	N
level4	rs3819720	PSMB9	Atopic asthma	Tier 3B	7	Y	N	N
level4	rs4793090	NAGLU	Atopic asthma	Tier 3B	1	N	Y	N
level4	rs9940480	IL4R	Atopic asthma	Tier 1	0	N	Y	N
level4	rs10152595	MAP2K5	Atopic asthma	Tier 1	7	Y	N	N
level3	rs13014235	CASP8	Basal cell carcinoma	Tier 1	5	Y	N	N
level3	rs3769823	CASP8	Basal cell carcinoma	Tier 1	5	Y	N	N
level3	rs6714430	CASP8	Basal cell carcinoma	Tier 1	5	Y	N	N
level3	rs3769818	CASP8	Basal cell carcinoma	Tier 1	5	Y	N	N
level4	rs13014235	CASP8	Basal cell carcinoma	Tier 1	5	Y	N	N
level4	rs3769823	CASP8	Basal cell carcinoma	Tier 1	5	Y	N	N
level4	rs6714430	CASP8	Basal cell carcinoma	Tier 1	5	Y	N	N
level4	rs45609834	TUBB3	Basal cell carcinoma	Tier 2	17	Y	Y	N
level4	rs3087243	CTLA4	Basal cell carcinoma	Tier 1	9	N	Y	N
level4	rs9357120	HLA-C	Basophil count	Tier 3A	58	N	Y	N
level4	rs2286599	LTBR	Basophil count	Tier 1	1	N	Y	N
level4	rs7196129	ITGAL	Basophil count	Tier 1	1	Y	Y	N
level4	rs138621699	PRKAB1	Basophil count	Tier 2	1	Y	N	N
level4	rs1449263	ITGA4	Basophil count	Tier 1	3	Y	Y	N
level4	rs35355673	GALC	Basophil count	Tier 3A	4	N	Y	N
level4	rs2289511	GALC	Basophil count	Tier 3A	4	N	Y	N
level4	rs2239635	SLC7A8	Basophil count	Tier 1	3	N	N	Y
level4	rs3181077	CCR1	Basophil count	Tier 1	3	Y	Y	N
level3	rs2834167	IFNAR2	Blood protein levels	Tier 1	0	N	Y	N
level4	rs2834167	IFNAR2	Blood protein levels	Tier 1	0	N	Y	N
level3	rs2834167	IL10RB	Blood protein levels	Tier 3B	1	N	Y	N
level4	rs2834167	IL10RB	Blood protein levels	Tier 3B	1	N	Y	N
level3	rs1051738	TYK2	Blood protein levels	Tier 1	7	Y	N	N
level4	rs1051738	TYK2	Blood protein levels	Tier 1	7	Y	N	N
level3	rs3130991	HLA-B	Blood protein levels	Tier 3A	50	N	Y	N
level3	rs2524280	HLA-B	Blood protein levels	Tier 3A	50	N	Y	N
level4	rs3130991	HLA-B	Blood protein levels	Tier 3A	50	N	Y	N
level4	rs2524280	HLA-B	Blood protein levels	Tier 3A	50	N	Y	N
level3	rs1059362	HLA-DRB1	Blood protein levels	Tier 1	127	N	Y	N
level3	rs113399573	HLA-DRB1	Blood protein levels	Tier 1	127	N	Y	N
level4	rs1059362	HLA-DRB1	Blood protein levels	Tier 1	127	N	Y	N
level4	rs113399573	HLA-DRB1	Blood protein levels	Tier 1	127	N	Y	N
level3	rs41271951	CTSS	Blood protein levels	Tier 1	5	Y	N	N
level3	rs267738	CTSS	Blood protein levels	Tier 1	5	Y	N	N
level3	rs28529403	MAPK3	Blood protein levels	Tier 1	1	Y	N	N
level4	rs28529403	MAPK3	Blood protein levels	Tier 1	1	Y	N	N
level3	rs8001781	GPC5	Blood protein levels	Tier 3A	3	N	Y	N
level3	rs2147190	GPC5	Blood protein levels	Tier 3A	3	N	Y	N
level4	rs8001781	GPC5	Blood protein levels	Tier 3A	3	N	Y	N
level4	rs2147190	GPC5	Blood protein levels	Tier 3A	3	N	Y	N
level4	rs2535627	ITIH4	Blood protein levels	Tier 3A	12	N	Y	N
level4	rs2239547	ITIH4	Blood protein levels	Tier 3A	12	N	Y	N
level3	rs376008	IL12RB1	Blood protein levels	Tier 1	0	N	Y	N
level4	rs376008	IL12RB1	Blood protein levels	Tier 1	0	N	Y	N
level3	rs11636952	CSK	Blood protein levels	Tier 1	9	Y	N	N
level4	rs11636952	CSK	Blood protein levels	Tier 1	9	Y	N	N
level3	rs4810485	CD40	Blood protein levels	Tier 1	7	N	Y	N
level4	rs4810485	CD40	Blood protein levels	Tier 1	7	N	Y	N
level3	rs2505535	RET	Blood protein levels	Tier 1	2	Y	N	N
level4	rs2505535	RET	Blood protein levels	Tier 1	2	Y	N	N
level3	rs3135063	RGS12	Blood protein levels	Tier 2	0	Y	N	N
level4	rs3135063	RGS12	Blood protein levels	Tier 2	0	Y	N	N
level3	rs1891906	AGRN	Blood protein levels	Tier 3A	0	N	Y	N
level4	rs1891906	AGRN	Blood protein levels	Tier 3A	0	N	Y	N
level3	rs4920605	MFAP2	Blood protein levels	Tier 3A	6	N	Y	N
level3	rs2235932	MFAP2	Blood protein levels	Tier 3A	6	N	Y	N
level4	rs4920605	MFAP2	Blood protein levels	Tier 3A	6	N	Y	N
level4	rs2235932	MFAP2	Blood protein levels	Tier 3A	6	N	Y	N
level3	rs1209384	TIE1	Blood protein levels	Tier 1	0	Y	Y	N
level3	rs2275180	TIE1	Blood protein levels	Tier 1	0	Y	Y	N
level4	rs1209384	TIE1	Blood protein levels	Tier 1	0	Y	Y	N
level4	rs2275180	TIE1	Blood protein levels	Tier 1	0	Y	Y	N
level3	rs3820201	SLC1A7	Blood protein levels	Tier 2	0	Y	N	N
level4	rs3820201	SLC1A7	Blood protein levels	Tier 2	0	Y	N	N
level3	rs12938	SELL	Blood protein levels	Tier 1	1	Y	Y	N
level3	rs4987358	SELL	Blood protein levels	Tier 1	1	Y	Y	N
level4	rs12938	SELL	Blood protein levels	Tier 1	1	Y	Y	N
level4	rs4987358	SELL	Blood protein levels	Tier 1	1	Y	Y	N
level3	rs1572995	CNTN2	Blood protein levels	Tier 3B	3	N	Y	N
level3	rs2071533	CNTN2	Blood protein levels	Tier 3B	3	N	Y	N
level3	rs4951168	CNTN2	Blood protein levels	Tier 3B	3	N	Y	N
level4	rs1572995	CNTN2	Blood protein levels	Tier 3B	3	N	Y	N
level4	rs2071533	CNTN2	Blood protein levels	Tier 3B	3	N	Y	N
level4	rs4951168	CNTN2	Blood protein levels	Tier 3B	3	N	Y	N
level3	rs3136674	ACACA	Blood protein levels	Tier 2	0	Y	N	N
level4	rs3136674	ACACA	Blood protein levels	Tier 2	0	Y	N	N
level3	rs989128	CACNA1G	Blood protein levels	Tier 1	1	Y	N	N
level3	rs9890200	CACNA1G	Blood protein levels	Tier 1	1	Y	N	N
level4	rs989128	CACNA1G	Blood protein levels	Tier 1	1	Y	N	N
level3	rs2702945	DEFB1	Blood protein levels	Tier 3B	0	N	Y	N
level4	rs2702945	DEFB1	Blood protein levels	Tier 3B	0	N	Y	N
level3	rs74589258	RRM2B	Blood protein levels	Tier 3B	0	Y	N	N
level3	rs28928597	RRM2B	Blood protein levels	Tier 3B	0	Y	N	N
level4	rs74589258	RRM2B	Blood protein levels	Tier 3B	0	Y	N	N
level4	rs28928597	RRM2B	Blood protein levels	Tier 3B	0	Y	N	N
level3	rs113022368	CCL17	Blood protein levels	Tier 3B	0	N	Y	N
level3	rs9302690	CCL17	Blood protein levels	Tier 3B	0	N	Y	N
level3	rs16956811	CCL17	Blood protein levels	Tier 3B	0	N	Y	N
level4	rs113022368	CCL17	Blood protein levels	Tier 3B	0	N	Y	N
level4	rs9302690	CCL17	Blood protein levels	Tier 3B	0	N	Y	N
level4	rs16956811	CCL17	Blood protein levels	Tier 3B	0	N	Y	N
level3	rs2749870	NID2	Blood protein levels	Tier 3A	0	N	Y	N
level3	rs1151582	NID2	Blood protein levels	Tier 3A	0	N	Y	N
level4	rs2749870	NID2	Blood protein levels	Tier 3A	0	N	Y	N
level4	rs1151582	NID2	Blood protein levels	Tier 3A	0	N	Y	N
level3	rs55945853	ACTN4	Blood protein levels	Tier 3B	0	N	Y	N
level4	rs55945853	ACTN4	Blood protein levels	Tier 3B	0	N	Y	N
level3	rs36120499	KLK14	Blood protein levels	Tier 3B	0	N	Y	N
level4	rs36120499	KLK14	Blood protein levels	Tier 3B	0	N	Y	N
level3	rs1039405	SIGLEC9	Blood protein levels	Tier 2	0	N	Y	N
level3	rs2075803	SIGLEC9	Blood protein levels	Tier 2	0	N	Y	N
level4	rs1039405	SIGLEC9	Blood protein levels	Tier 2	0	N	Y	N
level4	rs2075803	SIGLEC9	Blood protein levels	Tier 2	0	N	Y	N
level3	rs2004318	LILRB1	Blood protein levels	Tier 3B	0	N	Y	N
level3	rs61739176	LILRB1	Blood protein levels	Tier 3B	0	N	Y	N
level3	rs2114511	LILRB1	Blood protein levels	Tier 3B	0	N	Y	N
level4	rs2004318	LILRB1	Blood protein levels	Tier 3B	0	N	Y	N
level4	rs61739176	LILRB1	Blood protein levels	Tier 3B	0	N	Y	N
level4	rs2114511	LILRB1	Blood protein levels	Tier 3B	0	N	Y	N
level3	rs660773	KIR2DL4	Blood protein levels	Tier 1	0	N	Y	N
level4	rs660773	KIR2DL4	Blood protein levels	Tier 1	0	N	Y	N
level3	rs11666065	KIR3DL2	Blood protein levels	Tier 3A	1	N	Y	N
level4	rs11666065	KIR3DL2	Blood protein levels	Tier 3A	1	N	Y	N
level3	rs76869409	KIR3DL1	Blood protein levels	Tier 3A	1	N	Y	N
level4	rs76869409	KIR3DL1	Blood protein levels	Tier 3A	1	N	Y	N
level3	rs55861089	KCNQ1	Blood protein levels	Tier 1	21	Y	N	N
level4	rs55861089	KCNQ1	Blood protein levels	Tier 1	21	Y	N	N
level3	rs998447	LRRC4C	Blood protein levels	Tier 3B	0	Y	N	N
level3	rs60843925	ST3GAL4	Blood protein levels	Tier 3A	5	N	Y	N
level3	rs4055121	ST3GAL4	Blood protein levels	Tier 3A	5	N	Y	N
level4	rs60843925	ST3GAL4	Blood protein levels	Tier 3A	5	N	Y	N
level4	rs4055121	ST3GAL4	Blood protein levels	Tier 3A	5	N	Y	N
level3	rs3848788	SIRPB1	Blood protein levels	Tier 3A	0	N	Y	N
level3	rs76357893	SIRPB1	Blood protein levels	Tier 3A	0	N	Y	N
level3	rs4814391	SIRPB1	Blood protein levels	Tier 3A	0	N	Y	N
level3	rs2281808	SIRPB1	Blood protein levels	Tier 3A	0	N	Y	N
level4	rs3848788	SIRPB1	Blood protein levels	Tier 3A	0	N	Y	N
level4	rs76357893	SIRPB1	Blood protein levels	Tier 3A	0	N	Y	N
level4	rs4814391	SIRPB1	Blood protein levels	Tier 3A	0	N	Y	N
level4	rs2281808	SIRPB1	Blood protein levels	Tier 3A	0	N	Y	N
level3	rs13043754	CPXM1	Blood protein levels	Tier 3A	0	N	Y	N
level4	rs13043754	CPXM1	Blood protein levels	Tier 3A	0	N	Y	N
level3	rs199883643	SEMA4D	Blood protein levels	Tier 3A	0	N	Y	N
level4	rs199883643	SEMA4D	Blood protein levels	Tier 3A	0	N	Y	N
level3	rs3118663	ADAMTS13	Blood protein levels	Tier 3A	10	N	Y	N
level3	rs3758349	ADAMTS13	Blood protein levels	Tier 3A	10	N	Y	N
level4	rs3118663	ADAMTS13	Blood protein levels	Tier 3A	10	N	Y	N
level4	rs3758349	ADAMTS13	Blood protein levels	Tier 3A	10	N	Y	N
level3	rs4880207	DPP7	Blood protein levels	Tier 2	0	Y	Y	N
level3	rs11177623	CNTN1	Blood protein levels	Tier 3A	1	N	Y	N
level4	rs11177623	CNTN1	Blood protein levels	Tier 3A	1	N	Y	N
level3	rs1922291	IL1R1	Blood protein levels	Tier 1	3	N	Y	N
level4	rs1922291	IL1R1	Blood protein levels	Tier 1	3	N	Y	N
level3	rs6480771	ADK	Blood protein levels	Tier 2	3	Y	N	N
level4	rs6480771	ADK	Blood protein levels	Tier 2	3	Y	N	N
level3	rs2146192	SFTPD	Blood protein levels	Tier 3A	6	N	Y	N
level4	rs2146192	SFTPD	Blood protein levels	Tier 3A	6	N	Y	N
level3	rs1860129	EGF	Blood protein levels	Tier 3A	0	N	Y	N
level3	rs11568972	EGF	Blood protein levels	Tier 3A	0	N	Y	N
level4	rs1860129	EGF	Blood protein levels	Tier 3A	0	N	Y	N
level4	rs11568972	EGF	Blood protein levels	Tier 3A	0	N	Y	N
level3	rs3134942	NOTCH4	Blood protein levels	Tier 3A	61	N	Y	N
level4	rs3134942	NOTCH4	Blood protein levels	Tier 3A	61	N	Y	N
level3	rs73043857	THBS2	Blood protein levels	Tier 3B	0	N	Y	N
level4	rs73043857	THBS2	Blood protein levels	Tier 3B	0	N	Y	N
level3	rs756519	PSMB1	Blood protein levels	Tier 1	0	Y	N	N
level4	rs756519	PSMB1	Blood protein levels	Tier 1	0	Y	N	N
level4	rs1097234	GPX7	Blood protein levels	Tier 1	0	N	N	Y
level4	rs946155	GPX7	Blood protein levels	Tier 1	0	N	N	Y
level4	rs2916193	S100A12	Blood protein levels	Tier 3B	0	N	Y	N
level4	rs3768610	LAMC1	Blood protein levels	Tier 1	0	N	Y	N
level4	rs4129858	LAMC1	Blood protein levels	Tier 1	0	N	Y	N
level4	rs2276543	LAMC1	Blood protein levels	Tier 1	0	N	Y	N
level4	rs4129858	LAMC2	Blood protein levels	Tier 1	0	N	Y	N
level4	rs2276543	LAMC2	Blood protein levels	Tier 1	0	N	Y	N
level4	rs35119871	ATP1B2	Blood protein levels	Tier 3B	12	Y	N	N
level4	rs4344	ACE	Blood protein levels	Tier 1	13	Y	Y	N
level4	rs12450199	GAA	Blood protein levels	Tier 1	0	Y	N	N
level4	rs34907608	COCH	Blood protein levels	Tier 3B	0	N	Y	N
level4	rs35561078	COCH	Blood protein levels	Tier 3B	0	N	Y	N
level4	rs776905	F10	Blood protein levels	Tier 1	7	Y	Y	N
level4	rs488703	F10	Blood protein levels	Tier 1	7	Y	Y	N
level4	rs474671	F10	Blood protein levels	Tier 1	7	Y	Y	N
level4	rs382266	FLT4	Blood protein levels	Tier 1	0	Y	Y	N
level4	rs3806701	TDGF1	Blood protein levels	Tier 1	0	N	Y	N
level4	rs6769392	TDGF1	Blood protein levels	Tier 1	0	N	Y	N
level4	rs576236	EPO	Blood protein levels	Tier 3A	7	N	Y	N
level4	rs4731674	CPA5	Blood protein levels	Tier 3B	0	N	Y	N
level4	rs79324425	KLK5	Blood protein levels	Tier 3A	0	N	Y	N
level4	rs2241047	IL17RA	Blood protein levels	Tier 1	0	N	Y	N
level4	rs41372049	IL17RA	Blood protein levels	Tier 1	0	N	Y	N
level4	rs3827278	IL17RA	Blood protein levels	Tier 1	0	N	Y	N
level4	rs9624216	IGLL1	Blood protein levels	Tier 3A	0	N	Y	N
level4	rs414846	LIPC	Blood protein levels	Tier 3A	13	Y	Y	N
level4	rs3743392	MFGE8	Blood protein levels	Tier 3A	0	N	Y	N
level4	rs1961839	MFGE8	Blood protein levels	Tier 3A	0	N	Y	N
level4	rs12898558	MFGE8	Blood protein levels	Tier 3A	0	N	Y	N
level4	rs34038940	HPX	Blood protein levels	Tier 3B	0	N	Y	N
level4	rs10500671	HPX	Blood protein levels	Tier 3B	0	N	Y	N
level4	rs2284367	CAT	Blood protein levels	Tier 1	0	N	N	Y
level4	rs7113211	NCAM1	Blood protein levels	Tier 1	1	N	Y	N
level4	rs655627	JAM3	Blood protein levels	Tier 3B	0	N	Y	N
level4	rs6065904	PLTP	Blood protein levels	Tier 3A	12	N	Y	N
level4	rs16923189	PDCD1LG2	Blood protein levels	Tier 1	0	N	Y	N
level4	rs2516568	OMD	Blood protein levels	Tier 3B	0	N	Y	N
level4	rs2255336	KLRK1	Blood protein levels	Tier 3A	1	N	Y	N
level4	rs8177654	IL15RA	Blood protein levels	Tier 3A	0	N	Y	N
level4	rs7086174	IL15RA	Blood protein levels	Tier 3A	0	N	Y	N
level4	rs8177683	IL15RA	Blood protein levels	Tier 3A	0	N	Y	N
level4	rs7097780	IL15RA	Blood protein levels	Tier 3A	0	N	Y	N
level4	rs4747199	PSAP	Blood protein levels	Tier 3A	0	N	Y	N
level4	rs56057449	RBP4	Blood protein levels	Tier 2	1	Y	Y	N
level4	rs4690203	GAK	Blood protein levels	Tier 1	4	Y	N	N
level4	rs11732810	HPSE	Blood protein levels	Tier 2	0	Y	Y	N
level4	rs17843966	PPID	Blood protein levels	Tier 1	6	Y	Y	N
level4	rs8396	PPID	Blood protein levels	Tier 1	6	Y	Y	N
level4	rs4253417	F11	Blood protein levels	Tier 2	4	Y	Y	N
level4	rs2289252	F11	Blood protein levels	Tier 2	4	Y	Y	N
level4	rs13210325	TREM1	Blood protein levels	Tier 3A	0	N	Y	N
level4	rs71793166	IGF2R	Blood protein levels	Tier 3A	1	N	Y	N
level2	rs28648707	IL16	Brown vs. black hair color	Tier 3A	0	N	Y	N
level4	rs3918226	NOS3	Cardiovascular disease	Tier 1	0	Y	N	Y
level4	rs10824134	ADK	Cardiovascular disease	Tier 2	3	Y	N	N
level4	rs4277405	ACE	Cardiovascular disease	Tier 1	13	Y	Y	N
level4	rs943580	AGT	Cardiovascular disease	Tier 3B	0	N	Y	N
level4	rs9818870	PIK3CB	Cardiovascular disease	Tier 1	0	Y	N	N
level0	rs3130542	HLA-B	Chronic hepatitis B infection	Tier 3A	50	N	Y	N
level0	rs2853953	HLA-B	Chronic hepatitis B infection	Tier 3A	50	N	Y	N
level1	rs3130542	HLA-B	Chronic hepatitis B infection	Tier 3A	50	N	Y	N
level1	rs2853953	HLA-B	Chronic hepatitis B infection	Tier 3A	50	N	Y	N
level2	rs3130542	HLA-B	Chronic hepatitis B infection	Tier 3A	50	N	Y	N
level2	rs2853953	HLA-B	Chronic hepatitis B infection	Tier 3A	50	N	Y	N
level3	rs3130542	HLA-B	Chronic hepatitis B infection	Tier 3A	50	N	Y	N
level3	rs2853953	HLA-B	Chronic hepatitis B infection	Tier 3A	50	N	Y	N
level4	rs3130542	HLA-B	Chronic hepatitis B infection	Tier 3A	50	N	Y	N
level4	rs2853953	HLA-B	Chronic hepatitis B infection	Tier 3A	50	N	Y	N
level0	rs3130542	HLA-C	Chronic hepatitis B infection	Tier 3A	58	N	Y	N
level1	rs3130542	HLA-C	Chronic hepatitis B infection	Tier 3A	58	N	Y	N
level2	rs3130542	HLA-C	Chronic hepatitis B infection	Tier 3A	58	N	Y	N
level3	rs3130542	HLA-C	Chronic hepatitis B infection	Tier 3A	58	N	Y	N
level4	rs3130542	HLA-C	Chronic hepatitis B infection	Tier 3A	58	N	Y	N
level0	rs3077	HLA-DPA1	Chronic hepatitis B infection	Tier 3A	19	N	Y	N
level0	rs7770370	HLA-DPA1	Chronic hepatitis B infection	Tier 3A	19	N	Y	N
level2	rs3077	HLA-DPA1	Chronic hepatitis B infection	Tier 3A	19	N	Y	N
level2	rs7770370	HLA-DPA1	Chronic hepatitis B infection	Tier 3A	19	N	Y	N
level3	rs3077	HLA-DPA1	Chronic hepatitis B infection	Tier 3A	19	N	Y	N
level3	rs7770370	HLA-DPA1	Chronic hepatitis B infection	Tier 3A	19	N	Y	N
level4	rs3077	HLA-DPA1	Chronic hepatitis B infection	Tier 3A	19	N	Y	N
level4	rs7770370	HLA-DPA1	Chronic hepatitis B infection	Tier 3A	19	N	Y	N
level1	rs7453920	HLA-DRB1	Chronic hepatitis B infection	Tier 1	127	N	Y	N
level2	rs7453920	HLA-DRB1	Chronic hepatitis B infection	Tier 1	127	N	Y	N
level3	rs7453920	HLA-DRB1	Chronic hepatitis B infection	Tier 1	127	N	Y	N
level4	rs7453920	HLA-DRB1	Chronic hepatitis B infection	Tier 1	127	N	Y	N
level2	rs1883832	CD40	Chronic hepatitis B infection	Tier 1	7	N	Y	N
level3	rs1883832	CD40	Chronic hepatitis B infection	Tier 1	7	N	Y	N
level4	rs1883832	CD40	Chronic hepatitis B infection	Tier 1	7	N	Y	N
level3	rs652888	NOTCH4	Chronic hepatitis B infection	Tier 3A	61	N	Y	N
level3	rs422951	NOTCH4	Chronic hepatitis B infection	Tier 3A	61	N	Y	N
level4	rs652888	NOTCH4	Chronic hepatitis B infection	Tier 3A	61	N	Y	N
level4	rs422951	NOTCH4	Chronic hepatitis B infection	Tier 3A	61	N	Y	N
level0	rs173365	MAPT	Cortical surface area (global PC1)	Tier 1	19	Y	N	N
level0	rs13050728	IFNAR2	COVID-19 (critical illness vs population)	Tier 1	0	N	Y	N
level0	rs13050728	IL10RB	COVID-19 (critical illness vs population)	Tier 3B	1	N	Y	N
level0	rs2109069	DPP9	COVID-19 (critical illness vs population)	Tier 1	1	Y	N	N
level0	rs2109069	PTPRS	COVID-19 (critical illness vs population)	Tier 2	0	Y	N	N
level0	rs11085727	TYK2	COVID-19 (critical illness vs population)	Tier 1	7	Y	N	N
level0	rs9904290	MAPT	Depressed affect	Tier 1	19	Y	N	N
level0	rs199505	WNT3	Depressed affect	Tier 2	13	Y	Y	N
level1	rs3817963	HLA-DRB1	EGFR mutation-positive lung adenocarcinoma	Tier 1	127	N	Y	N
level1	rs2179920	HLA-DPB1	EGFR mutation-positive lung adenocarcinoma	Tier 3A	21	N	Y	N
level3	rs62061733	MAPT	Eosinophil counts	Tier 1	19	Y	N	N
level4	rs62061733	MAPT	Eosinophil counts	Tier 1	19	Y	N	N
level2	rs2524105	HLA-C	Eosinophil counts	Tier 3A	58	N	Y	N
level3	rs2524105	HLA-C	Eosinophil counts	Tier 3A	58	N	Y	N
level4	rs2524105	HLA-C	Eosinophil counts	Tier 3A	58	N	Y	N
level2	rs6682237	JAK1	Eosinophil counts	Tier 1	0	Y	N	N
level3	rs6682237	JAK1	Eosinophil counts	Tier 1	0	Y	N	N
level4	rs6682237	JAK1	Eosinophil counts	Tier 1	0	Y	N	N
level2	rs12682115	LPL	Eosinophil counts	Tier 2	47	Y	Y	N
level3	rs12682115	LPL	Eosinophil counts	Tier 2	47	Y	Y	N
level4	rs12682115	LPL	Eosinophil counts	Tier 2	47	Y	Y	N
level2	rs3809627	MAPK3	Eosinophil counts	Tier 1	1	Y	N	N
level2	rs9939774	MAPK3	Eosinophil counts	Tier 1	1	Y	N	N
level3	rs3809627	MAPK3	Eosinophil counts	Tier 1	1	Y	N	N
level3	rs9939774	MAPK3	Eosinophil counts	Tier 1	1	Y	N	N
level4	rs9939774	MAPK3	Eosinophil counts	Tier 1	1	Y	N	N
level2	rs35004449	ITIH4	Eosinophil counts	Tier 3A	12	N	Y	N
level2	rs3774039	PLD1	Eosinophil counts	Tier 1	0	Y	N	N
level2	rs9842562	PLD1	Eosinophil counts	Tier 1	0	Y	N	N
level2	rs9290424	PLD1	Eosinophil counts	Tier 1	0	Y	N	N
level2	rs4894495	PLD1	Eosinophil counts	Tier 1	0	Y	N	N
level3	rs3774039	PLD1	Eosinophil counts	Tier 1	0	Y	N	N
level3	rs9842562	PLD1	Eosinophil counts	Tier 1	0	Y	N	N
level3	rs9290424	PLD1	Eosinophil counts	Tier 1	0	Y	N	N
level3	rs4894495	PLD1	Eosinophil counts	Tier 1	0	Y	N	N
level4	rs3774039	PLD1	Eosinophil counts	Tier 1	0	Y	N	N
level4	rs9842562	PLD1	Eosinophil counts	Tier 1	0	Y	N	N
level4	rs9290424	PLD1	Eosinophil counts	Tier 1	0	Y	N	N
level4	rs4894495	PLD1	Eosinophil counts	Tier 1	0	Y	N	N
level2	rs496475	MUSK	Eosinophil counts	Tier 1	0	Y	Y	N
level2	rs547116	MUSK	Eosinophil counts	Tier 1	0	Y	Y	N
level2	rs1751242	MUSK	Eosinophil counts	Tier 1	0	Y	Y	N
level3	rs496475	MUSK	Eosinophil counts	Tier 1	0	Y	Y	N
level3	rs547116	MUSK	Eosinophil counts	Tier 1	0	Y	Y	N
level3	rs1751242	MUSK	Eosinophil counts	Tier 1	0	Y	Y	N
level4	rs496475	MUSK	Eosinophil counts	Tier 1	0	Y	Y	N
level4	rs547116	MUSK	Eosinophil counts	Tier 1	0	Y	Y	N
level4	rs1751242	MUSK	Eosinophil counts	Tier 1	0	Y	Y	N
level2	rs11616188	LTBR	Eosinophil counts	Tier 1	1	N	Y	N
level4	rs11616188	LTBR	Eosinophil counts	Tier 1	1	N	Y	N
level2	rs10795791	IL2RA	Eosinophil counts	Tier 1	16	N	Y	N
level3	rs10795791	IL2RA	Eosinophil counts	Tier 1	16	N	Y	N
level4	rs10795791	IL2RA	Eosinophil counts	Tier 1	16	N	Y	N
level3	rs6924387	MAP3K5	Eosinophil counts	Tier 1	0	Y	N	N
level3	rs1208984	PLOD1	Eosinophil counts	Tier 3A	1	N	Y	N
level4	rs1208984	PLOD1	Eosinophil counts	Tier 3A	1	N	Y	N
level3	rs2223286	SELL	Eosinophil counts	Tier 1	1	Y	Y	N
level4	rs2223286	SELL	Eosinophil counts	Tier 1	1	Y	Y	N
level3	rs17022427	IKBKE	Eosinophil counts	Tier 1	0	Y	N	N
level3	rs12409804	IKBKE	Eosinophil counts	Tier 1	0	Y	N	N
level4	rs17022427	IKBKE	Eosinophil counts	Tier 1	0	Y	N	N
level4	rs12409804	IKBKE	Eosinophil counts	Tier 1	0	Y	N	N
level3	rs7209459	PRKCA	Eosinophil counts	Tier 1	3	Y	N	N
level4	rs7209459	PRKCA	Eosinophil counts	Tier 1	3	Y	N	N
level3	rs141361914	USP7	Eosinophil counts	Tier 2	0	Y	N	N
level4	rs141361914	USP7	Eosinophil counts	Tier 2	0	Y	N	N
level3	rs450067	ITK	Eosinophil counts	Tier 1	0	Y	N	N
level4	rs450067	ITK	Eosinophil counts	Tier 1	0	Y	N	N
level3	rs239996	MAP2K2	Eosinophil counts	Tier 1	0	Y	N	N
level4	rs239996	MAP2K2	Eosinophil counts	Tier 1	0	Y	N	N
level3	rs4803936	PPP5C	Eosinophil counts	Tier 2	1	Y	N	N
level4	rs4803936	PPP5C	Eosinophil counts	Tier 2	1	Y	N	N
level3	rs7161799	ADAM10	Eosinophil counts	Tier 1	0	Y	Y	N
level3	rs3758212	PSMB7	Eosinophil counts	Tier 3B	0	Y	N	N
level4	rs3758212	PSMB7	Eosinophil counts	Tier 3B	0	Y	N	N
level4	rs2072130	IL4R	Eosinophil counts	Tier 1	0	N	Y	N
level4	rs3024589	IL4R	Eosinophil counts	Tier 1	0	N	Y	N
level4	rs7166081	MAP2K5	Eosinophil counts	Tier 1	7	Y	N	N
level4	rs57380532	IL17RA	Eosinophil counts	Tier 1	0	N	Y	N
level4	rs1788103	CD226	Eosinophil counts	Tier 3A	7	N	Y	N
level4	rs41271951	CTSS	Estimated glomerular filtration rate	Tier 1	5	Y	N	N
level4	rs267738	CTSS	Estimated glomerular filtration rate	Tier 1	5	Y	N	N
level4	rs35004449	ITIH4	Estimated glomerular filtration rate	Tier 3A	12	N	Y	N
level4	rs2472297	CSK	Estimated glomerular filtration rate	Tier 1	9	Y	N	N
level4	rs363092	RGS12	Estimated glomerular filtration rate	Tier 2	0	Y	N	N
level4	rs1809284	CACNA1G	Estimated glomerular filtration rate	Tier 1	1	Y	N	N
level4	rs11636251	NRG4	Estimated glomerular filtration rate	Tier 3A	1	N	Y	N
level4	rs4886755	NRG4	Estimated glomerular filtration rate	Tier 3A	1	N	Y	N
level4	rs11072567	NRG4	Estimated glomerular filtration rate	Tier 3A	1	N	Y	N
level4	rs3134605	NOTCH4	Estimated glomerular filtration rate	Tier 3A	61	N	Y	N
level4	rs12443279	MAP2K5	Estimated glomerular filtration rate	Tier 1	7	Y	N	N
level4	rs1800674	PSEN2	Estimated glomerular filtration rate	Tier 1	0	Y	N	N
level4	rs4489283	NRG1	Estimated glomerular filtration rate	Tier 3A	4	N	Y	N
level4	rs2960266	MUC3A	Estimated glomerular filtration rate	Tier 3A	3	N	Y	N
level4	rs3111316	CALR	Estimated glomerular filtration rate	Tier 3A	3	N	Y	N
level4	rs1153855	RYR3	Estimated glomerular filtration rate	Tier 1	1	Y	N	N
level4	rs1075456	APH1B	Estimated glomerular filtration rate	Tier 1	2	Y	N	N
level4	rs11071738	APH1B	Estimated glomerular filtration rate	Tier 1	2	Y	N	N
level4	rs10791821	MAP3K11	Estimated glomerular filtration rate	Tier 1	2	Y	N	N
level4	rs11227260	MAP3K11	Estimated glomerular filtration rate	Tier 1	2	Y	N	N
level4	rs12987286	ACVR2A	Estimated glomerular filtration rate	Tier 2	1	Y	N	N
level4	rs816828	KCNMA1	Estimated glomerular filtration rate	Tier 2	4	Y	N	N
level4	rs3127447	KCNMA1	Estimated glomerular filtration rate	Tier 2	4	Y	N	N
level4	rs816850	KCNMA1	Estimated glomerular filtration rate	Tier 2	4	Y	N	N
level0	rs112333322	MAPT	Experiencing mood swings	Tier 1	19	Y	N	N
level0	rs79857651	MAPT	Experiencing mood swings	Tier 1	19	Y	N	N
level0	rs1563304	WNT3	Experiencing mood swings	Tier 2	13	Y	Y	N
level0	rs4471723	MAPT	Feeling guilty	Tier 1	19	Y	N	N
level0	rs62062288	MAPT	Feeling guilty	Tier 1	19	Y	N	N
level0	rs62062288	WNT3	Feeling guilty	Tier 2	13	Y	Y	N
level0	rs199525	WNT3	Feeling guilty	Tier 2	13	Y	Y	N
level0	rs62061733	MAPT	Feeling hurt	Tier 1	19	Y	N	N
level0	rs2696668	MAPT	Feeling hurt	Tier 1	19	Y	N	N
level0	rs62057151	MAPT	Feeling worry	Tier 1	19	Y	N	N
level0	rs17688916	MAPT	Feeling worry	Tier 1	19	Y	N	N
level0	rs2696457	MAPT	Feeling worry	Tier 1	19	Y	N	N
level3	rs62057151	MAPT	Feeling worry	Tier 1	19	Y	N	N
level3	rs17688916	MAPT	Feeling worry	Tier 1	19	Y	N	N
level3	rs62062288	MAPT	Feeling worry	Tier 1	19	Y	N	N
level3	rs2696457	MAPT	Feeling worry	Tier 1	19	Y	N	N
level4	rs62057151	MAPT	Feeling worry	Tier 1	19	Y	N	N
level4	rs17688916	MAPT	Feeling worry	Tier 1	19	Y	N	N
level4	rs62062288	MAPT	Feeling worry	Tier 1	19	Y	N	N
level4	rs2696457	MAPT	Feeling worry	Tier 1	19	Y	N	N
level4	rs62062288	WNT3	Feeling worry	Tier 2	13	Y	Y	N
level3	rs3808072	LRRC4	Feeling worry	Tier 3B	1	Y	N	N
level3	rs2413631	EP300	Feeling worry	Tier 2	1	Y	N	N
level3	rs9607771	EP300	Feeling worry	Tier 2	1	Y	N	N
level3	rs9611522	EP300	Feeling worry	Tier 2	1	Y	N	N
level4	rs2413631	EP300	Feeling worry	Tier 2	1	Y	N	N
level4	rs9607771	EP300	Feeling worry	Tier 2	1	Y	N	N
level4	rs9611522	EP300	Feeling worry	Tier 2	1	Y	N	N
level3	rs520692	NOTCH4	Feeling worry	Tier 3A	61	N	Y	N
level4	rs520692	NOTCH4	Feeling worry	Tier 3A	61	N	Y	N
level0	rs62054807	MAPT	General factor of neuroticism	Tier 1	19	Y	N	N
level0	rs242947	MAPT	General factor of neuroticism	Tier 1	19	Y	N	N
level0	rs1724425	MAPT	General factor of neuroticism	Tier 1	19	Y	N	N
level0	rs110402	MAPT	General factor of neuroticism	Tier 1	19	Y	N	N
level0	rs113434679	MAPT	General factor of neuroticism	Tier 1	19	Y	N	N
level0	rs754593	MAPT	General factor of neuroticism	Tier 1	19	Y	N	N
level0	rs8067056	MAPT	General factor of neuroticism	Tier 1	19	Y	N	N
level0	rs2435200	MAPT	General factor of neuroticism	Tier 1	19	Y	N	N
level0	rs2074404	WNT3	General factor of neuroticism	Tier 2	13	Y	Y	N
level0	rs199497	WNT3	General factor of neuroticism	Tier 2	13	Y	Y	N
level0	rs199529	WNT3	General factor of neuroticism	Tier 2	13	Y	Y	N
level2	rs28749131	HLA-A	Hay fever and/or eczema	Tier 1	20	Y	Y	N
level3	rs28749131	HLA-A	Hay fever and/or eczema	Tier 1	20	Y	Y	N
level3	rs3128967	HLA-DPB1	Hay fever and/or eczema	Tier 3A	21	N	Y	N
level2	rs9276796	HLA-DOB	Hay fever and/or eczema	Tier 3A	13	N	Y	N
level3	rs9276796	HLA-DOB	Hay fever and/or eczema	Tier 3A	13	N	Y	N
level3	rs3918226	NOS3	Hay fever and/or eczema	Tier 1	0	Y	N	Y
level3	rs10986320	PSMB7	Hay fever and/or eczema	Tier 3B	0	Y	N	N
level3	rs62063786	MAPT	Hemoglobin levels	Tier 1	19	Y	N	N
level4	rs62063786	MAPT	Hemoglobin levels	Tier 1	19	Y	N	N
level3	rs9260313	HLA-A	Hemoglobin levels	Tier 1	20	Y	Y	N
level4	rs9260313	HLA-A	Hemoglobin levels	Tier 1	20	Y	Y	N
level4	rs3617	ITIH4	Hemoglobin levels	Tier 3A	12	N	Y	N
level3	rs3170740	MFAP2	Hemoglobin levels	Tier 3A	6	N	Y	N
level4	rs3170740	MFAP2	Hemoglobin levels	Tier 3A	6	N	Y	N
level3	rs3120047	TIE1	Hemoglobin levels	Tier 1	0	Y	Y	N
level4	rs3120047	TIE1	Hemoglobin levels	Tier 1	0	Y	Y	N
level3	rs34914463	CHRNB1	Hemoglobin levels	Tier 1	0	Y	Y	N
level4	rs34914463	CHRNB1	Hemoglobin levels	Tier 1	0	Y	Y	N
level3	rs1256061	ESR2	Hemoglobin levels	Tier 1	1	Y	N	N
level4	rs1256061	ESR2	Hemoglobin levels	Tier 1	1	Y	N	N
level3	rs5762813	XBP1	Hemoglobin levels	Tier 2	3	Y	N	N
level3	rs11072567	NRG4	Hemoglobin levels	Tier 3A	1	N	Y	N
level3	rs4811076	PTPN1	Hemoglobin levels	Tier 2	0	Y	N	N
level4	rs4811076	PTPN1	Hemoglobin levels	Tier 2	0	Y	N	N
level3	rs1037814	PTPN13	Hemoglobin levels	Tier 2	0	Y	N	N
level4	rs1037814	PTPN13	Hemoglobin levels	Tier 2	0	Y	N	N
level3	rs2071466	PSMB9	Hemoglobin levels	Tier 3B	7	Y	N	N
level4	rs2071466	PSMB9	Hemoglobin levels	Tier 3B	7	Y	N	N
level4	rs59329875	PLTP	Hemoglobin levels	Tier 3A	12	N	Y	N
level4	rs2015352	CLCNKB	Hemoglobin levels	Tier 3B	0	Y	N	N
level4	rs3847858	ACVRL1	Hemoglobin levels	Tier 1	0	Y	Y	N
level4	rs198846	HFE	Hemoglobin levels	Tier 3A	41	N	Y	N
level4	rs41266839	BTN3A2	Hemoglobin levels	Tier 3B	0	N	Y	N
level2	rs4299518	CCR3	Hirschsprung disease	Tier 2	6	Y	Y	N
level2	rs1864400	RET	Hirschsprung disease	Tier 1	2	Y	N	N
level2	rs2505994	RET	Hirschsprung disease	Tier 1	2	Y	N	N
level2	rs2505998	RET	Hirschsprung disease	Tier 1	2	Y	N	N
level2	rs2435357	RET	Hirschsprung disease	Tier 1	2	Y	N	N
level0	rs3815087	HLA-B	HIV-1 control	Tier 3A	50	N	Y	N
level0	rs9264942	HLA-B	HIV-1 control	Tier 3A	50	N	Y	N
level0	rs7756521	DDR1	HIV-1 control	Tier 1	19	Y	Y	N
level0	rs62056789	MAPT	Household income	Tier 1	19	Y	N	N
level0	rs17652520	MAPT	Household income	Tier 1	19	Y	N	N
level0	rs2732596	MAPT	Household income	Tier 1	19	Y	N	N
level0	rs12610495	DPP9	Idiopathic pulmonary fibrosis	Tier 1	1	Y	N	N
level0	rs12610495	PTPRS	Idiopathic pulmonary fibrosis	Tier 2	0	Y	N	N
level0	rs35705950	MUC5B	Idiopathic pulmonary fibrosis	Tier 3B	1	N	Y	N
level0	rs2106785	MAPT	Irritable mood	Tier 1	19	Y	N	N
level0	rs62055701	MAPT	Irritable mood	Tier 1	19	Y	N	N
level0	rs17650842	MAPT	Irritable mood	Tier 1	19	Y	N	N
level0	rs70600	WNT3	Irritable mood	Tier 2	13	Y	Y	N
level4	rs7202714	MAPK3	Lung function (FEV1/FVC)	Tier 1	1	Y	N	N
level4	rs9435733	MFAP2	Lung function (FEV1/FVC)	Tier 3A	6	N	Y	N
level4	rs3754512	MFAP2	Lung function (FEV1/FVC)	Tier 3A	6	N	Y	N
level4	rs2284746	MFAP2	Lung function (FEV1/FVC)	Tier 3A	6	N	Y	N
level4	rs4950981	CNTN2	Lung function (FEV1/FVC)	Tier 3B	3	N	Y	N
level4	rs7098573	ADK	Lung function (FEV1/FVC)	Tier 2	3	Y	N	N
level4	rs11001051	ADK	Lung function (FEV1/FVC)	Tier 2	3	Y	N	N
level4	rs12917612	MAP2K5	Lung function (FEV1/FVC)	Tier 1	7	Y	N	N
level4	rs12894780	LIPC	Lung function (FEV1/FVC)	Tier 3A	13	Y	Y	N
level4	rs11077400	TIMP2	Lung function (FEV1/FVC)	Tier 3A	0	N	Y	N
level4	rs10958704	FGFR1	Lung function (FEV1/FVC)	Tier 1	1	Y	Y	N
level4	rs10956525	KCNQ3	Lung function (FEV1/FVC)	Tier 1	0	Y	N	N
level4	rs2437780	SDC2	Lung function (FEV1/FVC)	Tier 3B	0	N	Y	N
level4	rs12522114	ITGA1	Lung function (FEV1/FVC)	Tier 3A	1	N	Y	N
level4	rs1551943	ITGA1	Lung function (FEV1/FVC)	Tier 3A	1	N	Y	N
level4	rs9864031	WNT7A	Lung function (FEV1/FVC)	Tier 3A	0	N	Y	N
level4	rs1091812	LIMK1	Lung function (FEV1/FVC)	Tier 2	0	Y	N	N
level4	rs193686	MET	Lung function (FEV1/FVC)	Tier 1	1	Y	Y	N
level4	rs10215153	MET	Lung function (FEV1/FVC)	Tier 1	1	Y	Y	N
level4	rs7252126	GIPR	Lung function (FEV1/FVC)	Tier 1	7	Y	Y	N
level4	rs7068966	CAMK1D	Lung function (FEV1/FVC)	Tier 1	0	Y	N	N
level4	rs7090277	CAMK1D	Lung function (FEV1/FVC)	Tier 1	0	Y	N	N
level4	rs2001546	CAMK1D	Lung function (FEV1/FVC)	Tier 1	0	Y	N	N
level4	rs2559728	SFTPA1	Lung function (FEV1/FVC)	Tier 3B	2	N	Y	N
level4	rs2894837	DST	Lung function (FEV1/FVC)	Tier 3B	1	N	Y	N
level4	rs1991556	MAPT	Lung function (FVC)	Tier 1	19	Y	N	N
level4	rs199525	WNT3	Lung function (FVC)	Tier 2	13	Y	Y	N
level4	rs916888	WNT3	Lung function (FVC)	Tier 2	13	Y	Y	N
level4	rs761422	MFAP2	Lung function (FVC)	Tier 3A	6	N	Y	N
level4	rs3785617	PRKCA	Lung function (FVC)	Tier 1	3	Y	N	N
level4	rs35597318	ITGA2	Lung function (FVC)	Tier 1	0	Y	Y	N
level4	rs8042849	PSMA4	Lung function (FVC)	Tier 3B	26	Y	N	N
level4	rs3253	THBS2	Lung function (FVC)	Tier 3B	0	N	Y	N
level4	rs10438355	MAP2K5	Lung function (FVC)	Tier 1	7	Y	N	N
level4	rs8025774	MAP2K5	Lung function (FVC)	Tier 1	7	Y	N	N
level4	rs7000590	NRG1	Lung function (FVC)	Tier 3A	4	N	Y	N
level4	rs2271804	CAMK1D	Lung function (FVC)	Tier 1	0	Y	N	N
level4	rs56890592	EFNA5	Lung function (FVC)	Tier 3A	0	N	Y	N
level4	rs4764623	LPAR5	Lung function (FVC)	Tier 2	0	Y	Y	N
level4	rs1054661	LRPAP1	Lung function (FVC)	Tier 3A	0	N	Y	N
level4	rs35251378	TYK2	Lymphocyte counts	Tier 1	7	Y	N	N
level4	rs2524108	HLA-B	Lymphocyte counts	Tier 3A	50	N	Y	N
level4	rs2524108	HLA-C	Lymphocyte counts	Tier 3A	58	N	Y	N
level4	rs28366362	HLA-DRB1	Lymphocyte counts	Tier 1	127	N	Y	N
level4	rs112158604	CTSS	Lymphocyte counts	Tier 1	5	Y	N	N
level4	rs13092376	PAK2	Lymphocyte counts	Tier 1	0	Y	N	N
level4	rs2089979	PAK2	Lymphocyte counts	Tier 1	0	Y	N	N
level4	rs2301249	CSK	Lymphocyte counts	Tier 1	9	Y	N	N
level4	rs10466905	LTBR	Lymphocyte counts	Tier 1	1	N	Y	N
level4	rs12296430	LTBR	Lymphocyte counts	Tier 1	1	N	Y	N
level4	rs12425441	LTBR	Lymphocyte counts	Tier 1	1	N	Y	N
level4	rs112750178	RPS6KA1	Lymphocyte counts	Tier 1	0	Y	N	N
level4	rs2229712	RPS6KA1	Lymphocyte counts	Tier 1	0	Y	N	N
level4	rs62262391	ADCY5	Lymphocyte counts	Tier 1	7	Y	N	N
level4	rs59107033	ADCY5	Lymphocyte counts	Tier 1	7	Y	N	N
level4	rs55665939	PPP5C	Lymphocyte counts	Tier 2	1	Y	N	N
level4	rs5762813	XBP1	Lymphocyte counts	Tier 2	3	Y	N	N
level4	rs7161799	ADAM10	Lymphocyte counts	Tier 1	0	Y	Y	N
level4	rs6735656	CASP8	Lymphocyte counts	Tier 1	5	Y	N	N
level4	rs6743068	CASP8	Lymphocyte counts	Tier 1	5	Y	N	N
level4	rs3769818	CASP8	Lymphocyte counts	Tier 1	5	Y	N	N
level4	rs881878	EGF	Lymphocyte counts	Tier 3A	0	N	Y	N
level4	rs62327604	EGF	Lymphocyte counts	Tier 3A	0	N	Y	N
level4	rs7161799	LIPC	Lymphocyte counts	Tier 3A	13	Y	Y	N
level4	rs602950	CDA	Lymphocyte counts	Tier 1	0	Y	Y	Y
level4	rs66731853	CDA	Lymphocyte counts	Tier 1	0	Y	Y	Y
level4	rs504848	CD244	Lymphocyte counts	Tier 3A	0	N	Y	N
level4	rs10426401	PVR	Lymphocyte counts	Tier 3A	0	N	Y	N
level4	rs4758633	SIRT3	Lymphocyte counts	Tier 2	6	Y	N	N
level4	rs2920879	RTN4	Lymphocyte counts	Tier 1	0	N	Y	N
level4	rs2920880	RTN4	Lymphocyte counts	Tier 1	0	N	Y	N
level4	rs34611049	CCR5	Mean corpuscular hemoglobin	Tier 1	0	Y	Y	N
level4	rs4446237	PLD1	Mean corpuscular hemoglobin	Tier 1	0	Y	N	N
level4	rs34611049	CCR1	Mean corpuscular hemoglobin	Tier 1	3	Y	Y	N
level4	rs6073957	PLTP	Mean corpuscular hemoglobin	Tier 3A	12	N	Y	N
level4	rs6545468	RTN4	Mean corpuscular hemoglobin	Tier 1	0	N	Y	N
level4	rs2277899	MSLN	Mean corpuscular hemoglobin	Tier 1	0	N	Y	N
level4	rs113525195	PSMB5	Mean corpuscular hemoglobin	Tier 1	1	Y	Y	N
level4	rs71153975	ATR	Mean corpuscular hemoglobin	Tier 2	0	Y	N	N
level4	rs6782400	ATR	Mean corpuscular hemoglobin	Tier 2	0	Y	N	N
level4	rs10935465	ATR	Mean corpuscular hemoglobin	Tier 2	0	Y	N	N
level4	rs7428496	ATR	Mean corpuscular hemoglobin	Tier 2	0	Y	N	N
level4	rs35602605	EIF2AK4	Mean corpuscular hemoglobin	Tier 1	0	Y	N	N
level4	rs6495128	MPI	Mean corpuscular hemoglobin	Tier 2	9	Y	N	N
level4	rs11030976	RRM1	Mean corpuscular hemoglobin	Tier 1	0	Y	N	N
level4	rs507403	VCP	Mean corpuscular hemoglobin	Tier 2	0	Y	N	N
level4	rs587118	VCP	Mean corpuscular hemoglobin	Tier 2	0	Y	N	N
level4	rs11175398	TBK1	Mean corpuscular hemoglobin	Tier 1	0	Y	N	N
level4	rs10128757	TBK1	Mean corpuscular hemoglobin	Tier 1	0	Y	N	N
level4	rs3856505	BMPR2	Mean corpuscular hemoglobin	Tier 2	0	Y	N	N
level4	rs57267144	BMPR2	Mean corpuscular hemoglobin	Tier 2	0	Y	N	N
level4	rs12247163	ALOX5	Mean corpuscular hemoglobin	Tier 1	6	Y	N	N
level4	rs10096633	LPL	Mean corpuscular hemoglobin concentration	Tier 2	47	Y	Y	N
level4	rs2001732	ITIH4	Mean corpuscular hemoglobin concentration	Tier 3A	12	N	Y	N
level4	rs4814776	SIRPA	Mean corpuscular hemoglobin concentration	Tier 3A	2	N	Y	N
level4	rs11568905	EGF	Mean corpuscular hemoglobin concentration	Tier 3A	0	N	Y	N
level4	rs144270286	CCND3	Mean corpuscular hemoglobin concentration	Tier 1	8	Y	N	N
level4	rs2291429	ALOX5	Mean corpuscular hemoglobin concentration	Tier 1	6	Y	N	N
level4	rs1461102	IL12A	Mean corpuscular hemoglobin concentration	Tier 3A	2	N	Y	N
level4	rs12975762	MAG	Mean corpuscular hemoglobin concentration	Tier 1	0	N	Y	N
level4	rs13395010	GYPC	Mean corpuscular hemoglobin concentration	Tier 3B	0	N	Y	N
level4	rs2119151	GYPC	Mean corpuscular hemoglobin concentration	Tier 3B	0	N	Y	N
level4	rs4510068	MAPT	Mean corpuscular volume	Tier 1	19	Y	N	N
level4	rs2278557	MAPK3	Mean corpuscular volume	Tier 1	1	Y	N	N
level4	rs6781853	PLD1	Mean corpuscular volume	Tier 1	0	Y	N	N
level4	rs11611855	LTBR	Mean corpuscular volume	Tier 1	1	N	Y	N
level4	rs17162190	RPS6KA1	Mean corpuscular volume	Tier 1	0	Y	N	N
level4	rs55968914	ADCY5	Mean corpuscular volume	Tier 1	7	Y	N	N
level4	rs131777	TYMP	Mean corpuscular volume	Tier 2	5	Y	N	N
level4	rs3796948	EGF	Mean corpuscular volume	Tier 3A	0	N	Y	N
level4	rs3218097	CCND3	Mean corpuscular volume	Tier 1	8	Y	N	N
level4	rs16895130	CCND3	Mean corpuscular volume	Tier 1	8	Y	N	N
level4	rs11673346	CALR	Mean corpuscular volume	Tier 3A	3	N	Y	N
level4	rs113107529	PSMB5	Mean corpuscular volume	Tier 1	1	Y	Y	N
level4	rs9683085	ATR	Mean corpuscular volume	Tier 2	0	Y	N	N
level4	rs9825207	ATR	Mean corpuscular volume	Tier 2	0	Y	N	N
level4	rs9820353	ATR	Mean corpuscular volume	Tier 2	0	Y	N	N
level4	rs6792259	ATR	Mean corpuscular volume	Tier 2	0	Y	N	N
level4	rs6440088	ATR	Mean corpuscular volume	Tier 2	0	Y	N	N
level4	rs55735426	EIF2AK4	Mean corpuscular volume	Tier 1	0	Y	N	N
level4	rs28714278	EIF2AK4	Mean corpuscular volume	Tier 1	0	Y	N	N
level4	rs143968955	EIF2AK4	Mean corpuscular volume	Tier 1	0	Y	N	N
level4	rs11031096	RRM1	Mean corpuscular volume	Tier 1	0	Y	N	N
level4	rs725518	RRM1	Mean corpuscular volume	Tier 1	0	Y	N	N
level4	rs67074167	RRM1	Mean corpuscular volume	Tier 1	0	Y	N	N
level4	rs963029	ALOX5	Mean corpuscular volume	Tier 1	6	Y	N	N
level4	rs11239550	ALOX5	Mean corpuscular volume	Tier 1	6	Y	N	N
level4	rs68149176	SLC7A5	Mean corpuscular volume	Tier 1	1	N	N	Y
level4	rs2316121	GRK1	Mean corpuscular volume	Tier 1	0	Y	N	N
level4	rs1558067	NOD1	Mean corpuscular volume	Tier 2	0	Y	N	N
level4	rs7805890	PPIA	Mean corpuscular volume	Tier 1	0	Y	Y	N
level4	rs1035942	INSR	Mean corpuscular volume	Tier 1	4	Y	Y	N
level4	rs79476680	FCGRT	Mean corpuscular volume	Tier 3A	3	N	Y	N
level4	rs73201772	ALDH2	Mean corpuscular volume	Tier 1	74	Y	N	Y
level4	rs3824729	FAS	Mean corpuscular volume	Tier 3A	2	N	Y	N
level3	rs3130427	HLA-B	Mean platelet volume	Tier 3A	50	N	Y	N
level3	rs9378249	HLA-B	Mean platelet volume	Tier 3A	50	N	Y	N
level3	rs6446731	RGS12	Mean platelet volume	Tier 2	0	Y	N	N
level3	rs147264084	ITGA2	Mean platelet volume	Tier 1	0	Y	Y	N
level3	rs2455799	BTD	Mean platelet volume	Tier 3A	0	N	Y	N
level3	rs34956804	CD151	Mean platelet volume	Tier 3A	0	N	Y	N
level3	rs6762	CD151	Mean platelet volume	Tier 3A	0	N	Y	N
level3	rs11696739	SIRPB1	Mean platelet volume	Tier 3A	0	N	Y	N
level3	rs200891	SIRPA	Mean platelet volume	Tier 3A	2	N	Y	N
level3	rs4814776	SIRPA	Mean platelet volume	Tier 3A	2	N	Y	N
level3	rs6136489	SIRPA	Mean platelet volume	Tier 3A	2	N	Y	N
level3	rs13042885	SIRPA	Mean platelet volume	Tier 3A	2	N	Y	N
level3	rs11473792	STK4	Mean platelet volume	Tier 1	0	Y	N	N
level3	rs6017475	STK4	Mean platelet volume	Tier 1	0	Y	N	N
level3	rs290995	SYK	Mean platelet volume	Tier 1	1	Y	N	N
level3	rs290268	SYK	Mean platelet volume	Tier 1	1	Y	N	N
level3	rs614591	MAPKAPK5	Mean platelet volume	Tier 2	74	Y	N	N
level2	rs576650	SCP2	Monocyte count	Tier 2	0	Y	N	N
level3	rs576650	SCP2	Monocyte count	Tier 2	0	Y	N	N
level4	rs576650	SCP2	Monocyte count	Tier 2	0	Y	N	N
level2	rs755951	PTK2B	Monocyte count	Tier 1	1	Y	N	N
level3	rs755951	PTK2B	Monocyte count	Tier 1	1	Y	N	N
level4	rs755951	PTK2B	Monocyte count	Tier 1	1	Y	N	N
level2	rs60699901	GPC5	Monocyte count	Tier 3A	3	N	Y	N
level2	rs7324952	GPC5	Monocyte count	Tier 3A	3	N	Y	N
level2	rs76115890	GPC5	Monocyte count	Tier 3A	3	N	Y	N
level3	rs60699901	GPC5	Monocyte count	Tier 3A	3	N	Y	N
level3	rs7324952	GPC5	Monocyte count	Tier 3A	3	N	Y	N
level3	rs76115890	GPC5	Monocyte count	Tier 3A	3	N	Y	N
level4	rs60699901	GPC5	Monocyte count	Tier 3A	3	N	Y	N
level4	rs7324952	GPC5	Monocyte count	Tier 3A	3	N	Y	N
level4	rs76115890	GPC5	Monocyte count	Tier 3A	3	N	Y	N
level2	rs62242983	CCR5	Monocyte count	Tier 1	0	Y	Y	N
level2	rs1799864	CCR5	Monocyte count	Tier 1	0	Y	Y	N
level3	rs62242983	CCR5	Monocyte count	Tier 1	0	Y	Y	N
level3	rs1799864	CCR5	Monocyte count	Tier 1	0	Y	Y	N
level4	rs62242983	CCR5	Monocyte count	Tier 1	0	Y	Y	N
level4	rs1799864	CCR5	Monocyte count	Tier 1	0	Y	Y	N
level2	rs7626444	PAK2	Monocyte count	Tier 1	0	Y	N	N
level3	rs7626444	PAK2	Monocyte count	Tier 1	0	Y	N	N
level2	rs2364482	LTBR	Monocyte count	Tier 1	1	N	Y	N
level2	rs10849448	LTBR	Monocyte count	Tier 1	1	N	Y	N
level2	rs4020660	LTBR	Monocyte count	Tier 1	1	N	Y	N
level4	rs2364482	LTBR	Monocyte count	Tier 1	1	N	Y	N
level4	rs4020660	LTBR	Monocyte count	Tier 1	1	N	Y	N
level2	rs2734442	KLRC1	Monocyte count	Tier 3A	1	N	Y	N
level3	rs2734442	KLRC1	Monocyte count	Tier 3A	1	N	Y	N
level4	rs2734442	KLRC1	Monocyte count	Tier 3A	1	N	Y	N
level2	rs10772280	KLRC2	Monocyte count	Tier 3A	1	N	Y	N
level3	rs10772280	KLRC2	Monocyte count	Tier 3A	1	N	Y	N
level4	rs10772280	KLRC2	Monocyte count	Tier 3A	1	N	Y	N
level2	rs67399148	DPP4	Monocyte count	Tier 1	2	Y	Y	N
level3	rs67399148	DPP4	Monocyte count	Tier 1	2	Y	Y	N
level4	rs67399148	DPP4	Monocyte count	Tier 1	2	Y	Y	N
level2	rs4077980	ACKR3	Monocyte count	Tier 2	0	Y	Y	N
level3	rs4077980	ACKR3	Monocyte count	Tier 2	0	Y	Y	N
level4	rs4077980	ACKR3	Monocyte count	Tier 2	0	Y	Y	N
level2	rs35387800	MAP3K5	Monocyte count	Tier 1	0	Y	N	N
level2	rs9494571	MAP3K5	Monocyte count	Tier 1	0	Y	N	N
level2	rs55666429	MAP3K5	Monocyte count	Tier 1	0	Y	N	N
level3	rs35387800	MAP3K5	Monocyte count	Tier 1	0	Y	N	N
level3	rs9494571	MAP3K5	Monocyte count	Tier 1	0	Y	N	N
level3	rs55666429	MAP3K5	Monocyte count	Tier 1	0	Y	N	N
level4	rs35387800	MAP3K5	Monocyte count	Tier 1	0	Y	N	N
level4	rs9494571	MAP3K5	Monocyte count	Tier 1	0	Y	N	N
level4	rs55666429	MAP3K5	Monocyte count	Tier 1	0	Y	N	N
level3	rs4987353	SELL	Monocyte count	Tier 1	1	Y	Y	N
level4	rs4987353	SELL	Monocyte count	Tier 1	1	Y	Y	N
level3	rs7196129	ITGAL	Monocyte count	Tier 1	1	Y	Y	N
level3	rs62262391	ADCY5	Monocyte count	Tier 1	7	Y	N	N
level3	rs17295246	ADCY5	Monocyte count	Tier 1	7	Y	N	N
level3	rs2329483	SNAP29	Monocyte count	Tier 3B	0	N	Y	N
level4	rs2329483	SNAP29	Monocyte count	Tier 3B	0	N	Y	N
level3	rs131785	TYMP	Monocyte count	Tier 2	5	Y	N	N
level3	rs131781	TYMP	Monocyte count	Tier 2	5	Y	N	N
level4	rs131785	TYMP	Monocyte count	Tier 2	5	Y	N	N
level4	rs131781	TYMP	Monocyte count	Tier 2	5	Y	N	N
level3	rs36101433	SIRPB1	Monocyte count	Tier 3A	0	N	Y	N
level3	rs34600126	SIRPB1	Monocyte count	Tier 3A	0	N	Y	N
level4	rs36101433	SIRPB1	Monocyte count	Tier 3A	0	N	Y	N
level4	rs34600126	SIRPB1	Monocyte count	Tier 3A	0	N	Y	N
level3	rs1333633	SYK	Monocyte count	Tier 1	1	Y	N	N
level3	rs1333632	SYK	Monocyte count	Tier 1	1	Y	N	N
level4	rs1333633	SYK	Monocyte count	Tier 1	1	Y	N	N
level4	rs1333632	SYK	Monocyte count	Tier 1	1	Y	N	N
level3	rs138621699	PRKAB1	Monocyte count	Tier 2	1	Y	N	N
level3	rs13029144	ITGA4	Monocyte count	Tier 1	3	Y	Y	N
level3	rs13029501	ITGA4	Monocyte count	Tier 1	3	Y	Y	N
level3	rs1449263	ITGA4	Monocyte count	Tier 1	3	Y	Y	N
level3	rs1375493	ITGA4	Monocyte count	Tier 1	3	Y	Y	N
level3	rs10562650	ITGA4	Monocyte count	Tier 1	3	Y	Y	N
level3	rs2124440	ITGA4	Monocyte count	Tier 1	3	Y	Y	N
level4	rs13029144	ITGA4	Monocyte count	Tier 1	3	Y	Y	N
level4	rs13029501	ITGA4	Monocyte count	Tier 1	3	Y	Y	N
level4	rs10562650	ITGA4	Monocyte count	Tier 1	3	Y	Y	N
level4	rs2124440	ITGA4	Monocyte count	Tier 1	3	Y	Y	N
level3	rs17860428	CASP8	Monocyte count	Tier 1	5	Y	N	N
level4	rs17860428	CASP8	Monocyte count	Tier 1	5	Y	N	N
level3	rs2067004	EGF	Monocyte count	Tier 3A	0	N	Y	N
level3	rs6533483	EGF	Monocyte count	Tier 3A	0	N	Y	N
level4	rs2067004	EGF	Monocyte count	Tier 3A	0	N	Y	N
level3	rs144387335	CCND3	Monocyte count	Tier 1	8	Y	N	N
level3	rs142449754	CCND3	Monocyte count	Tier 1	8	Y	N	N
level4	rs144387335	CCND3	Monocyte count	Tier 1	8	Y	N	N
level4	rs142449754	CCND3	Monocyte count	Tier 1	8	Y	N	N
level4	rs684214	NAGLU	Monocyte count	Tier 3B	1	N	Y	N
level4	rs144369129	IL17RA	Monocyte count	Tier 1	0	N	Y	N
level4	rs879575	IL17RA	Monocyte count	Tier 1	0	N	Y	N
level4	rs2301274	PVR	Monocyte count	Tier 3A	0	N	Y	N
level4	rs684562	VCP	Monocyte count	Tier 2	0	Y	N	N
level4	rs55650056	TNFRSF10A	Monocyte count	Tier 1	1	N	Y	N
level4	rs2047076	F2R	Monocyte count	Tier 1	2	Y	Y	N
level4	rs2308217	EFEMP2	Monocyte count	Tier 3A	2	N	Y	N
level2	rs9260489	HLA-A	Multiple sclerosis	Tier 1	20	Y	Y	N
level3	rs9260489	HLA-A	Multiple sclerosis	Tier 1	20	Y	Y	N
level4	rs9260489	HLA-A	Multiple sclerosis	Tier 1	20	Y	Y	N
level2	rs7204270	MAPK3	Multiple sclerosis	Tier 1	1	Y	N	N
level3	rs7204270	MAPK3	Multiple sclerosis	Tier 1	1	Y	N	N
level4	rs7204270	MAPK3	Multiple sclerosis	Tier 1	1	Y	N	N
level2	rs7779014	YWHAG	Multiple sclerosis	Tier 2	0	Y	N	N
level2	rs17149161	YWHAG	Multiple sclerosis	Tier 2	0	Y	N	N
level2	rs7789940	YWHAG	Multiple sclerosis	Tier 2	0	Y	N	N
level2	rs758944	YWHAG	Multiple sclerosis	Tier 2	0	Y	N	N
level4	rs7779014	YWHAG	Multiple sclerosis	Tier 2	0	Y	N	N
level4	rs17149161	YWHAG	Multiple sclerosis	Tier 2	0	Y	N	N
level4	rs7789940	YWHAG	Multiple sclerosis	Tier 2	0	Y	N	N
level4	rs758944	YWHAG	Multiple sclerosis	Tier 2	0	Y	N	N
level2	rs6074022	CD40	Multiple sclerosis	Tier 1	7	N	Y	N
level3	rs6074022	CD40	Multiple sclerosis	Tier 1	7	N	Y	N
level4	rs6074022	CD40	Multiple sclerosis	Tier 1	7	N	Y	N
level2	rs10758669	JAK2	Multiple sclerosis	Tier 1	5	Y	N	N
level3	rs10758669	JAK2	Multiple sclerosis	Tier 1	5	Y	N	N
level4	rs10758669	JAK2	Multiple sclerosis	Tier 1	5	Y	N	N
level2	rs12296430	LTBR	Multiple sclerosis	Tier 1	1	N	Y	N
level2	rs2052401	DPP4	Multiple sclerosis	Tier 1	2	Y	Y	N
level3	rs2052401	DPP4	Multiple sclerosis	Tier 1	2	Y	Y	N
level4	rs2052401	DPP4	Multiple sclerosis	Tier 1	2	Y	Y	N
level3	rs6427540	SLAMF1	Multiple sclerosis	Tier 3A	0	N	Y	N
level4	rs6427540	SLAMF1	Multiple sclerosis	Tier 3A	0	N	Y	N
level3	rs9523762	GPC6	Multiple sclerosis	Tier 3A	1	N	Y	N
level4	rs9523762	GPC6	Multiple sclerosis	Tier 3A	1	N	Y	N
level3	rs2688608	PLAU	Multiple sclerosis	Tier 2	1	Y	Y	N
level4	rs2688608	PLAU	Multiple sclerosis	Tier 2	1	Y	Y	N
level4	rs408667	GALC	Multiple sclerosis	Tier 3A	4	N	Y	N
level4	rs7260482	PVR	Multiple sclerosis	Tier 3A	0	N	Y	N
level4	rs7255066	PVR	Multiple sclerosis	Tier 3A	0	N	Y	N
level0	rs2860580	HLA-A	Nasopharyngeal carcinoma	Tier 1	20	Y	Y	N
level0	rs2517713	HLA-A	Nasopharyngeal carcinoma	Tier 1	20	Y	Y	N
level0	rs2894207	HLA-B	Nasopharyngeal carcinoma	Tier 3A	50	N	Y	N
level0	rs242949	MAPT	Neuroticism	Tier 1	19	Y	N	N
level0	rs1724422	MAPT	Neuroticism	Tier 1	19	Y	N	N
level0	rs3785879	MAPT	Neuroticism	Tier 1	19	Y	N	N
level0	rs1560312	MAPT	Neuroticism	Tier 1	19	Y	N	N
level0	rs2435201	MAPT	Neuroticism	Tier 1	19	Y	N	N
level0	rs2214258	MAPT	Neuroticism	Tier 1	19	Y	N	N
level0	rs6906565	HLA-B	Neuroticism	Tier 3A	50	N	Y	N
level0	rs6906565	DDR1	Neuroticism	Tier 1	19	Y	Y	N
level4	rs56108300	MAPT	Neutrophil count	Tier 1	19	Y	N	N
level4	rs9270576	HLA-DRB1	Neutrophil count	Tier 1	127	N	Y	N
level4	rs58605236	GSK3B	Neutrophil count	Tier 1	1	Y	N	N
level4	rs334563	GSK3B	Neutrophil count	Tier 1	1	Y	N	N
level4	rs7626444	PAK2	Neutrophil count	Tier 1	0	Y	N	N
level4	rs1887428	JAK2	Neutrophil count	Tier 1	5	Y	N	N
level4	rs4074882	ACKR3	Neutrophil count	Tier 2	0	Y	Y	N
level4	rs2568569	ACKR3	Neutrophil count	Tier 2	0	Y	Y	N
level4	rs2024115	RGS12	Neutrophil count	Tier 2	0	Y	N	N
level4	rs6924387	MAP3K5	Neutrophil count	Tier 1	0	Y	N	N
level4	rs932589	MAP3K5	Neutrophil count	Tier 1	0	Y	N	N
level4	rs72683129	LEPR	Neutrophil count	Tier 3A	8	N	Y	N
level4	rs2254458	SIRPB1	Neutrophil count	Tier 3A	0	N	Y	N
level4	rs1375493	ITGA4	Neutrophil count	Tier 1	3	Y	Y	N
level4	rs35723031	ITGA4	Neutrophil count	Tier 1	3	Y	Y	N
level4	rs549280	CXCL2	Neutrophil count	Tier 3A	1	N	Y	N
level4	rs4819555	IL17RA	Neutrophil count	Tier 1	0	N	Y	N
level4	rs56249713	CD226	Neutrophil count	Tier 3A	7	N	Y	N
level4	rs35759345	MET	Neutrophil count	Tier 1	1	Y	Y	N
level4	rs38859	MET	Neutrophil count	Tier 1	1	Y	Y	N
level4	rs11072516	MPI	Neutrophil count	Tier 2	9	Y	N	N
level4	rs2308219	EFEMP2	Neutrophil count	Tier 3A	2	N	Y	N
level4	rs7947929	EFEMP2	Neutrophil count	Tier 3A	2	N	Y	N
level4	rs112381903	BRCA1	Neutrophil count	Tier 2	0	Y	N	N
level4	rs17831500	PRPF4	Neutrophil count	Tier 1	0	Y	N	N
level4	rs10981723	PRPF4	Neutrophil count	Tier 1	0	Y	N	N
level0	rs62063281	MAPT	Osteoarthrosis (time to event)	Tier 1	19	Y	N	N
level0	rs2532386	MAPT	Osteoarthrosis (time to event)	Tier 1	19	Y	N	N
level0	rs2942168	MAPT	Parkinson's disease	Tier 1	19	Y	N	N
level0	rs393152	MAPT	Parkinson's disease	Tier 1	19	Y	N	N
level0	rs17649553	MAPT	Parkinson's disease	Tier 1	19	Y	N	N
level0	rs8070723	MAPT	Parkinson's disease	Tier 1	19	Y	N	N
level0	rs199515	MAPT	Parkinson's disease	Tier 1	19	Y	N	N
level0	rs415430	MAPT	Parkinson's disease	Tier 1	19	Y	N	N
level0	rs199498	WNT3	Parkinson's disease	Tier 2	13	Y	Y	N
level0	rs199533	WNT3	Parkinson's disease	Tier 2	13	Y	Y	N
level0	rs199515	WNT3	Parkinson's disease	Tier 2	13	Y	Y	N
level0	rs415430	WNT3	Parkinson's disease	Tier 2	13	Y	Y	N
level4	rs310244	JAK1	Platelet count	Tier 1	0	Y	N	N
level4	rs12976598	ACTN4	Platelet count	Tier 3B	0	N	Y	N
level4	rs6136489	SIRPA	Platelet count	Tier 3A	2	N	Y	N
level4	rs13042885	SIRPA	Platelet count	Tier 3A	2	N	Y	N
level4	rs6017460	STK4	Platelet count	Tier 1	0	Y	N	N
level4	rs1015519	STK4	Platelet count	Tier 1	0	Y	N	N
level4	rs290995	SYK	Platelet count	Tier 1	1	Y	N	N
level4	rs290268	SYK	Platelet count	Tier 1	1	Y	N	N
level4	rs1333634	SYK	Platelet count	Tier 1	1	Y	N	N
level4	rs6490294	MAPKAPK5	Platelet count	Tier 2	74	Y	N	N
level4	rs7895133	ADK	Platelet count	Tier 2	3	Y	N	N
level4	rs12569971	ADK	Platelet count	Tier 2	3	Y	N	N
level4	rs3796944	EGF	Platelet count	Tier 3A	0	N	Y	N
level4	rs12051781	GAA	Platelet count	Tier 1	0	Y	N	N
level4	rs71036221	MAP3K11	Platelet count	Tier 1	2	Y	N	N
level4	rs1253920	CDA	Platelet count	Tier 1	0	Y	Y	Y
level4	rs11604127	SIRT3	Platelet count	Tier 2	6	Y	N	N
level4	rs505404	SIRT3	Platelet count	Tier 2	6	Y	N	N
level4	rs11606393	SIRT3	Platelet count	Tier 2	6	Y	N	N
level4	rs111818253	ALDH2	Platelet count	Tier 1	74	Y	N	Y
level4	rs619010	ALDH2	Platelet count	Tier 1	74	Y	N	Y
level4	rs6490294	ALDH2	Platelet count	Tier 1	74	Y	N	Y
level4	rs73045269	TGFB1	Platelet count	Tier 1	1	Y	Y	N
level4	rs56254331	TGFB1	Platelet count	Tier 1	1	Y	Y	N
level4	rs310231	JAK1	Plateletcrit	Tier 1	0	Y	N	N
level4	rs12917376	CSK	Plateletcrit	Tier 1	9	Y	N	N
level4	rs28999107	LTBR	Plateletcrit	Tier 1	1	N	Y	N
level4	rs10849448	LTBR	Plateletcrit	Tier 1	1	N	Y	N
level4	rs17295246	ADCY5	Plateletcrit	Tier 1	7	Y	N	N
level4	rs11696739	SIRPB1	Plateletcrit	Tier 3A	0	N	Y	N
level4	rs4814779	SIRPA	Plateletcrit	Tier 3A	2	N	Y	N
level4	rs11906768	SIRPA	Plateletcrit	Tier 3A	2	N	Y	N
level4	rs919386	SYK	Plateletcrit	Tier 1	1	Y	N	N
level4	rs10931936	CASP8	Plateletcrit	Tier 1	5	Y	N	N
level4	rs6533483	EGF	Plateletcrit	Tier 3A	0	N	Y	N
level4	rs3834976	GAA	Plateletcrit	Tier 1	0	Y	N	N
level4	rs12451471	GAA	Plateletcrit	Tier 1	0	Y	N	N
level4	rs10750766	MAP3K11	Plateletcrit	Tier 1	2	Y	N	N
level4	rs198833	HFE	Plateletcrit	Tier 3A	41	N	Y	N
level4	rs55966801	SIRT3	Plateletcrit	Tier 2	6	Y	N	N
level4	rs2335534	FCGRT	Plateletcrit	Tier 3A	3	N	Y	N
level4	rs11065961	ALDH2	Plateletcrit	Tier 1	74	Y	N	Y
level4	rs7158675	PSEN1	Plateletcrit	Tier 1	0	Y	N	N
level1	rs12199223	HLA-B	Psoriasis	Tier 3A	50	N	Y	N
level1	rs12191877	HLA-B	Psoriasis	Tier 3A	50	N	Y	N
level1	rs4406273	HLA-B	Psoriasis	Tier 3A	50	N	Y	N
level1	rs10484554	HLA-B	Psoriasis	Tier 3A	50	N	Y	N
level0	rs6503453	MAPT	Reaction time	Tier 1	19	Y	N	N
level0	rs8079215	MAPT	Reaction time	Tier 1	19	Y	N	N
level0	rs2532345	MAPT	Reaction time	Tier 1	19	Y	N	N
level0	rs62074125	MAPT	Reaction time	Tier 1	19	Y	N	N
level0	rs62074125	WNT3	Reaction time	Tier 2	13	Y	Y	N
level4	rs2276823	ITIH4	Red cell distribution width	Tier 3A	12	N	Y	N
level4	rs4894715	PLD1	Red cell distribution width	Tier 1	0	Y	N	N
level4	rs6792151	PLD1	Red cell distribution width	Tier 1	0	Y	N	N
level4	rs2141746	PLD1	Red cell distribution width	Tier 1	0	Y	N	N
level4	rs60146811	IL12RB1	Red cell distribution width	Tier 1	0	N	Y	N
level4	rs6045559	SIRPA	Red cell distribution width	Tier 3A	2	N	Y	N
level4	rs4814778	SIRPA	Red cell distribution width	Tier 3A	2	N	Y	N
level4	rs2479717	CCND3	Red cell distribution width	Tier 1	8	Y	N	N
level4	rs1410492	CCND3	Red cell distribution width	Tier 1	8	Y	N	N
level4	rs143111788	CCND3	Red cell distribution width	Tier 1	8	Y	N	N
level4	rs6065906	PLTP	Red cell distribution width	Tier 3A	12	N	Y	N
level4	rs7679	PLTP	Red cell distribution width	Tier 3A	12	N	Y	N
level4	rs3741380	MAP3K11	Red cell distribution width	Tier 1	2	Y	N	N
level4	rs10160596	MAP3K11	Red cell distribution width	Tier 1	2	Y	N	N
level4	rs11227229	MAP3K11	Red cell distribution width	Tier 1	2	Y	N	N
level4	rs11606601	MAP3K11	Red cell distribution width	Tier 1	2	Y	N	N
level4	rs111663960	HFE	Red cell distribution width	Tier 3A	41	N	Y	N
level4	rs2032451	HFE	Red cell distribution width	Tier 3A	41	N	Y	N
level4	rs198851	HFE	Red cell distribution width	Tier 3A	41	N	Y	N
level4	rs941718	PSMB5	Red cell distribution width	Tier 1	1	Y	Y	N
level4	rs11543947	PSMB5	Red cell distribution width	Tier 1	1	Y	Y	N
level4	rs7630115	ATR	Red cell distribution width	Tier 2	0	Y	N	N
level4	rs7636909	ATR	Red cell distribution width	Tier 2	0	Y	N	N
level4	rs72731415	EIF2AK4	Red cell distribution width	Tier 1	0	Y	N	N
level4	rs12164905	EIF2AK4	Red cell distribution width	Tier 1	0	Y	N	N
level4	rs12050884	EIF2AK4	Red cell distribution width	Tier 1	0	Y	N	N
level4	rs1127796	MPI	Red cell distribution width	Tier 2	9	Y	N	N
level4	rs11030967	RRM1	Red cell distribution width	Tier 1	0	Y	N	N
level4	rs11030980	RRM1	Red cell distribution width	Tier 1	0	Y	N	N
level4	rs232054	RRM1	Red cell distribution width	Tier 1	0	Y	N	N
level4	rs6435149	BMPR2	Red cell distribution width	Tier 2	0	Y	N	N
level4	rs11239541	ALOX5	Red cell distribution width	Tier 1	6	Y	N	N
level4	rs1982796	ALOX5	Red cell distribution width	Tier 1	6	Y	N	N
level4	rs34536858	MAG	Red cell distribution width	Tier 1	0	N	Y	N
level4	rs66480687	SLC7A5	Red cell distribution width	Tier 1	1	N	N	Y
level4	rs7789162	PPIA	Red cell distribution width	Tier 1	0	Y	Y	N
level4	rs76729345	INSR	Red cell distribution width	Tier 1	4	Y	Y	N
level4	rs11672597	INSR	Red cell distribution width	Tier 1	4	Y	Y	N
level4	rs60505450	ALDH2	Red cell distribution width	Tier 1	74	Y	N	Y
level4	rs61986932	PSEN1	Red cell distribution width	Tier 1	0	Y	N	N
level4	rs710214	SLC2A1	Red cell distribution width	Tier 2	0	Y	N	N
level4	rs111871296	NEK5	Red cell distribution width	Tier 2	0	Y	N	N
level4	rs111871296	ATP7B	Red cell distribution width	Tier 1	0	N	N	Y
level4	rs2068229	ATP1B3	Red cell distribution width	Tier 3B	1	Y	Y	N
level4	rs1570247	GBA2	Red cell distribution width	Tier 2	0	Y	N	N
level3	rs11862382	MC1R	Red vs. brown/black hair color	Tier 1	17	Y	Y	N
level3	rs4586434	MC1R	Red vs. brown/black hair color	Tier 1	17	Y	Y	N
level3	rs2302898	MC1R	Red vs. brown/black hair color	Tier 1	17	Y	Y	N
level4	rs11862382	MC1R	Red vs. brown/black hair color	Tier 1	17	Y	Y	N
level4	rs4586434	MC1R	Red vs. brown/black hair color	Tier 1	17	Y	Y	N
level4	rs2302898	MC1R	Red vs. brown/black hair color	Tier 1	17	Y	Y	N
level4	rs1805008	TUBB3	Red vs. brown/black hair color	Tier 2	17	Y	Y	N
level3	rs9277356	HLA-DPA1	Response to hepatitis B vaccine	Tier 3A	19	N	Y	N
level1	rs9277356	HLA-DPB1	Response to hepatitis B vaccine	Tier 3A	21	N	Y	N
level1	rs9277464	HLA-DPB1	Response to hepatitis B vaccine	Tier 3A	21	N	Y	N
level1	rs9277549	HLA-DPB1	Response to hepatitis B vaccine	Tier 3A	21	N	Y	N
level3	rs9277356	HLA-DPB1	Response to hepatitis B vaccine	Tier 3A	21	N	Y	N
level3	rs9277464	HLA-DPB1	Response to hepatitis B vaccine	Tier 3A	21	N	Y	N
level3	rs9277549	HLA-DPB1	Response to hepatitis B vaccine	Tier 3A	21	N	Y	N
level3	rs4248166	NOTCH4	Response to hepatitis B vaccine	Tier 3A	61	N	Y	N
level4	rs2517720	HLA-A	Reticulocyte count	Tier 1	20	Y	Y	N
level4	rs9270493	HLA-DRB1	Reticulocyte count	Tier 1	127	N	Y	N
level4	rs3809627	MAPK3	Reticulocyte count	Tier 1	1	Y	N	N
level4	rs3216778	KLRC1	Reticulocyte count	Tier 3A	1	N	Y	N
level4	rs9890200	CACNA1G	Reticulocyte count	Tier 1	1	Y	N	N
level4	rs6045561	SIRPA	Reticulocyte count	Tier 3A	2	N	Y	N
level4	rs56339712	SEMA4D	Reticulocyte count	Tier 3A	0	N	Y	N
level4	rs62547238	SEMA4D	Reticulocyte count	Tier 3A	0	N	Y	N
level4	rs11568904	EGF	Reticulocyte count	Tier 3A	0	N	Y	N
level4	rs7692976	EGF	Reticulocyte count	Tier 3A	0	N	Y	N
level4	rs113756602	CCND3	Reticulocyte count	Tier 1	8	Y	N	N
level4	rs1799945	HFE	Reticulocyte count	Tier 3A	41	N	Y	N
level4	rs1499280	ITGA1	Reticulocyte count	Tier 3A	1	N	Y	N
level4	rs2072671	CDA	Reticulocyte count	Tier 1	0	Y	Y	Y
level4	rs8013143	PSMB5	Reticulocyte count	Tier 1	1	Y	Y	N
level4	rs2227930	ATR	Reticulocyte count	Tier 2	0	Y	N	N
level4	rs8208	EIF2AK4	Reticulocyte count	Tier 1	0	Y	N	N
level4	rs7908745	ALOX5	Reticulocyte count	Tier 1	6	Y	N	N
level4	rs2190504	NOD1	Reticulocyte count	Tier 2	0	Y	N	N
level4	rs111981233	FCGRT	Reticulocyte count	Tier 3A	3	N	Y	N
level4	rs710218	SLC2A1	Reticulocyte count	Tier 2	0	Y	N	N
level4	rs784487	METAP2	Reticulocyte count	Tier 1	0	Y	N	N
level3	rs2228479	MC1R	Skin colour saturation	Tier 1	17	Y	Y	N
level0	rs57222984	MAPT	Snoring	Tier 1	19	Y	N	N
level2	rs11085727	TYK2	Systemic lupus erythematosus	Tier 1	7	Y	N	N
level2	rs2304256	TYK2	Systemic lupus erythematosus	Tier 1	7	Y	N	N
level2	rs34725611	TYK2	Systemic lupus erythematosus	Tier 1	7	Y	N	N
level2	rs9263715	HLA-B	Systemic lupus erythematosus	Tier 3A	50	N	Y	N
level2	rs1431403	HLA-DPA1	Systemic lupus erythematosus	Tier 3A	19	N	Y	N
level2	rs2647078	HLA-DRB1	Systemic lupus erythematosus	Tier 1	127	N	Y	N
level2	rs2051549	HLA-DRB1	Systemic lupus erythematosus	Tier 1	127	N	Y	N
level2	rs10889681	IL12RB2	Systemic lupus erythematosus	Tier 3B	2	N	Y	N
level2	rs4810485	CD40	Systemic lupus erythematosus	Tier 1	7	N	Y	N
level2	rs10905718	IL2RA	Systemic lupus erythematosus	Tier 1	16	N	Y	N
level2	rs987870	HLA-DPA1	Systemic sclerosis	Tier 3A	19	N	Y	N
level3	rs987870	HLA-DPA1	Systemic sclerosis	Tier 3A	19	N	Y	N
level4	rs987870	HLA-DPA1	Systemic sclerosis	Tier 3A	19	N	Y	N
level2	rs8109496	IL12RB1	Systemic sclerosis	Tier 1	0	N	Y	N
level2	rs2305743	IL12RB1	Systemic sclerosis	Tier 1	0	N	Y	N
level3	rs8109496	IL12RB1	Systemic sclerosis	Tier 1	0	N	Y	N
level3	rs2305743	IL12RB1	Systemic sclerosis	Tier 1	0	N	Y	N
level4	rs8109496	IL12RB1	Systemic sclerosis	Tier 1	0	N	Y	N
level4	rs2305743	IL12RB1	Systemic sclerosis	Tier 1	0	N	Y	N
level2	rs1378942	CSK	Systemic sclerosis	Tier 1	9	Y	N	N
level3	rs1378942	CSK	Systemic sclerosis	Tier 1	9	Y	N	N
level4	rs1378942	CSK	Systemic sclerosis	Tier 1	9	Y	N	N
level3	rs12363310	TRPC6	Systemic sclerosis	Tier 3B	1	Y	N	N
level4	rs12363310	TRPC6	Systemic sclerosis	Tier 3B	1	Y	N	N
level3	rs443198	NOTCH4	Systemic sclerosis	Tier 3A	61	N	Y	N
level4	rs443198	NOTCH4	Systemic sclerosis	Tier 3A	61	N	Y	N
level4	rs12946454	MAPT	Systolic blood pressure	Tier 1	19	Y	N	N
level4	rs3785880	MAPT	Systolic blood pressure	Tier 1	19	Y	N	N
level4	rs12946454	WNT3	Systolic blood pressure	Tier 2	13	Y	Y	N
level4	rs936226	CSK	Systolic blood pressure	Tier 1	9	Y	N	N
level4	rs10770117	AMPD3	Systolic blood pressure	Tier 2	3	Y	N	N
level4	rs10818962	PSMB7	Systolic blood pressure	Tier 3B	0	Y	N	N
level4	rs34868542	ADK	Systolic blood pressure	Tier 2	3	Y	N	N
level4	rs185819	NOTCH4	Systolic blood pressure	Tier 3A	61	N	Y	N
level4	rs8077276	ACE	Systolic blood pressure	Tier 1	13	Y	Y	N
level4	rs4291	ACE	Systolic blood pressure	Tier 1	13	Y	Y	N
level4	rs4295	ACE	Systolic blood pressure	Tier 1	13	Y	Y	N
level4	rs7045409	OMD	Systolic blood pressure	Tier 3B	0	N	Y	N
level4	rs2761679	OMD	Systolic blood pressure	Tier 3B	0	N	Y	N
level4	rs2478539	AGT	Systolic blood pressure	Tier 3B	0	N	Y	N
level4	rs699	AGT	Systolic blood pressure	Tier 3B	0	N	Y	N
level4	rs2493134	AGT	Systolic blood pressure	Tier 3B	0	N	Y	N
level4	rs12790427	MAP3K11	Systolic blood pressure	Tier 1	2	Y	N	N
level4	rs3741378	MAP3K11	Systolic blood pressure	Tier 1	2	Y	N	N
level4	rs17741978	ACVR2A	Systolic blood pressure	Tier 2	1	Y	N	N
level4	rs57062879	CAMK1D	Systolic blood pressure	Tier 1	0	Y	N	N
level4	rs2920899	RTN4	Systolic blood pressure	Tier 1	0	N	Y	N
level4	rs3736290	EIF2AK4	Systolic blood pressure	Tier 1	0	Y	N	N
level4	rs937213	EIF2AK4	Systolic blood pressure	Tier 1	0	Y	N	N
level4	rs307359	TAS1R3	Systolic blood pressure	Tier 3B	1	Y	N	N
level4	rs1042010	CASP9	Systolic blood pressure	Tier 2	0	Y	N	N
level4	rs72865183	CASP9	Systolic blood pressure	Tier 2	0	Y	N	N
level4	rs3820068	CASP9	Systolic blood pressure	Tier 2	0	Y	N	N
level4	rs6797587	CDC25A	Systolic blood pressure	Tier 2	0	Y	N	N
level4	rs6442101	CDC25A	Systolic blood pressure	Tier 2	0	Y	N	N
level4	rs11928547	ITGB5	Systolic blood pressure	Tier 1	0	Y	Y	N
level4	rs3772840	ITGB5	Systolic blood pressure	Tier 1	0	Y	Y	N
level4	rs4141663	ITGB5	Systolic blood pressure	Tier 1	0	Y	Y	N
level4	rs17638167	PRKCSH	Systolic blood pressure	Tier 3B	0	N	Y	N
level4	rs1078967	LOXL1	Systolic blood pressure	Tier 3A	4	N	Y	N
level4	rs7672622	PDGFC	Systolic blood pressure	Tier 3A	1	N	Y	N
level3	rs6012953	PTPN1	Vitiligo	Tier 2	0	Y	N	N
level3	rs10986311	PSMB7	Vitiligo	Tier 3B	0	Y	N	N
level2	rs2524082	HLA-B	White blood cell count	Tier 3A	50	N	Y	N
level2	rs112261624	HLA-B	White blood cell count	Tier 3A	50	N	Y	N
level3	rs2524082	HLA-B	White blood cell count	Tier 3A	50	N	Y	N
level3	rs112261624	HLA-B	White blood cell count	Tier 3A	50	N	Y	N
level4	rs2524082	HLA-B	White blood cell count	Tier 3A	50	N	Y	N
level4	rs112261624	HLA-B	White blood cell count	Tier 3A	50	N	Y	N
level2	rs11208552	JAK1	White blood cell count	Tier 1	0	Y	N	N
level3	rs11208552	JAK1	White blood cell count	Tier 1	0	Y	N	N
level4	rs11208552	JAK1	White blood cell count	Tier 1	0	Y	N	N
level2	rs11800059	CTSS	White blood cell count	Tier 1	5	Y	N	N
level3	rs11800059	CTSS	White blood cell count	Tier 1	5	Y	N	N
level4	rs11800059	CTSS	White blood cell count	Tier 1	5	Y	N	N
level2	rs11800059	ARNT	White blood cell count	Tier 1	5	N	N	Y
level4	rs11800059	ARNT	White blood cell count	Tier 1	5	N	N	Y
level2	rs73223431	PTK2B	White blood cell count	Tier 1	1	Y	N	N
level2	rs28834970	PTK2B	White blood cell count	Tier 1	1	Y	N	N
level2	rs6987305	PTK2B	White blood cell count	Tier 1	1	Y	N	N
level3	rs73223431	PTK2B	White blood cell count	Tier 1	1	Y	N	N
level3	rs28834970	PTK2B	White blood cell count	Tier 1	1	Y	N	N
level3	rs6987305	PTK2B	White blood cell count	Tier 1	1	Y	N	N
level4	rs73223431	PTK2B	White blood cell count	Tier 1	1	Y	N	N
level4	rs28834970	PTK2B	White blood cell count	Tier 1	1	Y	N	N
level4	rs6987305	PTK2B	White blood cell count	Tier 1	1	Y	N	N
level2	rs139213493	FLNA	White blood cell count	Tier 3A	9	N	Y	N
level3	rs139213493	FLNA	White blood cell count	Tier 3A	9	N	Y	N
level4	rs139213493	FLNA	White blood cell count	Tier 3A	9	N	Y	N
level2	rs3087253	CCR5	White blood cell count	Tier 1	0	Y	Y	N
level3	rs3087253	CCR5	White blood cell count	Tier 1	0	Y	Y	N
level4	rs3087253	CCR5	White blood cell count	Tier 1	0	Y	Y	N
level2	rs1154595	GSK3B	White blood cell count	Tier 1	1	Y	N	N
level3	rs1154595	GSK3B	White blood cell count	Tier 1	1	Y	N	N
level4	rs1154595	GSK3B	White blood cell count	Tier 1	1	Y	N	N
level2	rs2089979	PAK2	White blood cell count	Tier 1	0	Y	N	N
level2	rs9829114	PAK2	White blood cell count	Tier 1	0	Y	N	N
level3	rs2089979	PAK2	White blood cell count	Tier 1	0	Y	N	N
level3	rs9829114	PAK2	White blood cell count	Tier 1	0	Y	N	N
level4	rs9829114	PAK2	White blood cell count	Tier 1	0	Y	N	N
level2	rs1887428	JAK2	White blood cell count	Tier 1	5	Y	N	N
level3	rs1887428	JAK2	White blood cell count	Tier 1	5	Y	N	N
level2	rs10466905	LTBR	White blood cell count	Tier 1	1	N	Y	N
level2	rs2286599	LTBR	White blood cell count	Tier 1	1	N	Y	N
level2	rs2389643	DPP4	White blood cell count	Tier 1	2	Y	Y	N
level3	rs2389643	DPP4	White blood cell count	Tier 1	2	Y	Y	N
level4	rs2389643	DPP4	White blood cell count	Tier 1	2	Y	Y	N
level2	rs10164769	ACKR3	White blood cell count	Tier 2	0	Y	Y	N
level2	rs4074882	ACKR3	White blood cell count	Tier 2	0	Y	Y	N
level3	rs10164769	ACKR3	White blood cell count	Tier 2	0	Y	Y	N
level3	rs4074882	ACKR3	White blood cell count	Tier 2	0	Y	Y	N
level4	rs10164769	ACKR3	White blood cell count	Tier 2	0	Y	Y	N
level2	rs6855981	RGS12	White blood cell count	Tier 2	0	Y	N	N
level2	rs2024115	RGS12	White blood cell count	Tier 2	0	Y	N	N
level2	rs73191188	RGS12	White blood cell count	Tier 2	0	Y	N	N
level3	rs6855981	RGS12	White blood cell count	Tier 2	0	Y	N	N
level3	rs2024115	RGS12	White blood cell count	Tier 2	0	Y	N	N
level3	rs73191188	RGS12	White blood cell count	Tier 2	0	Y	N	N
level4	rs6855981	RGS12	White blood cell count	Tier 2	0	Y	N	N
level4	rs73191188	RGS12	White blood cell count	Tier 2	0	Y	N	N
level2	rs6924387	MAP3K5	White blood cell count	Tier 1	0	Y	N	N
level2	rs932589	MAP3K5	White blood cell count	Tier 1	0	Y	N	N
level3	rs932589	MAP3K5	White blood cell count	Tier 1	0	Y	N	N
level3	rs112750178	RPS6KA1	White blood cell count	Tier 1	0	Y	N	N
level3	rs71514273	RPS6KA1	White blood cell count	Tier 1	0	Y	N	N
level4	rs71514273	RPS6KA1	White blood cell count	Tier 1	0	Y	N	N
level3	rs7549876	TIE1	White blood cell count	Tier 1	0	Y	Y	N
level4	rs7549876	TIE1	White blood cell count	Tier 1	0	Y	Y	N
level3	rs72683129	LEPR	White blood cell count	Tier 3A	8	N	Y	N
level3	rs67129560	LEPR	White blood cell count	Tier 3A	8	N	Y	N
level4	rs67129560	LEPR	White blood cell count	Tier 3A	8	N	Y	N
level3	rs6500550	TRAP1	White blood cell count	Tier 2	0	Y	N	N
level3	rs11646287	TRAP1	White blood cell count	Tier 2	0	Y	N	N
level3	rs111792818	USP7	White blood cell count	Tier 2	0	Y	N	N
level4	rs111792818	USP7	White blood cell count	Tier 2	0	Y	N	N
level3	rs2016151	TSPO	White blood cell count	Tier 2	0	Y	N	N
level4	rs2016151	TSPO	White blood cell count	Tier 2	0	Y	N	N
level3	rs7949917	AMPD3	White blood cell count	Tier 2	3	Y	N	N
level3	rs4909932	AMPD3	White blood cell count	Tier 2	3	Y	N	N
level3	rs899013	AMPD3	White blood cell count	Tier 2	3	Y	N	N
level4	rs7949917	AMPD3	White blood cell count	Tier 2	3	Y	N	N
level4	rs4909932	AMPD3	White blood cell count	Tier 2	3	Y	N	N
level4	rs899013	AMPD3	White blood cell count	Tier 2	3	Y	N	N
level3	rs2243602	SIRPB1	White blood cell count	Tier 3A	0	N	Y	N
level4	rs2243602	SIRPB1	White blood cell count	Tier 3A	0	N	Y	N
level3	rs4811528	TGM2	White blood cell count	Tier 2	0	Y	N	N
level3	rs10931933	CASP8	White blood cell count	Tier 1	5	Y	N	N
level4	rs10931933	CASP8	White blood cell count	Tier 1	5	Y	N	N
level3	rs549280	CXCL2	White blood cell count	Tier 3A	1	N	Y	N
level3	rs3775967	EGF	White blood cell count	Tier 3A	0	N	Y	N
level3	rs28629923	EGF	White blood cell count	Tier 3A	0	N	Y	N
level4	rs3775967	EGF	White blood cell count	Tier 3A	0	N	Y	N
level4	rs28629923	EGF	White blood cell count	Tier 3A	0	N	Y	N
level4	rs10797857	LAMC1	White blood cell count	Tier 1	0	N	Y	N
level4	rs11638256	LIPC	White blood cell count	Tier 3A	13	Y	Y	N
level4	rs11002309	KCNMA1	White blood cell count	Tier 2	4	Y	N	N
level4	rs28483039	PVR	White blood cell count	Tier 3A	0	N	Y	N
level4	rs2099171	ALOX5	White blood cell count	Tier 1	6	Y	N	N
level4	rs10114423	PRPF4	White blood cell count	Tier 1	0	Y	N	N
level4	rs7025371	PRPF4	White blood cell count	Tier 1	0	Y	N	N
level4	rs4441632	ATP1B3	White blood cell count	Tier 3B	1	Y	Y	N
level4	rs188512985	BMPR1A	White blood cell count	Tier 2	0	Y	Y	N
level4	rs117800588	BMPR1A	White blood cell count	Tier 2	0	Y	Y	N
level4	rs7912830	TNKS2	White blood cell count	Tier 1	0	Y	N	N
level3	rs62054807	MAPT	White matter microstructure (fractional anisotropy)	Tier 1	19	Y	N	N
level3	rs55938136	MAPT	White matter microstructure (fractional anisotropy)	Tier 1	19	Y	N	N
level3	rs62062797	MAPT	White matter microstructure (fractional anisotropy)	Tier 1	19	Y	N	N
level3	rs28646281	MAPT	White matter microstructure (fractional anisotropy)	Tier 1	19	Y	N	N
level3	rs80028338	MAPT	White matter microstructure (fractional anisotropy)	Tier 1	19	Y	N	N
level3	rs2696694	MAPT	White matter microstructure (fractional anisotropy)	Tier 1	19	Y	N	N
level3	rs4625719	MC1R	White matter microstructure (fractional anisotropy)	Tier 1	17	Y	Y	N
level0	rs55938136	MAPT	White matter microstructure (mean diusivities)	Tier 1	19	Y	N	N
level0	rs2696466	MAPT	White matter microstructure (mean diusivities)	Tier 1	19	Y	N	N
level0	rs3890609	MAPT	White matter microstructure (mean diusivities)	Tier 1	19	Y	N	N
level0	rs2696694	MAPT	White matter microstructure (mean diusivities)	Tier 1	19	Y	N	N
