# Supplementary material for: Comorbidity genetic risk and pathways impact SARS-CoV-2 infection outcomes
Source: Sci Rep. 2023 Jun 19;13:9879. doi: 10.1038/s41598-023-36900-z (PMC10279740; doi:10.1038/s41598-023-36900-z)
Supplement: Supplementary file 7 — Supplementary Table 6. [file 41598_2023_36900_MOESM7_ESM.xlsx]

## Sheet: Table of Contents
Comorbidity genetic risk and pathways impact SARS-CoV-2 infection outcomes
Rachel K. Jaros1, Tayaza Fadason1,2, David Cameron-Smith3, Evgeniia Golovina1, Justin M. O’Sullivan1,2,4,5,6
1. The Liggins Institute, The University of Auckland, Auckland 1023, New Zealand.
2. Maurice Wilkins Centre for Molecular Biodiscovery, The University of Auckland, Auckland 1010, New Zealand.
3. College of Health, Medicine and Wellbeing, The University of Newcastle, Callaghan 2308, Australia.
4 MRC Lifecourse Epidemiology Unit, University of Southampton, United Kingdom
5. Singapore Institute for Clinical Sciences, Agency for Science, Technology and Research (A*STAR), Singapore, Singapore
6. Australian Parkinson’s Mission, Garvan Institute of Medical Research, Sydney, New South Wales, Australia
*Corresponding senior author.
Title	Description
Supplementary Table 6	CoDeS3D results assessing regulatory effects of severe and hospitalised SNPs in whole blood, brain and the coronary artery
6a	Severe SARS-CoV-2 phenotype target genes in blood assigned by CoDeS3D
6b	Severe SARS-CoV-2 phenotype target genes in brain tissue assigned by CoDeS3D
6c	Hospitalised SARS-CoV-2 phenotype target genes in blood assigned by CoDeS3D
6d	Hospitalised SARS-CoV-2 phenotype target genes in brain tissue assigned by CoDeS3D
6e	Severe SARS-CoV-2 phenotype target genes in the coronary artery assigned by CoDeS3D
6f	Hospitalised SARS-CoV-2 phenotype target genes in the coronary artery assigned by CoDeS3D
Definitions
snp	single nucelotide polymorphism
gencode_id	GENCODE (Frankish et al. 2019) gene id
gene	eQTL target gene
tissue	tissue type tested for eQTL analysis
adj_pval	the false-discovery rate (FDR, or q-value) for each eQTL SNP-gene-tissue combination
log2_aFC	allelic fold change (aFC) in log2 scale (see Mohammadi et al. 2017) indicating direction of effect
log2_aFC_lower	lower bound of the 95% confidence interval of log2(aFC)
log2_aFC_upper	upper bound of the 95% confidence interval of log2(aFC)
maf	minor allele frequency
interaction_type	interaction type based on chromatin architecture
hic_score	cell line hi-c score based on the number of hi-c experimental repeats
eqtl_pval	p-value of the eQTL association
snp_chr	chromosomal location of eQTL
snp_locus	locus position of eQTL
ref	reference allele
alt	alternate allele
ref	genome build
gene_chr	chromosomal location of target gene
gene_start	start of target gene
gene_end	end of target gene
distance	distance from eQTL to the start of target gene
cell_lines	hi-c experimental cell lines
expression	transcript per million
max_expressed_tissue	tissue where target gene is maximally expressed
max_expression	transcripts per million in maximally expressed tissue
min_expressed_tissue	tissue where target gene is minimally expressed
min_expression	transcripts per million in minimally expressed tissue

## Sheet: a. Severe_blood
snp	gencode_id	gene	tissue	adj_pval	log2_aFC	log2_aFC_lower	log2_aFC_upper	maf	interaction_type	hic_score	eqtl_pval	snp_chr	snp_locus	ref	alt	gene_chr	gene_start	gene_end	distance	cell_lines	expression	max_expressed_tissue	max_expression	min_expressed_tissue	min_expression
rs6675468	ENSG00000143537.13	ADAM15	Whole_Blood	1.15958e-17	-0.665632	-0.912341	-0.497374	0.126119	Cis	2	1.79366e-19	chr1	155068178	C	T	chr1	155050566	155062775	5403	Peripheral_blood_CD8+_T_cells_Johanson2018, Peripheral_blood_T_cells_Kloetgen2019	21.8397	Skin_Sun_Exposed_Lower_leg	178.65	Cells_EBV-transformed_lymphocytes	11.1134
rs61811916	ENSG00000143537.13	ADAM15	Whole_Blood	3.2383e-17	-0.613654	-0.799954	-0.472471	0.136567	Cis	6	5.0148e-19	chr1	155072528	T	C	chr1	155050566	155062775	9753	Peripheral_blood_B_cells_Johanson2018, Peripheral_blood_CD4+_T_cells_Johanson2018, Peripheral_blood_CD8+_T_cells_Johanson2018, Peripheral_blood_T_cells_Kloetgen2019	21.8397	Skin_Sun_Exposed_Lower_leg	178.65	Cells_EBV-transformed_lymphocytes	11.1134
rs12126992	ENSG00000143537.13	ADAM15	Whole_Blood	6.15807e-08	-0.421963	-0.605071	-0.284211	0.117164	Cis	5	1.80038e-09	chr1	155095132	G	A	chr1	155050566	155062775	32357	Peripheral_blood_CD8+_T_cells_Johanson2018, Peripheral_blood_CD4+_T_cells_Johanson2018, Peripheral_blood_B_cells_Johanson2018, Peripheral_blood_T_cells_Kloetgen2019	21.8397	Skin_Sun_Exposed_Lower_leg	178.65	Cells_EBV-transformed_lymphocytes	11.1134
rs72702285	ENSG00000143537.13	ADAM15	Whole_Blood	6.13871e-07	-0.382912	-0.554662	-0.237215	0.11791	Cis	3.5	1.84546e-08	chr1	155108103	T	C	chr1	155050566	155062775	45328	Peripheral_blood_B_cells_Johanson2018, Peripheral_blood_CD4+_T_cells_Johanson2018, Peripheral_blood_T_cells_Kloetgen2019	21.8397	Skin_Sun_Exposed_Lower_leg	178.65	Cells_EBV-transformed_lymphocytes	11.1134
rs72702288	ENSG00000143537.13	ADAM15	Whole_Blood	6.08979e-08	-0.426099	-0.574441	-0.25444	0.114179	Cis	1.5	1.78005e-09	chr1	155110818	A	G	chr1	155050566	155062775	48043	Peripheral_blood_CD4+_T_cells_Johanson2018, Peripheral_blood_CD8+_T_cells_Johanson2018	21.8397	Skin_Sun_Exposed_Lower_leg	178.65	Cells_EBV-transformed_lymphocytes	11.1134
rs7517158	ENSG00000143537.13	ADAM15	Whole_Blood	3.93628e-08	-0.440191	-0.620379	-0.305296	0.116418	Cis	2	1.1464e-09	chr1	155114417	T	C	chr1	155050566	155062775	51642	Peripheral_blood_B_cells_Johanson2018, Peripheral_blood_CD4+_T_cells_Johanson2018, Peripheral_blood_T_cells_Kloetgen2019	21.8397	Skin_Sun_Exposed_Lower_leg	178.65	Cells_EBV-transformed_lymphocytes	11.1134
rs7517162	ENSG00000143537.13	ADAM15	Whole_Blood	3.93628e-08	-0.440191	-0.61067	-0.297404	0.116418	Cis	2	1.1464e-09	chr1	155114429	T	G	chr1	155050566	155062775	51654	Peripheral_blood_B_cells_Johanson2018, Peripheral_blood_CD4+_T_cells_Johanson2018, Peripheral_blood_T_cells_Kloetgen2019	21.8397	Skin_Sun_Exposed_Lower_leg	178.65	Cells_EBV-transformed_lymphocytes	11.1134
rs7548383	ENSG00000143537.13	ADAM15	Whole_Blood	3.93628e-08	-0.440191	-0.599243	-0.302743	0.116418	Cis	2	1.1464e-09	chr1	155114503	C	T	chr1	155050566	155062775	51728	Peripheral_blood_B_cells_Johanson2018, Peripheral_blood_CD4+_T_cells_Johanson2018, Peripheral_blood_T_cells_Kloetgen2019	21.8397	Skin_Sun_Exposed_Lower_leg	178.65	Cells_EBV-transformed_lymphocytes	11.1134
rs112591935	ENSG00000143537.13	ADAM15	Whole_Blood	1.76699e-07	-0.406853	-0.583973	-0.266205	0.115672	Cis	1	5.2025e-09	chr1	155117176	C	T	chr1	155050566	155062775	54401	Peripheral_blood_B_cells_Johanson2018, Peripheral_blood_T_cells_Kloetgen2019	21.8397	Skin_Sun_Exposed_Lower_leg	178.65	Cells_EBV-transformed_lymphocytes	11.1134
rs10908457	ENSG00000143537.13	ADAM15	Whole_Blood	5.63889e-08	-0.417794	-0.579582	-0.259931	0.116418	Cis	1	1.64726e-09	chr1	155118566	T	C	chr1	155050566	155062775	55791	Peripheral_blood_B_cells_Johanson2018, Peripheral_blood_T_cells_Kloetgen2019	21.8397	Skin_Sun_Exposed_Lower_leg	178.65	Cells_EBV-transformed_lymphocytes	11.1134
rs11264326	ENSG00000143537.13	ADAM15	Whole_Blood	5.63889e-08	-0.417794	-0.572022	-0.268578	0.116418	Cis	3	1.64724e-09	chr1	155120331	A	G	chr1	155050566	155062775	57556	Peripheral_blood_CD4+_T_cells_Johanson2018, Peripheral_blood_CD8+_T_cells_Johanson2018, Peripheral_blood_T_cells_Kloetgen2019	21.8397	Skin_Sun_Exposed_Lower_leg	178.65	Cells_EBV-transformed_lymphocytes	11.1134
rs111455542	ENSG00000143537.13	ADAM15	Whole_Blood	2.13789e-08	-0.431469	-0.58934	-0.283901	0.116418	Cis	2.5	6.19101e-10	chr1	155127471	A	G	chr1	155050566	155062775	64696	Peripheral_blood_CD8+_T_cells_Johanson2018, Peripheral_blood_T_cells_Kloetgen2019	21.8397	Skin_Sun_Exposed_Lower_leg	178.65	Cells_EBV-transformed_lymphocytes	11.1134
rs73001391	ENSG00000143537.13	ADAM15	Whole_Blood	9.24985e-08	-0.456167	-0.62844	-0.290674	0.100746	Cis	2.5	2.71084e-09	chr1	155127487	T	C	chr1	155050566	155062775	64712	Peripheral_blood_CD8+_T_cells_Johanson2018, Peripheral_blood_T_cells_Kloetgen2019	21.8397	Skin_Sun_Exposed_Lower_leg	178.65	Cells_EBV-transformed_lymphocytes	11.1134
rs66474937	ENSG00000143537.13	ADAM15	Whole_Blood	3.82461e-08	-0.476925	-0.675152	-0.286327	0.0985075	Cis	2	1.11297e-09	chr1	155128695	C	T	chr1	155050566	155062775	65920	Peripheral_blood_B_cells_Johanson2018, Peripheral_blood_T_cells_Kloetgen2019	21.8397	Skin_Sun_Exposed_Lower_leg	178.65	Cells_EBV-transformed_lymphocytes	11.1134
rs61811916	ENSG00000160716.5	CHRNB2	Whole_Blood	0.0240639	-0.278309	-0.465528	-0.110145	0.136567	Cis	1	0.00122024	chr1	155072528	T	C	chr1	154567781	154580026	492502	Peripheral_blood_B_cells_Johanson2018, Peripheral_blood_T_cells_Kloetgen2019	0.0539968	Brain_Frontal_Cortex_BA9	19.0718	Heart_Left_Ventricle	0.0208483
rs12126992	ENSG00000169242.11	EFNA1	Whole_Blood	0.0130182	0.415804	0.267768	0.569577	0.117164	Cis	4	0.000620781	chr1	155095132	G	A	chr1	155127460	155134857	32328	Peripheral_blood_B_cells_Johanson2018, Peripheral_blood_CD4+_T_cells_Johanson2018, Peripheral_blood_T_cells_Kloetgen2019	1.32301	Liver	203.761	Cells_Cultured_fibroblasts	0.484299
rs72702285	ENSG00000169242.11	EFNA1	Whole_Blood	0.0451077	0.375968	0.227795	0.52409	0.11791	Cis	5	0.00248974	chr1	155108103	T	C	chr1	155127460	155134857	19357	Peripheral_blood_CD8+_T_cells_Johanson2018, Peripheral_blood_B_cells_Johanson2018, Peripheral_blood_CD4+_T_cells_Johanson2018, Peripheral_blood_T_cells_Kloetgen2019	1.32301	Liver	203.761	Cells_Cultured_fibroblasts	0.484299
rs7517158	ENSG00000169242.11	EFNA1	Whole_Blood	0.0496289	0.372599	0.241331	0.528401	0.116418	Cis	3.5	0.00275423	chr1	155114417	T	C	chr1	155127460	155134857	13043	Peripheral_blood_CD8+_T_cells_Johanson2018, Peripheral_blood_T_cells_Kloetgen2019	1.32301	Liver	203.761	Cells_Cultured_fibroblasts	0.484299
rs7517162	ENSG00000169242.11	EFNA1	Whole_Blood	0.0496289	0.372599	0.219236	0.513545	0.116418	Cis	3.5	0.00275423	chr1	155114429	T	G	chr1	155127460	155134857	13031	Peripheral_blood_CD8+_T_cells_Johanson2018, Peripheral_blood_T_cells_Kloetgen2019	1.32301	Liver	203.761	Cells_Cultured_fibroblasts	0.484299
rs7548383	ENSG00000169242.11	EFNA1	Whole_Blood	0.0496289	0.372599	0.221668	0.524493	0.116418	Cis	3.5	0.00275423	chr1	155114503	C	T	chr1	155127460	155134857	12957	Peripheral_blood_CD8+_T_cells_Johanson2018, Peripheral_blood_T_cells_Kloetgen2019	1.32301	Liver	203.761	Cells_Cultured_fibroblasts	0.484299
rs72702293	ENSG00000169242.11	EFNA1	Whole_Blood	0.0324297	0.3803	0.216606	0.529021	0.115672	Cis	3.5	0.00171032	chr1	155117010	C	A	chr1	155127460	155134857	10450	Peripheral_blood_B_cells_Johanson2018, Peripheral_blood_T_cells_Kloetgen2019	1.32301	Liver	203.761	Cells_Cultured_fibroblasts	0.484299
rs112591935	ENSG00000169242.11	EFNA1	Whole_Blood	0.0324297	0.3803	0.225465	0.52473	0.115672	Cis	3	0.00171032	chr1	155117176	C	T	chr1	155127460	155134857	10284	Peripheral_blood_T_cells_Kloetgen2019	1.32301	Liver	203.761	Cells_Cultured_fibroblasts	0.484299
rs11264324	ENSG00000169242.11	EFNA1	Whole_Blood	0.0211442	0.409041	0.261737	0.549552	0.116418	Cis	4.5	0.00105821	chr1	155117736	C	T	chr1	155127460	155134857	9724	Peripheral_blood_B_cells_Johanson2018, Peripheral_blood_CD8+_T_cells_Johanson2018, Peripheral_blood_CD4+_T_cells_Johanson2018, Peripheral_blood_T_cells_Kloetgen2019	1.32301	Liver	203.761	Cells_Cultured_fibroblasts	0.484299
rs10908457	ENSG00000169242.11	EFNA1	Whole_Blood	0.0211442	0.409041	0.253305	0.551988	0.116418	Cis	5	0.00105821	chr1	155118566	T	C	chr1	155127460	155134857	8894	Peripheral_blood_CD4+_T_cells_Johanson2018, Peripheral_blood_CD8+_T_cells_Johanson2018, Peripheral_blood_T_cells_Kloetgen2019	1.32301	Liver	203.761	Cells_Cultured_fibroblasts	0.484299
rs11264326	ENSG00000169242.11	EFNA1	Whole_Blood	0.0211442	0.409041	0.249543	0.55387	0.116418	Cis	4	0.00105821	chr1	155120331	A	G	chr1	155127460	155134857	7129	Peripheral_blood_CD8+_T_cells_Johanson2018, Peripheral_blood_T_cells_Kloetgen2019	1.32301	Liver	203.761	Cells_Cultured_fibroblasts	0.484299
rs72702285	ENSG00000231064.7	RP11-263K19.4	Whole_Blood	0.0367011	0.326727	0.144095	0.5176	0.11791	Cis	1.5	0.00199099	chr1	155108103	T	C	chr1	155195004	155205495	86901	Peripheral_blood_CD4+_T_cells_Johanson2018, Peripheral_blood_CD8+_T_cells_Johanson2018	0.741449	Pituitary	14.429	Heart_Left_Ventricle	0.51562
rs73001391	ENSG00000231064.7	RP11-263K19.4	Whole_Blood	0.0191613	0.421156	0.239101	0.647163	0.100746	Cis	3.5	0.000953428	chr1	155127487	T	C	chr1	155195004	155205495	67517	Peripheral_blood_CD8+_T_cells_Johanson2018, Peripheral_blood_B_cells_Johanson2018, Peripheral_blood_T_cells_Kloetgen2019	0.741449	Pituitary	14.429	Heart_Left_Ventricle	0.51562
rs66474937	ENSG00000231064.7	RP11-263K19.4	Whole_Blood	0.0154125	0.437909	0.248498	0.688517	0.0985075	Cis	1.5	0.000749608	chr1	155128695	C	T	chr1	155195004	155205495	66309	Peripheral_blood_CD4+_T_cells_Johanson2018, Peripheral_blood_CD8+_T_cells_Johanson2018, Peripheral_blood_T_cells_Kloetgen2019	0.741449	Pituitary	14.429	Heart_Left_Ventricle	0.51562
rs141942982	ENSG00000231064.7	RP11-263K19.4	Whole_Blood	0.0354742	0.28844	0.119965	0.453117	0.149254	Cis	1	0.00192115	chr1	155164919	G	T	chr1	155195004	155205495	30085	Peripheral_blood_CD4+_T_cells_Johanson2018, Peripheral_blood_B_cells_Johanson2018	0.741449	Pituitary	14.429	Heart_Left_Ventricle	0.51562
rs111508230	ENSG00000231064.7	RP11-263K19.4	Whole_Blood	0.0176672	0.325986	0.116163	0.478089	0.140299	Cis	3.5	0.0008747	chr1	155181061	C	T	chr1	155195004	155205495	13943	Peripheral_blood_CD4+_T_cells_Johanson2018, Peripheral_blood_CD8+_T_cells_Johanson2018, Peripheral_blood_T_cells_Kloetgen2019	0.741449	Pituitary	14.429	Heart_Left_Ventricle	0.51562
rs41264915	ENSG00000231064.7	RP11-263K19.4	Whole_Blood	0.030077	0.321481	0.135225	0.487742	0.142537	Cis	16.5	0.00156937	chr1	155197995	A	G	chr1	155195004	155205495	0	Peripheral_blood_CD4+_T_cells_Johanson2018, Peripheral_blood_CD8+_T_cells_Johanson2018, Peripheral_blood_B_cells_Johanson2018	0.741449	Pituitary	14.429	Heart_Left_Ventricle	0.51562
rs73001391	ENSG00000169231.13	THBS3	Whole_Blood	0.0167159	0.264334	0.144154	0.397368	0.100746	Cis	3.5	0.00081872	chr1	155127487	T	C	chr1	155195588	155207981	68101	Peripheral_blood_B_cells_Johanson2018, Peripheral_blood_CD8+_T_cells_Johanson2018, Peripheral_blood_CD4+_T_cells_Johanson2018, Peripheral_blood_T_cells_Kloetgen2019	12.1071	Uterus	94.6695	Brain_Substantia_nigra	4.19542
rs66474937	ENSG00000169231.13	THBS3	Whole_Blood	0.0240947	0.244724	0.117304	0.358534	0.0985075	Cis	1.5	0.00122195	chr1	155128695	C	T	chr1	155195588	155207981	66893	Peripheral_blood_CD4+_T_cells_Johanson2018, Peripheral_blood_CD8+_T_cells_Johanson2018, Peripheral_blood_T_cells_Kloetgen2019	12.1071	Uterus	94.6695	Brain_Substantia_nigra	4.19542
rs141942982	ENSG00000169231.13	THBS3	Whole_Blood	3.90132e-08	0.381307	0.290845	0.494455	0.149254	Cis	1	1.13552e-09	chr1	155164919	G	T	chr1	155195588	155207981	30669	Peripheral_blood_CD4+_T_cells_Johanson2018, Peripheral_blood_B_cells_Johanson2018	12.1071	Uterus	94.6695	Brain_Substantia_nigra	4.19542
rs111508230	ENSG00000169231.13	THBS3	Whole_Blood	5.78375e-09	0.40838	0.303335	0.507655	0.140299	Cis	3	1.66021e-10	chr1	155181061	C	T	chr1	155195588	155207981	14527	Peripheral_blood_CD4+_T_cells_Johanson2018, Peripheral_blood_CD8+_T_cells_Johanson2018, Peripheral_blood_T_cells_Kloetgen2019	12.1071	Uterus	94.6695	Brain_Substantia_nigra	4.19542
rs41264915	ENSG00000169231.13	THBS3	Whole_Blood	1.16415e-08	0.403986	0.289827	0.50748	0.142537	Cis	19	3.35335e-10	chr1	155197995	A	G	chr1	155195588	155207981	0	Peripheral_blood_B_cells_Johanson2018, Peripheral_blood_CD4+_T_cells_Johanson2018, Peripheral_blood_CD8+_T_cells_Johanson2018	12.1071	Uterus	94.6695	Brain_Substantia_nigra	4.19542
rs35154152	ENSG00000169231.13	THBS3	Whole_Blood	4.86813e-09	0.434966	0.32574	0.546922	0.134328	Cis	23	1.39508e-10	chr1	155202934	T	C	chr1	155195588	155207981	0	Peripheral_blood_CD4+_T_cells_Johanson2018, Peripheral_blood_B_cells_Johanson2018, Peripheral_blood_CD8+_T_cells_Johanson2018	12.1071	Uterus	94.6695	Brain_Substantia_nigra	4.19542
rs67579710	ENSG00000169231.13	THBS3	Whole_Blood	4.86813e-09	0.434966	0.332099	0.55177	0.134328	Cis	20.5	1.39508e-10	chr1	155203736	G	A	chr1	155195588	155207981	0	Peripheral_blood_B_cells_Johanson2018, Peripheral_blood_CD4+_T_cells_Johanson2018, Peripheral_blood_CD8+_T_cells_Johanson2018	12.1071	Uterus	94.6695	Brain_Substantia_nigra	4.19542
rs11580040	ENSG00000169231.13	THBS3	Whole_Blood	3.32115e-08	0.457913	0.326763	0.596021	0.1	Cis	1.5	9.64894e-10	chr1	155228431	A	G	chr1	155195588	155207981	20450	Peripheral_blood_B_cells_Johanson2018, Peripheral_blood_CD4+_T_cells_Johanson2018, Peripheral_blood_T_cells_Kloetgen2019	12.1071	Uterus	94.6695	Brain_Substantia_nigra	4.19542
rs141942982	ENSG00000177628.15	GBA	Whole_Blood	0.0044714	0.174034	0.0849108	0.262078	0.149254	Cis	1.5	0.000200154	chr1	155164919	G	T	chr1	155234452	155244699	69533	Peripheral_blood_CD8+_T_cells_Johanson2018, Peripheral_blood_T_cells_Kloetgen2019	33.131	Cells_Cultured_fibroblasts	43.9292	Muscle_Skeletal	2.87054
rs111508230	ENSG00000177628.15	GBA	Whole_Blood	2.1812e-05	0.255455	0.151932	0.343625	0.140299	Cis	1.5	6.84314e-07	chr1	155181061	C	T	chr1	155234452	155244699	53391	Peripheral_blood_CD4+_T_cells_Johanson2018, Peripheral_blood_T_cells_Kloetgen2019	33.131	Cells_Cultured_fibroblasts	43.9292	Muscle_Skeletal	2.87054
rs41264915	ENSG00000177628.15	GBA	Whole_Blood	6.89348e-05	0.238848	0.134418	0.331763	0.142537	Cis	2	2.1912e-06	chr1	155197995	A	G	chr1	155234452	155244699	36457	Peripheral_blood_CD4+_T_cells_Johanson2018, Peripheral_blood_CD8+_T_cells_Johanson2018, Peripheral_blood_T_cells_Kloetgen2019	33.131	Cells_Cultured_fibroblasts	43.9292	Muscle_Skeletal	2.87054
rs35154152	ENSG00000177628.15	GBA	Whole_Blood	4.40904e-06	0.271299	0.178458	0.365172	0.134328	Cis	4.5	1.35228e-07	chr1	155202934	T	C	chr1	155234452	155244699	31518	Peripheral_blood_B_cells_Johanson2018, Peripheral_blood_CD8+_T_cells_Johanson2018, Peripheral_blood_CD4+_T_cells_Johanson2018, Peripheral_blood_T_cells_Kloetgen2019	33.131	Cells_Cultured_fibroblasts	43.9292	Muscle_Skeletal	2.87054
rs67579710	ENSG00000177628.15	GBA	Whole_Blood	4.40904e-06	0.271299	0.188367	0.360801	0.134328	Cis	3	1.35228e-07	chr1	155203736	G	A	chr1	155234452	155244699	30716	Peripheral_blood_CD8+_T_cells_Johanson2018, Peripheral_blood_B_cells_Johanson2018, Peripheral_blood_T_cells_Kloetgen2019	33.131	Cells_Cultured_fibroblasts	43.9292	Muscle_Skeletal	2.87054
rs11580040	ENSG00000177628.15	GBA	Whole_Blood	9.81445e-05	0.24929	0.128089	0.330776	0.1	Cis	2.5	3.13879e-06	chr1	155228431	A	G	chr1	155234452	155244699	6021	Peripheral_blood_CD4+_T_cells_Johanson2018, Peripheral_blood_T_cells_Kloetgen2019	33.131	Cells_Cultured_fibroblasts	43.9292	Muscle_Skeletal	2.87054
rs111508230	ENSG00000160766.14	GBAP1	Whole_Blood	0.0459757	-0.352279	-0.520335	-0.110724	0.140299	Cis	1	0.00253982	chr1	155181061	C	T	chr1	155213825	155227422	32764	Peripheral_blood_CD4+_T_cells_Johanson2018, Peripheral_blood_T_cells_Kloetgen2019	1.29354	Brain_Cerebellum	13.313	Muscle_Skeletal	0.451137
rs41264915	ENSG00000160766.14	GBAP1	Whole_Blood	0.0268634	-0.360622	-0.541943	-0.183764	0.142537	Cis	5.5	0.00137378	chr1	155197995	A	G	chr1	155213825	155227422	15830	Peripheral_blood_CD4+_T_cells_Johanson2018, Peripheral_blood_CD8+_T_cells_Johanson2018, Peripheral_blood_B_cells_Johanson2018, Peripheral_blood_T_cells_Kloetgen2019	1.29354	Brain_Cerebellum	13.313	Muscle_Skeletal	0.451137
rs35154152	ENSG00000160766.14	GBAP1	Whole_Blood	0.0127459	-0.407947	-0.590491	-0.222451	0.134328	Cis	9.5	0.000606215	chr1	155202934	T	C	chr1	155213825	155227422	10891	Peripheral_blood_CD8+_T_cells_Johanson2018, Peripheral_blood_B_cells_Johanson2018, Peripheral_blood_CD4+_T_cells_Johanson2018, Peripheral_blood_T_cells_Kloetgen2019	1.29354	Brain_Cerebellum	13.313	Muscle_Skeletal	0.451137
rs67579710	ENSG00000160766.14	GBAP1	Whole_Blood	0.0127459	-0.407947	-0.584803	-0.188161	0.134328	Cis	5	0.000606215	chr1	155203736	G	A	chr1	155213825	155227422	10089	Peripheral_blood_B_cells_Johanson2018, Peripheral_blood_CD8+_T_cells_Johanson2018, Peripheral_blood_CD4+_T_cells_Johanson2018, Peripheral_blood_T_cells_Kloetgen2019	1.29354	Brain_Cerebellum	13.313	Muscle_Skeletal	0.451137
rs11580040	ENSG00000160766.14	GBAP1	Whole_Blood	0.0207089	-0.418753	-0.619686	-0.193724	0.1	Cis	3	0.00103508	chr1	155228431	A	G	chr1	155213825	155227422	1009	Peripheral_blood_CD4+_T_cells_Johanson2018, Peripheral_blood_B_cells_Johanson2018, Peripheral_blood_CD8+_T_cells_Johanson2018, Peripheral_blood_T_cells_Kloetgen2019	1.29354	Brain_Cerebellum	13.313	Muscle_Skeletal	0.451137
rs41264915	ENSG00000185499.16	MUC1	Whole_Blood	0.0420148	-0.282344	-0.445226	-0.113689	0.142537	Cis	2.5	0.00230786	chr1	155197995	A	G	chr1	155185824	155192916	5079	Peripheral_blood_B_cells_Johanson2018, Peripheral_blood_CD4+_T_cells_Johanson2018	0.600426	Stomach	362.544	Muscle_Skeletal	0.382557
rs41264915	ENSG00000236675.1	MTX1P1	Whole_Blood	0.0170619	0.316599	0.194454	0.489195	0.142537	Cis	1.5	0.000836375	chr1	155197995	A	G	chr1	155230975	155234325	32980	Peripheral_blood_B_cells_Johanson2018, Peripheral_blood_T_cells_Kloetgen2019	1.33442	Cells_Cultured_fibroblasts	2.34527	Heart_Left_Ventricle	0.127083
rs35154152	ENSG00000236675.1	MTX1P1	Whole_Blood	0.00630527	0.347879	0.199176	0.482797	0.134328	Cis	3	0.000289131	chr1	155202934	T	C	chr1	155230975	155234325	28041	Peripheral_blood_CD4+_T_cells_Johanson2018, Peripheral_blood_CD8+_T_cells_Johanson2018, Peripheral_blood_T_cells_Kloetgen2019	1.33442	Cells_Cultured_fibroblasts	2.34527	Heart_Left_Ventricle	0.127083
rs67579710	ENSG00000236675.1	MTX1P1	Whole_Blood	0.00630527	0.347879	0.227644	0.501296	0.134328	Cis	2	0.000289131	chr1	155203736	G	A	chr1	155230975	155234325	27239	Peripheral_blood_CD4+_T_cells_Johanson2018, Peripheral_blood_T_cells_Kloetgen2019	1.33442	Cells_Cultured_fibroblasts	2.34527	Heart_Left_Ventricle	0.127083
rs7089827	ENSG00000122873.11	CISD1	Whole_Blood	2.17163e-05	-0.613423	-0.867646	-0.423283	0.128358	Cis	2	6.80927e-07	chr10	58397851	C	T	chr10	58269058	58289586	108265	Peripheral_blood_T_cells_Kloetgen2019	1.8145	Brain_Frontal_Cortex_BA9	35.5118	Whole_Blood	1.8145
rs34283575	ENSG00000225484.6	NUTM2B-AS1	Whole_Blood	0.00191543	0.301266	0.174169	0.421052	0.450746	Cis	3	8.28912e-05	chr10	79577610	C	T	chr10	79663088	79825782	85478	Peripheral_blood_CD8+_T_cells_Johanson2018, Peripheral_blood_CD4+_T_cells_Johanson2018, Peripheral_blood_T_cells_Kloetgen2019	1.86932	Cervix_Ectocervix	3.84389	Brain_Putamen_basal_ganglia	0.635427
rs35565917	ENSG00000225484.6	NUTM2B-AS1	Whole_Blood	0.000127167	0.34917	0.219296	0.492399	0.470149	Cis	1.5	4.11577e-06	chr10	79580798	G	A	chr10	79663088	79825782	82290	Peripheral_blood_CD4+_T_cells_Johanson2018, Peripheral_blood_CD8+_T_cells_Johanson2018, Peripheral_blood_T_cells_Kloetgen2019	1.86932	Cervix_Ectocervix	3.84389	Brain_Putamen_basal_ganglia	0.635427
rs1250991	ENSG00000225484.6	NUTM2B-AS1	Whole_Blood	5.11991e-05	-0.33565	-0.463249	-0.194839	0.478358	Cis	2	1.622e-06	chr10	79614895	C	T	chr10	79663088	79825782	48193	Peripheral_blood_CD8+_T_cells_Johanson2018, Peripheral_blood_T_cells_Kloetgen2019	1.86932	Cervix_Ectocervix	3.84389	Brain_Putamen_basal_ganglia	0.635427
rs1059225	ENSG00000225484.6	NUTM2B-AS1	Whole_Blood	0.000121135	-0.356273	-0.484514	-0.205964	0.435821	Cis	2	3.91839e-06	chr10	79615230	T	C	chr10	79663088	79825782	47858	Peripheral_blood_CD8+_T_cells_Johanson2018, Peripheral_blood_T_cells_Kloetgen2019	1.86932	Cervix_Ectocervix	3.84389	Brain_Putamen_basal_ganglia	0.635427
rs1650158	ENSG00000225484.6	NUTM2B-AS1	Whole_Blood	0.000850695	-0.305627	-0.439251	-0.16945	0.435821	Cis	1	3.1606e-05	chr10	79634012	A	G	chr10	79663088	79825782	29076	Peripheral_blood_B_cells_Johanson2018, Peripheral_blood_T_cells_Kloetgen2019	1.86932	Cervix_Ectocervix	3.84389	Brain_Putamen_basal_ganglia	0.635427
rs1650157	ENSG00000225484.6	NUTM2B-AS1	Whole_Blood	0.0157444	-0.239679	-0.3949	-0.0736305	0.34403	Cis	1	0.000766958	chr10	79634765	G	A	chr10	79663088	79825782	28323	Peripheral_blood_B_cells_Johanson2018, Peripheral_blood_T_cells_Kloetgen2019	1.86932	Cervix_Ectocervix	3.84389	Brain_Putamen_basal_ganglia	0.635427
rs1650156	ENSG00000225484.6	NUTM2B-AS1	Whole_Blood	0.0147866	-0.262657	-0.432548	-0.115943	0.353731	Cis	1	0.000709126	chr10	79635035	T	C	chr10	79663088	79825782	28053	Peripheral_blood_CD8+_T_cells_Johanson2018, Peripheral_blood_T_cells_Kloetgen2019	1.86932	Cervix_Ectocervix	3.84389	Brain_Putamen_basal_ganglia	0.635427
rs142293191	ENSG00000225484.6	NUTM2B-AS1	Whole_Blood	0.0135109	-0.263934	-0.414466	-0.107371	0.354478	Cis	1	0.000645314	chr10	79635998	A	C	chr10	79663088	79825782	27090	Peripheral_blood_CD8+_T_cells_Johanson2018, Peripheral_blood_T_cells_Kloetgen2019	1.86932	Cervix_Ectocervix	3.84389	Brain_Putamen_basal_ganglia	0.635427
rs2678567	ENSG00000225484.6	NUTM2B-AS1	Whole_Blood	0.0135109	-0.263934	-0.424346	-0.116187	0.354478	Cis	1	0.000645315	chr10	79636806	C	T	chr10	79663088	79825782	26282	Peripheral_blood_CD8+_T_cells_Johanson2018, Peripheral_blood_T_cells_Kloetgen2019	1.86932	Cervix_Ectocervix	3.84389	Brain_Putamen_basal_ganglia	0.635427
rs1250996	ENSG00000225484.6	NUTM2B-AS1	Whole_Blood	0.0135109	-0.263934	-0.427398	-0.11432	0.354478	Cis	1	0.000645314	chr10	79637811	C	A	chr10	79663088	79825782	25277	Peripheral_blood_B_cells_Johanson2018, Peripheral_blood_T_cells_Kloetgen2019	1.86932	Cervix_Ectocervix	3.84389	Brain_Putamen_basal_ganglia	0.635427
rs1250994	ENSG00000225484.6	NUTM2B-AS1	Whole_Blood	0.0135109	-0.263934	-0.427384	-0.101677	0.354478	Cis	1.5	0.000645314	chr10	79639495	C	A	chr10	79663088	79825782	23593	Peripheral_blood_CD8+_T_cells_Johanson2018, Peripheral_blood_T_cells_Kloetgen2019	1.86932	Cervix_Ectocervix	3.84389	Brain_Putamen_basal_ganglia	0.635427
rs1250993	ENSG00000225484.6	NUTM2B-AS1	Whole_Blood	2.71611e-06	-0.426464	-0.590503	-0.262035	0.423134	Cis	1.5	8.30643e-08	chr10	79639809	C	G	chr10	79663088	79825782	23279	Peripheral_blood_CD8+_T_cells_Johanson2018, Peripheral_blood_T_cells_Kloetgen2019	1.86932	Cervix_Ectocervix	3.84389	Brain_Putamen_basal_ganglia	0.635427
rs1250992	ENSG00000225484.6	NUTM2B-AS1	Whole_Blood	0.0135109	-0.263934	-0.425553	-0.0943398	0.354478	Cis	1.5	0.000645314	chr10	79640095	A	G	chr10	79663088	79825782	22993	Peripheral_blood_CD8+_T_cells_Johanson2018, Peripheral_blood_T_cells_Kloetgen2019	1.86932	Cervix_Ectocervix	3.84389	Brain_Putamen_basal_ganglia	0.635427
rs141117610	ENSG00000225484.6	NUTM2B-AS1	Whole_Blood	0.0135109	-0.263934	-0.421586	-0.10948	0.354478	Cis	1	0.000645315	chr10	79641106	A	G	chr10	79663088	79825782	21982	Peripheral_blood_B_cells_Johanson2018, Peripheral_blood_T_cells_Kloetgen2019	1.86932	Cervix_Ectocervix	3.84389	Brain_Putamen_basal_ganglia	0.635427
rs35374677	ENSG00000225484.6	NUTM2B-AS1	Whole_Blood	0.0135109	-0.263934	-0.42849	-0.0987689	0.354478	Cis	1	0.000645314	chr10	79642745	C	T	chr10	79663088	79825782	20343	Peripheral_blood_B_cells_Johanson2018, Peripheral_blood_T_cells_Kloetgen2019	1.86932	Cervix_Ectocervix	3.84389	Brain_Putamen_basal_ganglia	0.635427
rs5001841	ENSG00000225484.6	NUTM2B-AS1	Whole_Blood	0.0135109	-0.263934	-0.41706	-0.110017	0.354478	Cis	1	0.000645315	chr10	79642782	T	C	chr10	79663088	79825782	20306	Peripheral_blood_B_cells_Johanson2018, Peripheral_blood_T_cells_Kloetgen2019	1.86932	Cervix_Ectocervix	3.84389	Brain_Putamen_basal_ganglia	0.635427
rs2753664	ENSG00000225484.6	NUTM2B-AS1	Whole_Blood	0.00438144	-0.309139	-0.472041	-0.140896	0.395522	Cis	2.5	0.000195921	chr10	79663389	G	C	chr10	79663088	79825782	0	Peripheral_blood_CD4+_T_cells_Johanson2018, Peripheral_blood_CD8+_T_cells_Johanson2018, Peripheral_blood_B_cells_Johanson2018, Peripheral_blood_T_cells_Kloetgen2019	1.86932	Cervix_Ectocervix	3.84389	Brain_Putamen_basal_ganglia	0.635427
rs2474959	ENSG00000225484.6	NUTM2B-AS1	Whole_Blood	2.62061e-08	-0.480329	-0.624423	-0.339051	0.470149	Cis	3.5	7.60129e-10	chr10	79675406	A	G	chr10	79663088	79825782	0	Peripheral_blood_CD8+_T_cells_Johanson2018, Peripheral_blood_B_cells_Johanson2018, Peripheral_blood_T_cells_Kloetgen2019	1.86932	Cervix_Ectocervix	3.84389	Brain_Putamen_basal_ganglia	0.635427
rs2983793	ENSG00000225484.6	NUTM2B-AS1	Whole_Blood	3.94433e-10	-0.534745	-0.663599	-0.373175	0.450746	Cis	8	6.51567e-12	chr10	79686046	A	G	chr10	79663088	79825782	0	Peripheral_blood_CD8+_T_cells_Johanson2018, Peripheral_blood_CD4+_T_cells_Johanson2018, Peripheral_blood_B_cells_Johanson2018, Peripheral_blood_T_cells_Kloetgen2019	1.86932	Cervix_Ectocervix	3.84389	Brain_Putamen_basal_ganglia	0.635427
rs36137304	ENSG00000189129.13	PLAC9	Whole_Blood	0.0476255	0.168832	0.0686643	0.289992	0.446697	Cis	1	0.0026363	chr10	79583421	T	C	chr10	80131682	80145359	548261	Peripheral_blood_CD4+_T_cells_Johanson2018, Peripheral_blood_T_cells_Kloetgen2019	1.02341	Artery_Coronary	139.646	Cells_EBV-transformed_lymphocytes	0.29393
rs1059225	ENSG00000230091.6	TMEM254-AS1	Whole_Blood	0.0285308	0.270225	0.102577	0.426681	0.435821	Cis	3	0.00148095	chr10	79615230	T	C	chr10	80046860	80078912	431630	Peripheral_blood_CD4+_T_cells_Johanson2018, Peripheral_blood_T_cells_Kloetgen2019	0.127713	Testis	11.7806	Whole_Blood	0.127713
rs1650158	ENSG00000230091.6	TMEM254-AS1	Whole_Blood	0.0216846	0.279333	0.107771	0.449513	0.435821	Cis	1.5	0.00108679	chr10	79634012	A	G	chr10	80046860	80078912	412848	Peripheral_blood_B_cells_Johanson2018, Peripheral_blood_CD8+_T_cells_Johanson2018, Peripheral_blood_T_cells_Kloetgen2019	0.127713	Testis	11.7806	Whole_Blood	0.127713
rs1054053	ENSG00000230091.6	TMEM254-AS1	Whole_Blood	0.0353797	0.299202	0.134248	0.492787	0.356716	Cis	2	0.00190831	chr10	79922889	A	G	chr10	80046860	80078912	123971	Peripheral_blood_CD8+_T_cells_Johanson2018, Peripheral_blood_B_cells_Johanson2018, Peripheral_blood_T_cells_Kloetgen2019	0.127713	Testis	11.7806	Whole_Blood	0.127713
rs2758558	ENSG00000230091.6	TMEM254-AS1	Whole_Blood	0.0353797	0.299202	0.119573	0.485606	0.356716	Cis	3.5	0.00190831	chr10	79923822	G	C	chr10	80046860	80078912	123038	Peripheral_blood_CD4+_T_cells_Johanson2018, Peripheral_blood_B_cells_Johanson2018, Peripheral_blood_CD8+_T_cells_Johanson2018, Peripheral_blood_T_cells_Kloetgen2019	0.127713	Testis	11.7806	Whole_Blood	0.127713
rs2758555	ENSG00000230091.6	TMEM254-AS1	Whole_Blood	0.0262855	0.304878	0.118112	0.491489	0.361194	Cis	2.5	0.00134221	chr10	79931278	A	G	chr10	80046860	80078912	115582	Peripheral_blood_B_cells_Johanson2018, Peripheral_blood_CD4+_T_cells_Johanson2018, Peripheral_blood_T_cells_Kloetgen2019	0.127713	Testis	11.7806	Whole_Blood	0.127713
rs2243639	ENSG00000230091.6	TMEM254-AS1	Whole_Blood	0.0111476	0.328751	0.164505	0.509653	0.347761	Cis	4	0.000526185	chr10	79941966	T	C	chr10	80046860	80078912	104894	Peripheral_blood_B_cells_Johanson2018, Peripheral_blood_CD4+_T_cells_Johanson2018, Peripheral_blood_T_cells_Kloetgen2019	0.127713	Testis	11.7806	Whole_Blood	0.127713
rs2753664	ENSG00000244733.5	RP11-506M13.3	Whole_Blood	7.48013e-17	-0.854719	-1.00174	-0.698933	0.395522	Cis	1	1.15925e-18	chr10	79663389	G	C	chr10	79660891	79677996	0	Peripheral_blood_CD4+_T_cells_Johanson2018, Peripheral_blood_CD8+_T_cells_Johanson2018	0.175111	Brain_Cerebellar_Hemisphere	7.48813	Whole_Blood	0.175111
rs2474959	ENSG00000244733.5	RP11-506M13.3	Whole_Blood	5.09121e-27	-0.964359	-1.1094	-0.834813	0.470149	Cis	2	7.64072e-29	chr10	79675406	A	G	chr10	79660891	79677996	0	Peripheral_blood_CD8+_T_cells_Johanson2018, Peripheral_blood_B_cells_Johanson2018	0.175111	Brain_Cerebellar_Hemisphere	7.48813	Whole_Blood	0.175111
rs2983793	ENSG00000278616.1	BEND3P3	Whole_Blood	4.5353e-10	-0.508423	-0.656876	-0.35444	0.450746	Cis	3	9.0315e-12	chr10	79686046	A	G	chr10	79684095	79685436	610	Peripheral_blood_CD4+_T_cells_Johanson2018, Peripheral_blood_CD8+_T_cells_Johanson2018, Peripheral_blood_B_cells_Johanson2018, Peripheral_blood_T_cells_Kloetgen2019	0.155869	Brain_Cerebellum	7.89639	Whole_Blood	0.155869
rs2758555	ENSG00000278616.1	BEND3P3	Whole_Blood	0.0161788	-0.273821	-0.459684	-0.0995546	0.361194	Cis	1	0.00078993	chr10	79931278	A	G	chr10	79684095	79685436	245842	Peripheral_blood_CD8+_T_cells_Johanson2018, Peripheral_blood_T_cells_Kloetgen2019	0.155869	Brain_Cerebellum	7.89639	Whole_Blood	0.155869
rs1054053	ENSG00000133661.15	SFTPD	Whole_Blood	0.00131642	0.410151	0.257341	0.573713	0.356716	Cis	7	5.48547e-05	chr10	79922889	A	G	chr10	79937740	79982614	14851	Peripheral_blood_CD4+_T_cells_Johanson2018, Peripheral_blood_B_cells_Johanson2018, Peripheral_blood_T_cells_Kloetgen2019	0.389518	Lung	233.415	Cells_EBV-transformed_lymphocytes	0.0440753
rs2758558	ENSG00000133661.15	SFTPD	Whole_Blood	0.00131642	0.410151	0.280097	0.574656	0.356716	Cis	17.5	5.48548e-05	chr10	79923822	G	C	chr10	79937740	79982614	13918	Peripheral_blood_B_cells_Johanson2018, Peripheral_blood_CD8+_T_cells_Johanson2018, Peripheral_blood_CD4+_T_cells_Johanson2018, Peripheral_blood_T_cells_Kloetgen2019	0.389518	Lung	233.415	Cells_EBV-transformed_lymphocytes	0.0440753
rs2758555	ENSG00000133661.15	SFTPD	Whole_Blood	0.00113142	0.404298	0.279351	0.568604	0.361194	Cis	14	4.29309e-05	chr10	79931278	A	G	chr10	79937740	79982614	6462	Peripheral_blood_CD4+_T_cells_Johanson2018, Peripheral_blood_B_cells_Johanson2018, Peripheral_blood_CD8+_T_cells_Johanson2018, Peripheral_blood_T_cells_Kloetgen2019	0.389518	Lung	233.415	Cells_EBV-transformed_lymphocytes	0.0440753
rs2243639	ENSG00000133661.15	SFTPD	Whole_Blood	0.00133997	0.412356	0.269446	0.572966	0.347761	Cis	36	5.58755e-05	chr10	79941966	T	C	chr10	79937740	79982614	0	Peripheral_blood_CD4+_T_cells_Johanson2018, Peripheral_blood_B_cells_Johanson2018, Peripheral_blood_CD8+_T_cells_Johanson2018, Peripheral_blood_T_cells_Kloetgen2019	0.389518	Lung	233.415	Cells_EBV-transformed_lymphocytes	0.0440753
rs7947771	ENSG00000166016.5	ABTB2	Whole_Blood	0.00115339	-0.363553	-0.536164	-0.217062	0.354478	Cis	10	4.76938e-05	chr11	34477299	G	T	chr11	34150988	34358008	119291	Peripheral_blood_CD4+_T_cells_Johanson2018, Peripheral_blood_CD8+_T_cells_Johanson2018, Peripheral_blood_B_cells_Johanson2018, Peripheral_blood_T_cells_Kloetgen2019	0.690459	Brain_Spinal_cord_cervical_c-1	28.9414	Whole_Blood	0.690459
rs1323690	ENSG00000166016.5	ABTB2	Whole_Blood	0.000579654	-0.369456	-0.540888	-0.23204	0.348507	Cis	20.5	2.1115e-05	chr11	34479140	G	A	chr11	34150988	34358008	121132	Peripheral_blood_B_cells_Johanson2018, Peripheral_blood_CD4+_T_cells_Johanson2018, Peripheral_blood_CD8+_T_cells_Johanson2018, Peripheral_blood_T_cells_Kloetgen2019	0.690459	Brain_Spinal_cord_cervical_c-1	28.9414	Whole_Blood	0.690459
rs7949972	ENSG00000166016.5	ABTB2	Whole_Blood	0.00166302	-0.359881	-0.513398	-0.201001	0.36791	Cis	16.5	6.9759e-05	chr11	34480495	C	T	chr11	34150988	34358008	122487	Peripheral_blood_CD4+_T_cells_Johanson2018, Peripheral_blood_CD8+_T_cells_Johanson2018, Peripheral_blood_B_cells_Johanson2018, Peripheral_blood_T_cells_Kloetgen2019	0.690459	Brain_Spinal_cord_cervical_c-1	28.9414	Whole_Blood	0.690459
rs61882275	ENSG00000166016.5	ABTB2	Whole_Blood	0.000528492	-0.370583	-0.541001	-0.234591	0.349254	Cis	13	1.91921e-05	chr11	34482745	G	A	chr11	34150988	34358008	124737	Peripheral_blood_B_cells_Johanson2018, Peripheral_blood_T_cells_Kloetgen2019	0.690459	Brain_Spinal_cord_cervical_c-1	28.9414	Whole_Blood	0.690459
rs766826	ENSG00000166016.5	ABTB2	Whole_Blood	0.000346867	-0.390061	-0.537841	-0.245183	0.348507	Cis	18	1.16851e-05	chr11	34507219	C	T	chr11	34150988	34358008	149211	Peripheral_blood_CD4+_T_cells_Johanson2018, Peripheral_blood_B_cells_Johanson2018, Peripheral_blood_CD8+_T_cells_Johanson2018, Peripheral_blood_T_cells_Kloetgen2019	0.690459	Brain_Spinal_cord_cervical_c-1	28.9414	Whole_Blood	0.690459
rs2924480	ENSG00000166016.5	ABTB2	Whole_Blood	1.94682e-07	-0.508777	-0.650133	-0.363059	0.451493	Cis	16.5	5.73425e-09	chr11	34508284	T	C	chr11	34150988	34358008	150276	Peripheral_blood_CD4+_T_cells_Johanson2018, Peripheral_blood_B_cells_Johanson2018, Peripheral_blood_CD8+_T_cells_Johanson2018, Peripheral_blood_T_cells_Kloetgen2019	0.690459	Brain_Spinal_cord_cervical_c-1	28.9414	Whole_Blood	0.690459
rs7947771	ENSG00000121691.4	CAT	Whole_Blood	9.23345e-13	-0.461764	-0.56903	-0.335616	0.354478	Cis	9	1.47349e-14	chr11	34477299	G	T	chr11	34438925	34472062	5237	Peripheral_blood_CD4+_T_cells_Johanson2018, Peripheral_blood_B_cells_Johanson2018, Peripheral_blood_T_cells_Kloetgen2019	89.3709	Adipose_Subcutaneous	188.008	Brain_Cerebellar_Hemisphere	7.39341
rs1323690	ENSG00000121691.4	CAT	Whole_Blood	3.21349e-13	-0.4643	-0.573774	-0.330016	0.348507	Cis	14	5.10729e-15	chr11	34479140	G	A	chr11	34438925	34472062	7078	Peripheral_blood_B_cells_Johanson2018, Peripheral_blood_CD8+_T_cells_Johanson2018, Peripheral_blood_CD4+_T_cells_Johanson2018, Peripheral_blood_T_cells_Kloetgen2019	89.3709	Adipose_Subcutaneous	188.008	Brain_Cerebellar_Hemisphere	7.39341
rs7949972	ENSG00000121691.4	CAT	Whole_Blood	1.98542e-12	-0.469237	-0.57984	-0.35628	0.36791	Cis	11	3.17424e-14	chr11	34480495	C	T	chr11	34438925	34472062	8433	Peripheral_blood_CD4+_T_cells_Johanson2018, Peripheral_blood_CD8+_T_cells_Johanson2018, Peripheral_blood_B_cells_Johanson2018, Peripheral_blood_T_cells_Kloetgen2019	89.3709	Adipose_Subcutaneous	188.008	Brain_Cerebellar_Hemisphere	7.39341
rs61882275	ENSG00000121691.4	CAT	Whole_Blood	1.71019e-13	-0.469135	-0.587613	-0.350173	0.349254	Cis	9	2.713e-15	chr11	34482745	G	A	chr11	34438925	34472062	10683	Peripheral_blood_B_cells_Johanson2018, Peripheral_blood_T_cells_Kloetgen2019	89.3709	Adipose_Subcutaneous	188.008	Brain_Cerebellar_Hemisphere	7.39341
rs766826	ENSG00000121691.4	CAT	Whole_Blood	1.43995e-15	-0.522427	-0.626087	-0.40537	0.348507	Cis	7	2.24435e-17	chr11	34507219	C	T	chr11	34438925	34472062	35157	Peripheral_blood_CD8+_T_cells_Johanson2018, Peripheral_blood_CD4+_T_cells_Johanson2018, Peripheral_blood_B_cells_Johanson2018, Peripheral_blood_T_cells_Kloetgen2019	89.3709	Adipose_Subcutaneous	188.008	Brain_Cerebellar_Hemisphere	7.39341
rs2924480	ENSG00000121691.4	CAT	Whole_Blood	2.69502e-19	-0.562717	-0.67369	-0.464523	0.451493	Cis	6.5	4.1528e-21	chr11	34508284	T	C	chr11	34438925	34472062	36222	Peripheral_blood_CD4+_T_cells_Johanson2018, Peripheral_blood_CD8+_T_cells_Johanson2018, Peripheral_blood_B_cells_Johanson2018, Peripheral_blood_T_cells_Kloetgen2019	89.3709	Adipose_Subcutaneous	188.008	Brain_Cerebellar_Hemisphere	7.39341
rs75505823	ENSG00000197728.9	RPS26	Whole_Blood	0.00218253	-0.98734	-1.80694	-0.572776	0.0559702	Trans-intrachromosomal	1	9.47591e-05	chr12	57147173	G	T	chr12	56041853	56044675	1102498	Peripheral_blood_CD4+_T_cells_Johanson2018, Peripheral_blood_T_cells_Kloetgen2019	117.237	Cells_EBV-transformed_lymphocytes	688.268	Brain_Putamen_basal_ganglia	104.906
rs2057778	ENSG00000089127.12	OAS1	Whole_Blood	0.000790087	-0.209819	-0.311961	-0.098124	0.302239	Cis	11.5	2.92609e-05	chr12	112912991	G	T	chr12	112906777	112933222	0	Peripheral_blood_B_cells_Johanson2018, Peripheral_blood_CD4+_T_cells_Johanson2018, Peripheral_blood_CD8+_T_cells_Johanson2018, Peripheral_blood_T_cells_Kloetgen2019	10.0967	Cells_EBV-transformed_lymphocytes	92.7144	Cells_Cultured_fibroblasts	0.36444
rs2285934	ENSG00000089127.12	OAS1	Whole_Blood	0.0007755	-0.22822	-0.321257	-0.122488	0.349254	Cis	20.5	2.87024e-05	chr12	112913715	T	G	chr12	112906777	112933222	0	Peripheral_blood_CD4+_T_cells_Johanson2018, Peripheral_blood_CD8+_T_cells_Johanson2018, Peripheral_blood_B_cells_Johanson2018, Peripheral_blood_T_cells_Kloetgen2019	10.0967	Cells_EBV-transformed_lymphocytes	92.7144	Cells_Cultured_fibroblasts	0.36444
rs4767023	ENSG00000089127.12	OAS1	Whole_Blood	1.51394e-06	-0.295019	-0.39998	-0.210571	0.344776	Cis	12	4.6085e-08	chr12	112914354	T	C	chr12	112906777	112933222	0	Peripheral_blood_CD4+_T_cells_Johanson2018, Peripheral_blood_B_cells_Johanson2018, Peripheral_blood_CD8+_T_cells_Johanson2018, Peripheral_blood_T_cells_Kloetgen2019	10.0967	Cells_EBV-transformed_lymphocytes	92.7144	Cells_Cultured_fibroblasts	0.36444
rs10774671	ENSG00000089127.12	OAS1	Whole_Blood	6.99224e-08	-0.32025	-0.414062	-0.214812	0.366418	Cis	8	2.04714e-09	chr12	112919388	G	A	chr12	112906777	112933222	0	Peripheral_blood_B_cells_Johanson2018, Peripheral_blood_CD8+_T_cells_Johanson2018, Peripheral_blood_T_cells_Kloetgen2019	10.0967	Cells_EBV-transformed_lymphocytes	92.7144	Cells_Cultured_fibroblasts	0.36444
rs1131476	ENSG00000089127.12	OAS1	Whole_Blood	0.000622303	-0.21183	-0.321047	-0.101853	0.301493	Cis	8	2.2867e-05	chr12	112919404	G	A	chr12	112906777	112933222	0	Peripheral_blood_B_cells_Johanson2018, Peripheral_blood_CD8+_T_cells_Johanson2018, Peripheral_blood_T_cells_Kloetgen2019	10.0967	Cells_EBV-transformed_lymphocytes	92.7144	Cells_Cultured_fibroblasts	0.36444
rs2660	ENSG00000089127.12	OAS1	Whole_Blood	0.000622303	-0.21183	-0.317827	-0.106633	0.301493	Cis	30.5	2.2867e-05	chr12	112919637	G	A	chr12	112906777	112933222	0	Peripheral_blood_CD8+_T_cells_Johanson2018, Peripheral_blood_CD4+_T_cells_Johanson2018, Peripheral_blood_B_cells_Johanson2018, Peripheral_blood_T_cells_Kloetgen2019	10.0967	Cells_EBV-transformed_lymphocytes	92.7144	Cells_Cultured_fibroblasts	0.36444
rs7135577	ENSG00000089127.12	OAS1	Whole_Blood	0.000237718	-0.221562	-0.331064	-0.123624	0.3	Cis	30.5	7.86919e-06	chr12	112920301	A	G	chr12	112906777	112933222	0	Peripheral_blood_CD8+_T_cells_Johanson2018, Peripheral_blood_CD4+_T_cells_Johanson2018, Peripheral_blood_B_cells_Johanson2018, Peripheral_blood_T_cells_Kloetgen2019	10.0967	Cells_EBV-transformed_lymphocytes	92.7144	Cells_Cultured_fibroblasts	0.36444
rs4767024	ENSG00000089127.12	OAS1	Whole_Blood	0.000436266	-0.213192	-0.316183	-0.106329	0.300746	Cis	32	1.57661e-05	chr12	112920986	T	C	chr12	112906777	112933222	0	Peripheral_blood_CD4+_T_cells_Johanson2018, Peripheral_blood_CD8+_T_cells_Johanson2018, Peripheral_blood_B_cells_Johanson2018, Peripheral_blood_T_cells_Kloetgen2019	10.0967	Cells_EBV-transformed_lymphocytes	92.7144	Cells_Cultured_fibroblasts	0.36444
rs4767025	ENSG00000089127.12	OAS1	Whole_Blood	0.000436266	-0.213192	-0.323401	-0.115625	0.300746	Cis	32	1.57661e-05	chr12	112920989	C	T	chr12	112906777	112933222	0	Peripheral_blood_CD4+_T_cells_Johanson2018, Peripheral_blood_CD8+_T_cells_Johanson2018, Peripheral_blood_B_cells_Johanson2018, Peripheral_blood_T_cells_Kloetgen2019	10.0967	Cells_EBV-transformed_lymphocytes	92.7144	Cells_Cultured_fibroblasts	0.36444
rs4767026	ENSG00000089127.12	OAS1	Whole_Blood	0.000176229	-0.228243	-0.327972	-0.122185	0.300746	Cis	31.5	5.789e-06	chr12	112921327	A	G	chr12	112906777	112933222	0	Peripheral_blood_CD4+_T_cells_Johanson2018, Peripheral_blood_CD8+_T_cells_Johanson2018, Peripheral_blood_B_cells_Johanson2018, Peripheral_blood_T_cells_Kloetgen2019	10.0967	Cells_EBV-transformed_lymphocytes	92.7144	Cells_Cultured_fibroblasts	0.36444
rs4767027	ENSG00000089127.12	OAS1	Whole_Blood	0.000436266	-0.213192	-0.322613	-0.107837	0.300746	Cis	31.5	1.57661e-05	chr12	112921352	T	C	chr12	112906777	112933222	0	Peripheral_blood_CD4+_T_cells_Johanson2018, Peripheral_blood_CD8+_T_cells_Johanson2018, Peripheral_blood_B_cells_Johanson2018, Peripheral_blood_T_cells_Kloetgen2019	10.0967	Cells_EBV-transformed_lymphocytes	92.7144	Cells_Cultured_fibroblasts	0.36444
rs4767028	ENSG00000089127.12	OAS1	Whole_Blood	0.000237718	-0.221562	-0.323427	-0.120535	0.3	Cis	31.5	7.86918e-06	chr12	112921383	A	G	chr12	112906777	112933222	0	Peripheral_blood_CD4+_T_cells_Johanson2018, Peripheral_blood_CD8+_T_cells_Johanson2018, Peripheral_blood_B_cells_Johanson2018, Peripheral_blood_T_cells_Kloetgen2019	10.0967	Cells_EBV-transformed_lymphocytes	92.7144	Cells_Cultured_fibroblasts	0.36444
rs4767029	ENSG00000089127.12	OAS1	Whole_Blood	0.000436266	-0.213192	-0.310531	-0.107097	0.300746	Cis	28	1.57661e-05	chr12	112921513	G	A	chr12	112906777	112933222	0	Peripheral_blood_CD4+_T_cells_Johanson2018, Peripheral_blood_B_cells_Johanson2018, Peripheral_blood_CD8+_T_cells_Johanson2018, Peripheral_blood_T_cells_Kloetgen2019	10.0967	Cells_EBV-transformed_lymphocytes	92.7144	Cells_Cultured_fibroblasts	0.36444
rs4767030	ENSG00000089127.12	OAS1	Whole_Blood	0.000436266	-0.213192	-0.317478	-0.112613	0.300746	Cis	28	1.57661e-05	chr12	112921772	C	T	chr12	112906777	112933222	0	Peripheral_blood_CD4+_T_cells_Johanson2018, Peripheral_blood_B_cells_Johanson2018, Peripheral_blood_CD8+_T_cells_Johanson2018, Peripheral_blood_T_cells_Kloetgen2019	10.0967	Cells_EBV-transformed_lymphocytes	92.7144	Cells_Cultured_fibroblasts	0.36444
rs10850092	ENSG00000089127.12	OAS1	Whole_Blood	0.000436266	-0.213192	-0.316002	-0.107421	0.300746	Cis	28	1.57661e-05	chr12	112921898	C	G	chr12	112906777	112933222	0	Peripheral_blood_CD4+_T_cells_Johanson2018, Peripheral_blood_B_cells_Johanson2018, Peripheral_blood_CD8+_T_cells_Johanson2018, Peripheral_blood_T_cells_Kloetgen2019	10.0967	Cells_EBV-transformed_lymphocytes	92.7144	Cells_Cultured_fibroblasts	0.36444
rs6489864	ENSG00000089127.12	OAS1	Whole_Blood	0.000436266	-0.213192	-0.315432	-0.111614	0.300746	Cis	26.5	1.57661e-05	chr12	112922220	A	G	chr12	112906777	112933222	0	Peripheral_blood_CD4+_T_cells_Johanson2018, Peripheral_blood_CD8+_T_cells_Johanson2018, Peripheral_blood_B_cells_Johanson2018, Peripheral_blood_T_cells_Kloetgen2019	10.0967	Cells_EBV-transformed_lymphocytes	92.7144	Cells_Cultured_fibroblasts	0.36444
rs6489865	ENSG00000089127.12	OAS1	Whole_Blood	0.000237718	-0.221562	-0.329909	-0.119459	0.3	Cis	26.5	7.86919e-06	chr12	112922497	A	G	chr12	112906777	112933222	0	Peripheral_blood_CD4+_T_cells_Johanson2018, Peripheral_blood_CD8+_T_cells_Johanson2018, Peripheral_blood_B_cells_Johanson2018, Peripheral_blood_T_cells_Kloetgen2019	10.0967	Cells_EBV-transformed_lymphocytes	92.7144	Cells_Cultured_fibroblasts	0.36444
rs10850093	ENSG00000089127.12	OAS1	Whole_Blood	0.000436266	-0.213192	-0.316511	-0.0971264	0.300746	Cis	26.5	1.57661e-05	chr12	112922663	C	T	chr12	112906777	112933222	0	Peripheral_blood_CD4+_T_cells_Johanson2018, Peripheral_blood_CD8+_T_cells_Johanson2018, Peripheral_blood_B_cells_Johanson2018, Peripheral_blood_T_cells_Kloetgen2019	10.0967	Cells_EBV-transformed_lymphocytes	92.7144	Cells_Cultured_fibroblasts	0.36444
rs10850094	ENSG00000089127.12	OAS1	Whole_Blood	0.000436266	-0.213192	-0.322108	-0.109395	0.300746	Cis	26.5	1.57661e-05	chr12	112922758	T	C	chr12	112906777	112933222	0	Peripheral_blood_CD4+_T_cells_Johanson2018, Peripheral_blood_CD8+_T_cells_Johanson2018, Peripheral_blood_B_cells_Johanson2018, Peripheral_blood_T_cells_Kloetgen2019	10.0967	Cells_EBV-transformed_lymphocytes	92.7144	Cells_Cultured_fibroblasts	0.36444
rs10850095	ENSG00000089127.12	OAS1	Whole_Blood	0.000436266	-0.213192	-0.312604	-0.106521	0.300746	Cis	26.5	1.57661e-05	chr12	112922770	T	C	chr12	112906777	112933222	0	Peripheral_blood_CD4+_T_cells_Johanson2018, Peripheral_blood_CD8+_T_cells_Johanson2018, Peripheral_blood_B_cells_Johanson2018, Peripheral_blood_T_cells_Kloetgen2019	10.0967	Cells_EBV-transformed_lymphocytes	92.7144	Cells_Cultured_fibroblasts	0.36444
rs10774672	ENSG00000089127.12	OAS1	Whole_Blood	0.000347709	-0.217572	-0.316788	-0.107649	0.301493	Cis	26.5	1.17155e-05	chr12	112922932	G	T	chr12	112906777	112933222	0	Peripheral_blood_CD4+_T_cells_Johanson2018, Peripheral_blood_CD8+_T_cells_Johanson2018, Peripheral_blood_B_cells_Johanson2018, Peripheral_blood_T_cells_Kloetgen2019	10.0967	Cells_EBV-transformed_lymphocytes	92.7144	Cells_Cultured_fibroblasts	0.36444
rs10850096	ENSG00000089127.12	OAS1	Whole_Blood	0.000556535	-0.211327	-0.322272	-0.118121	0.301493	Cis	26.5	2.02663e-05	chr12	112922981	T	C	chr12	112906777	112933222	0	Peripheral_blood_CD4+_T_cells_Johanson2018, Peripheral_blood_CD8+_T_cells_Johanson2018, Peripheral_blood_B_cells_Johanson2018, Peripheral_blood_T_cells_Kloetgen2019	10.0967	Cells_EBV-transformed_lymphocytes	92.7144	Cells_Cultured_fibroblasts	0.36444
rs10850097	ENSG00000089127.12	OAS1	Whole_Blood	1.79182e-06	-0.285098	-0.387192	-0.188182	0.331343	Cis	28	5.45861e-08	chr12	112923312	C	T	chr12	112906777	112933222	0	Peripheral_blood_B_cells_Johanson2018, Peripheral_blood_CD8+_T_cells_Johanson2018, Peripheral_blood_CD4+_T_cells_Johanson2018, Peripheral_blood_T_cells_Kloetgen2019	10.0967	Cells_EBV-transformed_lymphocytes	92.7144	Cells_Cultured_fibroblasts	0.36444
rs10774673	ENSG00000089127.12	OAS1	Whole_Blood	0.000556535	-0.211327	-0.317519	-0.0955738	0.301493	Cis	28	2.02663e-05	chr12	112923353	C	T	chr12	112906777	112933222	0	Peripheral_blood_B_cells_Johanson2018, Peripheral_blood_CD8+_T_cells_Johanson2018, Peripheral_blood_CD4+_T_cells_Johanson2018, Peripheral_blood_T_cells_Kloetgen2019	10.0967	Cells_EBV-transformed_lymphocytes	92.7144	Cells_Cultured_fibroblasts	0.36444
rs10774674	ENSG00000089127.12	OAS1	Whole_Blood	0.000556535	-0.211327	-0.321245	-0.104818	0.301493	Cis	28	2.02663e-05	chr12	112923369	T	C	chr12	112906777	112933222	0	Peripheral_blood_B_cells_Johanson2018, Peripheral_blood_CD8+_T_cells_Johanson2018, Peripheral_blood_CD4+_T_cells_Johanson2018, Peripheral_blood_T_cells_Kloetgen2019	10.0967	Cells_EBV-transformed_lymphocytes	92.7144	Cells_Cultured_fibroblasts	0.36444
rs10774675	ENSG00000089127.12	OAS1	Whole_Blood	0.00103622	-0.206783	-0.305705	-0.106772	0.306716	Cis	28	3.87804e-05	chr12	112923432	C	T	chr12	112906777	112933222	0	Peripheral_blood_B_cells_Johanson2018, Peripheral_blood_CD8+_T_cells_Johanson2018, Peripheral_blood_CD4+_T_cells_Johanson2018, Peripheral_blood_T_cells_Kloetgen2019	10.0967	Cells_EBV-transformed_lymphocytes	92.7144	Cells_Cultured_fibroblasts	0.36444
rs11066451	ENSG00000089127.12	OAS1	Whole_Blood	0.00178138	-0.198025	-0.292317	-0.0853646	0.307463	Cis	16.5	7.66063e-05	chr12	112923638	G	A	chr12	112906777	112933222	0	Peripheral_blood_CD4+_T_cells_Johanson2018, Peripheral_blood_B_cells_Johanson2018, Peripheral_blood_CD8+_T_cells_Johanson2018, Peripheral_blood_T_cells_Kloetgen2019	10.0967	Cells_EBV-transformed_lymphocytes	92.7144	Cells_Cultured_fibroblasts	0.36444
rs11066452	ENSG00000089127.12	OAS1	Whole_Blood	0.00148618	-0.201121	-0.298109	-0.0978859	0.306716	Cis	16.5	6.21919e-05	chr12	112923769	G	T	chr12	112906777	112933222	0	Peripheral_blood_CD4+_T_cells_Johanson2018, Peripheral_blood_B_cells_Johanson2018, Peripheral_blood_CD8+_T_cells_Johanson2018, Peripheral_blood_T_cells_Kloetgen2019	10.0967	Cells_EBV-transformed_lymphocytes	92.7144	Cells_Cultured_fibroblasts	0.36444
rs35847220	ENSG00000089127.12	OAS1	Whole_Blood	0.00177807	-0.199094	-0.301416	-0.090532	0.31791	Cis	24.5	7.64324e-05	chr12	112923901	CA	C	chr12	112906777	112933222	0	Peripheral_blood_CD4+_T_cells_Johanson2018, Peripheral_blood_CD8+_T_cells_Johanson2018, Peripheral_blood_B_cells_Johanson2018, Peripheral_blood_T_cells_Kloetgen2019	10.0967	Cells_EBV-transformed_lymphocytes	92.7144	Cells_Cultured_fibroblasts	0.36444
rs10850098	ENSG00000089127.12	OAS1	Whole_Blood	0.00177807	-0.199094	-0.300514	-0.092078	0.31791	Cis	14.5	7.64322e-05	chr12	112924253	G	C	chr12	112906777	112933222	0	Peripheral_blood_CD8+_T_cells_Johanson2018, Peripheral_blood_CD4+_T_cells_Johanson2018, Peripheral_blood_B_cells_Johanson2018, Peripheral_blood_T_cells_Kloetgen2019	10.0967	Cells_EBV-transformed_lymphocytes	92.7144	Cells_Cultured_fibroblasts	0.36444
rs10774676	ENSG00000089127.12	OAS1	Whole_Blood	0.00177807	-0.199094	-0.293494	-0.102172	0.31791	Cis	10.5	7.64324e-05	chr12	112924602	A	G	chr12	112906777	112933222	0	Peripheral_blood_CD8+_T_cells_Johanson2018, Peripheral_blood_B_cells_Johanson2018, Peripheral_blood_CD4+_T_cells_Johanson2018, Peripheral_blood_T_cells_Kloetgen2019	10.0967	Cells_EBV-transformed_lymphocytes	92.7144	Cells_Cultured_fibroblasts	0.36444
rs10774677	ENSG00000089127.12	OAS1	Whole_Blood	0.00177807	-0.199094	-0.30287	-0.0955518	0.31791	Cis	10.5	7.64322e-05	chr12	112924616	G	A	chr12	112906777	112933222	0	Peripheral_blood_CD8+_T_cells_Johanson2018, Peripheral_blood_B_cells_Johanson2018, Peripheral_blood_CD4+_T_cells_Johanson2018, Peripheral_blood_T_cells_Kloetgen2019	10.0967	Cells_EBV-transformed_lymphocytes	92.7144	Cells_Cultured_fibroblasts	0.36444
rs4767031	ENSG00000089127.12	OAS1	Whole_Blood	0.00177807	-0.199094	-0.309467	-0.0994773	0.31791	Cis	20	7.64324e-05	chr12	112924946	C	G	chr12	112906777	112933222	0	Peripheral_blood_CD8+_T_cells_Johanson2018, Peripheral_blood_B_cells_Johanson2018, Peripheral_blood_CD4+_T_cells_Johanson2018, Peripheral_blood_T_cells_Kloetgen2019	10.0967	Cells_EBV-transformed_lymphocytes	92.7144	Cells_Cultured_fibroblasts	0.36444
rs4766663	ENSG00000089127.12	OAS1	Whole_Blood	0.00177807	-0.199094	-0.299318	-0.0985433	0.31791	Cis	19	7.64322e-05	chr12	112925169	A	G	chr12	112906777	112933222	0	Peripheral_blood_CD8+_T_cells_Johanson2018, Peripheral_blood_CD4+_T_cells_Johanson2018, Peripheral_blood_B_cells_Johanson2018, Peripheral_blood_T_cells_Kloetgen2019	10.0967	Cells_EBV-transformed_lymphocytes	92.7144	Cells_Cultured_fibroblasts	0.36444
rs4766664	ENSG00000089127.12	OAS1	Whole_Blood	0.00177807	-0.199094	-0.311117	-0.100169	0.31791	Cis	19	7.64324e-05	chr12	112925192	T	G	chr12	112906777	112933222	0	Peripheral_blood_CD8+_T_cells_Johanson2018, Peripheral_blood_CD4+_T_cells_Johanson2018, Peripheral_blood_B_cells_Johanson2018, Peripheral_blood_T_cells_Kloetgen2019	10.0967	Cells_EBV-transformed_lymphocytes	92.7144	Cells_Cultured_fibroblasts	0.36444
rs4767032	ENSG00000089127.12	OAS1	Whole_Blood	0.00177807	-0.199094	-0.293141	-0.0870059	0.31791	Cis	19	7.64322e-05	chr12	112925272	T	G	chr12	112906777	112933222	0	Peripheral_blood_CD8+_T_cells_Johanson2018, Peripheral_blood_CD4+_T_cells_Johanson2018, Peripheral_blood_B_cells_Johanson2018, Peripheral_blood_T_cells_Kloetgen2019	10.0967	Cells_EBV-transformed_lymphocytes	92.7144	Cells_Cultured_fibroblasts	0.36444
rs4766665	ENSG00000089127.12	OAS1	Whole_Blood	0.00177807	-0.199094	-0.296727	-0.0959723	0.31791	Cis	19	7.64324e-05	chr12	112925304	T	C	chr12	112906777	112933222	0	Peripheral_blood_CD8+_T_cells_Johanson2018, Peripheral_blood_CD4+_T_cells_Johanson2018, Peripheral_blood_B_cells_Johanson2018, Peripheral_blood_T_cells_Kloetgen2019	10.0967	Cells_EBV-transformed_lymphocytes	92.7144	Cells_Cultured_fibroblasts	0.36444
rs4988618	ENSG00000089127.12	OAS1	Whole_Blood	0.00177807	-0.199094	-0.293475	-0.0932882	0.31791	Cis	19	7.64322e-05	chr12	112925373	G	A	chr12	112906777	112933222	0	Peripheral_blood_CD8+_T_cells_Johanson2018, Peripheral_blood_CD4+_T_cells_Johanson2018, Peripheral_blood_B_cells_Johanson2018, Peripheral_blood_T_cells_Kloetgen2019	10.0967	Cells_EBV-transformed_lymphocytes	92.7144	Cells_Cultured_fibroblasts	0.36444
rs7972033	ENSG00000089127.12	OAS1	Whole_Blood	0.00177807	-0.199094	-0.299715	-0.0937184	0.31791	Cis	17.5	7.64324e-05	chr12	112925478	C	T	chr12	112906777	112933222	0	Peripheral_blood_CD4+_T_cells_Johanson2018, Peripheral_blood_CD8+_T_cells_Johanson2018, Peripheral_blood_B_cells_Johanson2018, Peripheral_blood_T_cells_Kloetgen2019	10.0967	Cells_EBV-transformed_lymphocytes	92.7144	Cells_Cultured_fibroblasts	0.36444
rs7958379	ENSG00000089127.12	OAS1	Whole_Blood	0.00177807	-0.199094	-0.289594	-0.0878799	0.31791	Cis	17.5	7.64322e-05	chr12	112925479	A	G	chr12	112906777	112933222	0	Peripheral_blood_CD4+_T_cells_Johanson2018, Peripheral_blood_CD8+_T_cells_Johanson2018, Peripheral_blood_B_cells_Johanson2018, Peripheral_blood_T_cells_Kloetgen2019	10.0967	Cells_EBV-transformed_lymphocytes	92.7144	Cells_Cultured_fibroblasts	0.36444
rs6489866	ENSG00000089127.12	OAS1	Whole_Blood	0.00177807	-0.199094	-0.29707	-0.0776671	0.31791	Cis	17.5	7.64324e-05	chr12	112925603	A	G	chr12	112906777	112933222	0	Peripheral_blood_CD4+_T_cells_Johanson2018, Peripheral_blood_CD8+_T_cells_Johanson2018, Peripheral_blood_B_cells_Johanson2018, Peripheral_blood_T_cells_Kloetgen2019	10.0967	Cells_EBV-transformed_lymphocytes	92.7144	Cells_Cultured_fibroblasts	0.36444
rs6489867	ENSG00000089127.12	OAS1	Whole_Blood	6.37951e-06	-0.280372	-0.392092	-0.189999	0.351493	Cis	29	1.96831e-07	chr12	112925745	C	T	chr12	112906777	112933222	0	Peripheral_blood_CD4+_T_cells_Johanson2018, Peripheral_blood_CD8+_T_cells_Johanson2018, Peripheral_blood_B_cells_Johanson2018, Peripheral_blood_T_cells_Kloetgen2019	10.0967	Cells_EBV-transformed_lymphocytes	92.7144	Cells_Cultured_fibroblasts	0.36444
rs6489868	ENSG00000089127.12	OAS1	Whole_Blood	0.00177807	-0.199094	-0.295837	-0.0858354	0.31791	Cis	29	7.64324e-05	chr12	112925887	G	C	chr12	112906777	112933222	0	Peripheral_blood_CD4+_T_cells_Johanson2018, Peripheral_blood_CD8+_T_cells_Johanson2018, Peripheral_blood_B_cells_Johanson2018, Peripheral_blood_T_cells_Kloetgen2019	10.0967	Cells_EBV-transformed_lymphocytes	92.7144	Cells_Cultured_fibroblasts	0.36444
rs6489869	ENSG00000089127.12	OAS1	Whole_Blood	0.00177807	-0.199094	-0.306216	-0.0959464	0.31791	Cis	29	7.64322e-05	chr12	112926117	A	C	chr12	112906777	112933222	0	Peripheral_blood_CD4+_T_cells_Johanson2018, Peripheral_blood_CD8+_T_cells_Johanson2018, Peripheral_blood_B_cells_Johanson2018, Peripheral_blood_T_cells_Kloetgen2019	10.0967	Cells_EBV-transformed_lymphocytes	92.7144	Cells_Cultured_fibroblasts	0.36444
rs6489870	ENSG00000089127.12	OAS1	Whole_Blood	0.00177807	-0.199094	-0.304942	-0.099088	0.31791	Cis	29	7.64324e-05	chr12	112926167	G	A	chr12	112906777	112933222	0	Peripheral_blood_CD4+_T_cells_Johanson2018, Peripheral_blood_CD8+_T_cells_Johanson2018, Peripheral_blood_B_cells_Johanson2018, Peripheral_blood_T_cells_Kloetgen2019	10.0967	Cells_EBV-transformed_lymphocytes	92.7144	Cells_Cultured_fibroblasts	0.36444
rs4766666	ENSG00000089127.12	OAS1	Whole_Blood	0.00177807	-0.199094	-0.290774	-0.0936876	0.31791	Cis	29	7.64322e-05	chr12	112926527	A	G	chr12	112906777	112933222	0	Peripheral_blood_CD4+_T_cells_Johanson2018, Peripheral_blood_CD8+_T_cells_Johanson2018, Peripheral_blood_B_cells_Johanson2018, Peripheral_blood_T_cells_Kloetgen2019	10.0967	Cells_EBV-transformed_lymphocytes	92.7144	Cells_Cultured_fibroblasts	0.36444
rs61478890	ENSG00000089127.12	OAS1	Whole_Blood	0.00177807	-0.199094	-0.304642	-0.10036	0.31791	Cis	29	7.64324e-05	chr12	112926570	A	G	chr12	112906777	112933222	0	Peripheral_blood_CD4+_T_cells_Johanson2018, Peripheral_blood_CD8+_T_cells_Johanson2018, Peripheral_blood_B_cells_Johanson2018, Peripheral_blood_T_cells_Kloetgen2019	10.0967	Cells_EBV-transformed_lymphocytes	92.7144	Cells_Cultured_fibroblasts	0.36444
rs4767033	ENSG00000089127.12	OAS1	Whole_Blood	0.00177807	-0.199094	-0.304877	-0.0976711	0.31791	Cis	29	7.64322e-05	chr12	112926577	T	A	chr12	112906777	112933222	0	Peripheral_blood_CD4+_T_cells_Johanson2018, Peripheral_blood_CD8+_T_cells_Johanson2018, Peripheral_blood_B_cells_Johanson2018, Peripheral_blood_T_cells_Kloetgen2019	10.0967	Cells_EBV-transformed_lymphocytes	92.7144	Cells_Cultured_fibroblasts	0.36444
rs4767034	ENSG00000089127.12	OAS1	Whole_Blood	0.00177807	-0.199094	-0.29945	-0.100673	0.31791	Cis	18	7.64324e-05	chr12	112926666	A	G	chr12	112906777	112933222	0	Peripheral_blood_B_cells_Johanson2018, Peripheral_blood_CD8+_T_cells_Johanson2018, Peripheral_blood_CD4+_T_cells_Johanson2018, Peripheral_blood_T_cells_Kloetgen2019	10.0967	Cells_EBV-transformed_lymphocytes	92.7144	Cells_Cultured_fibroblasts	0.36444
rs10850099	ENSG00000089127.12	OAS1	Whole_Blood	0.00177807	-0.199094	-0.30162	-0.098048	0.31791	Cis	18	7.64322e-05	chr12	112926699	A	G	chr12	112906777	112933222	0	Peripheral_blood_B_cells_Johanson2018, Peripheral_blood_CD8+_T_cells_Johanson2018, Peripheral_blood_CD4+_T_cells_Johanson2018, Peripheral_blood_T_cells_Kloetgen2019	10.0967	Cells_EBV-transformed_lymphocytes	92.7144	Cells_Cultured_fibroblasts	0.36444
rs10850100	ENSG00000089127.12	OAS1	Whole_Blood	0.00177807	-0.199094	-0.294898	-0.0957582	0.31791	Cis	18	7.64324e-05	chr12	112926707	T	C	chr12	112906777	112933222	0	Peripheral_blood_B_cells_Johanson2018, Peripheral_blood_CD8+_T_cells_Johanson2018, Peripheral_blood_CD4+_T_cells_Johanson2018, Peripheral_blood_T_cells_Kloetgen2019	10.0967	Cells_EBV-transformed_lymphocytes	92.7144	Cells_Cultured_fibroblasts	0.36444
rs4766667	ENSG00000089127.12	OAS1	Whole_Blood	0.00177807	-0.199094	-0.292284	-0.0994822	0.31791	Cis	18	7.64322e-05	chr12	112926828	G	A	chr12	112906777	112933222	0	Peripheral_blood_B_cells_Johanson2018, Peripheral_blood_CD8+_T_cells_Johanson2018, Peripheral_blood_CD4+_T_cells_Johanson2018, Peripheral_blood_T_cells_Kloetgen2019	10.0967	Cells_EBV-transformed_lymphocytes	92.7144	Cells_Cultured_fibroblasts	0.36444
rs4766668	ENSG00000089127.12	OAS1	Whole_Blood	0.00177807	-0.199094	-0.30027	-0.0951111	0.31791	Cis	18	7.64324e-05	chr12	112926975	T	C	chr12	112906777	112933222	0	Peripheral_blood_B_cells_Johanson2018, Peripheral_blood_CD8+_T_cells_Johanson2018, Peripheral_blood_CD4+_T_cells_Johanson2018, Peripheral_blood_T_cells_Kloetgen2019	10.0967	Cells_EBV-transformed_lymphocytes	92.7144	Cells_Cultured_fibroblasts	0.36444
rs4766669	ENSG00000089127.12	OAS1	Whole_Blood	0.00177807	-0.199094	-0.298582	-0.0999183	0.31791	Cis	18	7.64322e-05	chr12	112926976	G	A	chr12	112906777	112933222	0	Peripheral_blood_B_cells_Johanson2018, Peripheral_blood_CD8+_T_cells_Johanson2018, Peripheral_blood_CD4+_T_cells_Johanson2018, Peripheral_blood_T_cells_Kloetgen2019	10.0967	Cells_EBV-transformed_lymphocytes	92.7144	Cells_Cultured_fibroblasts	0.36444
rs4766670	ENSG00000089127.12	OAS1	Whole_Blood	0.00177807	-0.199094	-0.301818	-0.0899309	0.31791	Cis	18	7.64324e-05	chr12	112927068	A	G	chr12	112906777	112933222	0	Peripheral_blood_B_cells_Johanson2018, Peripheral_blood_CD8+_T_cells_Johanson2018, Peripheral_blood_CD4+_T_cells_Johanson2018, Peripheral_blood_T_cells_Kloetgen2019	10.0967	Cells_EBV-transformed_lymphocytes	92.7144	Cells_Cultured_fibroblasts	0.36444
rs4766671	ENSG00000089127.12	OAS1	Whole_Blood	0.00177807	-0.199094	-0.304543	-0.104863	0.31791	Cis	18	7.64322e-05	chr12	112927260	A	G	chr12	112906777	112933222	0	Peripheral_blood_B_cells_Johanson2018, Peripheral_blood_CD8+_T_cells_Johanson2018, Peripheral_blood_CD4+_T_cells_Johanson2018, Peripheral_blood_T_cells_Kloetgen2019	10.0967	Cells_EBV-transformed_lymphocytes	92.7144	Cells_Cultured_fibroblasts	0.36444
rs4766672	ENSG00000089127.12	OAS1	Whole_Blood	0.000663814	-0.222004	-0.32535	-0.11644	0.321642	Cis	18	2.44668e-05	chr12	112927343	A	G	chr12	112906777	112933222	0	Peripheral_blood_B_cells_Johanson2018, Peripheral_blood_CD8+_T_cells_Johanson2018, Peripheral_blood_CD4+_T_cells_Johanson2018, Peripheral_blood_T_cells_Kloetgen2019	10.0967	Cells_EBV-transformed_lymphocytes	92.7144	Cells_Cultured_fibroblasts	0.36444
rs4766673	ENSG00000089127.12	OAS1	Whole_Blood	0.00177807	-0.199094	-0.298147	-0.102959	0.31791	Cis	18	7.64322e-05	chr12	112927356	A	G	chr12	112906777	112933222	0	Peripheral_blood_B_cells_Johanson2018, Peripheral_blood_CD8+_T_cells_Johanson2018, Peripheral_blood_CD4+_T_cells_Johanson2018, Peripheral_blood_T_cells_Kloetgen2019	10.0967	Cells_EBV-transformed_lymphocytes	92.7144	Cells_Cultured_fibroblasts	0.36444
rs4766674	ENSG00000089127.12	OAS1	Whole_Blood	0.00177807	-0.199094	-0.317411	-0.101855	0.31791	Cis	18	7.64324e-05	chr12	112927396	G	T	chr12	112906777	112933222	0	Peripheral_blood_B_cells_Johanson2018, Peripheral_blood_CD8+_T_cells_Johanson2018, Peripheral_blood_CD4+_T_cells_Johanson2018, Peripheral_blood_T_cells_Kloetgen2019	10.0967	Cells_EBV-transformed_lymphocytes	92.7144	Cells_Cultured_fibroblasts	0.36444
rs10716630	ENSG00000089127.12	OAS1	Whole_Blood	0.00177807	-0.199094	-0.298192	-0.0911615	0.31791	Cis	8	7.64322e-05	chr12	112927418	CG	C	chr12	112906777	112933222	0	Peripheral_blood_B_cells_Johanson2018, Peripheral_blood_CD8+_T_cells_Johanson2018, Peripheral_blood_CD4+_T_cells_Johanson2018, Peripheral_blood_T_cells_Kloetgen2019	10.0967	Cells_EBV-transformed_lymphocytes	92.7144	Cells_Cultured_fibroblasts	0.36444
rs4766675	ENSG00000089127.12	OAS1	Whole_Blood	0.00177807	-0.199094	-0.296129	-0.090783	0.31791	Cis	29	7.64324e-05	chr12	112927648	A	T	chr12	112906777	112933222	0	Peripheral_blood_CD8+_T_cells_Johanson2018, Peripheral_blood_B_cells_Johanson2018, Peripheral_blood_CD4+_T_cells_Johanson2018, Peripheral_blood_T_cells_Kloetgen2019	10.0967	Cells_EBV-transformed_lymphocytes	92.7144	Cells_Cultured_fibroblasts	0.36444
rs4766676	ENSG00000089127.12	OAS1	Whole_Blood	0.00177807	-0.199094	-0.296641	-0.0948684	0.31791	Cis	29	7.64322e-05	chr12	112927776	C	T	chr12	112906777	112933222	0	Peripheral_blood_CD8+_T_cells_Johanson2018, Peripheral_blood_B_cells_Johanson2018, Peripheral_blood_CD4+_T_cells_Johanson2018, Peripheral_blood_T_cells_Kloetgen2019	10.0967	Cells_EBV-transformed_lymphocytes	92.7144	Cells_Cultured_fibroblasts	0.36444
rs7304898	ENSG00000089127.12	OAS1	Whole_Blood	0.00177807	-0.199094	-0.291117	-0.0887042	0.31791	Cis	29	7.64324e-05	chr12	112927862	T	C	chr12	112906777	112933222	0	Peripheral_blood_CD8+_T_cells_Johanson2018, Peripheral_blood_B_cells_Johanson2018, Peripheral_blood_CD4+_T_cells_Johanson2018, Peripheral_blood_T_cells_Kloetgen2019	10.0967	Cells_EBV-transformed_lymphocytes	92.7144	Cells_Cultured_fibroblasts	0.36444
rs7315441	ENSG00000089127.12	OAS1	Whole_Blood	0.00177807	-0.199094	-0.303054	-0.0954655	0.31791	Cis	29	7.64322e-05	chr12	112927882	G	T	chr12	112906777	112933222	0	Peripheral_blood_CD8+_T_cells_Johanson2018, Peripheral_blood_B_cells_Johanson2018, Peripheral_blood_CD4+_T_cells_Johanson2018, Peripheral_blood_T_cells_Kloetgen2019	10.0967	Cells_EBV-transformed_lymphocytes	92.7144	Cells_Cultured_fibroblasts	0.36444
rs7305035	ENSG00000089127.12	OAS1	Whole_Blood	0.00177807	-0.199094	-0.297718	-0.0857071	0.31791	Cis	29	7.64324e-05	chr12	112927998	T	C	chr12	112906777	112933222	0	Peripheral_blood_CD8+_T_cells_Johanson2018, Peripheral_blood_B_cells_Johanson2018, Peripheral_blood_CD4+_T_cells_Johanson2018, Peripheral_blood_T_cells_Kloetgen2019	10.0967	Cells_EBV-transformed_lymphocytes	92.7144	Cells_Cultured_fibroblasts	0.36444
rs7316586	ENSG00000089127.12	OAS1	Whole_Blood	0.00177807	-0.199094	-0.303164	-0.102514	0.31791	Cis	29	7.64322e-05	chr12	112928023	C	T	chr12	112906777	112933222	0	Peripheral_blood_CD8+_T_cells_Johanson2018, Peripheral_blood_B_cells_Johanson2018, Peripheral_blood_CD4+_T_cells_Johanson2018, Peripheral_blood_T_cells_Kloetgen2019	10.0967	Cells_EBV-transformed_lymphocytes	92.7144	Cells_Cultured_fibroblasts	0.36444
rs916972	ENSG00000089127.12	OAS1	Whole_Blood	0.00177807	-0.199094	-0.302701	-0.0987695	0.31791	Cis	24.5	7.64324e-05	chr12	112928244	G	T	chr12	112906777	112933222	0	Peripheral_blood_CD4+_T_cells_Johanson2018, Peripheral_blood_CD8+_T_cells_Johanson2018, Peripheral_blood_B_cells_Johanson2018, Peripheral_blood_T_cells_Kloetgen2019	10.0967	Cells_EBV-transformed_lymphocytes	92.7144	Cells_Cultured_fibroblasts	0.36444
rs7134391	ENSG00000089127.12	OAS1	Whole_Blood	9.24217e-06	-0.277755	-0.388769	-0.174146	0.350746	Cis	23.5	2.85974e-07	chr12	112928886	G	A	chr12	112906777	112933222	0	Peripheral_blood_B_cells_Johanson2018, Peripheral_blood_CD4+_T_cells_Johanson2018, Peripheral_blood_CD8+_T_cells_Johanson2018, Peripheral_blood_T_cells_Kloetgen2019	10.0967	Cells_EBV-transformed_lymphocytes	92.7144	Cells_Cultured_fibroblasts	0.36444
rs7306205	ENSG00000089127.12	OAS1	Whole_Blood	0.00177807	-0.199094	-0.314413	-0.0994912	0.31791	Cis	23.5	7.64324e-05	chr12	112929094	A	G	chr12	112906777	112933222	0	Peripheral_blood_B_cells_Johanson2018, Peripheral_blood_CD4+_T_cells_Johanson2018, Peripheral_blood_CD8+_T_cells_Johanson2018, Peripheral_blood_T_cells_Kloetgen2019	10.0967	Cells_EBV-transformed_lymphocytes	92.7144	Cells_Cultured_fibroblasts	0.36444
rs1859336	ENSG00000089127.12	OAS1	Whole_Blood	0.00177807	-0.199094	-0.297912	-0.0912686	0.31791	Cis	22.5	7.64322e-05	chr12	112929504	C	T	chr12	112906777	112933222	0	Peripheral_blood_B_cells_Johanson2018, Peripheral_blood_CD4+_T_cells_Johanson2018, Peripheral_blood_CD8+_T_cells_Johanson2018, Peripheral_blood_T_cells_Kloetgen2019	10.0967	Cells_EBV-transformed_lymphocytes	92.7144	Cells_Cultured_fibroblasts	0.36444
rs1859335	ENSG00000089127.12	OAS1	Whole_Blood	0.00177807	-0.199094	-0.306041	-0.094852	0.31791	Cis	22.5	7.64324e-05	chr12	112929520	C	T	chr12	112906777	112933222	0	Peripheral_blood_B_cells_Johanson2018, Peripheral_blood_CD4+_T_cells_Johanson2018, Peripheral_blood_CD8+_T_cells_Johanson2018, Peripheral_blood_T_cells_Kloetgen2019	10.0967	Cells_EBV-transformed_lymphocytes	92.7144	Cells_Cultured_fibroblasts	0.36444
rs1859334	ENSG00000089127.12	OAS1	Whole_Blood	0.00177807	-0.199094	-0.304691	-0.100814	0.31791	Cis	22.5	7.64322e-05	chr12	112929527	C	T	chr12	112906777	112933222	0	Peripheral_blood_B_cells_Johanson2018, Peripheral_blood_CD4+_T_cells_Johanson2018, Peripheral_blood_CD8+_T_cells_Johanson2018, Peripheral_blood_T_cells_Kloetgen2019	10.0967	Cells_EBV-transformed_lymphocytes	92.7144	Cells_Cultured_fibroblasts	0.36444
rs2384071	ENSG00000089127.12	OAS1	Whole_Blood	0.00177807	-0.199094	-0.301076	-0.106032	0.31791	Cis	22.5	7.64324e-05	chr12	112929538	A	G	chr12	112906777	112933222	0	Peripheral_blood_B_cells_Johanson2018, Peripheral_blood_CD4+_T_cells_Johanson2018, Peripheral_blood_CD8+_T_cells_Johanson2018, Peripheral_blood_T_cells_Kloetgen2019	10.0967	Cells_EBV-transformed_lymphocytes	92.7144	Cells_Cultured_fibroblasts	0.36444
rs2384072	ENSG00000089127.12	OAS1	Whole_Blood	0.00177807	-0.199094	-0.300679	-0.0786328	0.31791	Cis	22.5	7.64322e-05	chr12	112929617	T	C	chr12	112906777	112933222	0	Peripheral_blood_B_cells_Johanson2018, Peripheral_blood_CD4+_T_cells_Johanson2018, Peripheral_blood_CD8+_T_cells_Johanson2018, Peripheral_blood_T_cells_Kloetgen2019	10.0967	Cells_EBV-transformed_lymphocytes	92.7144	Cells_Cultured_fibroblasts	0.36444
rs2384073	ENSG00000089127.12	OAS1	Whole_Blood	0.00177807	-0.199094	-0.297522	-0.10258	0.31791	Cis	22.5	7.64324e-05	chr12	112929790	A	G	chr12	112906777	112933222	0	Peripheral_blood_B_cells_Johanson2018, Peripheral_blood_CD4+_T_cells_Johanson2018, Peripheral_blood_CD8+_T_cells_Johanson2018, Peripheral_blood_T_cells_Kloetgen2019	10.0967	Cells_EBV-transformed_lymphocytes	92.7144	Cells_Cultured_fibroblasts	0.36444
rs6489874	ENSG00000089127.12	OAS1	Whole_Blood	0.00177807	-0.199094	-0.29666	-0.0889583	0.31791	Cis	19	7.64322e-05	chr12	112930090	A	G	chr12	112906777	112933222	0	Peripheral_blood_B_cells_Johanson2018, Peripheral_blood_CD4+_T_cells_Johanson2018, Peripheral_blood_CD8+_T_cells_Johanson2018, Peripheral_blood_T_cells_Kloetgen2019	10.0967	Cells_EBV-transformed_lymphocytes	92.7144	Cells_Cultured_fibroblasts	0.36444
rs6489875	ENSG00000089127.12	OAS1	Whole_Blood	0.00177807	-0.199094	-0.30188	-0.0934864	0.31791	Cis	19	7.64324e-05	chr12	112930225	G	A	chr12	112906777	112933222	0	Peripheral_blood_B_cells_Johanson2018, Peripheral_blood_CD4+_T_cells_Johanson2018, Peripheral_blood_CD8+_T_cells_Johanson2018, Peripheral_blood_T_cells_Kloetgen2019	10.0967	Cells_EBV-transformed_lymphocytes	92.7144	Cells_Cultured_fibroblasts	0.36444
rs6489876	ENSG00000089127.12	OAS1	Whole_Blood	0.00177807	-0.199094	-0.296615	-0.0936451	0.31791	Cis	19	7.64322e-05	chr12	112930250	G	A	chr12	112906777	112933222	0	Peripheral_blood_B_cells_Johanson2018, Peripheral_blood_CD4+_T_cells_Johanson2018, Peripheral_blood_CD8+_T_cells_Johanson2018, Peripheral_blood_T_cells_Kloetgen2019	10.0967	Cells_EBV-transformed_lymphocytes	92.7144	Cells_Cultured_fibroblasts	0.36444
rs6489877	ENSG00000089127.12	OAS1	Whole_Blood	0.00147173	-0.200648	-0.305419	-0.0869216	0.318657	Cis	19	6.1561e-05	chr12	112930274	A	G	chr12	112906777	112933222	0	Peripheral_blood_B_cells_Johanson2018, Peripheral_blood_CD4+_T_cells_Johanson2018, Peripheral_blood_CD8+_T_cells_Johanson2018, Peripheral_blood_T_cells_Kloetgen2019	10.0967	Cells_EBV-transformed_lymphocytes	92.7144	Cells_Cultured_fibroblasts	0.36444
rs6489878	ENSG00000089127.12	OAS1	Whole_Blood	0.00177807	-0.199094	-0.30054	-0.0919291	0.31791	Cis	19	7.64322e-05	chr12	112930320	A	G	chr12	112906777	112933222	0	Peripheral_blood_B_cells_Johanson2018, Peripheral_blood_CD4+_T_cells_Johanson2018, Peripheral_blood_CD8+_T_cells_Johanson2018, Peripheral_blood_T_cells_Kloetgen2019	10.0967	Cells_EBV-transformed_lymphocytes	92.7144	Cells_Cultured_fibroblasts	0.36444
rs7298184	ENSG00000089127.12	OAS1	Whole_Blood	0.00177807	-0.199094	-0.30905	-0.0905444	0.31791	Cis	19	7.64324e-05	chr12	112930444	C	A	chr12	112906777	112933222	0	Peripheral_blood_B_cells_Johanson2018, Peripheral_blood_CD4+_T_cells_Johanson2018, Peripheral_blood_CD8+_T_cells_Johanson2018, Peripheral_blood_T_cells_Kloetgen2019	10.0967	Cells_EBV-transformed_lymphocytes	92.7144	Cells_Cultured_fibroblasts	0.36444
rs12322160	ENSG00000089127.12	OAS1	Whole_Blood	0.00177807	-0.199094	-0.30409	-0.106922	0.31791	Cis	19	7.64322e-05	chr12	112930700	A	G	chr12	112906777	112933222	0	Peripheral_blood_B_cells_Johanson2018, Peripheral_blood_CD4+_T_cells_Johanson2018, Peripheral_blood_CD8+_T_cells_Johanson2018, Peripheral_blood_T_cells_Kloetgen2019	10.0967	Cells_EBV-transformed_lymphocytes	92.7144	Cells_Cultured_fibroblasts	0.36444
rs7132404	ENSG00000089127.12	OAS1	Whole_Blood	0.00177807	-0.199094	-0.305357	-0.097909	0.31791	Cis	19	7.64324e-05	chr12	112930800	T	C	chr12	112906777	112933222	0	Peripheral_blood_B_cells_Johanson2018, Peripheral_blood_CD4+_T_cells_Johanson2018, Peripheral_blood_CD8+_T_cells_Johanson2018, Peripheral_blood_T_cells_Kloetgen2019	10.0967	Cells_EBV-transformed_lymphocytes	92.7144	Cells_Cultured_fibroblasts	0.36444
rs4767036	ENSG00000089127.12	OAS1	Whole_Blood	0.00139641	-0.20169	-0.306017	-0.105005	0.318657	Cis	22	5.83197e-05	chr12	112931372	T	G	chr12	112906777	112933222	0	Peripheral_blood_CD8+_T_cells_Johanson2018, Peripheral_blood_CD4+_T_cells_Johanson2018, Peripheral_blood_B_cells_Johanson2018, Peripheral_blood_T_cells_Kloetgen2019	10.0967	Cells_EBV-transformed_lymphocytes	92.7144	Cells_Cultured_fibroblasts	0.36444
rs11352835	ENSG00000089127.12	OAS1	Whole_Blood	0.00139641	-0.20169	-0.305139	-0.0993001	0.318657	Cis	22	5.83197e-05	chr12	112931910	TA	T	chr12	112906777	112933222	0	Peripheral_blood_CD8+_T_cells_Johanson2018, Peripheral_blood_CD4+_T_cells_Johanson2018, Peripheral_blood_B_cells_Johanson2018, Peripheral_blood_T_cells_Kloetgen2019	10.0967	Cells_EBV-transformed_lymphocytes	92.7144	Cells_Cultured_fibroblasts	0.36444
rs1859333	ENSG00000089127.12	OAS1	Whole_Blood	0.00177807	-0.199094	-0.29664	-0.0891715	0.31791	Cis	8.5	7.64322e-05	chr12	112933161	T	C	chr12	112906777	112933222	0	Peripheral_blood_CD8+_T_cells_Johanson2018, Peripheral_blood_CD4+_T_cells_Johanson2018, Peripheral_blood_B_cells_Johanson2018, Peripheral_blood_T_cells_Kloetgen2019	10.0967	Cells_EBV-transformed_lymphocytes	92.7144	Cells_Cultured_fibroblasts	0.36444
rs1981554	ENSG00000089127.12	OAS1	Whole_Blood	0.00177807	-0.199094	-0.30828	-0.106383	0.31791	Cis	15.5	7.64324e-05	chr12	112933718	G	C	chr12	112906777	112933222	496	Peripheral_blood_CD8+_T_cells_Johanson2018, Peripheral_blood_CD4+_T_cells_Johanson2018, Peripheral_blood_B_cells_Johanson2018, Peripheral_blood_T_cells_Kloetgen2019	10.0967	Cells_EBV-transformed_lymphocytes	92.7144	Cells_Cultured_fibroblasts	0.36444
rs9971885	ENSG00000089127.12	OAS1	Whole_Blood	0.00177807	-0.199094	-0.291092	-0.0963365	0.31791	Cis	15.5	7.64322e-05	chr12	112933841	A	C	chr12	112906777	112933222	619	Peripheral_blood_CD8+_T_cells_Johanson2018, Peripheral_blood_CD4+_T_cells_Johanson2018, Peripheral_blood_B_cells_Johanson2018, Peripheral_blood_T_cells_Kloetgen2019	10.0967	Cells_EBV-transformed_lymphocytes	92.7144	Cells_Cultured_fibroblasts	0.36444
rs57484342	ENSG00000089127.12	OAS1	Whole_Blood	0.00177807	-0.199094	-0.307656	-0.0947912	0.31791	Cis	15.5	7.64324e-05	chr12	112934168	A	G	chr12	112906777	112933222	946	Peripheral_blood_CD8+_T_cells_Johanson2018, Peripheral_blood_CD4+_T_cells_Johanson2018, Peripheral_blood_B_cells_Johanson2018, Peripheral_blood_T_cells_Kloetgen2019	10.0967	Cells_EBV-transformed_lymphocytes	92.7144	Cells_Cultured_fibroblasts	0.36444
rs61266553	ENSG00000089127.12	OAS1	Whole_Blood	0.00177807	-0.199094	-0.302328	-0.0915034	0.31791	Cis	15.5	7.64322e-05	chr12	112934172	A	G	chr12	112906777	112933222	950	Peripheral_blood_CD8+_T_cells_Johanson2018, Peripheral_blood_CD4+_T_cells_Johanson2018, Peripheral_blood_B_cells_Johanson2018, Peripheral_blood_T_cells_Kloetgen2019	10.0967	Cells_EBV-transformed_lymphocytes	92.7144	Cells_Cultured_fibroblasts	0.36444
rs7966314	ENSG00000089127.12	OAS1	Whole_Blood	0.00127777	-0.203096	-0.309121	-0.107742	0.319403	Cis	10.5	5.30028e-05	chr12	112934734	A	G	chr12	112906777	112933222	1512	Peripheral_blood_CD4+_T_cells_Johanson2018, Peripheral_blood_CD8+_T_cells_Johanson2018, Peripheral_blood_B_cells_Johanson2018, Peripheral_blood_T_cells_Kloetgen2019	10.0967	Cells_EBV-transformed_lymphocytes	92.7144	Cells_Cultured_fibroblasts	0.36444
rs4767037	ENSG00000089127.12	OAS1	Whole_Blood	0.00127777	-0.203096	-0.298167	-0.0975297	0.319403	Cis	10.5	5.30028e-05	chr12	112934999	A	C	chr12	112906777	112933222	1777	Peripheral_blood_CD4+_T_cells_Johanson2018, Peripheral_blood_CD8+_T_cells_Johanson2018, Peripheral_blood_B_cells_Johanson2018, Peripheral_blood_T_cells_Kloetgen2019	10.0967	Cells_EBV-transformed_lymphocytes	92.7144	Cells_Cultured_fibroblasts	0.36444
rs1981557	ENSG00000089127.12	OAS1	Whole_Blood	0.00127777	-0.203096	-0.315987	-0.103917	0.319403	Cis	10.5	5.30028e-05	chr12	112935061	G	C	chr12	112906777	112933222	1839	Peripheral_blood_CD4+_T_cells_Johanson2018, Peripheral_blood_CD8+_T_cells_Johanson2018, Peripheral_blood_B_cells_Johanson2018, Peripheral_blood_T_cells_Kloetgen2019	10.0967	Cells_EBV-transformed_lymphocytes	92.7144	Cells_Cultured_fibroblasts	0.36444
rs1981556	ENSG00000089127.12	OAS1	Whole_Blood	0.00237167	-0.195919	-0.295743	-0.0827578	0.318657	Cis	10.5	0.000103195	chr12	112935156	C	G	chr12	112906777	112933222	1934	Peripheral_blood_CD4+_T_cells_Johanson2018, Peripheral_blood_CD8+_T_cells_Johanson2018, Peripheral_blood_B_cells_Johanson2018, Peripheral_blood_T_cells_Kloetgen2019	10.0967	Cells_EBV-transformed_lymphocytes	92.7144	Cells_Cultured_fibroblasts	0.36444
rs1981555	ENSG00000089127.12	OAS1	Whole_Blood	0.00127777	-0.203096	-0.313379	-0.109107	0.319403	Cis	10.5	5.30028e-05	chr12	112935172	G	A	chr12	112906777	112933222	1950	Peripheral_blood_CD4+_T_cells_Johanson2018, Peripheral_blood_CD8+_T_cells_Johanson2018, Peripheral_blood_B_cells_Johanson2018, Peripheral_blood_T_cells_Kloetgen2019	10.0967	Cells_EBV-transformed_lymphocytes	92.7144	Cells_Cultured_fibroblasts	0.36444
rs3759376	ENSG00000089127.12	OAS1	Whole_Blood	0.00177807	-0.199094	-0.295689	-0.0937123	0.31791	Cis	16	7.64322e-05	chr12	112935758	A	G	chr12	112906777	112933222	2536	Peripheral_blood_CD4+_T_cells_Johanson2018, Peripheral_blood_B_cells_Johanson2018, Peripheral_blood_CD8+_T_cells_Johanson2018, Peripheral_blood_T_cells_Kloetgen2019	10.0967	Cells_EBV-transformed_lymphocytes	92.7144	Cells_Cultured_fibroblasts	0.36444
rs3759375	ENSG00000089127.12	OAS1	Whole_Blood	0.00177807	-0.199094	-0.305433	-0.106407	0.31791	Cis	16	7.64324e-05	chr12	112935783	A	G	chr12	112906777	112933222	2561	Peripheral_blood_CD4+_T_cells_Johanson2018, Peripheral_blood_B_cells_Johanson2018, Peripheral_blood_CD8+_T_cells_Johanson2018, Peripheral_blood_T_cells_Kloetgen2019	10.0967	Cells_EBV-transformed_lymphocytes	92.7144	Cells_Cultured_fibroblasts	0.36444
rs4767040	ENSG00000089127.12	OAS1	Whole_Blood	0.00161997	-0.199039	-0.302444	-0.0935932	0.320149	Cis	16	6.79243e-05	chr12	112936212	G	C	chr12	112906777	112933222	2990	Peripheral_blood_CD4+_T_cells_Johanson2018, Peripheral_blood_B_cells_Johanson2018, Peripheral_blood_CD8+_T_cells_Johanson2018, Peripheral_blood_T_cells_Kloetgen2019	10.0967	Cells_EBV-transformed_lymphocytes	92.7144	Cells_Cultured_fibroblasts	0.36444
rs10774679	ENSG00000089127.12	OAS1	Whole_Blood	0.000853355	-0.232359	-0.325749	-0.13125	0.385075	Cis	15	3.17149e-05	chr12	112936943	C	T	chr12	112906777	112933222	3721	Peripheral_blood_CD8+_T_cells_Johanson2018, Peripheral_blood_B_cells_Johanson2018, Peripheral_blood_CD4+_T_cells_Johanson2018, Peripheral_blood_T_cells_Kloetgen2019	10.0967	Cells_EBV-transformed_lymphocytes	92.7144	Cells_Cultured_fibroblasts	0.36444
rs7132797	ENSG00000089127.12	OAS1	Whole_Blood	0.00163441	-0.199205	-0.305235	-0.102892	0.318657	Cis	15	6.85394e-05	chr12	112937231	A	C	chr12	112906777	112933222	4009	Peripheral_blood_CD8+_T_cells_Johanson2018, Peripheral_blood_B_cells_Johanson2018, Peripheral_blood_CD4+_T_cells_Johanson2018, Peripheral_blood_T_cells_Kloetgen2019	10.0967	Cells_EBV-transformed_lymphocytes	92.7144	Cells_Cultured_fibroblasts	0.36444
rs1156361	ENSG00000089127.12	OAS1	Whole_Blood	0.00181859	-0.19915	-0.30918	-0.0980048	0.316418	Cis	13	7.83353e-05	chr12	112938178	T	C	chr12	112906777	112933222	4956	Peripheral_blood_CD4+_T_cells_Johanson2018, Peripheral_blood_CD8+_T_cells_Johanson2018, Peripheral_blood_B_cells_Johanson2018, Peripheral_blood_T_cells_Kloetgen2019	10.0967	Cells_EBV-transformed_lymphocytes	92.7144	Cells_Cultured_fibroblasts	0.36444
rs3815178	ENSG00000089127.12	OAS1	Whole_Blood	0.00116193	-0.205827	-0.320336	-0.112837	0.317164	Cis	13	4.80534e-05	chr12	112938515	C	T	chr12	112906777	112933222	5293	Peripheral_blood_CD4+_T_cells_Johanson2018, Peripheral_blood_CD8+_T_cells_Johanson2018, Peripheral_blood_B_cells_Johanson2018, Peripheral_blood_T_cells_Kloetgen2019	10.0967	Cells_EBV-transformed_lymphocytes	92.7144	Cells_Cultured_fibroblasts	0.36444
rs1859330	ENSG00000089127.12	OAS1	Whole_Blood	3.15554e-06	-0.294579	-0.391277	-0.197072	0.362687	Cis	13	9.65777e-08	chr12	112938583	G	A	chr12	112906777	112933222	5361	Peripheral_blood_CD4+_T_cells_Johanson2018, Peripheral_blood_CD8+_T_cells_Johanson2018, Peripheral_blood_B_cells_Johanson2018, Peripheral_blood_T_cells_Kloetgen2019	10.0967	Cells_EBV-transformed_lymphocytes	92.7144	Cells_Cultured_fibroblasts	0.36444
rs7299132	ENSG00000089127.12	OAS1	Whole_Blood	0.00139784	-0.202883	-0.308975	-0.0949416	0.315672	Cis	9	5.83959e-05	chr12	112939108	T	A	chr12	112906777	112933222	5886	Peripheral_blood_CD8+_T_cells_Johanson2018, Peripheral_blood_CD4+_T_cells_Johanson2018, Peripheral_blood_B_cells_Johanson2018, Peripheral_blood_T_cells_Kloetgen2019	10.0967	Cells_EBV-transformed_lymphocytes	92.7144	Cells_Cultured_fibroblasts	0.36444
rs6489879	ENSG00000089127.12	OAS1	Whole_Blood	0.0013147	-0.202095	-0.306606	-0.0984959	0.316418	Cis	16.5	5.47675e-05	chr12	112940017	G	A	chr12	112906777	112933222	6795	Peripheral_blood_CD8+_T_cells_Johanson2018, Peripheral_blood_B_cells_Johanson2018, Peripheral_blood_CD4+_T_cells_Johanson2018, Peripheral_blood_T_cells_Kloetgen2019	10.0967	Cells_EBV-transformed_lymphocytes	92.7144	Cells_Cultured_fibroblasts	0.36444
rs4238033	ENSG00000089127.12	OAS1	Whole_Blood	0.0013147	-0.202095	-0.303566	-0.101378	0.316418	Cis	16.5	5.47675e-05	chr12	112940276	T	A	chr12	112906777	112933222	7054	Peripheral_blood_CD8+_T_cells_Johanson2018, Peripheral_blood_B_cells_Johanson2018, Peripheral_blood_CD4+_T_cells_Johanson2018, Peripheral_blood_T_cells_Kloetgen2019	10.0967	Cells_EBV-transformed_lymphocytes	92.7144	Cells_Cultured_fibroblasts	0.36444
rs7311182	ENSG00000089127.12	OAS1	Whole_Blood	0.0013147	-0.202095	-0.302136	-0.107695	0.316418	Cis	9	5.47675e-05	chr12	112941318	T	C	chr12	112906777	112933222	8096	Peripheral_blood_B_cells_Johanson2018, Peripheral_blood_CD4+_T_cells_Johanson2018, Peripheral_blood_CD8+_T_cells_Johanson2018, Peripheral_blood_T_cells_Kloetgen2019	10.0967	Cells_EBV-transformed_lymphocytes	92.7144	Cells_Cultured_fibroblasts	0.36444
rs6489880	ENSG00000089127.12	OAS1	Whole_Blood	0.0013147	-0.202095	-0.302973	-0.103382	0.316418	Cis	13.5	5.47675e-05	chr12	112942466	C	T	chr12	112906777	112933222	9244	Peripheral_blood_B_cells_Johanson2018, Peripheral_blood_CD8+_T_cells_Johanson2018, Peripheral_blood_CD4+_T_cells_Johanson2018, Peripheral_blood_T_cells_Kloetgen2019	10.0967	Cells_EBV-transformed_lymphocytes	92.7144	Cells_Cultured_fibroblasts	0.36444
rs6489882	ENSG00000089127.12	OAS1	Whole_Blood	0.00148931	-0.200055	-0.297819	-0.0995404	0.316418	Cis	11	6.23315e-05	chr12	112943571	G	A	chr12	112906777	112933222	10349	Peripheral_blood_CD8+_T_cells_Johanson2018, Peripheral_blood_B_cells_Johanson2018, Peripheral_blood_CD4+_T_cells_Johanson2018, Peripheral_blood_T_cells_Kloetgen2019	10.0967	Cells_EBV-transformed_lymphocytes	92.7144	Cells_Cultured_fibroblasts	0.36444
rs7131998	ENSG00000089127.12	OAS1	Whole_Blood	0.00825542	-0.18551	-0.293554	-0.087276	0.310448	Cis	8	0.000384551	chr12	112943890	A	C	chr12	112906777	112933222	10668	Peripheral_blood_CD8+_T_cells_Johanson2018, Peripheral_blood_CD4+_T_cells_Johanson2018, Peripheral_blood_B_cells_Johanson2018, Peripheral_blood_T_cells_Kloetgen2019	10.0967	Cells_EBV-transformed_lymphocytes	92.7144	Cells_Cultured_fibroblasts	0.36444
rs7135260	ENSG00000089127.12	OAS1	Whole_Blood	0.00234707	-0.215239	-0.302433	-0.109717	0.365672	Cis	8	0.000102111	chr12	112943944	T	C	chr12	112906777	112933222	10722	Peripheral_blood_CD8+_T_cells_Johanson2018, Peripheral_blood_CD4+_T_cells_Johanson2018, Peripheral_blood_B_cells_Johanson2018, Peripheral_blood_T_cells_Kloetgen2019	10.0967	Cells_EBV-transformed_lymphocytes	92.7144	Cells_Cultured_fibroblasts	0.36444
rs2269899	ENSG00000089127.12	OAS1	Whole_Blood	7.47306e-05	-0.264834	-0.369675	-0.167193	0.33806	Cis	20.5	2.37763e-06	chr12	112944151	C	T	chr12	112906777	112933222	10929	Peripheral_blood_CD8+_T_cells_Johanson2018, Peripheral_blood_B_cells_Johanson2018, Peripheral_blood_CD4+_T_cells_Johanson2018, Peripheral_blood_T_cells_Kloetgen2019	10.0967	Cells_EBV-transformed_lymphocytes	92.7144	Cells_Cultured_fibroblasts	0.36444
rs2384074	ENSG00000089127.12	OAS1	Whole_Blood	0.0020955	-0.201329	-0.310003	-0.10533	0.308209	Cis	14	9.09063e-05	chr12	112945172	C	T	chr12	112906777	112933222	11950	Peripheral_blood_CD4+_T_cells_Johanson2018, Peripheral_blood_B_cells_Johanson2018, Peripheral_blood_CD8+_T_cells_Johanson2018, Peripheral_blood_T_cells_Kloetgen2019	10.0967	Cells_EBV-transformed_lymphocytes	92.7144	Cells_Cultured_fibroblasts	0.36444
rs10850103	ENSG00000089127.12	OAS1	Whole_Blood	0.0174658	-0.17117	-0.284904	-0.058208	0.268657	Cis	9	0.00086442	chr12	112947195	A	T	chr12	112906777	112933222	13973	Peripheral_blood_B_cells_Johanson2018, Peripheral_blood_CD4+_T_cells_Johanson2018, Peripheral_blood_CD8+_T_cells_Johanson2018, Peripheral_blood_T_cells_Kloetgen2019	10.0967	Cells_EBV-transformed_lymphocytes	92.7144	Cells_Cultured_fibroblasts	0.36444
rs2285932	ENSG00000089127.12	OAS1	Whole_Blood	0.0174658	-0.17117	-0.287313	-0.0648794	0.268657	Cis	4.5	0.00086442	chr12	112949145	T	C	chr12	112906777	112933222	15923	Peripheral_blood_T_cells_Kloetgen2019	10.0967	Cells_EBV-transformed_lymphocytes	92.7144	Cells_Cultured_fibroblasts	0.36444
rs7310667	ENSG00000089127.12	OAS1	Whole_Blood	0.0219025	-0.179171	-0.293792	-0.0712641	0.302985	Cis	4.5	0.00109836	chr12	112954377	A	G	chr12	112906777	112933222	21155	Peripheral_blood_T_cells_Kloetgen2019	10.0967	Cells_EBV-transformed_lymphocytes	92.7144	Cells_Cultured_fibroblasts	0.36444
rs7295756	ENSG00000089127.12	OAS1	Whole_Blood	0.0227082	-0.175298	-0.281547	-0.0615795	0.29403	Cis	6.5	0.00114506	chr12	112954939	C	T	chr12	112906777	112933222	21717	Peripheral_blood_CD4+_T_cells_Johanson2018, Peripheral_blood_B_cells_Johanson2018, Peripheral_blood_CD8+_T_cells_Johanson2018, Peripheral_blood_T_cells_Kloetgen2019	10.0967	Cells_EBV-transformed_lymphocytes	92.7144	Cells_Cultured_fibroblasts	0.36444
rs150390228	ENSG00000089127.12	OAS1	Whole_Blood	0.0229168	-0.17317	-0.285045	-0.0492388	0.292537	Cis	1	0.00115612	chr12	112957899	G	A	chr12	112906777	112933222	24677	Peripheral_blood_B_cells_Johanson2018, Peripheral_blood_T_cells_Kloetgen2019	10.0967	Cells_EBV-transformed_lymphocytes	92.7144	Cells_Cultured_fibroblasts	0.36444
rs10744789	ENSG00000089127.12	OAS1	Whole_Blood	0.0229168	-0.17317	-0.28695	-0.0535147	0.292537	Cis	3	0.00115612	chr12	112958205	T	C	chr12	112906777	112933222	24983	Peripheral_blood_B_cells_Johanson2018, Peripheral_blood_CD4+_T_cells_Johanson2018	10.0967	Cells_EBV-transformed_lymphocytes	92.7144	Cells_Cultured_fibroblasts	0.36444
rs4238034	ENSG00000089127.12	OAS1	Whole_Blood	0.0189647	-0.177251	-0.289123	-0.0593117	0.293284	Cis	8.5	0.000943422	chr12	112959338	T	C	chr12	112906777	112933222	26116	Peripheral_blood_B_cells_Johanson2018, Peripheral_blood_CD4+_T_cells_Johanson2018, Peripheral_blood_CD8+_T_cells_Johanson2018, Peripheral_blood_T_cells_Kloetgen2019	10.0967	Cells_EBV-transformed_lymphocytes	92.7144	Cells_Cultured_fibroblasts	0.36444
rs4767044	ENSG00000089127.12	OAS1	Whole_Blood	0.00890928	-0.182115	-0.287142	-0.067129	0.270149	Cis	4	0.000416745	chr12	112965094	C	A	chr12	112906777	112933222	31872	Peripheral_blood_B_cells_Johanson2018, Peripheral_blood_T_cells_Kloetgen2019	10.0967	Cells_EBV-transformed_lymphocytes	92.7144	Cells_Cultured_fibroblasts	0.36444
rs1557866	ENSG00000089127.12	OAS1	Whole_Blood	0.0104179	-0.179364	-0.291743	-0.0650578	0.268657	Cis	4	0.000490878	chr12	112967376	A	C	chr12	112906777	112933222	34154	Peripheral_blood_CD8+_T_cells_Johanson2018, Peripheral_blood_T_cells_Kloetgen2019	10.0967	Cells_EBV-transformed_lymphocytes	92.7144	Cells_Cultured_fibroblasts	0.36444
rs3937434	ENSG00000089127.12	OAS1	Whole_Blood	0.0104179	-0.179364	-0.27819	-0.0695327	0.268657	Cis	5	0.000490878	chr12	112968391	A	G	chr12	112906777	112933222	35169	Peripheral_blood_B_cells_Johanson2018, Peripheral_blood_CD4+_T_cells_Johanson2018, Peripheral_blood_T_cells_Kloetgen2019	10.0967	Cells_EBV-transformed_lymphocytes	92.7144	Cells_Cultured_fibroblasts	0.36444
rs2016831	ENSG00000089127.12	OAS1	Whole_Blood	0.0104179	-0.179364	-0.287096	-0.0769652	0.268657	Cis	3.5	0.000490878	chr12	112968655	G	C	chr12	112906777	112933222	35433	Peripheral_blood_T_cells_Kloetgen2019	10.0967	Cells_EBV-transformed_lymphocytes	92.7144	Cells_Cultured_fibroblasts	0.36444
rs757405	ENSG00000089127.12	OAS1	Whole_Blood	0.0104179	-0.179364	-0.294676	-0.0716449	0.268657	Cis	7.5	0.000490878	chr12	112969140	T	A	chr12	112906777	112933222	35918	Peripheral_blood_B_cells_Johanson2018, Peripheral_blood_CD8+_T_cells_Johanson2018, Peripheral_blood_CD4+_T_cells_Johanson2018, Peripheral_blood_T_cells_Kloetgen2019	10.0967	Cells_EBV-transformed_lymphocytes	92.7144	Cells_Cultured_fibroblasts	0.36444
rs4767045	ENSG00000089127.12	OAS1	Whole_Blood	0.0104179	-0.179364	-0.295698	-0.0794174	0.268657	Cis	9.5	0.000490878	chr12	112971608	C	T	chr12	112906777	112933222	38386	Peripheral_blood_CD8+_T_cells_Johanson2018, Peripheral_blood_B_cells_Johanson2018, Peripheral_blood_CD4+_T_cells_Johanson2018, Peripheral_blood_T_cells_Kloetgen2019	10.0967	Cells_EBV-transformed_lymphocytes	92.7144	Cells_Cultured_fibroblasts	0.36444
rs10744791	ENSG00000089127.12	OAS1	Whole_Blood	0.0104179	-0.179364	-0.284971	-0.0746047	0.268657	Cis	9.5	0.000490878	chr12	112972511	G	A	chr12	112906777	112933222	39289	Peripheral_blood_CD8+_T_cells_Johanson2018, Peripheral_blood_B_cells_Johanson2018, Peripheral_blood_CD4+_T_cells_Johanson2018, Peripheral_blood_T_cells_Kloetgen2019	10.0967	Cells_EBV-transformed_lymphocytes	92.7144	Cells_Cultured_fibroblasts	0.36444
rs1298962	ENSG00000089127.12	OAS1	Whole_Blood	0.00479436	-0.203159	-0.299062	-0.089109	0.275373	Cis	6	0.000215149	chr12	112981045	G	C	chr12	112906777	112933222	47823	Peripheral_blood_B_cells_Johanson2018, Peripheral_blood_CD4+_T_cells_Johanson2018, Peripheral_blood_CD8+_T_cells_Johanson2018, Peripheral_blood_T_cells_Kloetgen2019	10.0967	Cells_EBV-transformed_lymphocytes	92.7144	Cells_Cultured_fibroblasts	0.36444
rs1293774	ENSG00000089127.12	OAS1	Whole_Blood	0.00479436	-0.203159	-0.314028	-0.092443	0.275373	Cis	7	0.000215149	chr12	112981372	C	T	chr12	112906777	112933222	48150	Peripheral_blood_B_cells_Johanson2018, Peripheral_blood_CD4+_T_cells_Johanson2018, Peripheral_blood_CD8+_T_cells_Johanson2018, Peripheral_blood_T_cells_Kloetgen2019	10.0967	Cells_EBV-transformed_lymphocytes	92.7144	Cells_Cultured_fibroblasts	0.36444
rs1293772	ENSG00000089127.12	OAS1	Whole_Blood	0.00479436	-0.203159	-0.306889	-0.101726	0.275373	Cis	7	0.000215149	chr12	112982799	A	G	chr12	112906777	112933222	49577	Peripheral_blood_CD8+_T_cells_Johanson2018, Peripheral_blood_CD4+_T_cells_Johanson2018, Peripheral_blood_B_cells_Johanson2018, Peripheral_blood_T_cells_Kloetgen2019	10.0967	Cells_EBV-transformed_lymphocytes	92.7144	Cells_Cultured_fibroblasts	0.36444
rs1293771	ENSG00000089127.12	OAS1	Whole_Blood	0.00479436	-0.203159	-0.318997	-0.104325	0.275373	Cis	7	0.000215149	chr12	112983490	A	G	chr12	112906777	112933222	50268	Peripheral_blood_B_cells_Johanson2018, Peripheral_blood_CD8+_T_cells_Johanson2018, Peripheral_blood_CD4+_T_cells_Johanson2018, Peripheral_blood_T_cells_Kloetgen2019	10.0967	Cells_EBV-transformed_lymphocytes	92.7144	Cells_Cultured_fibroblasts	0.36444
rs1293768	ENSG00000089127.12	OAS1	Whole_Blood	0.00495162	-0.20304	-0.313284	-0.100487	0.274627	Cis	10	0.000222381	chr12	112986696	T	G	chr12	112906777	112933222	53474	Peripheral_blood_CD4+_T_cells_Johanson2018, Peripheral_blood_B_cells_Johanson2018, Peripheral_blood_CD8+_T_cells_Johanson2018, Peripheral_blood_T_cells_Kloetgen2019	10.0967	Cells_EBV-transformed_lymphocytes	92.7144	Cells_Cultured_fibroblasts	0.36444
rs1293767	ENSG00000089127.12	OAS1	Whole_Blood	0.0112728	-0.18464	-0.298499	-0.0828215	0.265672	Cis	8	0.000532292	chr12	112987349	C	G	chr12	112906777	112933222	54127	Peripheral_blood_B_cells_Johanson2018, Peripheral_blood_CD4+_T_cells_Johanson2018, Peripheral_blood_CD8+_T_cells_Johanson2018, Peripheral_blood_T_cells_Kloetgen2019	10.0967	Cells_EBV-transformed_lymphocytes	92.7144	Cells_Cultured_fibroblasts	0.36444
rs1293765	ENSG00000089127.12	OAS1	Whole_Blood	0.00479436	-0.203159	-0.318182	-0.0938316	0.275373	Cis	9	0.000215149	chr12	112987688	T	C	chr12	112906777	112933222	54466	Peripheral_blood_CD4+_T_cells_Johanson2018, Peripheral_blood_CD8+_T_cells_Johanson2018, Peripheral_blood_B_cells_Johanson2018, Peripheral_blood_T_cells_Kloetgen2019	10.0967	Cells_EBV-transformed_lymphocytes	92.7144	Cells_Cultured_fibroblasts	0.36444
rs1293764	ENSG00000089127.12	OAS1	Whole_Blood	0.00479436	-0.203159	-0.304538	-0.102617	0.275373	Cis	7	0.000215149	chr12	112987874	T	C	chr12	112906777	112933222	54652	Peripheral_blood_CD4+_T_cells_Johanson2018, Peripheral_blood_CD8+_T_cells_Johanson2018, Peripheral_blood_B_cells_Johanson2018, Peripheral_blood_T_cells_Kloetgen2019	10.0967	Cells_EBV-transformed_lymphocytes	92.7144	Cells_Cultured_fibroblasts	0.36444
rs2057778	ENSG00000111331.12	OAS3	Whole_Blood	3.46934e-06	0.309056	0.24375	0.413817	0.302239	Cis	6	1.06264e-07	chr12	112912991	G	T	chr12	112938352	112973249	25361	Peripheral_blood_CD8+_T_cells_Johanson2018, Peripheral_blood_CD4+_T_cells_Johanson2018, Peripheral_blood_B_cells_Johanson2018, Peripheral_blood_T_cells_Kloetgen2019	2.34203	Cells_EBV-transformed_lymphocytes	121.108	Muscle_Skeletal	1.02768
rs2285934	ENSG00000111331.12	OAS3	Whole_Blood	0.000901852	0.233663	0.144254	0.31216	0.349254	Cis	11	3.35865e-05	chr12	112913715	T	G	chr12	112938352	112973249	24637	Peripheral_blood_B_cells_Johanson2018, Peripheral_blood_CD8+_T_cells_Johanson2018, Peripheral_blood_CD4+_T_cells_Johanson2018, Peripheral_blood_T_cells_Kloetgen2019	2.34203	Cells_EBV-transformed_lymphocytes	121.108	Muscle_Skeletal	1.02768
rs4767023	ENSG00000111331.12	OAS3	Whole_Blood	0.00206166	0.228248	0.15152	0.310334	0.344776	Cis	5	8.93896e-05	chr12	112914354	T	C	chr12	112938352	112973249	23998	Peripheral_blood_CD4+_T_cells_Johanson2018, Peripheral_blood_B_cells_Johanson2018, Peripheral_blood_CD8+_T_cells_Johanson2018, Peripheral_blood_T_cells_Kloetgen2019	2.34203	Cells_EBV-transformed_lymphocytes	121.108	Muscle_Skeletal	1.02768
rs10774671	ENSG00000111331.12	OAS3	Whole_Blood	0.000561115	0.257322	0.175154	0.335968	0.366418	Cis	4.5	2.04364e-05	chr12	112919388	G	A	chr12	112938352	112973249	18964	Peripheral_blood_T_cells_Kloetgen2019	2.34203	Cells_EBV-transformed_lymphocytes	121.108	Muscle_Skeletal	1.02768
rs1131476	ENSG00000111331.12	OAS3	Whole_Blood	5.61715e-06	0.307671	0.238322	0.407235	0.301493	Cis	4.5	1.72779e-07	chr12	112919404	G	A	chr12	112938352	112973249	18948	Peripheral_blood_T_cells_Kloetgen2019	2.34203	Cells_EBV-transformed_lymphocytes	121.108	Muscle_Skeletal	1.02768
rs2660	ENSG00000111331.12	OAS3	Whole_Blood	5.61715e-06	0.307671	0.236347	0.417204	0.301493	Cis	10.5	1.72779e-07	chr12	112919637	G	A	chr12	112938352	112973249	18715	Peripheral_blood_CD4+_T_cells_Johanson2018, Peripheral_blood_B_cells_Johanson2018, Peripheral_blood_CD8+_T_cells_Johanson2018, Peripheral_blood_T_cells_Kloetgen2019	2.34203	Cells_EBV-transformed_lymphocytes	121.108	Muscle_Skeletal	1.02768
rs7135577	ENSG00000111331.12	OAS3	Whole_Blood	9.26837e-06	0.28632	0.197199	0.36535	0.3	Cis	10.5	2.86949e-07	chr12	112920301	A	G	chr12	112938352	112973249	18051	Peripheral_blood_CD4+_T_cells_Johanson2018, Peripheral_blood_B_cells_Johanson2018, Peripheral_blood_CD8+_T_cells_Johanson2018, Peripheral_blood_T_cells_Kloetgen2019	2.34203	Cells_EBV-transformed_lymphocytes	121.108	Muscle_Skeletal	1.02768
rs4767024	ENSG00000111331.12	OAS3	Whole_Blood	6.21939e-06	0.307203	0.233022	0.395211	0.300746	Cis	9.5	1.91818e-07	chr12	112920986	T	C	chr12	112938352	112973249	17366	Peripheral_blood_CD8+_T_cells_Johanson2018, Peripheral_blood_B_cells_Johanson2018, Peripheral_blood_CD4+_T_cells_Johanson2018, Peripheral_blood_T_cells_Kloetgen2019	2.34203	Cells_EBV-transformed_lymphocytes	121.108	Muscle_Skeletal	1.02768
rs4767025	ENSG00000111331.12	OAS3	Whole_Blood	6.21939e-06	0.307203	0.238156	0.410039	0.300746	Cis	9.5	1.91817e-07	chr12	112920989	C	T	chr12	112938352	112973249	17363	Peripheral_blood_CD8+_T_cells_Johanson2018, Peripheral_blood_B_cells_Johanson2018, Peripheral_blood_CD4+_T_cells_Johanson2018, Peripheral_blood_T_cells_Kloetgen2019	2.34203	Cells_EBV-transformed_lymphocytes	121.108	Muscle_Skeletal	1.02768
rs4767026	ENSG00000111331.12	OAS3	Whole_Blood	9.3642e-06	0.286329	0.194865	0.37049	0.300746	Cis	8	2.89971e-07	chr12	112921327	A	G	chr12	112938352	112973249	17025	Peripheral_blood_CD8+_T_cells_Johanson2018, Peripheral_blood_B_cells_Johanson2018, Peripheral_blood_CD4+_T_cells_Johanson2018, Peripheral_blood_T_cells_Kloetgen2019	2.34203	Cells_EBV-transformed_lymphocytes	121.108	Muscle_Skeletal	1.02768
rs4767027	ENSG00000111331.12	OAS3	Whole_Blood	6.21939e-06	0.307203	0.236068	0.402941	0.300746	Cis	8	1.91817e-07	chr12	112921352	T	C	chr12	112938352	112973249	17000	Peripheral_blood_CD8+_T_cells_Johanson2018, Peripheral_blood_B_cells_Johanson2018, Peripheral_blood_CD4+_T_cells_Johanson2018, Peripheral_blood_T_cells_Kloetgen2019	2.34203	Cells_EBV-transformed_lymphocytes	121.108	Muscle_Skeletal	1.02768
rs4767028	ENSG00000111331.12	OAS3	Whole_Blood	9.26837e-06	0.28632	0.189498	0.371487	0.3	Cis	8	2.86949e-07	chr12	112921383	A	G	chr12	112938352	112973249	16969	Peripheral_blood_CD8+_T_cells_Johanson2018, Peripheral_blood_B_cells_Johanson2018, Peripheral_blood_CD4+_T_cells_Johanson2018, Peripheral_blood_T_cells_Kloetgen2019	2.34203	Cells_EBV-transformed_lymphocytes	121.108	Muscle_Skeletal	1.02768
rs4767029	ENSG00000111331.12	OAS3	Whole_Blood	6.21939e-06	0.307203	0.230861	0.405145	0.300746	Cis	11.5	1.91817e-07	chr12	112921513	G	A	chr12	112938352	112973249	16839	Peripheral_blood_B_cells_Johanson2018, Peripheral_blood_CD4+_T_cells_Johanson2018, Peripheral_blood_CD8+_T_cells_Johanson2018, Peripheral_blood_T_cells_Kloetgen2019	2.34203	Cells_EBV-transformed_lymphocytes	121.108	Muscle_Skeletal	1.02768
rs4767030	ENSG00000111331.12	OAS3	Whole_Blood	6.21939e-06	0.307203	0.24187	0.403215	0.300746	Cis	11.5	1.91818e-07	chr12	112921772	C	T	chr12	112938352	112973249	16580	Peripheral_blood_B_cells_Johanson2018, Peripheral_blood_CD4+_T_cells_Johanson2018, Peripheral_blood_CD8+_T_cells_Johanson2018, Peripheral_blood_T_cells_Kloetgen2019	2.34203	Cells_EBV-transformed_lymphocytes	121.108	Muscle_Skeletal	1.02768
rs10850092	ENSG00000111331.12	OAS3	Whole_Blood	6.21939e-06	0.307203	0.236768	0.399518	0.300746	Cis	11.5	1.91817e-07	chr12	112921898	C	G	chr12	112938352	112973249	16454	Peripheral_blood_B_cells_Johanson2018, Peripheral_blood_CD4+_T_cells_Johanson2018, Peripheral_blood_CD8+_T_cells_Johanson2018, Peripheral_blood_T_cells_Kloetgen2019	2.34203	Cells_EBV-transformed_lymphocytes	121.108	Muscle_Skeletal	1.02768
rs6489864	ENSG00000111331.12	OAS3	Whole_Blood	6.21939e-06	0.307203	0.236367	0.417672	0.300746	Cis	12	1.91818e-07	chr12	112922220	A	G	chr12	112938352	112973249	16132	Peripheral_blood_CD4+_T_cells_Johanson2018, Peripheral_blood_CD8+_T_cells_Johanson2018, Peripheral_blood_B_cells_Johanson2018, Peripheral_blood_T_cells_Kloetgen2019	2.34203	Cells_EBV-transformed_lymphocytes	121.108	Muscle_Skeletal	1.02768
rs6489865	ENSG00000111331.12	OAS3	Whole_Blood	9.26837e-06	0.28632	0.194546	0.368805	0.3	Cis	12	2.86949e-07	chr12	112922497	A	G	chr12	112938352	112973249	15855	Peripheral_blood_CD4+_T_cells_Johanson2018, Peripheral_blood_CD8+_T_cells_Johanson2018, Peripheral_blood_B_cells_Johanson2018, Peripheral_blood_T_cells_Kloetgen2019	2.34203	Cells_EBV-transformed_lymphocytes	121.108	Muscle_Skeletal	1.02768
rs10850093	ENSG00000111331.12	OAS3	Whole_Blood	6.21939e-06	0.307203	0.230398	0.400333	0.300746	Cis	12	1.91818e-07	chr12	112922663	C	T	chr12	112938352	112973249	15689	Peripheral_blood_CD4+_T_cells_Johanson2018, Peripheral_blood_CD8+_T_cells_Johanson2018, Peripheral_blood_B_cells_Johanson2018, Peripheral_blood_T_cells_Kloetgen2019	2.34203	Cells_EBV-transformed_lymphocytes	121.108	Muscle_Skeletal	1.02768
rs10850094	ENSG00000111331.12	OAS3	Whole_Blood	6.21939e-06	0.307203	0.234566	0.395213	0.300746	Cis	12	1.91817e-07	chr12	112922758	T	C	chr12	112938352	112973249	15594	Peripheral_blood_CD4+_T_cells_Johanson2018, Peripheral_blood_CD8+_T_cells_Johanson2018, Peripheral_blood_B_cells_Johanson2018, Peripheral_blood_T_cells_Kloetgen2019	2.34203	Cells_EBV-transformed_lymphocytes	121.108	Muscle_Skeletal	1.02768
rs10850095	ENSG00000111331.12	OAS3	Whole_Blood	6.21939e-06	0.307203	0.240123	0.409484	0.300746	Cis	12	1.91818e-07	chr12	112922770	T	C	chr12	112938352	112973249	15582	Peripheral_blood_CD4+_T_cells_Johanson2018, Peripheral_blood_CD8+_T_cells_Johanson2018, Peripheral_blood_B_cells_Johanson2018, Peripheral_blood_T_cells_Kloetgen2019	2.34203	Cells_EBV-transformed_lymphocytes	121.108	Muscle_Skeletal	1.02768
rs10774672	ENSG00000111331.12	OAS3	Whole_Blood	6.29566e-06	0.307236	0.240187	0.410331	0.301493	Cis	12	1.94207e-07	chr12	112922932	G	T	chr12	112938352	112973249	15420	Peripheral_blood_CD4+_T_cells_Johanson2018, Peripheral_blood_CD8+_T_cells_Johanson2018, Peripheral_blood_B_cells_Johanson2018, Peripheral_blood_T_cells_Kloetgen2019	2.34203	Cells_EBV-transformed_lymphocytes	121.108	Muscle_Skeletal	1.02768
rs10850096	ENSG00000111331.12	OAS3	Whole_Blood	3.85331e-06	0.308591	0.238095	0.420561	0.301493	Cis	12	1.18092e-07	chr12	112922981	T	C	chr12	112938352	112973249	15371	Peripheral_blood_CD4+_T_cells_Johanson2018, Peripheral_blood_CD8+_T_cells_Johanson2018, Peripheral_blood_B_cells_Johanson2018, Peripheral_blood_T_cells_Kloetgen2019	2.34203	Cells_EBV-transformed_lymphocytes	121.108	Muscle_Skeletal	1.02768
rs10850097	ENSG00000111331.12	OAS3	Whole_Blood	7.3123e-06	0.283315	0.196613	0.374143	0.331343	Cis	7.5	2.25914e-07	chr12	112923312	C	T	chr12	112938352	112973249	15040	Peripheral_blood_CD8+_T_cells_Johanson2018, Peripheral_blood_B_cells_Johanson2018, Peripheral_blood_CD4+_T_cells_Johanson2018, Peripheral_blood_T_cells_Kloetgen2019	2.34203	Cells_EBV-transformed_lymphocytes	121.108	Muscle_Skeletal	1.02768
rs10774673	ENSG00000111331.12	OAS3	Whole_Blood	3.85331e-06	0.308591	0.237522	0.407413	0.301493	Cis	7.5	1.18092e-07	chr12	112923353	C	T	chr12	112938352	112973249	14999	Peripheral_blood_CD8+_T_cells_Johanson2018, Peripheral_blood_B_cells_Johanson2018, Peripheral_blood_CD4+_T_cells_Johanson2018, Peripheral_blood_T_cells_Kloetgen2019	2.34203	Cells_EBV-transformed_lymphocytes	121.108	Muscle_Skeletal	1.02768
rs10774674	ENSG00000111331.12	OAS3	Whole_Blood	3.85331e-06	0.308591	0.241604	0.40517	0.301493	Cis	7.5	1.18093e-07	chr12	112923369	T	C	chr12	112938352	112973249	14983	Peripheral_blood_CD8+_T_cells_Johanson2018, Peripheral_blood_B_cells_Johanson2018, Peripheral_blood_CD4+_T_cells_Johanson2018, Peripheral_blood_T_cells_Kloetgen2019	2.34203	Cells_EBV-transformed_lymphocytes	121.108	Muscle_Skeletal	1.02768
rs10774675	ENSG00000111331.12	OAS3	Whole_Blood	3.81593e-07	0.308965	0.220709	0.395049	0.306716	Cis	7.5	1.14424e-08	chr12	112923432	C	T	chr12	112938352	112973249	14920	Peripheral_blood_CD8+_T_cells_Johanson2018, Peripheral_blood_B_cells_Johanson2018, Peripheral_blood_CD4+_T_cells_Johanson2018, Peripheral_blood_T_cells_Kloetgen2019	2.34203	Cells_EBV-transformed_lymphocytes	121.108	Muscle_Skeletal	1.02768
rs11066451	ENSG00000111331.12	OAS3	Whole_Blood	2.07808e-07	0.314135	0.236544	0.407386	0.307463	Cis	5	6.1221e-09	chr12	112923638	G	A	chr12	112938352	112973249	14714	Peripheral_blood_CD4+_T_cells_Johanson2018, Peripheral_blood_B_cells_Johanson2018, Peripheral_blood_T_cells_Kloetgen2019	2.34203	Cells_EBV-transformed_lymphocytes	121.108	Muscle_Skeletal	1.02768
rs11066452	ENSG00000111331.12	OAS3	Whole_Blood	3.11701e-07	0.311438	0.227109	0.403094	0.306716	Cis	5	9.32084e-09	chr12	112923769	G	T	chr12	112938352	112973249	14583	Peripheral_blood_CD4+_T_cells_Johanson2018, Peripheral_blood_B_cells_Johanson2018, Peripheral_blood_T_cells_Kloetgen2019	2.34203	Cells_EBV-transformed_lymphocytes	121.108	Muscle_Skeletal	1.02768
rs35847220	ENSG00000111331.12	OAS3	Whole_Blood	2.42235e-07	0.312479	0.226465	0.403605	0.31791	Cis	10	7.22214e-09	chr12	112923901	CA	C	chr12	112938352	112973249	14451	Peripheral_blood_CD4+_T_cells_Johanson2018, Peripheral_blood_B_cells_Johanson2018, Peripheral_blood_CD8+_T_cells_Johanson2018, Peripheral_blood_T_cells_Kloetgen2019	2.34203	Cells_EBV-transformed_lymphocytes	121.108	Muscle_Skeletal	1.02768
rs10850098	ENSG00000111331.12	OAS3	Whole_Blood	2.42235e-07	0.312479	0.229726	0.406672	0.31791	Cis	3.5	7.22214e-09	chr12	112924253	G	C	chr12	112938352	112973249	14099	Peripheral_blood_B_cells_Johanson2018, Peripheral_blood_T_cells_Kloetgen2019	2.34203	Cells_EBV-transformed_lymphocytes	121.108	Muscle_Skeletal	1.02768
rs10774676	ENSG00000111331.12	OAS3	Whole_Blood	2.42235e-07	0.312479	0.225919	0.403503	0.31791	Cis	3.5	7.22214e-09	chr12	112924602	A	G	chr12	112938352	112973249	13750	Peripheral_blood_B_cells_Johanson2018, Peripheral_blood_T_cells_Kloetgen2019	2.34203	Cells_EBV-transformed_lymphocytes	121.108	Muscle_Skeletal	1.02768
rs10774677	ENSG00000111331.12	OAS3	Whole_Blood	2.42235e-07	0.312479	0.218143	0.403583	0.31791	Cis	3.5	7.22214e-09	chr12	112924616	G	A	chr12	112938352	112973249	13736	Peripheral_blood_B_cells_Johanson2018, Peripheral_blood_T_cells_Kloetgen2019	2.34203	Cells_EBV-transformed_lymphocytes	121.108	Muscle_Skeletal	1.02768
rs4767031	ENSG00000111331.12	OAS3	Whole_Blood	2.42235e-07	0.312479	0.222007	0.395298	0.31791	Cis	6.5	7.22214e-09	chr12	112924946	C	G	chr12	112938352	112973249	13406	Peripheral_blood_CD4+_T_cells_Johanson2018, Peripheral_blood_B_cells_Johanson2018, Peripheral_blood_T_cells_Kloetgen2019	2.34203	Cells_EBV-transformed_lymphocytes	121.108	Muscle_Skeletal	1.02768
rs4766663	ENSG00000111331.12	OAS3	Whole_Blood	2.42235e-07	0.312479	0.223834	0.404078	0.31791	Cis	7	7.22214e-09	chr12	112925169	A	G	chr12	112938352	112973249	13183	Peripheral_blood_CD8+_T_cells_Johanson2018, Peripheral_blood_CD4+_T_cells_Johanson2018, Peripheral_blood_B_cells_Johanson2018, Peripheral_blood_T_cells_Kloetgen2019	2.34203	Cells_EBV-transformed_lymphocytes	121.108	Muscle_Skeletal	1.02768
rs4766664	ENSG00000111331.12	OAS3	Whole_Blood	2.42235e-07	0.312479	0.225533	0.397514	0.31791	Cis	7	7.22214e-09	chr12	112925192	T	G	chr12	112938352	112973249	13160	Peripheral_blood_CD8+_T_cells_Johanson2018, Peripheral_blood_CD4+_T_cells_Johanson2018, Peripheral_blood_B_cells_Johanson2018, Peripheral_blood_T_cells_Kloetgen2019	2.34203	Cells_EBV-transformed_lymphocytes	121.108	Muscle_Skeletal	1.02768
rs4767032	ENSG00000111331.12	OAS3	Whole_Blood	2.42235e-07	0.312479	0.220478	0.398413	0.31791	Cis	7	7.22214e-09	chr12	112925272	T	G	chr12	112938352	112973249	13080	Peripheral_blood_CD8+_T_cells_Johanson2018, Peripheral_blood_CD4+_T_cells_Johanson2018, Peripheral_blood_B_cells_Johanson2018, Peripheral_blood_T_cells_Kloetgen2019	2.34203	Cells_EBV-transformed_lymphocytes	121.108	Muscle_Skeletal	1.02768
rs4766665	ENSG00000111331.12	OAS3	Whole_Blood	2.42235e-07	0.312479	0.233318	0.405108	0.31791	Cis	7	7.22214e-09	chr12	112925304	T	C	chr12	112938352	112973249	13048	Peripheral_blood_CD8+_T_cells_Johanson2018, Peripheral_blood_CD4+_T_cells_Johanson2018, Peripheral_blood_B_cells_Johanson2018, Peripheral_blood_T_cells_Kloetgen2019	2.34203	Cells_EBV-transformed_lymphocytes	121.108	Muscle_Skeletal	1.02768
rs4988618	ENSG00000111331.12	OAS3	Whole_Blood	2.42235e-07	0.312479	0.224276	0.403261	0.31791	Cis	7	7.22214e-09	chr12	112925373	G	A	chr12	112938352	112973249	12979	Peripheral_blood_CD8+_T_cells_Johanson2018, Peripheral_blood_CD4+_T_cells_Johanson2018, Peripheral_blood_B_cells_Johanson2018, Peripheral_blood_T_cells_Kloetgen2019	2.34203	Cells_EBV-transformed_lymphocytes	121.108	Muscle_Skeletal	1.02768
rs7972033	ENSG00000111331.12	OAS3	Whole_Blood	2.42235e-07	0.312479	0.226991	0.4047	0.31791	Cis	8.5	7.22214e-09	chr12	112925478	C	T	chr12	112938352	112973249	12874	Peripheral_blood_CD4+_T_cells_Johanson2018, Peripheral_blood_CD8+_T_cells_Johanson2018, Peripheral_blood_B_cells_Johanson2018, Peripheral_blood_T_cells_Kloetgen2019	2.34203	Cells_EBV-transformed_lymphocytes	121.108	Muscle_Skeletal	1.02768
rs7958379	ENSG00000111331.12	OAS3	Whole_Blood	2.42235e-07	0.312479	0.225715	0.401046	0.31791	Cis	8.5	7.22214e-09	chr12	112925479	A	G	chr12	112938352	112973249	12873	Peripheral_blood_CD4+_T_cells_Johanson2018, Peripheral_blood_CD8+_T_cells_Johanson2018, Peripheral_blood_B_cells_Johanson2018, Peripheral_blood_T_cells_Kloetgen2019	2.34203	Cells_EBV-transformed_lymphocytes	121.108	Muscle_Skeletal	1.02768
rs6489866	ENSG00000111331.12	OAS3	Whole_Blood	2.42235e-07	0.312479	0.22312	0.405778	0.31791	Cis	8.5	7.22214e-09	chr12	112925603	A	G	chr12	112938352	112973249	12749	Peripheral_blood_CD4+_T_cells_Johanson2018, Peripheral_blood_CD8+_T_cells_Johanson2018, Peripheral_blood_B_cells_Johanson2018, Peripheral_blood_T_cells_Kloetgen2019	2.34203	Cells_EBV-transformed_lymphocytes	121.108	Muscle_Skeletal	1.02768
rs6489867	ENSG00000111331.12	OAS3	Whole_Blood	6.43193e-07	0.302477	0.212804	0.392516	0.351493	Cis	14	1.93474e-08	chr12	112925745	C	T	chr12	112938352	112973249	12607	Peripheral_blood_CD4+_T_cells_Johanson2018, Peripheral_blood_CD8+_T_cells_Johanson2018, Peripheral_blood_B_cells_Johanson2018, Peripheral_blood_T_cells_Kloetgen2019	2.34203	Cells_EBV-transformed_lymphocytes	121.108	Muscle_Skeletal	1.02768
rs6489868	ENSG00000111331.12	OAS3	Whole_Blood	2.42235e-07	0.312479	0.231002	0.407508	0.31791	Cis	14	7.22214e-09	chr12	112925887	G	C	chr12	112938352	112973249	12465	Peripheral_blood_CD4+_T_cells_Johanson2018, Peripheral_blood_CD8+_T_cells_Johanson2018, Peripheral_blood_B_cells_Johanson2018, Peripheral_blood_T_cells_Kloetgen2019	2.34203	Cells_EBV-transformed_lymphocytes	121.108	Muscle_Skeletal	1.02768
rs6489869	ENSG00000111331.12	OAS3	Whole_Blood	2.42235e-07	0.312479	0.227911	0.40556	0.31791	Cis	14	7.22214e-09	chr12	112926117	A	C	chr12	112938352	112973249	12235	Peripheral_blood_CD4+_T_cells_Johanson2018, Peripheral_blood_CD8+_T_cells_Johanson2018, Peripheral_blood_B_cells_Johanson2018, Peripheral_blood_T_cells_Kloetgen2019	2.34203	Cells_EBV-transformed_lymphocytes	121.108	Muscle_Skeletal	1.02768
rs6489870	ENSG00000111331.12	OAS3	Whole_Blood	2.42235e-07	0.312479	0.222737	0.406742	0.31791	Cis	14	7.22214e-09	chr12	112926167	G	A	chr12	112938352	112973249	12185	Peripheral_blood_CD4+_T_cells_Johanson2018, Peripheral_blood_CD8+_T_cells_Johanson2018, Peripheral_blood_B_cells_Johanson2018, Peripheral_blood_T_cells_Kloetgen2019	2.34203	Cells_EBV-transformed_lymphocytes	121.108	Muscle_Skeletal	1.02768
rs4766666	ENSG00000111331.12	OAS3	Whole_Blood	2.42235e-07	0.312479	0.223971	0.402688	0.31791	Cis	14	7.22214e-09	chr12	112926527	A	G	chr12	112938352	112973249	11825	Peripheral_blood_CD4+_T_cells_Johanson2018, Peripheral_blood_CD8+_T_cells_Johanson2018, Peripheral_blood_B_cells_Johanson2018, Peripheral_blood_T_cells_Kloetgen2019	2.34203	Cells_EBV-transformed_lymphocytes	121.108	Muscle_Skeletal	1.02768
rs61478890	ENSG00000111331.12	OAS3	Whole_Blood	2.42235e-07	0.312479	0.225154	0.398395	0.31791	Cis	14	7.22214e-09	chr12	112926570	A	G	chr12	112938352	112973249	11782	Peripheral_blood_CD4+_T_cells_Johanson2018, Peripheral_blood_CD8+_T_cells_Johanson2018, Peripheral_blood_B_cells_Johanson2018, Peripheral_blood_T_cells_Kloetgen2019	2.34203	Cells_EBV-transformed_lymphocytes	121.108	Muscle_Skeletal	1.02768
rs4767033	ENSG00000111331.12	OAS3	Whole_Blood	2.42235e-07	0.312479	0.231211	0.402359	0.31791	Cis	14	7.22214e-09	chr12	112926577	T	A	chr12	112938352	112973249	11775	Peripheral_blood_CD4+_T_cells_Johanson2018, Peripheral_blood_CD8+_T_cells_Johanson2018, Peripheral_blood_B_cells_Johanson2018, Peripheral_blood_T_cells_Kloetgen2019	2.34203	Cells_EBV-transformed_lymphocytes	121.108	Muscle_Skeletal	1.02768
rs4767034	ENSG00000111331.12	OAS3	Whole_Blood	2.42235e-07	0.312479	0.22244	0.412343	0.31791	Cis	8.5	7.22214e-09	chr12	112926666	A	G	chr12	112938352	112973249	11686	Peripheral_blood_B_cells_Johanson2018, Peripheral_blood_CD4+_T_cells_Johanson2018, Peripheral_blood_CD8+_T_cells_Johanson2018, Peripheral_blood_T_cells_Kloetgen2019	2.34203	Cells_EBV-transformed_lymphocytes	121.108	Muscle_Skeletal	1.02768
rs10850099	ENSG00000111331.12	OAS3	Whole_Blood	2.42235e-07	0.312479	0.227385	0.405907	0.31791	Cis	8.5	7.22214e-09	chr12	112926699	A	G	chr12	112938352	112973249	11653	Peripheral_blood_B_cells_Johanson2018, Peripheral_blood_CD4+_T_cells_Johanson2018, Peripheral_blood_CD8+_T_cells_Johanson2018, Peripheral_blood_T_cells_Kloetgen2019	2.34203	Cells_EBV-transformed_lymphocytes	121.108	Muscle_Skeletal	1.02768
rs10850100	ENSG00000111331.12	OAS3	Whole_Blood	2.42235e-07	0.312479	0.229109	0.405483	0.31791	Cis	8.5	7.22214e-09	chr12	112926707	T	C	chr12	112938352	112973249	11645	Peripheral_blood_B_cells_Johanson2018, Peripheral_blood_CD4+_T_cells_Johanson2018, Peripheral_blood_CD8+_T_cells_Johanson2018, Peripheral_blood_T_cells_Kloetgen2019	2.34203	Cells_EBV-transformed_lymphocytes	121.108	Muscle_Skeletal	1.02768
rs4766667	ENSG00000111331.12	OAS3	Whole_Blood	2.42235e-07	0.312479	0.22062	0.407835	0.31791	Cis	8.5	7.22214e-09	chr12	112926828	G	A	chr12	112938352	112973249	11524	Peripheral_blood_B_cells_Johanson2018, Peripheral_blood_CD4+_T_cells_Johanson2018, Peripheral_blood_CD8+_T_cells_Johanson2018, Peripheral_blood_T_cells_Kloetgen2019	2.34203	Cells_EBV-transformed_lymphocytes	121.108	Muscle_Skeletal	1.02768
rs4766668	ENSG00000111331.12	OAS3	Whole_Blood	2.42235e-07	0.312479	0.230493	0.412032	0.31791	Cis	8.5	7.22214e-09	chr12	112926975	T	C	chr12	112938352	112973249	11377	Peripheral_blood_B_cells_Johanson2018, Peripheral_blood_CD4+_T_cells_Johanson2018, Peripheral_blood_CD8+_T_cells_Johanson2018, Peripheral_blood_T_cells_Kloetgen2019	2.34203	Cells_EBV-transformed_lymphocytes	121.108	Muscle_Skeletal	1.02768
rs4766669	ENSG00000111331.12	OAS3	Whole_Blood	2.42235e-07	0.312479	0.229986	0.398845	0.31791	Cis	8.5	7.22214e-09	chr12	112926976	G	A	chr12	112938352	112973249	11376	Peripheral_blood_B_cells_Johanson2018, Peripheral_blood_CD4+_T_cells_Johanson2018, Peripheral_blood_CD8+_T_cells_Johanson2018, Peripheral_blood_T_cells_Kloetgen2019	2.34203	Cells_EBV-transformed_lymphocytes	121.108	Muscle_Skeletal	1.02768
rs4766670	ENSG00000111331.12	OAS3	Whole_Blood	2.42235e-07	0.312479	0.235573	0.407284	0.31791	Cis	8.5	7.22214e-09	chr12	112927068	A	G	chr12	112938352	112973249	11284	Peripheral_blood_B_cells_Johanson2018, Peripheral_blood_CD4+_T_cells_Johanson2018, Peripheral_blood_CD8+_T_cells_Johanson2018, Peripheral_blood_T_cells_Kloetgen2019	2.34203	Cells_EBV-transformed_lymphocytes	121.108	Muscle_Skeletal	1.02768
rs4766671	ENSG00000111331.12	OAS3	Whole_Blood	2.42235e-07	0.312479	0.22386	0.393661	0.31791	Cis	8.5	7.22214e-09	chr12	112927260	A	G	chr12	112938352	112973249	11092	Peripheral_blood_B_cells_Johanson2018, Peripheral_blood_CD4+_T_cells_Johanson2018, Peripheral_blood_CD8+_T_cells_Johanson2018, Peripheral_blood_T_cells_Kloetgen2019	2.34203	Cells_EBV-transformed_lymphocytes	121.108	Muscle_Skeletal	1.02768
rs4766672	ENSG00000111331.12	OAS3	Whole_Blood	7.06717e-07	0.30245	0.21447	0.398649	0.321642	Cis	8.5	2.12749e-08	chr12	112927343	A	G	chr12	112938352	112973249	11009	Peripheral_blood_B_cells_Johanson2018, Peripheral_blood_CD4+_T_cells_Johanson2018, Peripheral_blood_CD8+_T_cells_Johanson2018, Peripheral_blood_T_cells_Kloetgen2019	2.34203	Cells_EBV-transformed_lymphocytes	121.108	Muscle_Skeletal	1.02768
rs4766673	ENSG00000111331.12	OAS3	Whole_Blood	2.42235e-07	0.312479	0.224433	0.408131	0.31791	Cis	8.5	7.22214e-09	chr12	112927356	A	G	chr12	112938352	112973249	10996	Peripheral_blood_B_cells_Johanson2018, Peripheral_blood_CD4+_T_cells_Johanson2018, Peripheral_blood_CD8+_T_cells_Johanson2018, Peripheral_blood_T_cells_Kloetgen2019	2.34203	Cells_EBV-transformed_lymphocytes	121.108	Muscle_Skeletal	1.02768
rs4766674	ENSG00000111331.12	OAS3	Whole_Blood	2.42235e-07	0.312479	0.222499	0.413517	0.31791	Cis	8.5	7.22214e-09	chr12	112927396	G	T	chr12	112938352	112973249	10956	Peripheral_blood_B_cells_Johanson2018, Peripheral_blood_CD4+_T_cells_Johanson2018, Peripheral_blood_CD8+_T_cells_Johanson2018, Peripheral_blood_T_cells_Kloetgen2019	2.34203	Cells_EBV-transformed_lymphocytes	121.108	Muscle_Skeletal	1.02768
rs10716630	ENSG00000111331.12	OAS3	Whole_Blood	2.42235e-07	0.312479	0.223624	0.406459	0.31791	Cis	3.5	7.22214e-09	chr12	112927418	CG	C	chr12	112938352	112973249	10934	Peripheral_blood_CD4+_T_cells_Johanson2018, Peripheral_blood_T_cells_Kloetgen2019	2.34203	Cells_EBV-transformed_lymphocytes	121.108	Muscle_Skeletal	1.02768
rs4766675	ENSG00000111331.12	OAS3	Whole_Blood	2.42235e-07	0.312479	0.224701	0.402045	0.31791	Cis	12	7.22214e-09	chr12	112927648	A	T	chr12	112938352	112973249	10704	Peripheral_blood_CD8+_T_cells_Johanson2018, Peripheral_blood_CD4+_T_cells_Johanson2018, Peripheral_blood_B_cells_Johanson2018, Peripheral_blood_T_cells_Kloetgen2019	2.34203	Cells_EBV-transformed_lymphocytes	121.108	Muscle_Skeletal	1.02768
rs4766676	ENSG00000111331.12	OAS3	Whole_Blood	2.42235e-07	0.312479	0.235455	0.412151	0.31791	Cis	12	7.22214e-09	chr12	112927776	C	T	chr12	112938352	112973249	10576	Peripheral_blood_CD8+_T_cells_Johanson2018, Peripheral_blood_CD4+_T_cells_Johanson2018, Peripheral_blood_B_cells_Johanson2018, Peripheral_blood_T_cells_Kloetgen2019	2.34203	Cells_EBV-transformed_lymphocytes	121.108	Muscle_Skeletal	1.02768
rs7304898	ENSG00000111331.12	OAS3	Whole_Blood	2.42235e-07	0.312479	0.22555	0.405636	0.31791	Cis	12	7.22214e-09	chr12	112927862	T	C	chr12	112938352	112973249	10490	Peripheral_blood_CD8+_T_cells_Johanson2018, Peripheral_blood_CD4+_T_cells_Johanson2018, Peripheral_blood_B_cells_Johanson2018, Peripheral_blood_T_cells_Kloetgen2019	2.34203	Cells_EBV-transformed_lymphocytes	121.108	Muscle_Skeletal	1.02768
rs7315441	ENSG00000111331.12	OAS3	Whole_Blood	2.42235e-07	0.312479	0.223963	0.407198	0.31791	Cis	12	7.22214e-09	chr12	112927882	G	T	chr12	112938352	112973249	10470	Peripheral_blood_CD8+_T_cells_Johanson2018, Peripheral_blood_CD4+_T_cells_Johanson2018, Peripheral_blood_B_cells_Johanson2018, Peripheral_blood_T_cells_Kloetgen2019	2.34203	Cells_EBV-transformed_lymphocytes	121.108	Muscle_Skeletal	1.02768
rs7305035	ENSG00000111331.12	OAS3	Whole_Blood	2.42235e-07	0.312479	0.224453	0.405993	0.31791	Cis	12	7.22214e-09	chr12	112927998	T	C	chr12	112938352	112973249	10354	Peripheral_blood_CD8+_T_cells_Johanson2018, Peripheral_blood_CD4+_T_cells_Johanson2018, Peripheral_blood_B_cells_Johanson2018, Peripheral_blood_T_cells_Kloetgen2019	2.34203	Cells_EBV-transformed_lymphocytes	121.108	Muscle_Skeletal	1.02768
rs7316586	ENSG00000111331.12	OAS3	Whole_Blood	2.42235e-07	0.312479	0.217926	0.408121	0.31791	Cis	12	7.22214e-09	chr12	112928023	C	T	chr12	112938352	112973249	10329	Peripheral_blood_CD8+_T_cells_Johanson2018, Peripheral_blood_CD4+_T_cells_Johanson2018, Peripheral_blood_B_cells_Johanson2018, Peripheral_blood_T_cells_Kloetgen2019	2.34203	Cells_EBV-transformed_lymphocytes	121.108	Muscle_Skeletal	1.02768
rs916972	ENSG00000111331.12	OAS3	Whole_Blood	2.42235e-07	0.312479	0.229332	0.402519	0.31791	Cis	10	7.22214e-09	chr12	112928244	G	T	chr12	112938352	112973249	10108	Peripheral_blood_CD4+_T_cells_Johanson2018, Peripheral_blood_CD8+_T_cells_Johanson2018, Peripheral_blood_B_cells_Johanson2018, Peripheral_blood_T_cells_Kloetgen2019	2.34203	Cells_EBV-transformed_lymphocytes	121.108	Muscle_Skeletal	1.02768
rs7134391	ENSG00000111331.12	OAS3	Whole_Blood	6.65719e-07	0.301681	0.210359	0.38717	0.350746	Cis	14.5	2.00329e-08	chr12	112928886	G	A	chr12	112938352	112973249	9466	Peripheral_blood_CD8+_T_cells_Johanson2018, Peripheral_blood_CD4+_T_cells_Johanson2018, Peripheral_blood_B_cells_Johanson2018, Peripheral_blood_T_cells_Kloetgen2019	2.34203	Cells_EBV-transformed_lymphocytes	121.108	Muscle_Skeletal	1.02768
rs7306205	ENSG00000111331.12	OAS3	Whole_Blood	2.42235e-07	0.312479	0.223176	0.401605	0.31791	Cis	14.5	7.22214e-09	chr12	112929094	A	G	chr12	112938352	112973249	9258	Peripheral_blood_CD8+_T_cells_Johanson2018, Peripheral_blood_CD4+_T_cells_Johanson2018, Peripheral_blood_B_cells_Johanson2018, Peripheral_blood_T_cells_Kloetgen2019	2.34203	Cells_EBV-transformed_lymphocytes	121.108	Muscle_Skeletal	1.02768
rs1859336	ENSG00000111331.12	OAS3	Whole_Blood	2.42235e-07	0.312479	0.22696	0.404759	0.31791	Cis	16.5	7.22214e-09	chr12	112929504	C	T	chr12	112938352	112973249	8848	Peripheral_blood_CD8+_T_cells_Johanson2018, Peripheral_blood_CD4+_T_cells_Johanson2018, Peripheral_blood_B_cells_Johanson2018, Peripheral_blood_T_cells_Kloetgen2019	2.34203	Cells_EBV-transformed_lymphocytes	121.108	Muscle_Skeletal	1.02768
rs1859335	ENSG00000111331.12	OAS3	Whole_Blood	2.42235e-07	0.312479	0.216072	0.394585	0.31791	Cis	16.5	7.22214e-09	chr12	112929520	C	T	chr12	112938352	112973249	8832	Peripheral_blood_CD8+_T_cells_Johanson2018, Peripheral_blood_CD4+_T_cells_Johanson2018, Peripheral_blood_B_cells_Johanson2018, Peripheral_blood_T_cells_Kloetgen2019	2.34203	Cells_EBV-transformed_lymphocytes	121.108	Muscle_Skeletal	1.02768
rs1859334	ENSG00000111331.12	OAS3	Whole_Blood	2.42235e-07	0.312479	0.216726	0.396983	0.31791	Cis	16.5	7.22214e-09	chr12	112929527	C	T	chr12	112938352	112973249	8825	Peripheral_blood_CD8+_T_cells_Johanson2018, Peripheral_blood_CD4+_T_cells_Johanson2018, Peripheral_blood_B_cells_Johanson2018, Peripheral_blood_T_cells_Kloetgen2019	2.34203	Cells_EBV-transformed_lymphocytes	121.108	Muscle_Skeletal	1.02768
rs2384071	ENSG00000111331.12	OAS3	Whole_Blood	2.42235e-07	0.312479	0.2273	0.409707	0.31791	Cis	16.5	7.22214e-09	chr12	112929538	A	G	chr12	112938352	112973249	8814	Peripheral_blood_CD8+_T_cells_Johanson2018, Peripheral_blood_CD4+_T_cells_Johanson2018, Peripheral_blood_B_cells_Johanson2018, Peripheral_blood_T_cells_Kloetgen2019	2.34203	Cells_EBV-transformed_lymphocytes	121.108	Muscle_Skeletal	1.02768
rs2384072	ENSG00000111331.12	OAS3	Whole_Blood	2.42235e-07	0.312479	0.228064	0.416967	0.31791	Cis	16.5	7.22214e-09	chr12	112929617	T	C	chr12	112938352	112973249	8735	Peripheral_blood_CD8+_T_cells_Johanson2018, Peripheral_blood_CD4+_T_cells_Johanson2018, Peripheral_blood_B_cells_Johanson2018, Peripheral_blood_T_cells_Kloetgen2019	2.34203	Cells_EBV-transformed_lymphocytes	121.108	Muscle_Skeletal	1.02768
rs2384073	ENSG00000111331.12	OAS3	Whole_Blood	2.42235e-07	0.312479	0.23025	0.404578	0.31791	Cis	16.5	7.22214e-09	chr12	112929790	A	G	chr12	112938352	112973249	8562	Peripheral_blood_CD8+_T_cells_Johanson2018, Peripheral_blood_CD4+_T_cells_Johanson2018, Peripheral_blood_B_cells_Johanson2018, Peripheral_blood_T_cells_Kloetgen2019	2.34203	Cells_EBV-transformed_lymphocytes	121.108	Muscle_Skeletal	1.02768
rs6489874	ENSG00000111331.12	OAS3	Whole_Blood	2.42235e-07	0.312479	0.219815	0.404117	0.31791	Cis	18	7.22214e-09	chr12	112930090	A	G	chr12	112938352	112973249	8262	Peripheral_blood_CD4+_T_cells_Johanson2018, Peripheral_blood_CD8+_T_cells_Johanson2018, Peripheral_blood_B_cells_Johanson2018, Peripheral_blood_T_cells_Kloetgen2019	2.34203	Cells_EBV-transformed_lymphocytes	121.108	Muscle_Skeletal	1.02768
rs6489875	ENSG00000111331.12	OAS3	Whole_Blood	2.42235e-07	0.312479	0.229783	0.409182	0.31791	Cis	18	7.22214e-09	chr12	112930225	G	A	chr12	112938352	112973249	8127	Peripheral_blood_CD4+_T_cells_Johanson2018, Peripheral_blood_CD8+_T_cells_Johanson2018, Peripheral_blood_B_cells_Johanson2018, Peripheral_blood_T_cells_Kloetgen2019	2.34203	Cells_EBV-transformed_lymphocytes	121.108	Muscle_Skeletal	1.02768
rs6489876	ENSG00000111331.12	OAS3	Whole_Blood	2.42235e-07	0.312479	0.221303	0.401461	0.31791	Cis	18	7.22214e-09	chr12	112930250	G	A	chr12	112938352	112973249	8102	Peripheral_blood_CD4+_T_cells_Johanson2018, Peripheral_blood_CD8+_T_cells_Johanson2018, Peripheral_blood_B_cells_Johanson2018, Peripheral_blood_T_cells_Kloetgen2019	2.34203	Cells_EBV-transformed_lymphocytes	121.108	Muscle_Skeletal	1.02768
rs6489877	ENSG00000111331.12	OAS3	Whole_Blood	4.06779e-07	0.304479	0.221752	0.403294	0.318657	Cis	18	1.22024e-08	chr12	112930274	A	G	chr12	112938352	112973249	8078	Peripheral_blood_CD4+_T_cells_Johanson2018, Peripheral_blood_CD8+_T_cells_Johanson2018, Peripheral_blood_B_cells_Johanson2018, Peripheral_blood_T_cells_Kloetgen2019	2.34203	Cells_EBV-transformed_lymphocytes	121.108	Muscle_Skeletal	1.02768
rs6489878	ENSG00000111331.12	OAS3	Whole_Blood	2.42235e-07	0.312479	0.22387	0.407401	0.31791	Cis	18	7.22214e-09	chr12	112930320	A	G	chr12	112938352	112973249	8032	Peripheral_blood_CD4+_T_cells_Johanson2018, Peripheral_blood_CD8+_T_cells_Johanson2018, Peripheral_blood_B_cells_Johanson2018, Peripheral_blood_T_cells_Kloetgen2019	2.34203	Cells_EBV-transformed_lymphocytes	121.108	Muscle_Skeletal	1.02768
rs7298184	ENSG00000111331.12	OAS3	Whole_Blood	2.42235e-07	0.312479	0.230402	0.407177	0.31791	Cis	18	7.22214e-09	chr12	112930444	C	A	chr12	112938352	112973249	7908	Peripheral_blood_CD4+_T_cells_Johanson2018, Peripheral_blood_CD8+_T_cells_Johanson2018, Peripheral_blood_B_cells_Johanson2018, Peripheral_blood_T_cells_Kloetgen2019	2.34203	Cells_EBV-transformed_lymphocytes	121.108	Muscle_Skeletal	1.02768
rs12322160	ENSG00000111331.12	OAS3	Whole_Blood	2.42235e-07	0.312479	0.234569	0.411184	0.31791	Cis	18	7.22214e-09	chr12	112930700	A	G	chr12	112938352	112973249	7652	Peripheral_blood_CD4+_T_cells_Johanson2018, Peripheral_blood_CD8+_T_cells_Johanson2018, Peripheral_blood_B_cells_Johanson2018, Peripheral_blood_T_cells_Kloetgen2019	2.34203	Cells_EBV-transformed_lymphocytes	121.108	Muscle_Skeletal	1.02768
rs7132404	ENSG00000111331.12	OAS3	Whole_Blood	2.42235e-07	0.312479	0.232856	0.402166	0.31791	Cis	18	7.22214e-09	chr12	112930800	T	C	chr12	112938352	112973249	7552	Peripheral_blood_CD4+_T_cells_Johanson2018, Peripheral_blood_CD8+_T_cells_Johanson2018, Peripheral_blood_B_cells_Johanson2018, Peripheral_blood_T_cells_Kloetgen2019	2.34203	Cells_EBV-transformed_lymphocytes	121.108	Muscle_Skeletal	1.02768
rs4767036	ENSG00000111331.12	OAS3	Whole_Blood	2.47427e-07	0.31252	0.21922	0.404671	0.318657	Cis	11.5	7.38134e-09	chr12	112931372	T	G	chr12	112938352	112973249	6980	Peripheral_blood_B_cells_Johanson2018, Peripheral_blood_CD8+_T_cells_Johanson2018, Peripheral_blood_CD4+_T_cells_Johanson2018, Peripheral_blood_T_cells_Kloetgen2019	2.34203	Cells_EBV-transformed_lymphocytes	121.108	Muscle_Skeletal	1.02768
rs11352835	ENSG00000111331.12	OAS3	Whole_Blood	2.47427e-07	0.31252	0.228434	0.397012	0.318657	Cis	11.5	7.38134e-09	chr12	112931910	TA	T	chr12	112938352	112973249	6442	Peripheral_blood_B_cells_Johanson2018, Peripheral_blood_CD8+_T_cells_Johanson2018, Peripheral_blood_CD4+_T_cells_Johanson2018, Peripheral_blood_T_cells_Kloetgen2019	2.34203	Cells_EBV-transformed_lymphocytes	121.108	Muscle_Skeletal	1.02768
rs1859333	ENSG00000111331.12	OAS3	Whole_Blood	2.42235e-07	0.312479	0.229341	0.407579	0.31791	Cis	10	7.22214e-09	chr12	112933161	T	C	chr12	112938352	112973249	5191	Peripheral_blood_CD4+_T_cells_Johanson2018, Peripheral_blood_CD8+_T_cells_Johanson2018, Peripheral_blood_B_cells_Johanson2018, Peripheral_blood_T_cells_Kloetgen2019	2.34203	Cells_EBV-transformed_lymphocytes	121.108	Muscle_Skeletal	1.02768
rs1981554	ENSG00000111331.12	OAS3	Whole_Blood	2.42235e-07	0.312479	0.228969	0.398211	0.31791	Cis	11	7.22214e-09	chr12	112933718	G	C	chr12	112938352	112973249	4634	Peripheral_blood_CD8+_T_cells_Johanson2018, Peripheral_blood_CD4+_T_cells_Johanson2018, Peripheral_blood_T_cells_Kloetgen2019	2.34203	Cells_EBV-transformed_lymphocytes	121.108	Muscle_Skeletal	1.02768
rs9971885	ENSG00000111331.12	OAS3	Whole_Blood	2.42235e-07	0.312479	0.215815	0.40064	0.31791	Cis	11	7.22214e-09	chr12	112933841	A	C	chr12	112938352	112973249	4511	Peripheral_blood_CD8+_T_cells_Johanson2018, Peripheral_blood_CD4+_T_cells_Johanson2018, Peripheral_blood_T_cells_Kloetgen2019	2.34203	Cells_EBV-transformed_lymphocytes	121.108	Muscle_Skeletal	1.02768
rs57484342	ENSG00000111331.12	OAS3	Whole_Blood	2.42235e-07	0.312479	0.223297	0.408199	0.31791	Cis	11	7.22214e-09	chr12	112934168	A	G	chr12	112938352	112973249	4184	Peripheral_blood_CD8+_T_cells_Johanson2018, Peripheral_blood_CD4+_T_cells_Johanson2018, Peripheral_blood_T_cells_Kloetgen2019	2.34203	Cells_EBV-transformed_lymphocytes	121.108	Muscle_Skeletal	1.02768
rs61266553	ENSG00000111331.12	OAS3	Whole_Blood	2.42235e-07	0.312479	0.229296	0.404405	0.31791	Cis	11	7.22214e-09	chr12	112934172	A	G	chr12	112938352	112973249	4180	Peripheral_blood_CD8+_T_cells_Johanson2018, Peripheral_blood_CD4+_T_cells_Johanson2018, Peripheral_blood_T_cells_Kloetgen2019	2.34203	Cells_EBV-transformed_lymphocytes	121.108	Muscle_Skeletal	1.02768
rs7966314	ENSG00000111331.12	OAS3	Whole_Blood	2.75515e-07	0.311471	0.224349	0.399309	0.319403	Cis	11	8.23388e-09	chr12	112934734	A	G	chr12	112938352	112973249	3618	Peripheral_blood_CD8+_T_cells_Johanson2018, Peripheral_blood_CD4+_T_cells_Johanson2018, Peripheral_blood_B_cells_Johanson2018, Peripheral_blood_T_cells_Kloetgen2019	2.34203	Cells_EBV-transformed_lymphocytes	121.108	Muscle_Skeletal	1.02768
rs4767037	ENSG00000111331.12	OAS3	Whole_Blood	2.75515e-07	0.311471	0.229135	0.41107	0.319403	Cis	11	8.23388e-09	chr12	112934999	A	C	chr12	112938352	112973249	3353	Peripheral_blood_CD8+_T_cells_Johanson2018, Peripheral_blood_CD4+_T_cells_Johanson2018, Peripheral_blood_B_cells_Johanson2018, Peripheral_blood_T_cells_Kloetgen2019	2.34203	Cells_EBV-transformed_lymphocytes	121.108	Muscle_Skeletal	1.02768
rs1981557	ENSG00000111331.12	OAS3	Whole_Blood	2.75515e-07	0.311471	0.222366	0.39964	0.319403	Cis	11	8.23388e-09	chr12	112935061	G	C	chr12	112938352	112973249	3291	Peripheral_blood_CD8+_T_cells_Johanson2018, Peripheral_blood_CD4+_T_cells_Johanson2018, Peripheral_blood_B_cells_Johanson2018, Peripheral_blood_T_cells_Kloetgen2019	2.34203	Cells_EBV-transformed_lymphocytes	121.108	Muscle_Skeletal	1.02768
rs1981556	ENSG00000111331.12	OAS3	Whole_Blood	2.32137e-07	0.312854	0.229001	0.408869	0.318657	Cis	11	6.84022e-09	chr12	112935156	C	G	chr12	112938352	112973249	3196	Peripheral_blood_CD8+_T_cells_Johanson2018, Peripheral_blood_CD4+_T_cells_Johanson2018, Peripheral_blood_B_cells_Johanson2018, Peripheral_blood_T_cells_Kloetgen2019	2.34203	Cells_EBV-transformed_lymphocytes	121.108	Muscle_Skeletal	1.02768
rs1981555	ENSG00000111331.12	OAS3	Whole_Blood	2.75515e-07	0.311471	0.210342	0.396155	0.319403	Cis	11	8.23388e-09	chr12	112935172	G	A	chr12	112938352	112973249	3180	Peripheral_blood_CD8+_T_cells_Johanson2018, Peripheral_blood_CD4+_T_cells_Johanson2018, Peripheral_blood_B_cells_Johanson2018, Peripheral_blood_T_cells_Kloetgen2019	2.34203	Cells_EBV-transformed_lymphocytes	121.108	Muscle_Skeletal	1.02768
rs3759376	ENSG00000111331.12	OAS3	Whole_Blood	2.42235e-07	0.312479	0.22574	0.401267	0.31791	Cis	17	7.22214e-09	chr12	112935758	A	G	chr12	112938352	112973249	2594	Peripheral_blood_CD4+_T_cells_Johanson2018, Peripheral_blood_CD8+_T_cells_Johanson2018, Peripheral_blood_B_cells_Johanson2018, Peripheral_blood_T_cells_Kloetgen2019	2.34203	Cells_EBV-transformed_lymphocytes	121.108	Muscle_Skeletal	1.02768
rs3759375	ENSG00000111331.12	OAS3	Whole_Blood	2.42235e-07	0.312479	0.230932	0.403968	0.31791	Cis	17	7.22214e-09	chr12	112935783	A	G	chr12	112938352	112973249	2569	Peripheral_blood_CD4+_T_cells_Johanson2018, Peripheral_blood_CD8+_T_cells_Johanson2018, Peripheral_blood_B_cells_Johanson2018, Peripheral_blood_T_cells_Kloetgen2019	2.34203	Cells_EBV-transformed_lymphocytes	121.108	Muscle_Skeletal	1.02768
rs4767040	ENSG00000111331.12	OAS3	Whole_Blood	3.51349e-07	0.309144	0.224941	0.397538	0.320149	Cis	17	1.05293e-08	chr12	112936212	G	C	chr12	112938352	112973249	2140	Peripheral_blood_CD4+_T_cells_Johanson2018, Peripheral_blood_CD8+_T_cells_Johanson2018, Peripheral_blood_B_cells_Johanson2018, Peripheral_blood_T_cells_Kloetgen2019	2.34203	Cells_EBV-transformed_lymphocytes	121.108	Muscle_Skeletal	1.02768
rs10774679	ENSG00000111331.12	OAS3	Whole_Blood	1.93151e-05	0.286334	0.207998	0.371374	0.385075	Cis	17.5	6.04722e-07	chr12	112936943	C	T	chr12	112938352	112973249	1409	Peripheral_blood_CD4+_T_cells_Johanson2018, Peripheral_blood_B_cells_Johanson2018, Peripheral_blood_CD8+_T_cells_Johanson2018, Peripheral_blood_T_cells_Kloetgen2019	2.34203	Cells_EBV-transformed_lymphocytes	121.108	Muscle_Skeletal	1.02768
rs7132797	ENSG00000111331.12	OAS3	Whole_Blood	3.53163e-07	0.309246	0.224521	0.401344	0.318657	Cis	17.5	1.05857e-08	chr12	112937231	A	C	chr12	112938352	112973249	1121	Peripheral_blood_CD4+_T_cells_Johanson2018, Peripheral_blood_B_cells_Johanson2018, Peripheral_blood_CD8+_T_cells_Johanson2018, Peripheral_blood_T_cells_Kloetgen2019	2.34203	Cells_EBV-transformed_lymphocytes	121.108	Muscle_Skeletal	1.02768
rs1156361	ENSG00000111331.12	OAS3	Whole_Blood	2.98852e-07	0.310884	0.230791	0.40486	0.316418	Cis	19.5	8.93485e-09	chr12	112938178	T	C	chr12	112938352	112973249	174	Peripheral_blood_CD8+_T_cells_Johanson2018, Peripheral_blood_B_cells_Johanson2018, Peripheral_blood_CD4+_T_cells_Johanson2018, Peripheral_blood_T_cells_Kloetgen2019	2.34203	Cells_EBV-transformed_lymphocytes	121.108	Muscle_Skeletal	1.02768
rs3815178	ENSG00000111331.12	OAS3	Whole_Blood	5.80266e-07	0.305258	0.22039	0.408673	0.317164	Cis	19.5	1.74374e-08	chr12	112938515	C	T	chr12	112938352	112973249	0	Peripheral_blood_CD8+_T_cells_Johanson2018, Peripheral_blood_B_cells_Johanson2018, Peripheral_blood_CD4+_T_cells_Johanson2018, Peripheral_blood_T_cells_Kloetgen2019	2.34203	Cells_EBV-transformed_lymphocytes	121.108	Muscle_Skeletal	1.02768
rs1859330	ENSG00000111331.12	OAS3	Whole_Blood	0.000198398	0.252121	0.160514	0.331035	0.362687	Cis	19.5	6.54415e-06	chr12	112938583	G	A	chr12	112938352	112973249	0	Peripheral_blood_CD8+_T_cells_Johanson2018, Peripheral_blood_B_cells_Johanson2018, Peripheral_blood_CD4+_T_cells_Johanson2018, Peripheral_blood_T_cells_Kloetgen2019	2.34203	Cells_EBV-transformed_lymphocytes	121.108	Muscle_Skeletal	1.02768
rs7299132	ENSG00000111331.12	OAS3	Whole_Blood	6.00637e-07	0.306781	0.222677	0.403442	0.315672	Cis	21.5	1.80532e-08	chr12	112939108	T	A	chr12	112938352	112973249	0	Peripheral_blood_B_cells_Johanson2018, Peripheral_blood_CD8+_T_cells_Johanson2018, Peripheral_blood_CD4+_T_cells_Johanson2018, Peripheral_blood_T_cells_Kloetgen2019	2.34203	Cells_EBV-transformed_lymphocytes	121.108	Muscle_Skeletal	1.02768
rs6489879	ENSG00000111331.12	OAS3	Whole_Blood	4.48759e-07	0.308613	0.226648	0.398833	0.316418	Cis	31.5	1.3475e-08	chr12	112940017	G	A	chr12	112938352	112973249	0	Peripheral_blood_CD4+_T_cells_Johanson2018, Peripheral_blood_CD8+_T_cells_Johanson2018, Peripheral_blood_B_cells_Johanson2018, Peripheral_blood_T_cells_Kloetgen2019	2.34203	Cells_EBV-transformed_lymphocytes	121.108	Muscle_Skeletal	1.02768
rs4238033	ENSG00000111331.12	OAS3	Whole_Blood	4.48759e-07	0.308613	0.22851	0.40086	0.316418	Cis	31.5	1.3475e-08	chr12	112940276	T	A	chr12	112938352	112973249	0	Peripheral_blood_CD4+_T_cells_Johanson2018, Peripheral_blood_CD8+_T_cells_Johanson2018, Peripheral_blood_B_cells_Johanson2018, Peripheral_blood_T_cells_Kloetgen2019	2.34203	Cells_EBV-transformed_lymphocytes	121.108	Muscle_Skeletal	1.02768
rs4767041	ENSG00000111331.12	OAS3	Whole_Blood	5.42743e-08	0.31643	0.233167	0.407203	0.338806	Cis	15	1.58484e-09	chr12	112940872	G	A	chr12	112938352	112973249	0	Peripheral_blood_CD8+_T_cells_Johanson2018, Peripheral_blood_CD4+_T_cells_Johanson2018, Peripheral_blood_B_cells_Johanson2018, Peripheral_blood_T_cells_Kloetgen2019	2.34203	Cells_EBV-transformed_lymphocytes	121.108	Muscle_Skeletal	1.02768
rs7955267	ENSG00000111331.12	OAS3	Whole_Blood	4.97416e-08	0.318346	0.230553	0.413652	0.338806	Cis	12	1.45131e-09	chr12	112941234	C	T	chr12	112938352	112973249	0	Peripheral_blood_CD8+_T_cells_Johanson2018, Peripheral_blood_B_cells_Johanson2018, Peripheral_blood_CD4+_T_cells_Johanson2018, Peripheral_blood_T_cells_Kloetgen2019	2.34203	Cells_EBV-transformed_lymphocytes	121.108	Muscle_Skeletal	1.02768
rs7311182	ENSG00000111331.12	OAS3	Whole_Blood	4.48759e-07	0.308613	0.216103	0.394863	0.316418	Cis	25	1.3475e-08	chr12	112941318	T	C	chr12	112938352	112973249	0	Peripheral_blood_CD8+_T_cells_Johanson2018, Peripheral_blood_B_cells_Johanson2018, Peripheral_blood_CD4+_T_cells_Johanson2018, Peripheral_blood_T_cells_Kloetgen2019	2.34203	Cells_EBV-transformed_lymphocytes	121.108	Muscle_Skeletal	1.02768
rs10735079	ENSG00000111331.12	OAS3	Whole_Blood	5.42743e-08	0.31643	0.225495	0.405794	0.338806	Cis	28.5	1.58484e-09	chr12	112942203	G	A	chr12	112938352	112973249	0	Peripheral_blood_CD4+_T_cells_Johanson2018, Peripheral_blood_CD8+_T_cells_Johanson2018, Peripheral_blood_B_cells_Johanson2018, Peripheral_blood_T_cells_Kloetgen2019	2.34203	Cells_EBV-transformed_lymphocytes	121.108	Muscle_Skeletal	1.02768
rs6489880	ENSG00000111331.12	OAS3	Whole_Blood	4.48759e-07	0.308613	0.222744	0.396002	0.316418	Cis	29.5	1.3475e-08	chr12	112942466	C	T	chr12	112938352	112973249	0	Peripheral_blood_CD4+_T_cells_Johanson2018, Peripheral_blood_CD8+_T_cells_Johanson2018, Peripheral_blood_B_cells_Johanson2018, Peripheral_blood_T_cells_Kloetgen2019	2.34203	Cells_EBV-transformed_lymphocytes	121.108	Muscle_Skeletal	1.02768
rs7980275	ENSG00000111331.12	OAS3	Whole_Blood	1.22866e-07	0.309823	0.225265	0.395525	0.336567	Cis	11.5	3.60807e-09	chr12	112942724	T	A	chr12	112938352	112973249	0	Peripheral_blood_B_cells_Johanson2018, Peripheral_blood_CD4+_T_cells_Johanson2018, Peripheral_blood_CD8+_T_cells_Johanson2018, Peripheral_blood_T_cells_Kloetgen2019	2.34203	Cells_EBV-transformed_lymphocytes	121.108	Muscle_Skeletal	1.02768
rs7977345	ENSG00000111331.12	OAS3	Whole_Blood	5.42743e-08	0.31643	0.231173	0.397083	0.338806	Cis	8.5	1.58484e-09	chr12	112942903	A	T	chr12	112938352	112973249	0	Peripheral_blood_CD8+_T_cells_Johanson2018, Peripheral_blood_B_cells_Johanson2018, Peripheral_blood_T_cells_Kloetgen2019	2.34203	Cells_EBV-transformed_lymphocytes	121.108	Muscle_Skeletal	1.02768
rs6489881	ENSG00000111331.12	OAS3	Whole_Blood	5.71839e-08	0.317614	0.228791	0.411362	0.33806	Cis	28	1.67082e-09	chr12	112943412	A	T	chr12	112938352	112973249	0	Peripheral_blood_CD8+_T_cells_Johanson2018, Peripheral_blood_B_cells_Johanson2018, Peripheral_blood_CD4+_T_cells_Johanson2018, Peripheral_blood_T_cells_Kloetgen2019	2.34203	Cells_EBV-transformed_lymphocytes	121.108	Muscle_Skeletal	1.02768
rs6489882	ENSG00000111331.12	OAS3	Whole_Blood	6.9326e-07	0.304769	0.210656	0.39553	0.316418	Cis	28	2.08657e-08	chr12	112943571	G	A	chr12	112938352	112973249	0	Peripheral_blood_CD8+_T_cells_Johanson2018, Peripheral_blood_B_cells_Johanson2018, Peripheral_blood_CD4+_T_cells_Johanson2018, Peripheral_blood_T_cells_Kloetgen2019	2.34203	Cells_EBV-transformed_lymphocytes	121.108	Muscle_Skeletal	1.02768
rs7131998	ENSG00000111331.12	OAS3	Whole_Blood	6.41411e-06	0.296248	0.225391	0.396022	0.310448	Cis	19	1.97937e-07	chr12	112943890	A	C	chr12	112938352	112973249	0	Peripheral_blood_CD4+_T_cells_Johanson2018, Peripheral_blood_B_cells_Johanson2018, Peripheral_blood_CD8+_T_cells_Johanson2018, Peripheral_blood_T_cells_Kloetgen2019	2.34203	Cells_EBV-transformed_lymphocytes	121.108	Muscle_Skeletal	1.02768
rs7135260	ENSG00000111331.12	OAS3	Whole_Blood	8.11988e-05	0.269919	0.192112	0.348799	0.365672	Cis	19	2.58678e-06	chr12	112943944	T	C	chr12	112938352	112973249	0	Peripheral_blood_CD4+_T_cells_Johanson2018, Peripheral_blood_B_cells_Johanson2018, Peripheral_blood_CD8+_T_cells_Johanson2018, Peripheral_blood_T_cells_Kloetgen2019	2.34203	Cells_EBV-transformed_lymphocytes	121.108	Muscle_Skeletal	1.02768
rs2269899	ENSG00000111331.12	OAS3	Whole_Blood	0.00155022	0.224414	0.147111	0.313287	0.33806	Cis	34.5	6.49448e-05	chr12	112944151	C	T	chr12	112938352	112973249	0	Peripheral_blood_CD4+_T_cells_Johanson2018, Peripheral_blood_B_cells_Johanson2018, Peripheral_blood_CD8+_T_cells_Johanson2018, Peripheral_blood_T_cells_Kloetgen2019	2.34203	Cells_EBV-transformed_lymphocytes	121.108	Muscle_Skeletal	1.02768
rs2384074	ENSG00000111331.12	OAS3	Whole_Blood	1.74823e-05	0.281779	0.19447	0.380572	0.308209	Cis	27.5	5.46619e-07	chr12	112945172	C	T	chr12	112938352	112973249	0	Peripheral_blood_CD8+_T_cells_Johanson2018, Peripheral_blood_B_cells_Johanson2018, Peripheral_blood_CD4+_T_cells_Johanson2018, Peripheral_blood_T_cells_Kloetgen2019	2.34203	Cells_EBV-transformed_lymphocytes	121.108	Muscle_Skeletal	1.02768
rs10850103	ENSG00000111331.12	OAS3	Whole_Blood	0.0334896	0.185547	0.0897151	0.275838	0.268657	Cis	26.5	0.00177136	chr12	112947195	A	T	chr12	112938352	112973249	0	Peripheral_blood_CD4+_T_cells_Johanson2018, Peripheral_blood_B_cells_Johanson2018, Peripheral_blood_CD8+_T_cells_Johanson2018, Peripheral_blood_T_cells_Kloetgen2019	2.34203	Cells_EBV-transformed_lymphocytes	121.108	Muscle_Skeletal	1.02768
rs2285932	ENSG00000111331.12	OAS3	Whole_Blood	0.0334896	0.185547	0.0910855	0.279131	0.268657	Cis	12	0.00177136	chr12	112949145	T	C	chr12	112938352	112973249	0	Peripheral_blood_CD4+_T_cells_Johanson2018, Peripheral_blood_CD8+_T_cells_Johanson2018, Peripheral_blood_B_cells_Johanson2018, Peripheral_blood_T_cells_Kloetgen2019	2.34203	Cells_EBV-transformed_lymphocytes	121.108	Muscle_Skeletal	1.02768
rs7310667	ENSG00000111331.12	OAS3	Whole_Blood	0.0141064	0.191678	0.104276	0.276108	0.302985	Cis	7	0.00067567	chr12	112954377	A	G	chr12	112938352	112973249	0	Peripheral_blood_B_cells_Johanson2018, Peripheral_blood_CD4+_T_cells_Johanson2018, Peripheral_blood_T_cells_Kloetgen2019	2.34203	Cells_EBV-transformed_lymphocytes	121.108	Muscle_Skeletal	1.02768
rs7295756	ENSG00000111331.12	OAS3	Whole_Blood	0.02506	0.17652	0.0869048	0.260609	0.29403	Cis	8	0.00127667	chr12	112954939	C	T	chr12	112938352	112973249	0	Peripheral_blood_CD8+_T_cells_Johanson2018, Peripheral_blood_B_cells_Johanson2018, Peripheral_blood_CD4+_T_cells_Johanson2018, Peripheral_blood_T_cells_Kloetgen2019	2.34203	Cells_EBV-transformed_lymphocytes	121.108	Muscle_Skeletal	1.02768
rs150390228	ENSG00000111331.12	OAS3	Whole_Blood	0.0220266	0.17897	0.0922037	0.282387	0.292537	Cis	2	0.00110497	chr12	112957899	G	A	chr12	112938352	112973249	0	Peripheral_blood_B_cells_Johanson2018, Peripheral_blood_CD8+_T_cells_Johanson2018, Peripheral_blood_T_cells_Kloetgen2019	2.34203	Cells_EBV-transformed_lymphocytes	121.108	Muscle_Skeletal	1.02768
rs10744789	ENSG00000111331.12	OAS3	Whole_Blood	0.0220266	0.17897	0.0817254	0.269809	0.292537	Cis	13.5	0.00110497	chr12	112958205	T	C	chr12	112938352	112973249	0	Peripheral_blood_B_cells_Johanson2018, Peripheral_blood_CD4+_T_cells_Johanson2018, Peripheral_blood_CD8+_T_cells_Johanson2018, Peripheral_blood_T_cells_Kloetgen2019	2.34203	Cells_EBV-transformed_lymphocytes	121.108	Muscle_Skeletal	1.02768
rs4238034	ENSG00000111331.12	OAS3	Whole_Blood	0.0273648	0.175678	0.0818303	0.264347	0.293284	Cis	29	0.00141477	chr12	112959338	T	C	chr12	112938352	112973249	0	Peripheral_blood_CD4+_T_cells_Johanson2018, Peripheral_blood_B_cells_Johanson2018, Peripheral_blood_CD8+_T_cells_Johanson2018, Peripheral_blood_T_cells_Kloetgen2019	2.34203	Cells_EBV-transformed_lymphocytes	121.108	Muscle_Skeletal	1.02768
rs4767044	ENSG00000111331.12	OAS3	Whole_Blood	0.0443121	0.179064	0.0763987	0.269638	0.270149	Cis	12	0.00244425	chr12	112965094	C	A	chr12	112938352	112973249	0	Peripheral_blood_B_cells_Johanson2018, Peripheral_blood_CD4+_T_cells_Johanson2018, Peripheral_blood_CD8+_T_cells_Johanson2018, Peripheral_blood_T_cells_Kloetgen2019	2.34203	Cells_EBV-transformed_lymphocytes	121.108	Muscle_Skeletal	1.02768
rs1557866	ENSG00000111331.12	OAS3	Whole_Blood	0.0315071	0.184438	0.0954937	0.268774	0.268657	Cis	12	0.00165311	chr12	112967376	A	C	chr12	112938352	112973249	0	Peripheral_blood_CD4+_T_cells_Johanson2018, Peripheral_blood_B_cells_Johanson2018, Peripheral_blood_CD8+_T_cells_Johanson2018, Peripheral_blood_T_cells_Kloetgen2019	2.34203	Cells_EBV-transformed_lymphocytes	121.108	Muscle_Skeletal	1.02768
rs3937434	ENSG00000111331.12	OAS3	Whole_Blood	0.0315071	0.184438	0.0946437	0.270888	0.268657	Cis	17.5	0.00165311	chr12	112968391	A	G	chr12	112938352	112973249	0	Peripheral_blood_B_cells_Johanson2018, Peripheral_blood_CD4+_T_cells_Johanson2018, Peripheral_blood_CD8+_T_cells_Johanson2018, Peripheral_blood_T_cells_Kloetgen2019	2.34203	Cells_EBV-transformed_lymphocytes	121.108	Muscle_Skeletal	1.02768
rs2016831	ENSG00000111331.12	OAS3	Whole_Blood	0.0315071	0.184438	0.089267	0.271626	0.268657	Cis	10.5	0.00165311	chr12	112968655	G	C	chr12	112938352	112973249	0	Peripheral_blood_B_cells_Johanson2018, Peripheral_blood_CD8+_T_cells_Johanson2018, Peripheral_blood_CD4+_T_cells_Johanson2018, Peripheral_blood_T_cells_Kloetgen2019	2.34203	Cells_EBV-transformed_lymphocytes	121.108	Muscle_Skeletal	1.02768
rs757405	ENSG00000111331.12	OAS3	Whole_Blood	0.0315071	0.184438	0.093901	0.278175	0.268657	Cis	27	0.00165311	chr12	112969140	T	A	chr12	112938352	112973249	0	Peripheral_blood_CD4+_T_cells_Johanson2018, Peripheral_blood_CD8+_T_cells_Johanson2018, Peripheral_blood_B_cells_Johanson2018, Peripheral_blood_T_cells_Kloetgen2019	2.34203	Cells_EBV-transformed_lymphocytes	121.108	Muscle_Skeletal	1.02768
rs2010604	ENSG00000111331.12	OAS3	Whole_Blood	0.0191452	0.19046	0.0976542	0.281921	0.285075	Cis	31	0.000952512	chr12	112970403	G	C	chr12	112938352	112973249	0	Peripheral_blood_B_cells_Johanson2018, Peripheral_blood_CD8+_T_cells_Johanson2018, Peripheral_blood_CD4+_T_cells_Johanson2018, Peripheral_blood_T_cells_Kloetgen2019	2.34203	Cells_EBV-transformed_lymphocytes	121.108	Muscle_Skeletal	1.02768
rs4767045	ENSG00000111331.12	OAS3	Whole_Blood	0.0315071	0.184438	0.0943069	0.27965	0.268657	Cis	15.5	0.00165311	chr12	112971608	C	T	chr12	112938352	112973249	0	Peripheral_blood_CD4+_T_cells_Johanson2018, Peripheral_blood_B_cells_Johanson2018, Peripheral_blood_CD8+_T_cells_Johanson2018, Peripheral_blood_T_cells_Kloetgen2019	2.34203	Cells_EBV-transformed_lymphocytes	121.108	Muscle_Skeletal	1.02768
rs10744791	ENSG00000111331.12	OAS3	Whole_Blood	0.0315071	0.184438	0.0945515	0.276669	0.268657	Cis	15.5	0.00165311	chr12	112972511	G	A	chr12	112938352	112973249	0	Peripheral_blood_CD4+_T_cells_Johanson2018, Peripheral_blood_B_cells_Johanson2018, Peripheral_blood_CD8+_T_cells_Johanson2018, Peripheral_blood_T_cells_Kloetgen2019	2.34203	Cells_EBV-transformed_lymphocytes	121.108	Muscle_Skeletal	1.02768
rs1298962	ENSG00000111331.12	OAS3	Whole_Blood	0.0187794	0.194372	0.105335	0.289333	0.275373	Cis	11	0.00093376	chr12	112981045	G	C	chr12	112938352	112973249	7796	Peripheral_blood_B_cells_Johanson2018, Peripheral_blood_CD4+_T_cells_Johanson2018, Peripheral_blood_CD8+_T_cells_Johanson2018, Peripheral_blood_T_cells_Kloetgen2019	2.34203	Cells_EBV-transformed_lymphocytes	121.108	Muscle_Skeletal	1.02768
rs1293774	ENSG00000111331.12	OAS3	Whole_Blood	0.0187794	0.194372	0.102794	0.296003	0.275373	Cis	9.5	0.00093376	chr12	112981372	C	T	chr12	112938352	112973249	8123	Peripheral_blood_B_cells_Johanson2018, Peripheral_blood_CD4+_T_cells_Johanson2018, Peripheral_blood_CD8+_T_cells_Johanson2018, Peripheral_blood_T_cells_Kloetgen2019	2.34203	Cells_EBV-transformed_lymphocytes	121.108	Muscle_Skeletal	1.02768
rs1293772	ENSG00000111331.12	OAS3	Whole_Blood	0.0187794	0.194372	0.100934	0.279191	0.275373	Cis	7	0.00093376	chr12	112982799	A	G	chr12	112938352	112973249	9550	Peripheral_blood_B_cells_Johanson2018, Peripheral_blood_CD8+_T_cells_Johanson2018, Peripheral_blood_CD4+_T_cells_Johanson2018, Peripheral_blood_T_cells_Kloetgen2019	2.34203	Cells_EBV-transformed_lymphocytes	121.108	Muscle_Skeletal	1.02768
rs1293771	ENSG00000111331.12	OAS3	Whole_Blood	0.0187794	0.194372	0.109823	0.292411	0.275373	Cis	8.5	0.00093376	chr12	112983490	A	G	chr12	112938352	112973249	10241	Peripheral_blood_CD4+_T_cells_Johanson2018, Peripheral_blood_B_cells_Johanson2018, Peripheral_blood_CD8+_T_cells_Johanson2018, Peripheral_blood_T_cells_Kloetgen2019	2.34203	Cells_EBV-transformed_lymphocytes	121.108	Muscle_Skeletal	1.02768
rs1293768	ENSG00000111331.12	OAS3	Whole_Blood	0.018503	0.193671	0.102264	0.291218	0.274627	Cis	12	0.000917723	chr12	112986696	T	G	chr12	112938352	112973249	13447	Peripheral_blood_B_cells_Johanson2018, Peripheral_blood_CD8+_T_cells_Johanson2018, Peripheral_blood_CD4+_T_cells_Johanson2018, Peripheral_blood_T_cells_Kloetgen2019	2.34203	Cells_EBV-transformed_lymphocytes	121.108	Muscle_Skeletal	1.02768
rs1293767	ENSG00000111331.12	OAS3	Whole_Blood	0.0378764	0.182097	0.0920417	0.275281	0.265672	Cis	13	0.00206645	chr12	112987349	C	G	chr12	112938352	112973249	14100	Peripheral_blood_B_cells_Johanson2018, Peripheral_blood_CD8+_T_cells_Johanson2018, Peripheral_blood_CD4+_T_cells_Johanson2018, Peripheral_blood_T_cells_Kloetgen2019	2.34203	Cells_EBV-transformed_lymphocytes	121.108	Muscle_Skeletal	1.02768
rs1293765	ENSG00000111331.12	OAS3	Whole_Blood	0.0187794	0.194372	0.106454	0.292037	0.275373	Cis	15.5	0.00093376	chr12	112987688	T	C	chr12	112938352	112973249	14439	Peripheral_blood_CD4+_T_cells_Johanson2018, Peripheral_blood_B_cells_Johanson2018, Peripheral_blood_CD8+_T_cells_Johanson2018, Peripheral_blood_T_cells_Kloetgen2019	2.34203	Cells_EBV-transformed_lymphocytes	121.108	Muscle_Skeletal	1.02768
rs1293764	ENSG00000111331.12	OAS3	Whole_Blood	0.0187794	0.194372	0.102639	0.279775	0.275373	Cis	14.5	0.00093376	chr12	112987874	T	C	chr12	112938352	112973249	14625	Peripheral_blood_CD4+_T_cells_Johanson2018, Peripheral_blood_B_cells_Johanson2018, Peripheral_blood_CD8+_T_cells_Johanson2018, Peripheral_blood_T_cells_Kloetgen2019	2.34203	Cells_EBV-transformed_lymphocytes	121.108	Muscle_Skeletal	1.02768
rs7134391	ENSG00000139405.15	RITA1	Whole_Blood	0.0494148	-0.158244	-0.25633	-0.0642523	0.350746	Cis	1	0.00274068	chr12	112928886	G	A	chr12	113185526	113192368	256640	Peripheral_blood_B_cells_Johanson2018, Peripheral_blood_T_cells_Kloetgen2019	5.49657	Adrenal_Gland	31.0741	Whole_Blood	5.49657
rs7131998	ENSG00000139405.15	RITA1	Whole_Blood	0.0482488	-0.182127	-0.288832	-0.0935742	0.310448	Cis	1	0.00267308	chr12	112943890	A	C	chr12	113185526	113192368	241636	Peripheral_blood_T_cells_Kloetgen2019	5.49657	Adrenal_Gland	31.0741	Whole_Blood	5.49657
rs1859330	ENSG00000135094.10	SDS	Whole_Blood	0.0159751	0.230843	0.125168	0.34699	0.362687	Cis	2.5	0.000779423	chr12	112938583	G	A	chr12	113392445	113426301	453862	Peripheral_blood_B_cells_Johanson2018, Peripheral_blood_CD4+_T_cells_Johanson2018	0.72244	Liver	385.529	Heart_Left_Ventricle	0.073124
rs10735079	ENSG00000120949.14	TNFRSF8	Whole_Blood	0.00139812	0.191483	0.0833572	0.289867	0.338806	Trans-interchromosomal	1	5.84158e-05	chr12	112942203	G	A	chr1	12063377	12144207	NA	Peripheral_blood_B_cells_Johanson2018, Peripheral_blood_T_cells_Kloetgen2019	4.84202	Cells_EBV-transformed_lymphocytes	90.1291	Brain_Cerebellar_Hemisphere	0.0268035
rs6489881	ENSG00000053254.15	FOXN3	Whole_Blood	0.0378571	0.119323	0.0387838	0.189809	0.33806	Trans-interchromosomal	1	0.00206518	chr12	112943412	A	T	chr14	89124871	89619149	NA	Peripheral_blood_B_cells_Johanson2018, Peripheral_blood_T_cells_Kloetgen2019	7.48046	Artery_Tibial	58.525	Kidney_Medulla	3.40081
rs6489882	ENSG00000053254.15	FOXN3	Whole_Blood	0.0273483	0.123486	0.0466092	0.193079	0.316418	Trans-interchromosomal	1	0.00140617	chr12	112943571	G	A	chr14	89124871	89619149	NA	Peripheral_blood_B_cells_Johanson2018, Peripheral_blood_T_cells_Kloetgen2019	7.48046	Artery_Tibial	58.525	Kidney_Medulla	3.40081
rs11614702	ENSG00000112787.12	FBRSL1	Whole_Blood	0.00909311	0.139918	0.0693655	0.209853	0.479104	Cis	19	0.000425505	chr12	132481571	G	A	chr12	132489551	132585188	7980	Peripheral_blood_B_cells_Johanson2018, Peripheral_blood_CD4+_T_cells_Johanson2018, Peripheral_blood_CD8+_T_cells_Johanson2018, Peripheral_blood_T_cells_Kloetgen2019	9.70816	Brain_Cerebellum	60.1411	Brain_Substantia_nigra	7.41034
rs4992763	ENSG00000112787.12	FBRSL1	Whole_Blood	0.00442223	-0.145071	-0.21752	-0.0812958	0.472388	Cis	29	0.000197875	chr12	132563651	A	G	chr12	132489551	132585188	0	Peripheral_blood_CD4+_T_cells_Johanson2018, Peripheral_blood_CD8+_T_cells_Johanson2018, Peripheral_blood_B_cells_Johanson2018, Peripheral_blood_T_cells_Kloetgen2019	9.70816	Brain_Cerebellum	60.1411	Brain_Substantia_nigra	7.41034
rs67435543	ENSG00000112787.12	FBRSL1	Whole_Blood	0.00442223	-0.145071	-0.209678	-0.0817962	0.472388	Cis	29	0.000197875	chr12	132563676	T	C	chr12	132489551	132585188	0	Peripheral_blood_CD4+_T_cells_Johanson2018, Peripheral_blood_CD8+_T_cells_Johanson2018, Peripheral_blood_B_cells_Johanson2018, Peripheral_blood_T_cells_Kloetgen2019	9.70816	Brain_Cerebellum	60.1411	Brain_Substantia_nigra	7.41034
rs12809318	ENSG00000112787.12	FBRSL1	Whole_Blood	0.00355649	-0.147024	-0.219842	-0.0788687	0.472388	Cis	11.5	0.000157919	chr12	132564254	T	C	chr12	132489551	132585188	0	Peripheral_blood_CD8+_T_cells_Johanson2018, Peripheral_blood_CD4+_T_cells_Johanson2018, Peripheral_blood_B_cells_Johanson2018, Peripheral_blood_T_cells_Kloetgen2019	9.70816	Brain_Cerebellum	60.1411	Brain_Substantia_nigra	7.41034
rs12826964	ENSG00000112787.12	FBRSL1	Whole_Blood	0.00694869	-0.1391	-0.207927	-0.0710095	0.478358	Cis	11.5	0.000320318	chr12	132564267	A	G	chr12	132489551	132585188	0	Peripheral_blood_CD8+_T_cells_Johanson2018, Peripheral_blood_CD4+_T_cells_Johanson2018, Peripheral_blood_B_cells_Johanson2018, Peripheral_blood_T_cells_Kloetgen2019	9.70816	Brain_Cerebellum	60.1411	Brain_Substantia_nigra	7.41034
rs5023077	ENSG00000112787.12	FBRSL1	Whole_Blood	0.00584112	-0.136174	-0.208128	-0.0646452	0.474627	Cis	39.5	0.000265606	chr12	132565387	T	C	chr12	132489551	132585188	0	Peripheral_blood_CD4+_T_cells_Johanson2018, Peripheral_blood_CD8+_T_cells_Johanson2018, Peripheral_blood_B_cells_Johanson2018, Peripheral_blood_T_cells_Kloetgen2019	9.70816	Brain_Cerebellum	60.1411	Brain_Substantia_nigra	7.41034
rs9577395	ENSG00000068650.18	ATP11A	Whole_Blood	0.0334602	-0.0946528	-0.144821	-0.0503217	0.203731	Cis	42	0.00176941	chr13	112880670	C	G	chr13	112690329	112887168	0	Peripheral_blood_CD4+_T_cells_Johanson2018, Peripheral_blood_CD8+_T_cells_Johanson2018, Peripheral_blood_B_cells_Johanson2018, Peripheral_blood_T_cells_Kloetgen2019	9.62562	Lung	45.8573	Brain_Anterior_cingulate_cortex_BA24	3.80696
rs12585036	ENSG00000068650.18	ATP11A	Whole_Blood	0.020047	-0.100413	-0.147137	-0.0524446	0.202985	Cis	35.5	0.00100057	chr13	112881427	C	T	chr13	112690329	112887168	0	Peripheral_blood_CD8+_T_cells_Johanson2018, Peripheral_blood_CD4+_T_cells_Johanson2018, Peripheral_blood_B_cells_Johanson2018, Peripheral_blood_T_cells_Kloetgen2019	9.62562	Lung	45.8573	Brain_Anterior_cingulate_cortex_BA24	3.80696
rs76073397	ENSG00000175643.8	RMI2	Whole_Blood	0.00247746	-0.431086	-0.599756	-0.254929	0.091791	Cis	32.5	0.000108559	chr16	11292595	T	C	chr16	11249649	11351762	0	Peripheral_blood_CD8+_T_cells_Johanson2018, Peripheral_blood_CD4+_T_cells_Johanson2018, Peripheral_blood_B_cells_Johanson2018, Peripheral_blood_T_cells_Kloetgen2019	0.858464	Cells_EBV-transformed_lymphocytes	27.1593	Brain_Cerebellar_Hemisphere	0.187828
rs34022105	ENSG00000261226.1	RP11-830F9.7	Whole_Blood	0.0029477	0.308249	0.147457	0.478907	0.146269	Cis	1.5	0.000130052	chr16	89163190	G	A	chr16	88936779	88939651	223539	Peripheral_blood_B_cells_Johanson2018, Peripheral_blood_CD4+_T_cells_Johanson2018, Peripheral_blood_T_cells_Kloetgen2019	0.237707	Brain_Cerebellum	3.89261	Liver	0.0117736
rs117169628	ENSG00000261226.1	RP11-830F9.7	Whole_Blood	0.012801	0.315938	0.150831	0.501537	0.13806	Cis	1.5	0.000609062	chr16	89196249	G	A	chr16	88936779	88939651	256598	Peripheral_blood_B_cells_Johanson2018, Peripheral_blood_T_cells_Kloetgen2019	0.237707	Brain_Cerebellum	3.89261	Liver	0.0117736
rs34022105	ENSG00000176715.15	ACSF3	Whole_Blood	4.66897e-06	0.354542	0.247637	0.464559	0.146269	Cis	25.5	1.43476e-07	chr16	89163190	G	A	chr16	89088375	89155846	7344	Peripheral_blood_CD4+_T_cells_Johanson2018, Peripheral_blood_B_cells_Johanson2018, Peripheral_blood_CD8+_T_cells_Johanson2018, Peripheral_blood_T_cells_Kloetgen2019	4.9014	Cells_EBV-transformed_lymphocytes	15.0189	Brain_Amygdala	2.81638
rs117716265	ENSG00000176715.15	ACSF3	Whole_Blood	0.000852835	0.315443	0.17341	0.447436	0.100746	Cis	14.5	3.16905e-05	chr16	89194270	C	G	chr16	89088375	89155846	38424	Peripheral_blood_CD8+_T_cells_Johanson2018, Peripheral_blood_CD4+_T_cells_Johanson2018, Peripheral_blood_B_cells_Johanson2018, Peripheral_blood_T_cells_Kloetgen2019	4.9014	Cells_EBV-transformed_lymphocytes	15.0189	Brain_Amygdala	2.81638
rs117169628	ENSG00000176715.15	ACSF3	Whole_Blood	0.0111915	0.238018	0.109834	0.359602	0.13806	Cis	14.5	0.00052832	chr16	89196249	G	A	chr16	89088375	89155846	40403	Peripheral_blood_CD8+_T_cells_Johanson2018, Peripheral_blood_CD4+_T_cells_Johanson2018, Peripheral_blood_B_cells_Johanson2018, Peripheral_blood_T_cells_Kloetgen2019	4.9014	Cells_EBV-transformed_lymphocytes	15.0189	Brain_Amygdala	2.81638
rs8052423	ENSG00000176715.15	ACSF3	Whole_Blood	0.000423365	0.294706	0.194508	0.433936	0.167164	Cis	13	1.4737e-05	chr16	89202770	G	T	chr16	89088375	89155846	46924	Peripheral_blood_CD8+_T_cells_Johanson2018, Peripheral_blood_B_cells_Johanson2018, Peripheral_blood_CD4+_T_cells_Johanson2018, Peripheral_blood_T_cells_Kloetgen2019	4.9014	Cells_EBV-transformed_lymphocytes	15.0189	Brain_Amygdala	2.81638
rs34022105	ENSG00000261546.1	CTD-2555A7.3	Whole_Blood	3.91351e-05	0.576416	0.392508	0.79753	0.146269	Cis	2	1.23819e-06	chr16	89163190	G	A	chr16	89113175	89115279	47911	Peripheral_blood_CD4+_T_cells_Johanson2018, Peripheral_blood_B_cells_Johanson2018, Peripheral_blood_T_cells_Kloetgen2019	0.195827	Cells_EBV-transformed_lymphocytes	0.612846	Muscle_Skeletal	0.0150699
rs117716265	ENSG00000261546.1	CTD-2555A7.3	Whole_Blood	0.00794935	0.508862	0.27448	0.752617	0.100746	Cis	1	0.000369731	chr16	89194270	C	G	chr16	89113175	89115279	78991	Peripheral_blood_T_cells_Kloetgen2019	0.195827	Cells_EBV-transformed_lymphocytes	0.612846	Muscle_Skeletal	0.0150699
rs8052423	ENSG00000261546.1	CTD-2555A7.3	Whole_Blood	0.0470388	0.356334	0.156036	0.560386	0.167164	Cis	1	0.00260133	chr16	89202770	G	T	chr16	89113175	89115279	87491	Peripheral_blood_CD8+_T_cells_Johanson2018, Peripheral_blood_T_cells_Kloetgen2019	0.195827	Cells_EBV-transformed_lymphocytes	0.612846	Muscle_Skeletal	0.0150699
rs34022105	ENSG00000259803.6	SLC22A31	Whole_Blood	5.70399e-23	0.991571	0.831137	1.13593	0.146269	Cis	3	8.57721e-25	chr16	89163190	G	A	chr16	89195761	89201664	32571	Peripheral_blood_CD4+_T_cells_Johanson2018, Peripheral_blood_B_cells_Johanson2018, Peripheral_blood_T_cells_Kloetgen2019	0.31162	Brain_Cerebellum	335.85	Heart_Left_Ventricle	0.0458135
rs117716265	ENSG00000259803.6	SLC22A31	Whole_Blood	7.66596e-21	1.04972	0.887385	1.19505	0.100746	Cis	8	1.17809e-22	chr16	89194270	C	G	chr16	89195761	89201664	1491	Peripheral_blood_B_cells_Johanson2018, Peripheral_blood_CD8+_T_cells_Johanson2018, Peripheral_blood_CD4+_T_cells_Johanson2018, Peripheral_blood_T_cells_Kloetgen2019	0.31162	Brain_Cerebellum	335.85	Heart_Left_Ventricle	0.0458135
rs117169628	ENSG00000259803.6	SLC22A31	Whole_Blood	6.78492e-28	1.10985	0.950386	1.24321	0.13806	Cis	8	1.01626e-29	chr16	89196249	G	A	chr16	89195761	89201664	0	Peripheral_blood_B_cells_Johanson2018, Peripheral_blood_CD8+_T_cells_Johanson2018, Peripheral_blood_CD4+_T_cells_Johanson2018, Peripheral_blood_T_cells_Kloetgen2019	0.31162	Brain_Cerebellum	335.85	Heart_Left_Ventricle	0.0458135
rs8052423	ENSG00000259803.6	SLC22A31	Whole_Blood	6.50397e-28	0.998229	0.847884	1.15778	0.167164	Cis	2.5	9.73791e-30	chr16	89202770	G	T	chr16	89195761	89201664	1106	Peripheral_blood_B_cells_Johanson2018, Peripheral_blood_CD8+_T_cells_Johanson2018, Peripheral_blood_T_cells_Kloetgen2019	0.31162	Brain_Cerebellum	335.85	Heart_Left_Ventricle	0.0458135
rs34022105	ENSG00000141002.19	TCF25	Whole_Blood	0.00572072	0.19727	0.109381	0.29127	0.146269	Cis	1.5	0.000259388	chr16	89163190	G	A	chr16	89873570	89913417	710380	Peripheral_blood_B_cells_Johanson2018, Peripheral_blood_CD4+_T_cells_Johanson2018, Peripheral_blood_T_cells_Kloetgen2019	41.2135	Thyroid	91.065	Heart_Left_Ventricle	19.9918
rs117169628	ENSG00000141002.19	TCF25	Whole_Blood	0.0120282	0.213016	0.114452	0.323832	0.13806	Cis	1	0.000570236	chr16	89196249	G	A	chr16	89873570	89913417	677321	Peripheral_blood_T_cells_Kloetgen2019	41.2135	Thyroid	91.065	Heart_Left_Ventricle	19.9918
rs8052423	ENSG00000141002.19	TCF25	Whole_Blood	0.040946	0.157269	0.0659152	0.248065	0.167164	Cis	1.5	0.00224504	chr16	89202770	G	T	chr16	89873570	89913417	670800	Peripheral_blood_CD4+_T_cells_Johanson2018, Peripheral_blood_B_cells_Johanson2018, Peripheral_blood_T_cells_Kloetgen2019	41.2135	Thyroid	91.065	Heart_Left_Ventricle	19.9918
rs8052423	ENSG00000164068.15	RNF123	Whole_Blood	0.0412689	-0.158515	-0.245875	-0.0744832	0.167164	Trans-interchromosomal	1	0.00226494	chr16	89202770	G	T	chr3	49689502	49716477	NA	Peripheral_blood_CD4+_T_cells_Johanson2018, Peripheral_blood_T_cells_Kloetgen2019	15.6002	Muscle_Skeletal	74.031	Brain_Substantia_nigra	4.94663
rs55663797	ENSG00000204650.14	LINC02210	Whole_Blood	6.1982e-72	1.00955	0.922297	1.08674	0.167164	Cis	1	8.64703e-74	chr17	45467013	G	A	chr17	45620328	45655156	153315	Peripheral_blood_CD4+_T_cells_Johanson2018, Peripheral_blood_T_cells_Kloetgen2019	0.417498	Brain_Cerebellum	15.8123	Liver	0.388032
rs2090847	ENSG00000204650.14	LINC02210	Whole_Blood	6.1982e-72	1.00955	0.930683	1.09539	0.167164	Cis	2	8.64703e-74	chr17	45472741	A	G	chr17	45620328	45655156	147587	Peripheral_blood_CD8+_T_cells_Johanson2018, Peripheral_blood_CD4+_T_cells_Johanson2018	0.417498	Brain_Cerebellum	15.8123	Liver	0.388032
rs56328224	ENSG00000204650.14	LINC02210	Whole_Blood	2.04368e-106	1.061	0.991547	1.13063	0.196269	Cis	2	7.92713e-109	chr17	45495053	C	T	chr17	45620328	45655156	125275	Peripheral_blood_CD4+_T_cells_Johanson2018, Peripheral_blood_B_cells_Johanson2018, Peripheral_blood_T_cells_Kloetgen2019	0.417498	Brain_Cerebellum	15.8123	Liver	0.388032
rs2696425	ENSG00000204650.14	LINC02210	Whole_Blood	4.3713e-106	1.06023	0.990058	1.1263	0.195522	Cis	1	3.34209e-108	chr17	45589540	G	C	chr17	45620328	45655156	30788	Peripheral_blood_CD4+_T_cells_Johanson2018	0.417498	Brain_Cerebellum	15.8123	Liver	0.388032
rs413519	ENSG00000204650.14	LINC02210	Whole_Blood	4.3713e-106	1.06023	0.991824	1.12606	0.195522	Cis	3	3.34209e-108	chr17	45608460	A	G	chr17	45620328	45655156	11868	Peripheral_blood_CD4+_T_cells_Johanson2018, Peripheral_blood_T_cells_Kloetgen2019	0.417498	Brain_Cerebellum	15.8123	Liver	0.388032
rs440778	ENSG00000204650.14	LINC02210	Whole_Blood	4.27144e-105	1.05934	0.988548	1.12779	0.194776	Cis	3.5	5.21258e-107	chr17	45609054	A	G	chr17	45620328	45655156	11274	Peripheral_blood_CD4+_T_cells_Johanson2018, Peripheral_blood_T_cells_Kloetgen2019	0.417498	Brain_Cerebellum	15.8123	Liver	0.388032
rs611351	ENSG00000204650.14	LINC02210	Whole_Blood	4.3713e-106	1.06023	0.999682	1.13723	0.195522	Cis	2.5	3.34209e-108	chr17	45615569	A	G	chr17	45620328	45655156	4759	Peripheral_blood_T_cells_Kloetgen2019	0.417498	Brain_Cerebellum	15.8123	Liver	0.388032
rs418891	ENSG00000204650.14	LINC02210	Whole_Blood	1.4309e-106	1.06078	0.990449	1.12461	0.194776	Cis	2.5	5.5418e-109	chr17	45616172	G	T	chr17	45620328	45655156	4156	Peripheral_blood_T_cells_Kloetgen2019	0.417498	Brain_Cerebellum	15.8123	Liver	0.388032
rs383241	ENSG00000204650.14	LINC02210	Whole_Blood	4.3713e-106	1.06023	0.988754	1.1202	0.195522	Cis	4.5	3.34209e-108	chr17	45627990	G	A	chr17	45620328	45655156	0	Peripheral_blood_CD4+_T_cells_Johanson2018, Peripheral_blood_B_cells_Johanson2018, Peripheral_blood_T_cells_Kloetgen2019	0.417498	Brain_Cerebellum	15.8123	Liver	0.388032
rs376120	ENSG00000204650.14	LINC02210	Whole_Blood	4.3713e-106	1.06023	0.996275	1.13131	0.195522	Cis	6	3.34209e-108	chr17	45628152	A	G	chr17	45620328	45655156	0	Peripheral_blood_B_cells_Johanson2018, Peripheral_blood_CD8+_T_cells_Johanson2018, Peripheral_blood_CD4+_T_cells_Johanson2018, Peripheral_blood_T_cells_Kloetgen2019	0.417498	Brain_Cerebellum	15.8123	Liver	0.388032
rs365825	ENSG00000204650.14	LINC02210	Whole_Blood	4.66607e-78	0.942934	0.872205	1.02796	0.25	Cis	16.5	6.46275e-80	chr17	45628235	A	G	chr17	45620328	45655156	0	Peripheral_blood_B_cells_Johanson2018, Peripheral_blood_CD4+_T_cells_Johanson2018, Peripheral_blood_CD8+_T_cells_Johanson2018, Peripheral_blood_T_cells_Kloetgen2019	0.417498	Brain_Cerebellum	15.8123	Liver	0.388032
rs393838	ENSG00000204650.14	LINC02210	Whole_Blood	4.66607e-78	0.942934	0.873073	1.02856	0.25	Cis	16.5	6.46275e-80	chr17	45628390	G	C	chr17	45620328	45655156	0	Peripheral_blood_B_cells_Johanson2018, Peripheral_blood_CD4+_T_cells_Johanson2018, Peripheral_blood_CD8+_T_cells_Johanson2018, Peripheral_blood_T_cells_Kloetgen2019	0.417498	Brain_Cerebellum	15.8123	Liver	0.388032
rs681485	ENSG00000204650.14	LINC02210	Whole_Blood	4.3713e-106	1.06023	0.988567	1.12287	0.195522	Cis	9	3.34209e-108	chr17	45630253	C	A	chr17	45620328	45655156	0	Peripheral_blood_CD4+_T_cells_Johanson2018, Peripheral_blood_B_cells_Johanson2018, Peripheral_blood_CD8+_T_cells_Johanson2018, Peripheral_blood_T_cells_Kloetgen2019	0.417498	Brain_Cerebellum	15.8123	Liver	0.388032
rs594591	ENSG00000204650.14	LINC02210	Whole_Blood	4.3713e-106	1.06023	0.986683	1.12529	0.195522	Cis	9	3.34209e-108	chr17	45630254	G	T	chr17	45620328	45655156	0	Peripheral_blood_CD4+_T_cells_Johanson2018, Peripheral_blood_B_cells_Johanson2018, Peripheral_blood_CD8+_T_cells_Johanson2018, Peripheral_blood_T_cells_Kloetgen2019	0.417498	Brain_Cerebellum	15.8123	Liver	0.388032
rs444071	ENSG00000204650.14	LINC02210	Whole_Blood	4.3713e-106	1.06023	0.986922	1.12551	0.195522	Cis	18	3.34209e-108	chr17	45630585	C	T	chr17	45620328	45655156	0	Peripheral_blood_CD4+_T_cells_Johanson2018, Peripheral_blood_CD8+_T_cells_Johanson2018, Peripheral_blood_B_cells_Johanson2018, Peripheral_blood_T_cells_Kloetgen2019	0.417498	Brain_Cerebellum	15.8123	Liver	0.388032
rs396593	ENSG00000204650.14	LINC02210	Whole_Blood	4.3713e-106	1.06023	0.992988	1.13466	0.195522	Cis	18	3.34209e-108	chr17	45630589	C	A	chr17	45620328	45655156	0	Peripheral_blood_CD4+_T_cells_Johanson2018, Peripheral_blood_CD8+_T_cells_Johanson2018, Peripheral_blood_B_cells_Johanson2018, Peripheral_blood_T_cells_Kloetgen2019	0.417498	Brain_Cerebellum	15.8123	Liver	0.388032
rs436667	ENSG00000204650.14	LINC02210	Whole_Blood	4.3713e-106	1.06023	0.986093	1.12755	0.195522	Cis	22	3.34209e-108	chr17	45632049	C	T	chr17	45620328	45655156	0	Peripheral_blood_CD8+_T_cells_Johanson2018, Peripheral_blood_B_cells_Johanson2018, Peripheral_blood_CD4+_T_cells_Johanson2018, Peripheral_blood_T_cells_Kloetgen2019	0.417498	Brain_Cerebellum	15.8123	Liver	0.388032
rs650927	ENSG00000204650.14	LINC02210	Whole_Blood	4.3713e-106	1.06023	0.987943	1.12895	0.195522	Cis	12.5	3.34209e-108	chr17	45632501	T	G	chr17	45620328	45655156	0	Peripheral_blood_CD8+_T_cells_Johanson2018, Peripheral_blood_B_cells_Johanson2018, Peripheral_blood_CD4+_T_cells_Johanson2018, Peripheral_blood_T_cells_Kloetgen2019	0.417498	Brain_Cerebellum	15.8123	Liver	0.388032
rs671740	ENSG00000204650.14	LINC02210	Whole_Blood	4.3713e-106	1.06023	0.994052	1.13437	0.195522	Cis	12.5	3.34209e-108	chr17	45632527	A	G	chr17	45620328	45655156	0	Peripheral_blood_CD8+_T_cells_Johanson2018, Peripheral_blood_B_cells_Johanson2018, Peripheral_blood_CD4+_T_cells_Johanson2018, Peripheral_blood_T_cells_Kloetgen2019	0.417498	Brain_Cerebellum	15.8123	Liver	0.388032
rs81632	ENSG00000204650.14	LINC02210	Whole_Blood	4.3713e-106	1.06023	0.989498	1.12404	0.195522	Cis	25	3.34209e-108	chr17	45632761	T	A	chr17	45620328	45655156	0	Peripheral_blood_B_cells_Johanson2018, Peripheral_blood_CD4+_T_cells_Johanson2018, Peripheral_blood_CD8+_T_cells_Johanson2018, Peripheral_blood_T_cells_Kloetgen2019	0.417498	Brain_Cerebellum	15.8123	Liver	0.388032
rs16940633	ENSG00000204650.14	LINC02210	Whole_Blood	4.3713e-106	1.06023	0.989598	1.12783	0.195522	Cis	25	3.34209e-108	chr17	45633005	G	A	chr17	45620328	45655156	0	Peripheral_blood_B_cells_Johanson2018, Peripheral_blood_CD4+_T_cells_Johanson2018, Peripheral_blood_CD8+_T_cells_Johanson2018, Peripheral_blood_T_cells_Kloetgen2019	0.417498	Brain_Cerebellum	15.8123	Liver	0.388032
rs17686610	ENSG00000204650.14	LINC02210	Whole_Blood	4.3713e-106	1.06023	0.992633	1.13336	0.195522	Cis	25	3.34209e-108	chr17	45633018	A	C	chr17	45620328	45655156	0	Peripheral_blood_B_cells_Johanson2018, Peripheral_blood_CD4+_T_cells_Johanson2018, Peripheral_blood_CD8+_T_cells_Johanson2018, Peripheral_blood_T_cells_Kloetgen2019	0.417498	Brain_Cerebellum	15.8123	Liver	0.388032
rs2942170	ENSG00000204650.14	LINC02210	Whole_Blood	4.27144e-105	1.05934	0.987337	1.12245	0.194776	Cis	31	5.21258e-107	chr17	45633946	C	T	chr17	45620328	45655156	0	Peripheral_blood_B_cells_Johanson2018, Peripheral_blood_CD4+_T_cells_Johanson2018, Peripheral_blood_CD8+_T_cells_Johanson2018, Peripheral_blood_T_cells_Kloetgen2019	0.417498	Brain_Cerebellum	15.8123	Liver	0.388032
rs2942169	ENSG00000204650.14	LINC02210	Whole_Blood	4.3713e-106	1.06023	0.989349	1.12735	0.195522	Cis	31	3.34209e-108	chr17	45634173	G	C	chr17	45620328	45655156	0	Peripheral_blood_B_cells_Johanson2018, Peripheral_blood_CD4+_T_cells_Johanson2018, Peripheral_blood_CD8+_T_cells_Johanson2018, Peripheral_blood_T_cells_Kloetgen2019	0.417498	Brain_Cerebellum	15.8123	Liver	0.388032
rs241045	ENSG00000204650.14	LINC02210	Whole_Blood	4.3713e-106	1.06023	0.99118	1.12661	0.195522	Cis	32.5	3.34209e-108	chr17	45634971	C	T	chr17	45620328	45655156	0	Peripheral_blood_CD4+_T_cells_Johanson2018, Peripheral_blood_B_cells_Johanson2018, Peripheral_blood_CD8+_T_cells_Johanson2018, Peripheral_blood_T_cells_Kloetgen2019	0.417498	Brain_Cerebellum	15.8123	Liver	0.388032
rs241044	ENSG00000204650.14	LINC02210	Whole_Blood	4.3713e-106	1.06023	0.990951	1.12429	0.195522	Cis	32.5	3.34209e-108	chr17	45635098	G	A	chr17	45620328	45655156	0	Peripheral_blood_CD4+_T_cells_Johanson2018, Peripheral_blood_B_cells_Johanson2018, Peripheral_blood_CD8+_T_cells_Johanson2018, Peripheral_blood_T_cells_Kloetgen2019	0.417498	Brain_Cerebellum	15.8123	Liver	0.388032
rs241042	ENSG00000204650.14	LINC02210	Whole_Blood	4.3713e-106	1.06023	0.982873	1.12095	0.195522	Cis	32.5	3.34209e-108	chr17	45635291	T	C	chr17	45620328	45655156	0	Peripheral_blood_CD4+_T_cells_Johanson2018, Peripheral_blood_B_cells_Johanson2018, Peripheral_blood_CD8+_T_cells_Johanson2018, Peripheral_blood_T_cells_Kloetgen2019	0.417498	Brain_Cerebellum	15.8123	Liver	0.388032
rs241041	ENSG00000204650.14	LINC02210	Whole_Blood	4.3713e-106	1.06023	0.99257	1.124	0.195522	Cis	12.5	3.34209e-108	chr17	45636559	A	G	chr17	45620328	45655156	0	Peripheral_blood_CD4+_T_cells_Johanson2018, Peripheral_blood_CD8+_T_cells_Johanson2018, Peripheral_blood_B_cells_Johanson2018, Peripheral_blood_T_cells_Kloetgen2019	0.417498	Brain_Cerebellum	15.8123	Liver	0.388032
rs241039	ENSG00000204650.14	LINC02210	Whole_Blood	4.3713e-106	1.06023	0.996153	1.12644	0.195522	Cis	30.5	3.34209e-108	chr17	45637307	A	T	chr17	45620328	45655156	0	Peripheral_blood_CD8+_T_cells_Johanson2018, Peripheral_blood_B_cells_Johanson2018, Peripheral_blood_CD4+_T_cells_Johanson2018, Peripheral_blood_T_cells_Kloetgen2019	0.417498	Brain_Cerebellum	15.8123	Liver	0.388032
rs2942168	ENSG00000204650.14	LINC02210	Whole_Blood	4.3713e-106	1.06023	0.985756	1.12353	0.195522	Cis	30.5	3.34209e-108	chr17	45637484	G	A	chr17	45620328	45655156	0	Peripheral_blood_CD8+_T_cells_Johanson2018, Peripheral_blood_B_cells_Johanson2018, Peripheral_blood_CD4+_T_cells_Johanson2018, Peripheral_blood_T_cells_Kloetgen2019	0.417498	Brain_Cerebellum	15.8123	Liver	0.388032
rs2942167	ENSG00000204650.14	LINC02210	Whole_Blood	4.3713e-106	1.06023	0.991175	1.12617	0.195522	Cis	30.5	3.34209e-108	chr17	45637652	T	C	chr17	45620328	45655156	0	Peripheral_blood_CD8+_T_cells_Johanson2018, Peripheral_blood_B_cells_Johanson2018, Peripheral_blood_CD4+_T_cells_Johanson2018, Peripheral_blood_T_cells_Kloetgen2019	0.417498	Brain_Cerebellum	15.8123	Liver	0.388032
rs2942166	ENSG00000204650.14	LINC02210	Whole_Blood	1.10955e-94	0.9793	0.895504	1.05714	0.210448	Cis	30.5	1.51189e-96	chr17	45638061	T	C	chr17	45620328	45655156	0	Peripheral_blood_CD8+_T_cells_Johanson2018, Peripheral_blood_B_cells_Johanson2018, Peripheral_blood_CD4+_T_cells_Johanson2018, Peripheral_blood_T_cells_Kloetgen2019	0.417498	Brain_Cerebellum	15.8123	Liver	0.388032
rs2942165	ENSG00000204650.14	LINC02210	Whole_Blood	4.3713e-106	1.06023	0.98723	1.12436	0.195522	Cis	13	3.34209e-108	chr17	45638253	G	C	chr17	45620328	45655156	0	Peripheral_blood_B_cells_Johanson2018, Peripheral_blood_CD8+_T_cells_Johanson2018, Peripheral_blood_CD4+_T_cells_Johanson2018, Peripheral_blood_T_cells_Kloetgen2019	0.417498	Brain_Cerebellum	15.8123	Liver	0.388032
rs413778	ENSG00000204650.14	LINC02210	Whole_Blood	4.3713e-106	1.06023	0.987616	1.12587	0.195522	Cis	23	3.34209e-108	chr17	45639519	A	G	chr17	45620328	45655156	0	Peripheral_blood_CD4+_T_cells_Johanson2018, Peripheral_blood_CD8+_T_cells_Johanson2018, Peripheral_blood_B_cells_Johanson2018, Peripheral_blood_T_cells_Kloetgen2019	0.417498	Brain_Cerebellum	15.8123	Liver	0.388032
rs389217	ENSG00000204650.14	LINC02210	Whole_Blood	4.3713e-106	1.06023	0.990593	1.12536	0.195522	Cis	23	3.34209e-108	chr17	45639765	C	T	chr17	45620328	45655156	0	Peripheral_blood_CD4+_T_cells_Johanson2018, Peripheral_blood_CD8+_T_cells_Johanson2018, Peripheral_blood_B_cells_Johanson2018, Peripheral_blood_T_cells_Kloetgen2019	0.417498	Brain_Cerebellum	15.8123	Liver	0.388032
rs389978	ENSG00000204650.14	LINC02210	Whole_Blood	4.3713e-106	1.06023	0.992608	1.12617	0.195522	Cis	23	3.34209e-108	chr17	45640049	A	G	chr17	45620328	45655156	0	Peripheral_blood_CD4+_T_cells_Johanson2018, Peripheral_blood_CD8+_T_cells_Johanson2018, Peripheral_blood_B_cells_Johanson2018, Peripheral_blood_T_cells_Kloetgen2019	0.417498	Brain_Cerebellum	15.8123	Liver	0.388032
rs439558	ENSG00000204650.14	LINC02210	Whole_Blood	7.46353e-104	1.03743	0.964679	1.11164	0.2	Cis	30	9.42525e-106	chr17	45640437	T	C	chr17	45620328	45655156	0	Peripheral_blood_CD8+_T_cells_Johanson2018, Peripheral_blood_CD4+_T_cells_Johanson2018, Peripheral_blood_B_cells_Johanson2018, Peripheral_blood_T_cells_Kloetgen2019	0.417498	Brain_Cerebellum	15.8123	Liver	0.388032
rs434805	ENSG00000204650.14	LINC02210	Whole_Blood	4.66607e-78	0.942934	0.877404	1.04097	0.25	Cis	12	6.46275e-80	chr17	45640970	T	C	chr17	45620328	45655156	0	Peripheral_blood_CD8+_T_cells_Johanson2018, Peripheral_blood_CD4+_T_cells_Johanson2018, Peripheral_blood_B_cells_Johanson2018, Peripheral_blood_T_cells_Kloetgen2019	0.417498	Brain_Cerebellum	15.8123	Liver	0.388032
rs393152	ENSG00000204650.14	LINC02210	Whole_Blood	4.66607e-78	0.942934	0.872948	1.02653	0.25	Cis	25.5	6.46275e-80	chr17	45641777	A	G	chr17	45620328	45655156	0	Peripheral_blood_CD4+_T_cells_Johanson2018, Peripheral_blood_CD8+_T_cells_Johanson2018, Peripheral_blood_B_cells_Johanson2018, Peripheral_blood_T_cells_Kloetgen2019	0.417498	Brain_Cerebellum	15.8123	Liver	0.388032
rs3108317	ENSG00000204650.14	LINC02210	Whole_Blood	4.3713e-106	1.06023	0.986084	1.13015	0.195522	Cis	19.5	3.34209e-108	chr17	45642504	G	A	chr17	45620328	45655156	0	Peripheral_blood_CD4+_T_cells_Johanson2018, Peripheral_blood_CD8+_T_cells_Johanson2018, Peripheral_blood_B_cells_Johanson2018, Peripheral_blood_T_cells_Kloetgen2019	0.417498	Brain_Cerebellum	15.8123	Liver	0.388032
rs2942164	ENSG00000204650.14	LINC02210	Whole_Blood	4.3713e-106	1.06023	0.988075	1.12402	0.195522	Cis	10.5	3.34209e-108	chr17	45643917	G	C	chr17	45620328	45655156	0	Peripheral_blood_B_cells_Johanson2018, Peripheral_blood_CD4+_T_cells_Johanson2018, Peripheral_blood_CD8+_T_cells_Johanson2018, Peripheral_blood_T_cells_Kloetgen2019	0.417498	Brain_Cerebellum	15.8123	Liver	0.388032
rs1706746	ENSG00000204650.14	LINC02210	Whole_Blood	4.3713e-106	1.06023	0.985392	1.12176	0.195522	Cis	20	3.34209e-108	chr17	45644091	C	T	chr17	45620328	45655156	0	Peripheral_blood_CD8+_T_cells_Johanson2018, Peripheral_blood_CD4+_T_cells_Johanson2018, Peripheral_blood_B_cells_Johanson2018, Peripheral_blood_T_cells_Kloetgen2019	0.417498	Brain_Cerebellum	15.8123	Liver	0.388032
rs413917	ENSG00000204650.14	LINC02210	Whole_Blood	1.84317e-104	1.05563	0.980043	1.11742	0.196697	Cis	18	2.30042e-106	chr17	45645823	G	A	chr17	45620328	45655156	0	Peripheral_blood_CD8+_T_cells_Johanson2018, Peripheral_blood_B_cells_Johanson2018, Peripheral_blood_CD4+_T_cells_Johanson2018, Peripheral_blood_T_cells_Kloetgen2019	0.417498	Brain_Cerebellum	15.8123	Liver	0.388032
rs3418	ENSG00000204650.14	LINC02210	Whole_Blood	4.3713e-106	1.06023	0.993094	1.13004	0.195522	Cis	30	3.34209e-108	chr17	45646096	C	T	chr17	45620328	45655156	0	Peripheral_blood_CD4+_T_cells_Johanson2018, Peripheral_blood_CD8+_T_cells_Johanson2018, Peripheral_blood_B_cells_Johanson2018, Peripheral_blood_T_cells_Kloetgen2019	0.417498	Brain_Cerebellum	15.8123	Liver	0.388032
rs393675	ENSG00000204650.14	LINC02210	Whole_Blood	4.3713e-106	1.06023	0.973189	1.11968	0.195522	Cis	30	3.34209e-108	chr17	45646239	T	C	chr17	45620328	45655156	0	Peripheral_blood_CD4+_T_cells_Johanson2018, Peripheral_blood_CD8+_T_cells_Johanson2018, Peripheral_blood_B_cells_Johanson2018, Peripheral_blood_T_cells_Kloetgen2019	0.417498	Brain_Cerebellum	15.8123	Liver	0.388032
rs449501	ENSG00000204650.14	LINC02210	Whole_Blood	4.3713e-106	1.06023	0.989815	1.12816	0.195522	Cis	30	3.34209e-108	chr17	45647189	G	A	chr17	45620328	45655156	0	Peripheral_blood_CD4+_T_cells_Johanson2018, Peripheral_blood_CD8+_T_cells_Johanson2018, Peripheral_blood_B_cells_Johanson2018, Peripheral_blood_T_cells_Kloetgen2019	0.417498	Brain_Cerebellum	15.8123	Liver	0.388032
rs448830	ENSG00000204650.14	LINC02210	Whole_Blood	4.27144e-105	1.05934	0.983534	1.12394	0.194776	Cis	19	5.21258e-107	chr17	45647846	G	A	chr17	45620328	45655156	0	Peripheral_blood_B_cells_Johanson2018, Peripheral_blood_CD8+_T_cells_Johanson2018, Peripheral_blood_CD4+_T_cells_Johanson2018, Peripheral_blood_T_cells_Kloetgen2019	0.417498	Brain_Cerebellum	15.8123	Liver	0.388032
rs434428	ENSG00000204650.14	LINC02210	Whole_Blood	4.3713e-106	1.06023	0.98757	1.11973	0.195522	Cis	29	3.34209e-108	chr17	45648318	G	A	chr17	45620328	45655156	0	Peripheral_blood_CD4+_T_cells_Johanson2018, Peripheral_blood_CD8+_T_cells_Johanson2018, Peripheral_blood_B_cells_Johanson2018, Peripheral_blood_T_cells_Kloetgen2019	0.417498	Brain_Cerebellum	15.8123	Liver	0.388032
rs434598	ENSG00000204650.14	LINC02210	Whole_Blood	4.3713e-106	1.06023	0.998152	1.1278	0.195522	Cis	29	3.34209e-108	chr17	45648396	G	A	chr17	45620328	45655156	0	Peripheral_blood_CD4+_T_cells_Johanson2018, Peripheral_blood_CD8+_T_cells_Johanson2018, Peripheral_blood_B_cells_Johanson2018, Peripheral_blood_T_cells_Kloetgen2019	0.417498	Brain_Cerebellum	15.8123	Liver	0.388032
rs434971	ENSG00000204650.14	LINC02210	Whole_Blood	4.3713e-106	1.06023	0.988073	1.13039	0.195522	Cis	29	3.34209e-108	chr17	45648626	G	A	chr17	45620328	45655156	0	Peripheral_blood_CD4+_T_cells_Johanson2018, Peripheral_blood_CD8+_T_cells_Johanson2018, Peripheral_blood_B_cells_Johanson2018, Peripheral_blood_T_cells_Kloetgen2019	0.417498	Brain_Cerebellum	15.8123	Liver	0.388032
rs385691	ENSG00000204650.14	LINC02210	Whole_Blood	4.3713e-106	1.06023	0.998364	1.13347	0.195522	Cis	27.5	3.34209e-108	chr17	45648759	A	C	chr17	45620328	45655156	0	Peripheral_blood_CD4+_T_cells_Johanson2018, Peripheral_blood_CD8+_T_cells_Johanson2018, Peripheral_blood_B_cells_Johanson2018, Peripheral_blood_T_cells_Kloetgen2019	0.417498	Brain_Cerebellum	15.8123	Liver	0.388032
rs455028	ENSG00000204650.14	LINC02210	Whole_Blood	4.3713e-106	1.06023	0.990112	1.12082	0.195522	Cis	28.5	3.34209e-108	chr17	45649208	T	C	chr17	45620328	45655156	0	Peripheral_blood_B_cells_Johanson2018, Peripheral_blood_CD4+_T_cells_Johanson2018, Peripheral_blood_CD8+_T_cells_Johanson2018, Peripheral_blood_T_cells_Kloetgen2019	0.417498	Brain_Cerebellum	15.8123	Liver	0.388032
rs366858	ENSG00000204650.14	LINC02210	Whole_Blood	4.3713e-106	1.06023	0.984653	1.12135	0.195522	Cis	28.5	3.34209e-108	chr17	45649222	C	T	chr17	45620328	45655156	0	Peripheral_blood_B_cells_Johanson2018, Peripheral_blood_CD4+_T_cells_Johanson2018, Peripheral_blood_CD8+_T_cells_Johanson2018, Peripheral_blood_T_cells_Kloetgen2019	0.417498	Brain_Cerebellum	15.8123	Liver	0.388032
rs453997	ENSG00000204650.14	LINC02210	Whole_Blood	4.3713e-106	1.06023	0.993881	1.12867	0.195522	Cis	16	3.34209e-108	chr17	45649695	C	T	chr17	45620328	45655156	0	Peripheral_blood_CD4+_T_cells_Johanson2018, Peripheral_blood_B_cells_Johanson2018, Peripheral_blood_CD8+_T_cells_Johanson2018, Peripheral_blood_T_cells_Kloetgen2019	0.417498	Brain_Cerebellum	15.8123	Liver	0.388032
rs424243	ENSG00000204650.14	LINC02210	Whole_Blood	4.3713e-106	1.06023	0.984439	1.12455	0.195522	Cis	31.5	3.34209e-108	chr17	45650521	A	T	chr17	45620328	45655156	0	Peripheral_blood_CD4+_T_cells_Johanson2018, Peripheral_blood_CD8+_T_cells_Johanson2018, Peripheral_blood_B_cells_Johanson2018, Peripheral_blood_T_cells_Kloetgen2019	0.417498	Brain_Cerebellum	15.8123	Liver	0.388032
rs422112	ENSG00000204650.14	LINC02210	Whole_Blood	4.3713e-106	1.06023	0.988802	1.13116	0.195522	Cis	31.5	3.34209e-108	chr17	45650771	G	A	chr17	45620328	45655156	0	Peripheral_blood_CD4+_T_cells_Johanson2018, Peripheral_blood_CD8+_T_cells_Johanson2018, Peripheral_blood_B_cells_Johanson2018, Peripheral_blood_T_cells_Kloetgen2019	0.417498	Brain_Cerebellum	15.8123	Liver	0.388032
rs417968	ENSG00000204650.14	LINC02210	Whole_Blood	3.48673e-63	-0.835624	-0.914114	-0.760331	0.291045	Cis	26	4.91576e-65	chr17	45651010	G	A	chr17	45620328	45655156	0	Peripheral_blood_B_cells_Johanson2018, Peripheral_blood_CD8+_T_cells_Johanson2018, Peripheral_blood_CD4+_T_cells_Johanson2018, Peripheral_blood_T_cells_Kloetgen2019	0.417498	Brain_Cerebellum	15.8123	Liver	0.388032
rs413844	ENSG00000204650.14	LINC02210	Whole_Blood	4.3713e-106	1.06023	0.992917	1.12208	0.195522	Cis	36	3.34209e-108	chr17	45652018	G	A	chr17	45620328	45655156	0	Peripheral_blood_CD8+_T_cells_Johanson2018, Peripheral_blood_CD4+_T_cells_Johanson2018, Peripheral_blood_B_cells_Johanson2018, Peripheral_blood_T_cells_Kloetgen2019	0.417498	Brain_Cerebellum	15.8123	Liver	0.388032
rs647483	ENSG00000204650.14	LINC02210	Whole_Blood	4.3713e-106	1.06023	0.985651	1.12585	0.195522	Cis	36	3.34209e-108	chr17	45652066	C	T	chr17	45620328	45655156	0	Peripheral_blood_CD8+_T_cells_Johanson2018, Peripheral_blood_CD4+_T_cells_Johanson2018, Peripheral_blood_B_cells_Johanson2018, Peripheral_blood_T_cells_Kloetgen2019	0.417498	Brain_Cerebellum	15.8123	Liver	0.388032
rs241038	ENSG00000204650.14	LINC02210	Whole_Blood	4.3713e-106	1.06023	0.998469	1.12753	0.195522	Cis	21.5	3.34209e-108	chr17	45653232	G	A	chr17	45620328	45655156	0	Peripheral_blood_B_cells_Johanson2018, Peripheral_blood_CD4+_T_cells_Johanson2018, Peripheral_blood_CD8+_T_cells_Johanson2018, Peripheral_blood_T_cells_Kloetgen2019	0.417498	Brain_Cerebellum	15.8123	Liver	0.388032
rs241037	ENSG00000204650.14	LINC02210	Whole_Blood	4.27144e-105	1.05934	0.989324	1.13287	0.194776	Cis	21.5	5.21258e-107	chr17	45653270	G	T	chr17	45620328	45655156	0	Peripheral_blood_B_cells_Johanson2018, Peripheral_blood_CD4+_T_cells_Johanson2018, Peripheral_blood_CD8+_T_cells_Johanson2018, Peripheral_blood_T_cells_Kloetgen2019	0.417498	Brain_Cerebellum	15.8123	Liver	0.388032
rs241036	ENSG00000204650.14	LINC02210	Whole_Blood	4.3713e-106	1.06023	0.989094	1.13079	0.195522	Cis	23	3.34209e-108	chr17	45654353	A	C	chr17	45620328	45655156	0	Peripheral_blood_CD8+_T_cells_Johanson2018, Peripheral_blood_CD4+_T_cells_Johanson2018, Peripheral_blood_B_cells_Johanson2018, Peripheral_blood_T_cells_Kloetgen2019	0.417498	Brain_Cerebellum	15.8123	Liver	0.388032
rs241035	ENSG00000204650.14	LINC02210	Whole_Blood	4.3713e-106	1.06023	0.990551	1.12502	0.195522	Cis	23	3.34209e-108	chr17	45654530	C	T	chr17	45620328	45655156	0	Peripheral_blood_CD8+_T_cells_Johanson2018, Peripheral_blood_CD4+_T_cells_Johanson2018, Peripheral_blood_B_cells_Johanson2018, Peripheral_blood_T_cells_Kloetgen2019	0.417498	Brain_Cerebellum	15.8123	Liver	0.388032
rs241034	ENSG00000204650.14	LINC02210	Whole_Blood	4.3713e-106	1.06023	0.994327	1.12817	0.195522	Cis	22.5	3.34209e-108	chr17	45655682	A	T	chr17	45620328	45655156	526	Peripheral_blood_CD8+_T_cells_Johanson2018, Peripheral_blood_CD4+_T_cells_Johanson2018, Peripheral_blood_B_cells_Johanson2018, Peripheral_blood_T_cells_Kloetgen2019	0.417498	Brain_Cerebellum	15.8123	Liver	0.388032
rs241033	ENSG00000204650.14	LINC02210	Whole_Blood	4.3713e-106	1.06023	0.990395	1.12946	0.195522	Cis	19	3.34209e-108	chr17	45656617	G	A	chr17	45620328	45655156	1461	Peripheral_blood_CD8+_T_cells_Johanson2018, Peripheral_blood_CD4+_T_cells_Johanson2018, Peripheral_blood_B_cells_Johanson2018, Peripheral_blood_T_cells_Kloetgen2019	0.417498	Brain_Cerebellum	15.8123	Liver	0.388032
rs241032	ENSG00000204650.14	LINC02210	Whole_Blood	4.3713e-106	1.06023	0.99021	1.12471	0.195522	Cis	22	3.34209e-108	chr17	45656779	T	C	chr17	45620328	45655156	1623	Peripheral_blood_CD8+_T_cells_Johanson2018, Peripheral_blood_CD4+_T_cells_Johanson2018, Peripheral_blood_B_cells_Johanson2018, Peripheral_blood_T_cells_Kloetgen2019	0.417498	Brain_Cerebellum	15.8123	Liver	0.388032
rs241031	ENSG00000204650.14	LINC02210	Whole_Blood	4.3713e-106	1.06023	0.984708	1.1247	0.195522	Cis	22	3.34209e-108	chr17	45656938	T	C	chr17	45620328	45655156	1782	Peripheral_blood_CD8+_T_cells_Johanson2018, Peripheral_blood_CD4+_T_cells_Johanson2018, Peripheral_blood_B_cells_Johanson2018, Peripheral_blood_T_cells_Kloetgen2019	0.417498	Brain_Cerebellum	15.8123	Liver	0.388032
rs241030	ENSG00000204650.14	LINC02210	Whole_Blood	4.3713e-106	1.06023	0.981386	1.12674	0.195522	Cis	22	3.34209e-108	chr17	45657137	A	G	chr17	45620328	45655156	1981	Peripheral_blood_CD8+_T_cells_Johanson2018, Peripheral_blood_CD4+_T_cells_Johanson2018, Peripheral_blood_B_cells_Johanson2018, Peripheral_blood_T_cells_Kloetgen2019	0.417498	Brain_Cerebellum	15.8123	Liver	0.388032
rs241029	ENSG00000204650.14	LINC02210	Whole_Blood	4.3713e-106	1.06023	0.983822	1.12148	0.195522	Cis	12.5	3.34209e-108	chr17	45657277	T	C	chr17	45620328	45655156	2121	Peripheral_blood_CD4+_T_cells_Johanson2018, Peripheral_blood_B_cells_Johanson2018, Peripheral_blood_CD8+_T_cells_Johanson2018, Peripheral_blood_T_cells_Kloetgen2019	0.417498	Brain_Cerebellum	15.8123	Liver	0.388032
rs241028	ENSG00000204650.14	LINC02210	Whole_Blood	4.27144e-105	1.05934	0.990435	1.12548	0.194776	Cis	20	5.21258e-107	chr17	45657910	C	T	chr17	45620328	45655156	2754	Peripheral_blood_B_cells_Johanson2018, Peripheral_blood_CD8+_T_cells_Johanson2018, Peripheral_blood_CD4+_T_cells_Johanson2018, Peripheral_blood_T_cells_Kloetgen2019	0.417498	Brain_Cerebellum	15.8123	Liver	0.388032
rs241027	ENSG00000204650.14	LINC02210	Whole_Blood	4.3713e-106	1.06023	0.990341	1.12196	0.195522	Cis	20	3.34209e-108	chr17	45658112	A	G	chr17	45620328	45655156	2956	Peripheral_blood_B_cells_Johanson2018, Peripheral_blood_CD8+_T_cells_Johanson2018, Peripheral_blood_CD4+_T_cells_Johanson2018, Peripheral_blood_T_cells_Kloetgen2019	0.417498	Brain_Cerebellum	15.8123	Liver	0.388032
rs241026	ENSG00000204650.14	LINC02210	Whole_Blood	4.3713e-106	1.06023	0.994284	1.12641	0.195522	Cis	20	3.34209e-108	chr17	45658189	G	A	chr17	45620328	45655156	3033	Peripheral_blood_B_cells_Johanson2018, Peripheral_blood_CD8+_T_cells_Johanson2018, Peripheral_blood_CD4+_T_cells_Johanson2018, Peripheral_blood_T_cells_Kloetgen2019	0.417498	Brain_Cerebellum	15.8123	Liver	0.388032
rs241024	ENSG00000204650.14	LINC02210	Whole_Blood	4.27144e-105	1.05934	0.98361	1.12238	0.194776	Cis	8.5	5.21258e-107	chr17	45659397	C	T	chr17	45620328	45655156	4241	Peripheral_blood_CD8+_T_cells_Johanson2018, Peripheral_blood_T_cells_Kloetgen2019	0.417498	Brain_Cerebellum	15.8123	Liver	0.388032
rs241023	ENSG00000204650.14	LINC02210	Whole_Blood	4.3713e-106	1.06023	0.99028	1.12403	0.195522	Cis	9.5	3.34209e-108	chr17	45659674	G	A	chr17	45620328	45655156	4518	Peripheral_blood_CD8+_T_cells_Johanson2018, Peripheral_blood_B_cells_Johanson2018, Peripheral_blood_CD4+_T_cells_Johanson2018, Peripheral_blood_T_cells_Kloetgen2019	0.417498	Brain_Cerebellum	15.8123	Liver	0.388032
rs241022	ENSG00000204650.14	LINC02210	Whole_Blood	4.3713e-106	1.06023	0.991287	1.12571	0.195522	Cis	9	3.34209e-108	chr17	45660364	T	C	chr17	45620328	45655156	5208	Peripheral_blood_B_cells_Johanson2018, Peripheral_blood_CD8+_T_cells_Johanson2018, Peripheral_blood_T_cells_Kloetgen2019	0.417498	Brain_Cerebellum	15.8123	Liver	0.388032
rs241021	ENSG00000204650.14	LINC02210	Whole_Blood	4.27144e-105	1.05934	0.99028	1.12985	0.194776	Cis	17	5.21258e-107	chr17	45661261	T	G	chr17	45620328	45655156	6105	Peripheral_blood_B_cells_Johanson2018, Peripheral_blood_CD4+_T_cells_Johanson2018, Peripheral_blood_CD8+_T_cells_Johanson2018, Peripheral_blood_T_cells_Kloetgen2019	0.417498	Brain_Cerebellum	15.8123	Liver	0.388032
rs241020	ENSG00000204650.14	LINC02210	Whole_Blood	4.3713e-106	1.06023	0.988687	1.12937	0.195522	Cis	17	3.34209e-108	chr17	45661310	C	A	chr17	45620328	45655156	6154	Peripheral_blood_B_cells_Johanson2018, Peripheral_blood_CD4+_T_cells_Johanson2018, Peripheral_blood_CD8+_T_cells_Johanson2018, Peripheral_blood_T_cells_Kloetgen2019	0.417498	Brain_Cerebellum	15.8123	Liver	0.388032
rs1724409	ENSG00000204650.14	LINC02210	Whole_Blood	3.11019e-65	-0.860956	-0.954001	-0.799304	0.28209	Cis	13	4.36837e-67	chr17	45663199	G	T	chr17	45620328	45655156	8043	Peripheral_blood_B_cells_Johanson2018, Peripheral_blood_CD8+_T_cells_Johanson2018, Peripheral_blood_CD4+_T_cells_Johanson2018, Peripheral_blood_T_cells_Kloetgen2019	0.417498	Brain_Cerebellum	15.8123	Liver	0.388032
rs62053939	ENSG00000204650.14	LINC02210	Whole_Blood	4.3713e-106	1.06023	0.989872	1.12582	0.195522	Cis	8	3.34209e-108	chr17	45663490	C	T	chr17	45620328	45655156	8334	Peripheral_blood_B_cells_Johanson2018, Peripheral_blood_CD8+_T_cells_Johanson2018, Peripheral_blood_CD4+_T_cells_Johanson2018, Peripheral_blood_T_cells_Kloetgen2019	0.417498	Brain_Cerebellum	15.8123	Liver	0.388032
rs111273167	ENSG00000204650.14	LINC02210	Whole_Blood	4.3713e-106	1.06023	0.988152	1.12902	0.195522	Cis	8	3.34209e-108	chr17	45663601	C	T	chr17	45620328	45655156	8445	Peripheral_blood_B_cells_Johanson2018, Peripheral_blood_CD8+_T_cells_Johanson2018, Peripheral_blood_CD4+_T_cells_Johanson2018, Peripheral_blood_T_cells_Kloetgen2019	0.417498	Brain_Cerebellum	15.8123	Liver	0.388032
rs62053940	ENSG00000204650.14	LINC02210	Whole_Blood	4.3713e-106	1.06023	0.988684	1.12832	0.195522	Cis	8	3.34209e-108	chr17	45663662	A	G	chr17	45620328	45655156	8506	Peripheral_blood_B_cells_Johanson2018, Peripheral_blood_CD8+_T_cells_Johanson2018, Peripheral_blood_CD4+_T_cells_Johanson2018, Peripheral_blood_T_cells_Kloetgen2019	0.417498	Brain_Cerebellum	15.8123	Liver	0.388032
rs17760577	ENSG00000204650.14	LINC02210	Whole_Blood	4.3713e-106	1.06023	0.987898	1.12363	0.195522	Cis	10	3.34209e-108	chr17	45664086	C	T	chr17	45620328	45655156	8930	Peripheral_blood_B_cells_Johanson2018, Peripheral_blood_CD4+_T_cells_Johanson2018, Peripheral_blood_CD8+_T_cells_Johanson2018, Peripheral_blood_T_cells_Kloetgen2019	0.417498	Brain_Cerebellum	15.8123	Liver	0.388032
rs17760631	ENSG00000204650.14	LINC02210	Whole_Blood	4.3713e-106	1.06023	0.991432	1.13034	0.195522	Cis	12	3.34209e-108	chr17	45665679	T	C	chr17	45620328	45655156	10523	Peripheral_blood_CD4+_T_cells_Johanson2018, Peripheral_blood_CD8+_T_cells_Johanson2018, Peripheral_blood_B_cells_Johanson2018, Peripheral_blood_T_cells_Kloetgen2019	0.417498	Brain_Cerebellum	15.8123	Liver	0.388032
rs1635298	ENSG00000204650.14	LINC02210	Whole_Blood	2.41666e-66	-0.861751	-0.940457	-0.7853	0.271642	Cis	14	3.39142e-68	chr17	45666978	T	A	chr17	45620328	45655156	11822	Peripheral_blood_CD8+_T_cells_Johanson2018, Peripheral_blood_B_cells_Johanson2018, Peripheral_blood_CD4+_T_cells_Johanson2018, Peripheral_blood_T_cells_Kloetgen2019	0.417498	Brain_Cerebellum	15.8123	Liver	0.388032
rs17687462	ENSG00000204650.14	LINC02210	Whole_Blood	4.3713e-106	1.06023	0.997749	1.13001	0.195522	Cis	14	3.34209e-108	chr17	45667624	C	T	chr17	45620328	45655156	12468	Peripheral_blood_CD8+_T_cells_Johanson2018, Peripheral_blood_B_cells_Johanson2018, Peripheral_blood_CD4+_T_cells_Johanson2018, Peripheral_blood_T_cells_Kloetgen2019	0.417498	Brain_Cerebellum	15.8123	Liver	0.388032
rs17760733	ENSG00000204650.14	LINC02210	Whole_Blood	4.3713e-106	1.06023	0.99162	1.12814	0.195522	Cis	14	3.34209e-108	chr17	45668910	G	T	chr17	45620328	45655156	13754	Peripheral_blood_CD8+_T_cells_Johanson2018, Peripheral_blood_B_cells_Johanson2018, Peripheral_blood_CD4+_T_cells_Johanson2018, Peripheral_blood_T_cells_Kloetgen2019	0.417498	Brain_Cerebellum	15.8123	Liver	0.388032
rs17687504	ENSG00000204650.14	LINC02210	Whole_Blood	4.3713e-106	1.06023	0.988198	1.12215	0.195522	Cis	14	3.34209e-108	chr17	45669355	A	G	chr17	45620328	45655156	14199	Peripheral_blood_CD8+_T_cells_Johanson2018, Peripheral_blood_B_cells_Johanson2018, Peripheral_blood_CD4+_T_cells_Johanson2018, Peripheral_blood_T_cells_Kloetgen2019	0.417498	Brain_Cerebellum	15.8123	Liver	0.388032
rs62053945	ENSG00000204650.14	LINC02210	Whole_Blood	4.3713e-106	1.06023	0.992265	1.12275	0.195522	Cis	14	3.34209e-108	chr17	45669473	T	C	chr17	45620328	45655156	14317	Peripheral_blood_CD8+_T_cells_Johanson2018, Peripheral_blood_B_cells_Johanson2018, Peripheral_blood_CD4+_T_cells_Johanson2018, Peripheral_blood_T_cells_Kloetgen2019	0.417498	Brain_Cerebellum	15.8123	Liver	0.388032
rs1724407	ENSG00000204650.14	LINC02210	Whole_Blood	2.50882e-71	-0.890895	-0.975545	-0.823216	0.267164	Cis	14	3.50298e-73	chr17	45670249	C	T	chr17	45620328	45655156	15093	Peripheral_blood_CD8+_T_cells_Johanson2018, Peripheral_blood_B_cells_Johanson2018, Peripheral_blood_CD4+_T_cells_Johanson2018, Peripheral_blood_T_cells_Kloetgen2019	0.417498	Brain_Cerebellum	15.8123	Liver	0.388032
rs62053946	ENSG00000204650.14	LINC02210	Whole_Blood	4.3713e-106	1.06023	0.993361	1.12719	0.195522	Cis	14	3.34209e-108	chr17	45670311	C	T	chr17	45620328	45655156	15155	Peripheral_blood_CD8+_T_cells_Johanson2018, Peripheral_blood_B_cells_Johanson2018, Peripheral_blood_CD4+_T_cells_Johanson2018, Peripheral_blood_T_cells_Kloetgen2019	0.417498	Brain_Cerebellum	15.8123	Liver	0.388032
rs62053947	ENSG00000204650.14	LINC02210	Whole_Blood	4.3713e-106	1.06023	0.994552	1.12976	0.195522	Cis	14	3.34209e-108	chr17	45670317	G	A	chr17	45620328	45655156	15161	Peripheral_blood_CD8+_T_cells_Johanson2018, Peripheral_blood_B_cells_Johanson2018, Peripheral_blood_CD4+_T_cells_Johanson2018, Peripheral_blood_T_cells_Kloetgen2019	0.417498	Brain_Cerebellum	15.8123	Liver	0.388032
rs62053948	ENSG00000204650.14	LINC02210	Whole_Blood	4.3713e-106	1.06023	0.991384	1.12863	0.195522	Cis	10.5	3.34209e-108	chr17	45670680	C	T	chr17	45620328	45655156	15524	Peripheral_blood_CD4+_T_cells_Johanson2018, Peripheral_blood_B_cells_Johanson2018, Peripheral_blood_CD8+_T_cells_Johanson2018, Peripheral_blood_T_cells_Kloetgen2019	0.417498	Brain_Cerebellum	15.8123	Liver	0.388032
rs62053949	ENSG00000204650.14	LINC02210	Whole_Blood	4.3713e-106	1.06023	0.992848	1.12849	0.195522	Cis	10.5	3.34209e-108	chr17	45670735	A	G	chr17	45620328	45655156	15579	Peripheral_blood_CD4+_T_cells_Johanson2018, Peripheral_blood_B_cells_Johanson2018, Peripheral_blood_CD8+_T_cells_Johanson2018, Peripheral_blood_T_cells_Kloetgen2019	0.417498	Brain_Cerebellum	15.8123	Liver	0.388032
rs62053950	ENSG00000204650.14	LINC02210	Whole_Blood	4.3713e-106	1.06023	0.987824	1.1238	0.195522	Cis	10	3.34209e-108	chr17	45671046	A	G	chr17	45620328	45655156	15890	Peripheral_blood_CD4+_T_cells_Johanson2018, Peripheral_blood_B_cells_Johanson2018, Peripheral_blood_CD8+_T_cells_Johanson2018, Peripheral_blood_T_cells_Kloetgen2019	0.417498	Brain_Cerebellum	15.8123	Liver	0.388032
rs62053951	ENSG00000204650.14	LINC02210	Whole_Blood	4.3713e-106	1.06023	0.994975	1.13001	0.195522	Cis	10	3.34209e-108	chr17	45671802	G	C	chr17	45620328	45655156	16646	Peripheral_blood_B_cells_Johanson2018, Peripheral_blood_CD8+_T_cells_Johanson2018, Peripheral_blood_CD4+_T_cells_Johanson2018, Peripheral_blood_T_cells_Kloetgen2019	0.417498	Brain_Cerebellum	15.8123	Liver	0.388032
rs62053952	ENSG00000204650.14	LINC02210	Whole_Blood	4.3713e-106	1.06023	0.989757	1.12508	0.195522	Cis	10	3.34209e-108	chr17	45671895	T	C	chr17	45620328	45655156	16739	Peripheral_blood_B_cells_Johanson2018, Peripheral_blood_CD8+_T_cells_Johanson2018, Peripheral_blood_CD4+_T_cells_Johanson2018, Peripheral_blood_T_cells_Kloetgen2019	0.417498	Brain_Cerebellum	15.8123	Liver	0.388032
rs62053953	ENSG00000204650.14	LINC02210	Whole_Blood	4.3713e-106	1.06023	0.991534	1.12392	0.195522	Cis	10	3.34209e-108	chr17	45672088	G	A	chr17	45620328	45655156	16932	Peripheral_blood_B_cells_Johanson2018, Peripheral_blood_CD8+_T_cells_Johanson2018, Peripheral_blood_CD4+_T_cells_Johanson2018, Peripheral_blood_T_cells_Kloetgen2019	0.417498	Brain_Cerebellum	15.8123	Liver	0.388032
rs17687534	ENSG00000204650.14	LINC02210	Whole_Blood	4.3713e-106	1.06023	0.989729	1.12588	0.195522	Cis	10	3.34209e-108	chr17	45672213	T	C	chr17	45620328	45655156	17057	Peripheral_blood_B_cells_Johanson2018, Peripheral_blood_CD8+_T_cells_Johanson2018, Peripheral_blood_CD4+_T_cells_Johanson2018, Peripheral_blood_T_cells_Kloetgen2019	0.417498	Brain_Cerebellum	15.8123	Liver	0.388032
rs1631850	ENSG00000204650.14	LINC02210	Whole_Blood	1.64297e-71	-0.880568	-0.953853	-0.810016	0.269403	Cis	4.5	2.29306e-73	chr17	45672576	A	G	chr17	45620328	45655156	17420	Peripheral_blood_B_cells_Johanson2018, Peripheral_blood_T_cells_Kloetgen2019	0.417498	Brain_Cerebellum	15.8123	Liver	0.388032
rs62053954	ENSG00000204650.14	LINC02210	Whole_Blood	4.3713e-106	1.06023	0.991305	1.12723	0.195522	Cis	4.5	3.34209e-108	chr17	45672583	G	A	chr17	45620328	45655156	17427	Peripheral_blood_B_cells_Johanson2018, Peripheral_blood_T_cells_Kloetgen2019	0.417498	Brain_Cerebellum	15.8123	Liver	0.388032
rs62053955	ENSG00000204650.14	LINC02210	Whole_Blood	1.11835e-104	1.06696	0.99456	1.13433	0.194776	Cis	7	1.38061e-106	chr17	45672614	T	C	chr17	45620328	45655156	17458	Peripheral_blood_CD4+_T_cells_Johanson2018, Peripheral_blood_B_cells_Johanson2018, Peripheral_blood_CD8+_T_cells_Johanson2018, Peripheral_blood_T_cells_Kloetgen2019	0.417498	Brain_Cerebellum	15.8123	Liver	0.388032
rs17687571	ENSG00000204650.14	LINC02210	Whole_Blood	4.3713e-106	1.06023	0.990104	1.12878	0.195522	Cis	7	3.34209e-108	chr17	45672644	G	A	chr17	45620328	45655156	17488	Peripheral_blood_CD4+_T_cells_Johanson2018, Peripheral_blood_B_cells_Johanson2018, Peripheral_blood_CD8+_T_cells_Johanson2018, Peripheral_blood_T_cells_Kloetgen2019	0.417498	Brain_Cerebellum	15.8123	Liver	0.388032
rs17760817	ENSG00000204650.14	LINC02210	Whole_Blood	4.3713e-106	1.06023	0.990737	1.12667	0.195522	Cis	7	3.34209e-108	chr17	45672771	G	C	chr17	45620328	45655156	17615	Peripheral_blood_CD4+_T_cells_Johanson2018, Peripheral_blood_B_cells_Johanson2018, Peripheral_blood_CD8+_T_cells_Johanson2018, Peripheral_blood_T_cells_Kloetgen2019	0.417498	Brain_Cerebellum	15.8123	Liver	0.388032
rs1630095	ENSG00000204650.14	LINC02210	Whole_Blood	5.68491e-71	-0.883195	-0.973154	-0.81776	0.269403	Cis	7	7.95445e-73	chr17	45672806	G	A	chr17	45620328	45655156	17650	Peripheral_blood_CD4+_T_cells_Johanson2018, Peripheral_blood_B_cells_Johanson2018, Peripheral_blood_CD8+_T_cells_Johanson2018, Peripheral_blood_T_cells_Kloetgen2019	0.417498	Brain_Cerebellum	15.8123	Liver	0.388032
rs17687625	ENSG00000204650.14	LINC02210	Whole_Blood	4.3713e-106	1.06023	0.9886	1.12415	0.195522	Cis	7	3.34209e-108	chr17	45672872	A	G	chr17	45620328	45655156	17716	Peripheral_blood_CD4+_T_cells_Johanson2018, Peripheral_blood_B_cells_Johanson2018, Peripheral_blood_CD8+_T_cells_Johanson2018, Peripheral_blood_T_cells_Kloetgen2019	0.417498	Brain_Cerebellum	15.8123	Liver	0.388032
rs4792824	ENSG00000204650.14	LINC02210	Whole_Blood	5.68491e-71	-0.883195	-0.963942	-0.821443	0.269403	Cis	8	7.95445e-73	chr17	45673544	C	T	chr17	45620328	45655156	18388	Peripheral_blood_CD4+_T_cells_Johanson2018, Peripheral_blood_B_cells_Johanson2018, Peripheral_blood_CD8+_T_cells_Johanson2018, Peripheral_blood_T_cells_Kloetgen2019	0.417498	Brain_Cerebellum	15.8123	Liver	0.388032
rs62053957	ENSG00000204650.14	LINC02210	Whole_Blood	4.3713e-106	1.06023	0.982825	1.11995	0.195522	Cis	8	3.34209e-108	chr17	45673573	T	C	chr17	45620328	45655156	18417	Peripheral_blood_CD4+_T_cells_Johanson2018, Peripheral_blood_B_cells_Johanson2018, Peripheral_blood_CD8+_T_cells_Johanson2018, Peripheral_blood_T_cells_Kloetgen2019	0.417498	Brain_Cerebellum	15.8123	Liver	0.388032
rs1635291	ENSG00000204650.14	LINC02210	Whole_Blood	5.68491e-71	-0.883195	-0.967727	-0.816879	0.269403	Cis	4.5	7.95445e-73	chr17	45674547	G	A	chr17	45620328	45655156	19391	Peripheral_blood_CD4+_T_cells_Johanson2018, Peripheral_blood_T_cells_Kloetgen2019	0.417498	Brain_Cerebellum	15.8123	Liver	0.388032
rs62055661	ENSG00000204650.14	LINC02210	Whole_Blood	4.3713e-106	1.06023	0.976166	1.11998	0.195522	Cis	4.5	3.34209e-108	chr17	45674673	C	T	chr17	45620328	45655156	19517	Peripheral_blood_CD4+_T_cells_Johanson2018, Peripheral_blood_T_cells_Kloetgen2019	0.417498	Brain_Cerebellum	15.8123	Liver	0.388032
rs62055662	ENSG00000204650.14	LINC02210	Whole_Blood	4.3713e-106	1.06023	0.991621	1.13273	0.195522	Cis	7.5	3.34209e-108	chr17	45675200	C	T	chr17	45620328	45655156	20044	Peripheral_blood_CD4+_T_cells_Johanson2018, Peripheral_blood_B_cells_Johanson2018, Peripheral_blood_CD8+_T_cells_Johanson2018, Peripheral_blood_T_cells_Kloetgen2019	0.417498	Brain_Cerebellum	15.8123	Liver	0.388032
rs62055663	ENSG00000204650.14	LINC02210	Whole_Blood	4.3713e-106	1.06023	0.995816	1.1242	0.195522	Cis	4	3.34209e-108	chr17	45676088	A	G	chr17	45620328	45655156	20932	Peripheral_blood_B_cells_Johanson2018, Peripheral_blood_T_cells_Kloetgen2019	0.417498	Brain_Cerebellum	15.8123	Liver	0.388032
rs62055664	ENSG00000204650.14	LINC02210	Whole_Blood	4.3713e-106	1.06023	0.990296	1.1281	0.195522	Cis	7.5	3.34209e-108	chr17	45676276	A	G	chr17	45620328	45655156	21120	Peripheral_blood_CD4+_T_cells_Johanson2018, Peripheral_blood_B_cells_Johanson2018, Peripheral_blood_CD8+_T_cells_Johanson2018, Peripheral_blood_T_cells_Kloetgen2019	0.417498	Brain_Cerebellum	15.8123	Liver	0.388032
rs76717812	ENSG00000204650.14	LINC02210	Whole_Blood	4.3713e-106	1.06023	0.985476	1.12454	0.195522	Cis	4.5	3.34209e-108	chr17	45676644	T	C	chr17	45620328	45655156	21488	Peripheral_blood_CD4+_T_cells_Johanson2018, Peripheral_blood_B_cells_Johanson2018, Peripheral_blood_T_cells_Kloetgen2019	0.417498	Brain_Cerebellum	15.8123	Liver	0.388032
rs17687667	ENSG00000204650.14	LINC02210	Whole_Blood	4.3713e-106	1.06023	0.992227	1.12428	0.195522	Cis	4.5	3.34209e-108	chr17	45676733	G	A	chr17	45620328	45655156	21577	Peripheral_blood_CD4+_T_cells_Johanson2018, Peripheral_blood_B_cells_Johanson2018, Peripheral_blood_T_cells_Kloetgen2019	0.417498	Brain_Cerebellum	15.8123	Liver	0.388032
rs79073784	ENSG00000204650.14	LINC02210	Whole_Blood	4.3713e-106	1.06023	0.996674	1.13229	0.195522	Cis	7	3.34209e-108	chr17	45676843	G	C	chr17	45620328	45655156	21687	Peripheral_blood_B_cells_Johanson2018, Peripheral_blood_CD8+_T_cells_Johanson2018, Peripheral_blood_CD4+_T_cells_Johanson2018, Peripheral_blood_T_cells_Kloetgen2019	0.417498	Brain_Cerebellum	15.8123	Liver	0.388032
rs62055665	ENSG00000204650.14	LINC02210	Whole_Blood	4.3713e-106	1.06023	0.991217	1.12954	0.195522	Cis	7	3.34209e-108	chr17	45677139	A	C	chr17	45620328	45655156	21983	Peripheral_blood_B_cells_Johanson2018, Peripheral_blood_CD8+_T_cells_Johanson2018, Peripheral_blood_CD4+_T_cells_Johanson2018, Peripheral_blood_T_cells_Kloetgen2019	0.417498	Brain_Cerebellum	15.8123	Liver	0.388032
rs62055689	ENSG00000204650.14	LINC02210	Whole_Blood	4.3713e-106	1.06023	0.987895	1.132	0.195522	Cis	7.5	3.34209e-108	chr17	45677203	G	A	chr17	45620328	45655156	22047	Peripheral_blood_B_cells_Johanson2018, Peripheral_blood_CD8+_T_cells_Johanson2018, Peripheral_blood_CD4+_T_cells_Johanson2018, Peripheral_blood_T_cells_Kloetgen2019	0.417498	Brain_Cerebellum	15.8123	Liver	0.388032
rs62055690	ENSG00000204650.14	LINC02210	Whole_Blood	4.3713e-106	1.06023	0.987038	1.12647	0.195522	Cis	7.5	3.34209e-108	chr17	45677210	C	G	chr17	45620328	45655156	22054	Peripheral_blood_B_cells_Johanson2018, Peripheral_blood_CD8+_T_cells_Johanson2018, Peripheral_blood_CD4+_T_cells_Johanson2018, Peripheral_blood_T_cells_Kloetgen2019	0.417498	Brain_Cerebellum	15.8123	Liver	0.388032
rs62055691	ENSG00000204650.14	LINC02210	Whole_Blood	2.63363e-105	1.06176	0.981247	1.12585	0.196269	Cis	7.5	2.94791e-107	chr17	45677484	T	C	chr17	45620328	45655156	22328	Peripheral_blood_B_cells_Johanson2018, Peripheral_blood_CD8+_T_cells_Johanson2018, Peripheral_blood_CD4+_T_cells_Johanson2018, Peripheral_blood_T_cells_Kloetgen2019	0.417498	Brain_Cerebellum	15.8123	Liver	0.388032
rs1724401	ENSG00000204650.14	LINC02210	Whole_Blood	5.24152e-70	-0.902935	-0.994635	-0.831457	0.276119	Cis	4.5	7.34642e-72	chr17	45678491	C	A	chr17	45620328	45655156	23335	Peripheral_blood_CD4+_T_cells_Johanson2018, Peripheral_blood_CD8+_T_cells_Johanson2018, Peripheral_blood_T_cells_Kloetgen2019	0.417498	Brain_Cerebellum	15.8123	Liver	0.388032
rs1724400	ENSG00000204650.14	LINC02210	Whole_Blood	2.67429e-70	-0.906363	-0.990396	-0.834802	0.276198	Cis	4.5	3.74508e-72	chr17	45678505	A	C	chr17	45620328	45655156	23349	Peripheral_blood_CD4+_T_cells_Johanson2018, Peripheral_blood_CD8+_T_cells_Johanson2018, Peripheral_blood_T_cells_Kloetgen2019	0.417498	Brain_Cerebellum	15.8123	Liver	0.388032
rs74398257	ENSG00000204650.14	LINC02210	Whole_Blood	4.27144e-105	1.05934	0.99311	1.13154	0.194776	Cis	5	5.21258e-107	chr17	45678974	T	C	chr17	45620328	45655156	23818	Peripheral_blood_CD4+_T_cells_Johanson2018, Peripheral_blood_B_cells_Johanson2018, Peripheral_blood_T_cells_Kloetgen2019	0.417498	Brain_Cerebellum	15.8123	Liver	0.388032
rs17687740	ENSG00000204650.14	LINC02210	Whole_Blood	4.3713e-106	1.06023	0.994447	1.13599	0.195522	Cis	5	3.34209e-108	chr17	45679010	G	C	chr17	45620328	45655156	23854	Peripheral_blood_CD4+_T_cells_Johanson2018, Peripheral_blood_B_cells_Johanson2018, Peripheral_blood_T_cells_Kloetgen2019	0.417498	Brain_Cerebellum	15.8123	Liver	0.388032
rs757501	ENSG00000204650.14	LINC02210	Whole_Blood	4.3713e-106	1.06023	0.986069	1.12725	0.195522	Cis	9.5	3.34209e-108	chr17	45679319	A	G	chr17	45620328	45655156	24163	Peripheral_blood_CD8+_T_cells_Johanson2018, Peripheral_blood_CD4+_T_cells_Johanson2018, Peripheral_blood_B_cells_Johanson2018, Peripheral_blood_T_cells_Kloetgen2019	0.417498	Brain_Cerebellum	15.8123	Liver	0.388032
rs757500	ENSG00000204650.14	LINC02210	Whole_Blood	4.3713e-106	1.06023	0.992961	1.12966	0.195522	Cis	9.5	3.34209e-108	chr17	45679467	C	A	chr17	45620328	45655156	24311	Peripheral_blood_CD8+_T_cells_Johanson2018, Peripheral_blood_CD4+_T_cells_Johanson2018, Peripheral_blood_B_cells_Johanson2018, Peripheral_blood_T_cells_Kloetgen2019	0.417498	Brain_Cerebellum	15.8123	Liver	0.388032
rs62055693	ENSG00000204650.14	LINC02210	Whole_Blood	4.3713e-106	1.06023	0.994759	1.12756	0.195522	Cis	9.5	3.34209e-108	chr17	45679544	T	C	chr17	45620328	45655156	24388	Peripheral_blood_CD8+_T_cells_Johanson2018, Peripheral_blood_CD4+_T_cells_Johanson2018, Peripheral_blood_B_cells_Johanson2018, Peripheral_blood_T_cells_Kloetgen2019	0.417498	Brain_Cerebellum	15.8123	Liver	0.388032
rs1635288	ENSG00000204650.14	LINC02210	Whole_Blood	3.01701e-71	-0.886786	-0.970631	-0.818735	0.267164	Cis	9.5	4.21612e-73	chr17	45679603	A	G	chr17	45620328	45655156	24447	Peripheral_blood_CD8+_T_cells_Johanson2018, Peripheral_blood_CD4+_T_cells_Johanson2018, Peripheral_blood_B_cells_Johanson2018, Peripheral_blood_T_cells_Kloetgen2019	0.417498	Brain_Cerebellum	15.8123	Liver	0.388032
rs78487840	ENSG00000204650.14	LINC02210	Whole_Blood	4.3713e-106	1.06023	0.990177	1.12596	0.195522	Cis	9.5	3.34209e-108	chr17	45679795	C	T	chr17	45620328	45655156	24639	Peripheral_blood_CD8+_T_cells_Johanson2018, Peripheral_blood_CD4+_T_cells_Johanson2018, Peripheral_blood_B_cells_Johanson2018, Peripheral_blood_T_cells_Kloetgen2019	0.417498	Brain_Cerebellum	15.8123	Liver	0.388032
rs55974014	ENSG00000204650.14	LINC02210	Whole_Blood	5.13699e-101	1.04403	0.972078	1.11064	0.188806	Cis	9.5	6.90269e-103	chr17	45680084	C	A	chr17	45620328	45655156	24928	Peripheral_blood_CD8+_T_cells_Johanson2018, Peripheral_blood_CD4+_T_cells_Johanson2018, Peripheral_blood_B_cells_Johanson2018, Peripheral_blood_T_cells_Kloetgen2019	0.417498	Brain_Cerebellum	15.8123	Liver	0.388032
rs56108117	ENSG00000204650.14	LINC02210	Whole_Blood	4.3713e-106	1.06023	0.982146	1.12327	0.195522	Cis	8.5	3.34209e-108	chr17	45680410	T	C	chr17	45620328	45655156	25254	Peripheral_blood_B_cells_Johanson2018, Peripheral_blood_CD8+_T_cells_Johanson2018, Peripheral_blood_CD4+_T_cells_Johanson2018, Peripheral_blood_T_cells_Kloetgen2019	0.417498	Brain_Cerebellum	15.8123	Liver	0.388032
rs56378021	ENSG00000204650.14	LINC02210	Whole_Blood	4.3713e-106	1.06023	0.9898	1.1282	0.195522	Cis	8.5	3.34209e-108	chr17	45680411	C	T	chr17	45620328	45655156	25255	Peripheral_blood_B_cells_Johanson2018, Peripheral_blood_CD8+_T_cells_Johanson2018, Peripheral_blood_CD4+_T_cells_Johanson2018, Peripheral_blood_T_cells_Kloetgen2019	0.417498	Brain_Cerebellum	15.8123	Liver	0.388032
rs55651627	ENSG00000204650.14	LINC02210	Whole_Blood	4.3713e-106	1.06023	0.995164	1.12877	0.195522	Cis	8.5	3.34209e-108	chr17	45680645	G	C	chr17	45620328	45655156	25489	Peripheral_blood_B_cells_Johanson2018, Peripheral_blood_CD8+_T_cells_Johanson2018, Peripheral_blood_CD4+_T_cells_Johanson2018, Peripheral_blood_T_cells_Kloetgen2019	0.417498	Brain_Cerebellum	15.8123	Liver	0.388032
rs112155389	ENSG00000204650.14	LINC02210	Whole_Blood	4.3713e-106	1.06023	0.984441	1.12769	0.195522	Cis	8.5	3.34209e-108	chr17	45680712	G	A	chr17	45620328	45655156	25556	Peripheral_blood_B_cells_Johanson2018, Peripheral_blood_CD8+_T_cells_Johanson2018, Peripheral_blood_CD4+_T_cells_Johanson2018, Peripheral_blood_T_cells_Kloetgen2019	0.417498	Brain_Cerebellum	15.8123	Liver	0.388032
rs62055697	ENSG00000204650.14	LINC02210	Whole_Blood	4.27144e-105	1.05934	0.988573	1.12639	0.194776	Cis	8.5	5.21258e-107	chr17	45680782	C	T	chr17	45620328	45655156	25626	Peripheral_blood_B_cells_Johanson2018, Peripheral_blood_CD8+_T_cells_Johanson2018, Peripheral_blood_CD4+_T_cells_Johanson2018, Peripheral_blood_T_cells_Kloetgen2019	0.417498	Brain_Cerebellum	15.8123	Liver	0.388032
rs62055698	ENSG00000204650.14	LINC02210	Whole_Blood	4.3713e-106	1.06023	0.98425	1.12785	0.195522	Cis	8.5	3.34209e-108	chr17	45680872	C	T	chr17	45620328	45655156	25716	Peripheral_blood_B_cells_Johanson2018, Peripheral_blood_CD8+_T_cells_Johanson2018, Peripheral_blood_CD4+_T_cells_Johanson2018, Peripheral_blood_T_cells_Kloetgen2019	0.417498	Brain_Cerebellum	15.8123	Liver	0.388032
rs17761046	ENSG00000204650.14	LINC02210	Whole_Blood	4.3713e-106	1.06023	0.985762	1.12917	0.195522	Cis	4	3.34209e-108	chr17	45681016	T	C	chr17	45620328	45655156	25860	Peripheral_blood_CD8+_T_cells_Johanson2018, Peripheral_blood_T_cells_Kloetgen2019	0.417498	Brain_Cerebellum	15.8123	Liver	0.388032
rs62055700	ENSG00000204650.14	LINC02210	Whole_Blood	4.3713e-106	1.06023	0.995024	1.13053	0.195522	Cis	9.5	3.34209e-108	chr17	45681376	T	C	chr17	45620328	45655156	26220	Peripheral_blood_CD8+_T_cells_Johanson2018, Peripheral_blood_CD4+_T_cells_Johanson2018, Peripheral_blood_B_cells_Johanson2018, Peripheral_blood_T_cells_Kloetgen2019	0.417498	Brain_Cerebellum	15.8123	Liver	0.388032
rs62055701	ENSG00000204650.14	LINC02210	Whole_Blood	4.3713e-106	1.06023	0.992834	1.12753	0.195522	Cis	9.5	3.34209e-108	chr17	45681421	G	A	chr17	45620328	45655156	26265	Peripheral_blood_CD8+_T_cells_Johanson2018, Peripheral_blood_CD4+_T_cells_Johanson2018, Peripheral_blood_B_cells_Johanson2018, Peripheral_blood_T_cells_Kloetgen2019	0.417498	Brain_Cerebellum	15.8123	Liver	0.388032
rs62055702	ENSG00000204650.14	LINC02210	Whole_Blood	4.3713e-106	1.06023	0.989449	1.12492	0.195522	Cis	9.5	3.34209e-108	chr17	45681424	C	T	chr17	45620328	45655156	26268	Peripheral_blood_CD8+_T_cells_Johanson2018, Peripheral_blood_CD4+_T_cells_Johanson2018, Peripheral_blood_B_cells_Johanson2018, Peripheral_blood_T_cells_Kloetgen2019	0.417498	Brain_Cerebellum	15.8123	Liver	0.388032
rs112431991	ENSG00000204650.14	LINC02210	Whole_Blood	4.3713e-106	1.06023	0.990196	1.12558	0.195522	Cis	9.5	3.34209e-108	chr17	45681519	A	G	chr17	45620328	45655156	26363	Peripheral_blood_CD8+_T_cells_Johanson2018, Peripheral_blood_CD4+_T_cells_Johanson2018, Peripheral_blood_B_cells_Johanson2018, Peripheral_blood_T_cells_Kloetgen2019	0.417498	Brain_Cerebellum	15.8123	Liver	0.388032
rs57222984	ENSG00000204650.14	LINC02210	Whole_Blood	4.90293e-75	0.908947	0.83732	0.982207	0.265672	Cis	9.5	6.82266e-77	chr17	45681532	A	G	chr17	45620328	45655156	26376	Peripheral_blood_CD8+_T_cells_Johanson2018, Peripheral_blood_CD4+_T_cells_Johanson2018, Peripheral_blood_B_cells_Johanson2018, Peripheral_blood_T_cells_Kloetgen2019	0.417498	Brain_Cerebellum	15.8123	Liver	0.388032
rs17687838	ENSG00000204650.14	LINC02210	Whole_Blood	4.3713e-106	1.06023	0.988086	1.12199	0.195522	Cis	9.5	3.34209e-108	chr17	45681682	T	C	chr17	45620328	45655156	26526	Peripheral_blood_CD8+_T_cells_Johanson2018, Peripheral_blood_CD4+_T_cells_Johanson2018, Peripheral_blood_B_cells_Johanson2018, Peripheral_blood_T_cells_Kloetgen2019	0.417498	Brain_Cerebellum	15.8123	Liver	0.388032
rs76333921	ENSG00000204650.14	LINC02210	Whole_Blood	4.3713e-106	1.06023	0.993805	1.12579	0.195522	Cis	6.5	3.34209e-108	chr17	45682060	C	T	chr17	45620328	45655156	26904	Peripheral_blood_CD8+_T_cells_Johanson2018, Peripheral_blood_B_cells_Johanson2018, Peripheral_blood_CD4+_T_cells_Johanson2018, Peripheral_blood_T_cells_Kloetgen2019	0.417498	Brain_Cerebellum	15.8123	Liver	0.388032
rs76453925	ENSG00000204650.14	LINC02210	Whole_Blood	1.14995e-105	1.05275	0.984731	1.12401	0.197015	Cis	6.5	1.0009e-107	chr17	45682065	C	T	chr17	45620328	45655156	26909	Peripheral_blood_CD8+_T_cells_Johanson2018, Peripheral_blood_B_cells_Johanson2018, Peripheral_blood_CD4+_T_cells_Johanson2018, Peripheral_blood_T_cells_Kloetgen2019	0.417498	Brain_Cerebellum	15.8123	Liver	0.388032
rs17687849	ENSG00000204650.14	LINC02210	Whole_Blood	4.3713e-106	1.06023	0.984026	1.12303	0.195522	Cis	8	3.34209e-108	chr17	45682353	A	G	chr17	45620328	45655156	27197	Peripheral_blood_CD8+_T_cells_Johanson2018, Peripheral_blood_B_cells_Johanson2018, Peripheral_blood_CD4+_T_cells_Johanson2018, Peripheral_blood_T_cells_Kloetgen2019	0.417498	Brain_Cerebellum	15.8123	Liver	0.388032
rs56400821	ENSG00000204650.14	LINC02210	Whole_Blood	6.45238e-103	1.06151	0.990364	1.12409	0.19403	Cis	9	8.22071e-105	chr17	45682714	C	A	chr17	45620328	45655156	27558	Peripheral_blood_CD8+_T_cells_Johanson2018, Peripheral_blood_CD4+_T_cells_Johanson2018, Peripheral_blood_B_cells_Johanson2018, Peripheral_blood_T_cells_Kloetgen2019	0.417498	Brain_Cerebellum	15.8123	Liver	0.388032
rs112169475	ENSG00000204650.14	LINC02210	Whole_Blood	4.3713e-106	1.06023	0.98867	1.12738	0.195522	Cis	9	3.34209e-108	chr17	45682826	A	G	chr17	45620328	45655156	27670	Peripheral_blood_CD8+_T_cells_Johanson2018, Peripheral_blood_CD4+_T_cells_Johanson2018, Peripheral_blood_B_cells_Johanson2018, Peripheral_blood_T_cells_Kloetgen2019	0.417498	Brain_Cerebellum	15.8123	Liver	0.388032
rs113728380	ENSG00000204650.14	LINC02210	Whole_Blood	4.3713e-106	1.06023	0.998639	1.13847	0.195522	Cis	9	3.34209e-108	chr17	45682833	C	T	chr17	45620328	45655156	27677	Peripheral_blood_CD8+_T_cells_Johanson2018, Peripheral_blood_CD4+_T_cells_Johanson2018, Peripheral_blood_B_cells_Johanson2018, Peripheral_blood_T_cells_Kloetgen2019	0.417498	Brain_Cerebellum	15.8123	Liver	0.388032
rs17761100	ENSG00000204650.14	LINC02210	Whole_Blood	4.3713e-106	1.06023	0.984745	1.12255	0.195522	Cis	9	3.34209e-108	chr17	45683023	A	G	chr17	45620328	45655156	27867	Peripheral_blood_CD8+_T_cells_Johanson2018, Peripheral_blood_CD4+_T_cells_Johanson2018, Peripheral_blood_B_cells_Johanson2018, Peripheral_blood_T_cells_Kloetgen2019	0.417498	Brain_Cerebellum	15.8123	Liver	0.388032
rs17761124	ENSG00000204650.14	LINC02210	Whole_Blood	4.3713e-106	1.06023	0.99075	1.12251	0.195522	Cis	9	3.34209e-108	chr17	45683150	A	T	chr17	45620328	45655156	27994	Peripheral_blood_CD8+_T_cells_Johanson2018, Peripheral_blood_CD4+_T_cells_Johanson2018, Peripheral_blood_B_cells_Johanson2018, Peripheral_blood_T_cells_Kloetgen2019	0.417498	Brain_Cerebellum	15.8123	Liver	0.388032
rs62055704	ENSG00000204650.14	LINC02210	Whole_Blood	4.3713e-106	1.06023	0.98886	1.1261	0.195522	Cis	9	3.34209e-108	chr17	45683211	G	A	chr17	45620328	45655156	28055	Peripheral_blood_CD8+_T_cells_Johanson2018, Peripheral_blood_CD4+_T_cells_Johanson2018, Peripheral_blood_B_cells_Johanson2018, Peripheral_blood_T_cells_Kloetgen2019	0.417498	Brain_Cerebellum	15.8123	Liver	0.388032
rs62055705	ENSG00000204650.14	LINC02210	Whole_Blood	4.3713e-106	1.06023	0.988506	1.12347	0.195522	Cis	9	3.34209e-108	chr17	45683233	A	C	chr17	45620328	45655156	28077	Peripheral_blood_CD8+_T_cells_Johanson2018, Peripheral_blood_CD4+_T_cells_Johanson2018, Peripheral_blood_B_cells_Johanson2018, Peripheral_blood_T_cells_Kloetgen2019	0.417498	Brain_Cerebellum	15.8123	Liver	0.388032
rs62055706	ENSG00000204650.14	LINC02210	Whole_Blood	4.3713e-106	1.06023	0.988362	1.1267	0.195522	Cis	9	3.34209e-108	chr17	45683319	T	C	chr17	45620328	45655156	28163	Peripheral_blood_CD8+_T_cells_Johanson2018, Peripheral_blood_CD4+_T_cells_Johanson2018, Peripheral_blood_B_cells_Johanson2018, Peripheral_blood_T_cells_Kloetgen2019	0.417498	Brain_Cerebellum	15.8123	Liver	0.388032
rs75115093	ENSG00000204650.14	LINC02210	Whole_Blood	4.3713e-106	1.06023	0.993657	1.13232	0.195522	Cis	6.5	3.34209e-108	chr17	45684015	A	G	chr17	45620328	45655156	28859	Peripheral_blood_CD4+_T_cells_Johanson2018, Peripheral_blood_T_cells_Kloetgen2019	0.417498	Brain_Cerebellum	15.8123	Liver	0.388032
rs62055707	ENSG00000204650.14	LINC02210	Whole_Blood	4.3713e-106	1.06023	0.987807	1.12566	0.195522	Cis	13	3.34209e-108	chr17	45684116	T	C	chr17	45620328	45655156	28960	Peripheral_blood_CD8+_T_cells_Johanson2018, Peripheral_blood_B_cells_Johanson2018, Peripheral_blood_CD4+_T_cells_Johanson2018, Peripheral_blood_T_cells_Kloetgen2019	0.417498	Brain_Cerebellum	15.8123	Liver	0.388032
rs16941035	ENSG00000204650.14	LINC02210	Whole_Blood	4.90293e-75	0.908947	0.834091	0.984202	0.265672	Cis	13	6.82266e-77	chr17	45684153	T	G	chr17	45620328	45655156	28997	Peripheral_blood_CD8+_T_cells_Johanson2018, Peripheral_blood_B_cells_Johanson2018, Peripheral_blood_CD4+_T_cells_Johanson2018, Peripheral_blood_T_cells_Kloetgen2019	0.417498	Brain_Cerebellum	15.8123	Liver	0.388032
rs16941038	ENSG00000204650.14	LINC02210	Whole_Blood	4.90293e-75	0.908947	0.838317	0.99081	0.265672	Cis	13	6.82266e-77	chr17	45684199	T	C	chr17	45620328	45655156	29043	Peripheral_blood_CD8+_T_cells_Johanson2018, Peripheral_blood_B_cells_Johanson2018, Peripheral_blood_CD4+_T_cells_Johanson2018, Peripheral_blood_T_cells_Kloetgen2019	0.417498	Brain_Cerebellum	15.8123	Liver	0.388032
rs2049515	ENSG00000204650.14	LINC02210	Whole_Blood	4.27144e-105	1.05934	0.986791	1.12554	0.194776	Cis	13	5.21258e-107	chr17	45684490	C	T	chr17	45620328	45655156	29334	Peripheral_blood_CD8+_T_cells_Johanson2018, Peripheral_blood_B_cells_Johanson2018, Peripheral_blood_CD4+_T_cells_Johanson2018, Peripheral_blood_T_cells_Kloetgen2019	0.417498	Brain_Cerebellum	15.8123	Liver	0.388032
rs2158474	ENSG00000204650.14	LINC02210	Whole_Blood	4.27144e-105	1.05934	0.98617	1.12587	0.194776	Cis	8.5	5.21258e-107	chr17	45684573	G	C	chr17	45620328	45655156	29417	Peripheral_blood_B_cells_Johanson2018, Peripheral_blood_CD4+_T_cells_Johanson2018, Peripheral_blood_T_cells_Kloetgen2019	0.417498	Brain_Cerebellum	15.8123	Liver	0.388032
rs62055708	ENSG00000204650.14	LINC02210	Whole_Blood	4.3713e-106	1.06023	0.994167	1.12541	0.195522	Cis	8.5	3.34209e-108	chr17	45684608	C	A	chr17	45620328	45655156	29452	Peripheral_blood_B_cells_Johanson2018, Peripheral_blood_CD4+_T_cells_Johanson2018, Peripheral_blood_T_cells_Kloetgen2019	0.417498	Brain_Cerebellum	15.8123	Liver	0.388032
rs76927677	ENSG00000204650.14	LINC02210	Whole_Blood	2.0199e-105	1.07331	1.00035	1.14169	0.192654	Cis	8.5	2.18948e-107	chr17	45684619	A	T	chr17	45620328	45655156	29463	Peripheral_blood_B_cells_Johanson2018, Peripheral_blood_CD4+_T_cells_Johanson2018, Peripheral_blood_T_cells_Kloetgen2019	0.417498	Brain_Cerebellum	15.8123	Liver	0.388032
rs17761207	ENSG00000204650.14	LINC02210	Whole_Blood	4.3713e-106	1.06023	0.983186	1.12302	0.195522	Cis	6	3.34209e-108	chr17	45684889	T	C	chr17	45620328	45655156	29733	Peripheral_blood_B_cells_Johanson2018, Peripheral_blood_CD4+_T_cells_Johanson2018, Peripheral_blood_T_cells_Kloetgen2019	0.417498	Brain_Cerebellum	15.8123	Liver	0.388032
rs62055709	ENSG00000204650.14	LINC02210	Whole_Blood	4.01846e-105	1.05808	0.992408	1.12804	0.195522	Cis	6	4.83031e-107	chr17	45685063	C	T	chr17	45620328	45655156	29907	Peripheral_blood_B_cells_Johanson2018, Peripheral_blood_CD4+_T_cells_Johanson2018, Peripheral_blood_T_cells_Kloetgen2019	0.417498	Brain_Cerebellum	15.8123	Liver	0.388032
rs62055711	ENSG00000204650.14	LINC02210	Whole_Blood	7.30222e-105	1.05331	0.982626	1.12137	0.196269	Cis	6	8.96718e-107	chr17	45685188	A	G	chr17	45620328	45655156	30032	Peripheral_blood_B_cells_Johanson2018, Peripheral_blood_CD4+_T_cells_Johanson2018, Peripheral_blood_T_cells_Kloetgen2019	0.417498	Brain_Cerebellum	15.8123	Liver	0.388032
rs17688002	ENSG00000204650.14	LINC02210	Whole_Blood	4.3713e-106	1.06023	0.991405	1.12302	0.195522	Cis	6	3.34209e-108	chr17	45685228	A	T	chr17	45620328	45655156	30072	Peripheral_blood_B_cells_Johanson2018, Peripheral_blood_CD4+_T_cells_Johanson2018, Peripheral_blood_T_cells_Kloetgen2019	0.417498	Brain_Cerebellum	15.8123	Liver	0.388032
rs2040846	ENSG00000204650.14	LINC02210	Whole_Blood	4.3713e-106	1.06023	0.990975	1.13205	0.195522	Cis	5	3.34209e-108	chr17	45685480	A	G	chr17	45620328	45655156	30324	Peripheral_blood_B_cells_Johanson2018, Peripheral_blood_CD8+_T_cells_Johanson2018, Peripheral_blood_CD4+_T_cells_Johanson2018, Peripheral_blood_T_cells_Kloetgen2019	0.417498	Brain_Cerebellum	15.8123	Liver	0.388032
rs4486953	ENSG00000204650.14	LINC02210	Whole_Blood	4.3713e-106	1.06023	0.984156	1.11808	0.195522	Cis	11.5	3.34209e-108	chr17	45685641	T	C	chr17	45620328	45655156	30485	Peripheral_blood_CD8+_T_cells_Johanson2018, Peripheral_blood_CD4+_T_cells_Johanson2018, Peripheral_blood_B_cells_Johanson2018, Peripheral_blood_T_cells_Kloetgen2019	0.417498	Brain_Cerebellum	15.8123	Liver	0.388032
rs17688032	ENSG00000204650.14	LINC02210	Whole_Blood	4.3713e-106	1.06023	0.989251	1.12914	0.195522	Cis	11.5	3.34209e-108	chr17	45685836	G	A	chr17	45620328	45655156	30680	Peripheral_blood_CD8+_T_cells_Johanson2018, Peripheral_blood_CD4+_T_cells_Johanson2018, Peripheral_blood_B_cells_Johanson2018, Peripheral_blood_T_cells_Kloetgen2019	0.417498	Brain_Cerebellum	15.8123	Liver	0.388032
rs17688056	ENSG00000204650.14	LINC02210	Whole_Blood	4.3713e-106	1.06023	0.993041	1.12388	0.195522	Cis	11.5	3.34209e-108	chr17	45685875	C	T	chr17	45620328	45655156	30719	Peripheral_blood_CD8+_T_cells_Johanson2018, Peripheral_blood_CD4+_T_cells_Johanson2018, Peripheral_blood_B_cells_Johanson2018, Peripheral_blood_T_cells_Kloetgen2019	0.417498	Brain_Cerebellum	15.8123	Liver	0.388032
rs17688068	ENSG00000204650.14	LINC02210	Whole_Blood	4.3713e-106	1.06023	0.986591	1.12165	0.195522	Cis	8	3.34209e-108	chr17	45686569	A	G	chr17	45620328	45655156	31413	Peripheral_blood_B_cells_Johanson2018, Peripheral_blood_CD4+_T_cells_Johanson2018, Peripheral_blood_T_cells_Kloetgen2019	0.417498	Brain_Cerebellum	15.8123	Liver	0.388032
rs77220413	ENSG00000204650.14	LINC02210	Whole_Blood	4.3713e-106	1.06023	0.992663	1.12604	0.195522	Cis	8	3.34209e-108	chr17	45687012	G	A	chr17	45620328	45655156	31856	Peripheral_blood_CD4+_T_cells_Johanson2018, Peripheral_blood_B_cells_Johanson2018, Peripheral_blood_T_cells_Kloetgen2019	0.417498	Brain_Cerebellum	15.8123	Liver	0.388032
rs62055712	ENSG00000204650.14	LINC02210	Whole_Blood	4.3713e-106	1.06023	0.984672	1.11989	0.195522	Cis	8	3.34209e-108	chr17	45687199	A	G	chr17	45620328	45655156	32043	Peripheral_blood_CD4+_T_cells_Johanson2018, Peripheral_blood_B_cells_Johanson2018, Peripheral_blood_T_cells_Kloetgen2019	0.417498	Brain_Cerebellum	15.8123	Liver	0.388032
rs62055713	ENSG00000204650.14	LINC02210	Whole_Blood	4.3713e-106	1.06023	0.992858	1.12598	0.195522	Cis	8	3.34209e-108	chr17	45687319	C	T	chr17	45620328	45655156	32163	Peripheral_blood_CD4+_T_cells_Johanson2018, Peripheral_blood_B_cells_Johanson2018, Peripheral_blood_T_cells_Kloetgen2019	0.417498	Brain_Cerebellum	15.8123	Liver	0.388032
rs62055714	ENSG00000204650.14	LINC02210	Whole_Blood	4.3713e-106	1.06023	0.997678	1.12627	0.195522	Cis	8	3.34209e-108	chr17	45687430	G	T	chr17	45620328	45655156	32274	Peripheral_blood_CD4+_T_cells_Johanson2018, Peripheral_blood_B_cells_Johanson2018, Peripheral_blood_T_cells_Kloetgen2019	0.417498	Brain_Cerebellum	15.8123	Liver	0.388032
rs62055715	ENSG00000204650.14	LINC02210	Whole_Blood	4.3713e-106	1.06023	0.989891	1.12761	0.195522	Cis	8	3.34209e-108	chr17	45687481	G	A	chr17	45620328	45655156	32325	Peripheral_blood_CD4+_T_cells_Johanson2018, Peripheral_blood_B_cells_Johanson2018, Peripheral_blood_T_cells_Kloetgen2019	0.417498	Brain_Cerebellum	15.8123	Liver	0.388032
rs17688090	ENSG00000204650.14	LINC02210	Whole_Blood	4.3713e-106	1.06023	0.991035	1.12816	0.195522	Cis	8	3.34209e-108	chr17	45687621	G	A	chr17	45620328	45655156	32465	Peripheral_blood_CD4+_T_cells_Johanson2018, Peripheral_blood_B_cells_Johanson2018, Peripheral_blood_T_cells_Kloetgen2019	0.417498	Brain_Cerebellum	15.8123	Liver	0.388032
rs17688126	ENSG00000204650.14	LINC02210	Whole_Blood	4.3713e-106	1.06023	1.00078	1.12581	0.195522	Cis	8	3.34209e-108	chr17	45687714	A	G	chr17	45620328	45655156	32558	Peripheral_blood_B_cells_Johanson2018, Peripheral_blood_CD4+_T_cells_Johanson2018, Peripheral_blood_CD8+_T_cells_Johanson2018, Peripheral_blood_T_cells_Kloetgen2019	0.417498	Brain_Cerebellum	15.8123	Liver	0.388032
rs77310586	ENSG00000204650.14	LINC02210	Whole_Blood	4.3713e-106	1.06023	0.98871	1.12425	0.195522	Cis	8	3.34209e-108	chr17	45688015	G	C	chr17	45620328	45655156	32859	Peripheral_blood_B_cells_Johanson2018, Peripheral_blood_CD4+_T_cells_Johanson2018, Peripheral_blood_CD8+_T_cells_Johanson2018, Peripheral_blood_T_cells_Kloetgen2019	0.417498	Brain_Cerebellum	15.8123	Liver	0.388032
rs17761387	ENSG00000204650.14	LINC02210	Whole_Blood	1.14995e-105	1.05275	0.984132	1.12213	0.197015	Cis	8	1.0009e-107	chr17	45688084	G	A	chr17	45620328	45655156	32928	Peripheral_blood_B_cells_Johanson2018, Peripheral_blood_CD4+_T_cells_Johanson2018, Peripheral_blood_CD8+_T_cells_Johanson2018, Peripheral_blood_T_cells_Kloetgen2019	0.417498	Brain_Cerebellum	15.8123	Liver	0.388032
rs62055716	ENSG00000204650.14	LINC02210	Whole_Blood	9.07326e-105	1.05429	0.987741	1.12024	0.196269	Cis	8	1.11742e-106	chr17	45688412	C	T	chr17	45620328	45655156	33256	Peripheral_blood_B_cells_Johanson2018, Peripheral_blood_CD4+_T_cells_Johanson2018, Peripheral_blood_CD8+_T_cells_Johanson2018, Peripheral_blood_T_cells_Kloetgen2019	0.417498	Brain_Cerebellum	15.8123	Liver	0.388032
rs6503443	ENSG00000204650.14	LINC02210	Whole_Blood	2.07004e-76	0.897309	0.825702	0.976267	0.26194	Cis	8	2.872e-78	chr17	45688515	T	C	chr17	45620328	45655156	33359	Peripheral_blood_CD8+_T_cells_Johanson2018, Peripheral_blood_B_cells_Johanson2018, Peripheral_blood_CD4+_T_cells_Johanson2018, Peripheral_blood_T_cells_Kloetgen2019	0.417498	Brain_Cerebellum	15.8123	Liver	0.388032
rs17688205	ENSG00000204650.14	LINC02210	Whole_Blood	4.3713e-106	1.06023	0.988972	1.12533	0.195522	Cis	6	3.34209e-108	chr17	45688986	G	C	chr17	45620328	45655156	33830	Peripheral_blood_T_cells_Kloetgen2019	0.417498	Brain_Cerebellum	15.8123	Liver	0.388032
rs62055717	ENSG00000204650.14	LINC02210	Whole_Blood	4.3713e-106	1.06023	0.985345	1.12785	0.195522	Cis	6.5	3.34209e-108	chr17	45689049	A	G	chr17	45620328	45655156	33893	Peripheral_blood_CD8+_T_cells_Johanson2018, Peripheral_blood_T_cells_Kloetgen2019	0.417498	Brain_Cerebellum	15.8123	Liver	0.388032
rs62055718	ENSG00000204650.14	LINC02210	Whole_Blood	4.3713e-106	1.06023	0.990766	1.12402	0.195522	Cis	6.5	3.34209e-108	chr17	45689052	C	T	chr17	45620328	45655156	33896	Peripheral_blood_CD8+_T_cells_Johanson2018, Peripheral_blood_T_cells_Kloetgen2019	0.417498	Brain_Cerebellum	15.8123	Liver	0.388032
rs17688249	ENSG00000204650.14	LINC02210	Whole_Blood	4.3713e-106	1.06023	0.987015	1.12341	0.195522	Cis	7	3.34209e-108	chr17	45689388	C	T	chr17	45620328	45655156	34232	Peripheral_blood_CD8+_T_cells_Johanson2018, Peripheral_blood_B_cells_Johanson2018, Peripheral_blood_CD4+_T_cells_Johanson2018, Peripheral_blood_T_cells_Kloetgen2019	0.417498	Brain_Cerebellum	15.8123	Liver	0.388032
rs2040844	ENSG00000204650.14	LINC02210	Whole_Blood	4.3713e-106	1.06023	0.989551	1.12829	0.195522	Cis	9	3.34209e-108	chr17	45689853	A	C	chr17	45620328	45655156	34697	Peripheral_blood_CD4+_T_cells_Johanson2018, Peripheral_blood_B_cells_Johanson2018, Peripheral_blood_CD8+_T_cells_Johanson2018, Peripheral_blood_T_cells_Kloetgen2019	0.417498	Brain_Cerebellum	15.8123	Liver	0.388032
rs62055751	ENSG00000204650.14	LINC02210	Whole_Blood	4.3713e-106	1.06023	0.988993	1.1277	0.195522	Cis	9	3.34209e-108	chr17	45690172	A	G	chr17	45620328	45655156	35016	Peripheral_blood_CD4+_T_cells_Johanson2018, Peripheral_blood_B_cells_Johanson2018, Peripheral_blood_CD8+_T_cells_Johanson2018, Peripheral_blood_T_cells_Kloetgen2019	0.417498	Brain_Cerebellum	15.8123	Liver	0.388032
rs62055752	ENSG00000204650.14	LINC02210	Whole_Blood	4.3713e-106	1.06023	0.983114	1.12194	0.195522	Cis	9	3.34209e-108	chr17	45690262	G	A	chr17	45620328	45655156	35106	Peripheral_blood_CD4+_T_cells_Johanson2018, Peripheral_blood_B_cells_Johanson2018, Peripheral_blood_CD8+_T_cells_Johanson2018, Peripheral_blood_T_cells_Kloetgen2019	0.417498	Brain_Cerebellum	15.8123	Liver	0.388032
rs62055753	ENSG00000204650.14	LINC02210	Whole_Blood	4.3713e-106	1.06023	0.980775	1.12791	0.195522	Cis	9	3.34209e-108	chr17	45690265	G	A	chr17	45620328	45655156	35109	Peripheral_blood_CD4+_T_cells_Johanson2018, Peripheral_blood_B_cells_Johanson2018, Peripheral_blood_CD8+_T_cells_Johanson2018, Peripheral_blood_T_cells_Kloetgen2019	0.417498	Brain_Cerebellum	15.8123	Liver	0.388032
rs7215239	ENSG00000204650.14	LINC02210	Whole_Blood	3.06219e-75	0.905202	0.834795	0.98688	0.265672	Cis	9	4.25576e-77	chr17	45690407	T	C	chr17	45620328	45655156	35251	Peripheral_blood_CD4+_T_cells_Johanson2018, Peripheral_blood_B_cells_Johanson2018, Peripheral_blood_CD8+_T_cells_Johanson2018, Peripheral_blood_T_cells_Kloetgen2019	0.417498	Brain_Cerebellum	15.8123	Liver	0.388032
rs17688296	ENSG00000204650.14	LINC02210	Whole_Blood	4.3713e-106	1.06023	0.993541	1.13204	0.195522	Cis	9	3.34209e-108	chr17	45690449	C	T	chr17	45620328	45655156	35293	Peripheral_blood_CD4+_T_cells_Johanson2018, Peripheral_blood_B_cells_Johanson2018, Peripheral_blood_CD8+_T_cells_Johanson2018, Peripheral_blood_T_cells_Kloetgen2019	0.417498	Brain_Cerebellum	15.8123	Liver	0.388032
rs62055754	ENSG00000204650.14	LINC02210	Whole_Blood	4.3713e-106	1.06023	0.993948	1.12471	0.195522	Cis	9.5	3.34209e-108	chr17	45690864	C	G	chr17	45620328	45655156	35708	Peripheral_blood_CD4+_T_cells_Johanson2018, Peripheral_blood_CD8+_T_cells_Johanson2018, Peripheral_blood_B_cells_Johanson2018, Peripheral_blood_T_cells_Kloetgen2019	0.417498	Brain_Cerebellum	15.8123	Liver	0.388032
rs78471340	ENSG00000204650.14	LINC02210	Whole_Blood	4.3713e-106	1.06023	0.994466	1.12641	0.195522	Cis	9.5	3.34209e-108	chr17	45690980	G	A	chr17	45620328	45655156	35824	Peripheral_blood_CD4+_T_cells_Johanson2018, Peripheral_blood_CD8+_T_cells_Johanson2018, Peripheral_blood_B_cells_Johanson2018, Peripheral_blood_T_cells_Kloetgen2019	0.417498	Brain_Cerebellum	15.8123	Liver	0.388032
rs78052495	ENSG00000204650.14	LINC02210	Whole_Blood	4.3713e-106	1.06023	0.986866	1.12956	0.195522	Cis	9.5	3.34209e-108	chr17	45690981	C	T	chr17	45620328	45655156	35825	Peripheral_blood_CD4+_T_cells_Johanson2018, Peripheral_blood_CD8+_T_cells_Johanson2018, Peripheral_blood_B_cells_Johanson2018, Peripheral_blood_T_cells_Kloetgen2019	0.417498	Brain_Cerebellum	15.8123	Liver	0.388032
rs56100013	ENSG00000204650.14	LINC02210	Whole_Blood	2.07438e-105	1.05799	0.987963	1.12061	0.195067	Cis	9.5	2.24976e-107	chr17	45691101	C	T	chr17	45620328	45655156	35945	Peripheral_blood_CD4+_T_cells_Johanson2018, Peripheral_blood_CD8+_T_cells_Johanson2018, Peripheral_blood_B_cells_Johanson2018, Peripheral_blood_T_cells_Kloetgen2019	0.417498	Brain_Cerebellum	15.8123	Liver	0.388032
rs55980621	ENSG00000204650.14	LINC02210	Whole_Blood	4.3713e-106	1.06023	0.990336	1.12244	0.195522	Cis	9.5	3.34209e-108	chr17	45691130	C	T	chr17	45620328	45655156	35974	Peripheral_blood_CD4+_T_cells_Johanson2018, Peripheral_blood_CD8+_T_cells_Johanson2018, Peripheral_blood_B_cells_Johanson2018, Peripheral_blood_T_cells_Kloetgen2019	0.417498	Brain_Cerebellum	15.8123	Liver	0.388032
rs55669046	ENSG00000204650.14	LINC02210	Whole_Blood	4.3713e-106	1.06023	0.989934	1.12975	0.195522	Cis	9.5	3.34209e-108	chr17	45691135	C	T	chr17	45620328	45655156	35979	Peripheral_blood_CD4+_T_cells_Johanson2018, Peripheral_blood_CD8+_T_cells_Johanson2018, Peripheral_blood_B_cells_Johanson2018, Peripheral_blood_T_cells_Kloetgen2019	0.417498	Brain_Cerebellum	15.8123	Liver	0.388032
rs56323832	ENSG00000204650.14	LINC02210	Whole_Blood	2.77171e-105	1.06023	0.987426	1.12583	0.195522	Cis	9.5	3.24819e-107	chr17	45691267	G	A	chr17	45620328	45655156	36111	Peripheral_blood_CD4+_T_cells_Johanson2018, Peripheral_blood_CD8+_T_cells_Johanson2018, Peripheral_blood_B_cells_Johanson2018, Peripheral_blood_T_cells_Kloetgen2019	0.417498	Brain_Cerebellum	15.8123	Liver	0.388032
rs55972157	ENSG00000204650.14	LINC02210	Whole_Blood	4.3713e-106	1.06023	0.992127	1.13088	0.195522	Cis	9.5	3.34209e-108	chr17	45691337	C	T	chr17	45620328	45655156	36181	Peripheral_blood_CD4+_T_cells_Johanson2018, Peripheral_blood_CD8+_T_cells_Johanson2018, Peripheral_blood_B_cells_Johanson2018, Peripheral_blood_T_cells_Kloetgen2019	0.417498	Brain_Cerebellum	15.8123	Liver	0.388032
rs56110538	ENSG00000204650.14	LINC02210	Whole_Blood	4.78892e-105	1.05336	0.983047	1.12861	0.196269	Cis	9.5	5.85256e-107	chr17	45691361	G	A	chr17	45620328	45655156	36205	Peripheral_blood_CD4+_T_cells_Johanson2018, Peripheral_blood_CD8+_T_cells_Johanson2018, Peripheral_blood_B_cells_Johanson2018, Peripheral_blood_T_cells_Kloetgen2019	0.417498	Brain_Cerebellum	15.8123	Liver	0.388032
rs17761581	ENSG00000204650.14	LINC02210	Whole_Blood	4.3713e-106	1.06023	0.997154	1.13077	0.195522	Cis	3.5	3.34209e-108	chr17	45691722	T	C	chr17	45620328	45655156	36566	Peripheral_blood_CD8+_T_cells_Johanson2018, Peripheral_blood_T_cells_Kloetgen2019	0.417498	Brain_Cerebellum	15.8123	Liver	0.388032
rs55840731	ENSG00000204650.14	LINC02210	Whole_Blood	4.3713e-106	1.06023	0.988739	1.13162	0.195522	Cis	3.5	3.34209e-108	chr17	45691911	C	G	chr17	45620328	45655156	36755	Peripheral_blood_CD8+_T_cells_Johanson2018, Peripheral_blood_T_cells_Kloetgen2019	0.417498	Brain_Cerebellum	15.8123	Liver	0.388032
rs56283089	ENSG00000204650.14	LINC02210	Whole_Blood	4.3713e-106	1.06023	0.992791	1.13196	0.195522	Cis	3.5	3.34209e-108	chr17	45691955	A	C	chr17	45620328	45655156	36799	Peripheral_blood_CD8+_T_cells_Johanson2018, Peripheral_blood_T_cells_Kloetgen2019	0.417498	Brain_Cerebellum	15.8123	Liver	0.388032
rs56312737	ENSG00000204650.14	LINC02210	Whole_Blood	4.3713e-106	1.06023	0.995249	1.13433	0.195522	Cis	5.5	3.34209e-108	chr17	45692150	C	A	chr17	45620328	45655156	36994	Peripheral_blood_CD4+_T_cells_Johanson2018, Peripheral_blood_B_cells_Johanson2018, Peripheral_blood_T_cells_Kloetgen2019	0.417498	Brain_Cerebellum	15.8123	Liver	0.388032
rs74765707	ENSG00000204650.14	LINC02210	Whole_Blood	4.3713e-106	1.06023	0.987507	1.12418	0.195522	Cis	5.5	3.34209e-108	chr17	45693050	T	C	chr17	45620328	45655156	37894	Peripheral_blood_CD4+_T_cells_Johanson2018, Peripheral_blood_B_cells_Johanson2018, Peripheral_blood_T_cells_Kloetgen2019	0.417498	Brain_Cerebellum	15.8123	Liver	0.388032
rs62056861	ENSG00000204650.14	LINC02210	Whole_Blood	4.3713e-106	1.06023	0.989919	1.12515	0.195522	Cis	5.5	3.34209e-108	chr17	45693077	T	C	chr17	45620328	45655156	37921	Peripheral_blood_CD4+_T_cells_Johanson2018, Peripheral_blood_B_cells_Johanson2018, Peripheral_blood_T_cells_Kloetgen2019	0.417498	Brain_Cerebellum	15.8123	Liver	0.388032
rs62056862	ENSG00000204650.14	LINC02210	Whole_Blood	4.3713e-106	1.06023	0.989555	1.12354	0.195522	Cis	5.5	3.34209e-108	chr17	45693159	C	T	chr17	45620328	45655156	38003	Peripheral_blood_CD4+_T_cells_Johanson2018, Peripheral_blood_B_cells_Johanson2018, Peripheral_blood_T_cells_Kloetgen2019	0.417498	Brain_Cerebellum	15.8123	Liver	0.388032
rs62056863	ENSG00000204650.14	LINC02210	Whole_Blood	4.3713e-106	1.06023	0.995583	1.13043	0.195522	Cis	5.5	3.34209e-108	chr17	45693229	A	G	chr17	45620328	45655156	38073	Peripheral_blood_CD4+_T_cells_Johanson2018, Peripheral_blood_B_cells_Johanson2018, Peripheral_blood_T_cells_Kloetgen2019	0.417498	Brain_Cerebellum	15.8123	Liver	0.388032
rs7207373	ENSG00000204650.14	LINC02210	Whole_Blood	3.06219e-75	0.905202	0.836819	0.987953	0.265672	Cis	5.5	4.25576e-77	chr17	45693346	C	T	chr17	45620328	45655156	38190	Peripheral_blood_CD4+_T_cells_Johanson2018, Peripheral_blood_B_cells_Johanson2018, Peripheral_blood_T_cells_Kloetgen2019	0.417498	Brain_Cerebellum	15.8123	Liver	0.388032
rs62056864	ENSG00000204650.14	LINC02210	Whole_Blood	4.3713e-106	1.06023	0.989452	1.12768	0.195522	Cis	5.5	3.34209e-108	chr17	45693629	G	A	chr17	45620328	45655156	38473	Peripheral_blood_CD4+_T_cells_Johanson2018, Peripheral_blood_B_cells_Johanson2018, Peripheral_blood_T_cells_Kloetgen2019	0.417498	Brain_Cerebellum	15.8123	Liver	0.388032
rs62056865	ENSG00000204650.14	LINC02210	Whole_Blood	4.3713e-106	1.06023	0.990224	1.12233	0.195522	Cis	5.5	3.34209e-108	chr17	45693827	T	C	chr17	45620328	45655156	38671	Peripheral_blood_CD4+_T_cells_Johanson2018, Peripheral_blood_B_cells_Johanson2018, Peripheral_blood_T_cells_Kloetgen2019	0.417498	Brain_Cerebellum	15.8123	Liver	0.388032
rs62056866	ENSG00000204650.14	LINC02210	Whole_Blood	4.3713e-106	1.06023	0.993582	1.12269	0.195522	Cis	5.5	3.34209e-108	chr17	45694127	G	A	chr17	45620328	45655156	38971	Peripheral_blood_CD4+_T_cells_Johanson2018, Peripheral_blood_B_cells_Johanson2018, Peripheral_blood_T_cells_Kloetgen2019	0.417498	Brain_Cerebellum	15.8123	Liver	0.388032
rs62056867	ENSG00000204650.14	LINC02210	Whole_Blood	4.3713e-106	1.06023	0.998982	1.12956	0.195522	Cis	5.5	3.34209e-108	chr17	45694261	A	G	chr17	45620328	45655156	39105	Peripheral_blood_CD4+_T_cells_Johanson2018, Peripheral_blood_B_cells_Johanson2018, Peripheral_blood_T_cells_Kloetgen2019	0.417498	Brain_Cerebellum	15.8123	Liver	0.388032
rs56200760	ENSG00000204650.14	LINC02210	Whole_Blood	4.3713e-106	1.06023	0.986016	1.12227	0.195522	Cis	5.5	3.34209e-108	chr17	45694652	G	T	chr17	45620328	45655156	39496	Peripheral_blood_CD4+_T_cells_Johanson2018, Peripheral_blood_B_cells_Johanson2018, Peripheral_blood_T_cells_Kloetgen2019	0.417498	Brain_Cerebellum	15.8123	Liver	0.388032
rs17688391	ENSG00000204650.14	LINC02210	Whole_Blood	4.3713e-106	1.06023	0.986982	1.12989	0.195522	Cis	5.5	3.34209e-108	chr17	45694743	C	A	chr17	45620328	45655156	39587	Peripheral_blood_CD4+_T_cells_Johanson2018, Peripheral_blood_B_cells_Johanson2018, Peripheral_blood_T_cells_Kloetgen2019	0.417498	Brain_Cerebellum	15.8123	Liver	0.388032
rs17688410	ENSG00000204650.14	LINC02210	Whole_Blood	4.3713e-106	1.06023	0.989646	1.12604	0.195522	Cis	5.5	3.34209e-108	chr17	45694885	C	T	chr17	45620328	45655156	39729	Peripheral_blood_CD4+_T_cells_Johanson2018, Peripheral_blood_B_cells_Johanson2018, Peripheral_blood_T_cells_Kloetgen2019	0.417498	Brain_Cerebellum	15.8123	Liver	0.388032
rs55927630	ENSG00000204650.14	LINC02210	Whole_Blood	4.3713e-106	1.06023	0.991628	1.12232	0.195522	Cis	5.5	3.34209e-108	chr17	45695041	C	T	chr17	45620328	45655156	39885	Peripheral_blood_CD4+_T_cells_Johanson2018, Peripheral_blood_B_cells_Johanson2018, Peripheral_blood_T_cells_Kloetgen2019	0.417498	Brain_Cerebellum	15.8123	Liver	0.388032
rs17688434	ENSG00000204650.14	LINC02210	Whole_Blood	4.3713e-106	1.06023	0.989812	1.13092	0.195522	Cis	5.5	3.34209e-108	chr17	45695174	G	A	chr17	45620328	45655156	40018	Peripheral_blood_CD4+_T_cells_Johanson2018, Peripheral_blood_B_cells_Johanson2018, Peripheral_blood_T_cells_Kloetgen2019	0.417498	Brain_Cerebellum	15.8123	Liver	0.388032
rs17688452	ENSG00000204650.14	LINC02210	Whole_Blood	4.3713e-106	1.06023	0.996414	1.13025	0.195522	Cis	4	3.34209e-108	chr17	45695719	G	A	chr17	45620328	45655156	40563	Peripheral_blood_CD8+_T_cells_Johanson2018, Peripheral_blood_B_cells_Johanson2018, Peripheral_blood_T_cells_Kloetgen2019	0.417498	Brain_Cerebellum	15.8123	Liver	0.388032
rs10491144	ENSG00000204650.14	LINC02210	Whole_Blood	4.3713e-106	1.06023	0.989103	1.12506	0.195522	Cis	4	3.34209e-108	chr17	45695758	A	C	chr17	45620328	45655156	40602	Peripheral_blood_CD8+_T_cells_Johanson2018, Peripheral_blood_B_cells_Johanson2018, Peripheral_blood_T_cells_Kloetgen2019	0.417498	Brain_Cerebellum	15.8123	Liver	0.388032
rs10491143	ENSG00000204650.14	LINC02210	Whole_Blood	4.3713e-106	1.06023	0.99612	1.12751	0.195522	Cis	4	3.34209e-108	chr17	45695882	A	T	chr17	45620328	45655156	40726	Peripheral_blood_CD8+_T_cells_Johanson2018, Peripheral_blood_B_cells_Johanson2018, Peripheral_blood_T_cells_Kloetgen2019	0.417498	Brain_Cerebellum	15.8123	Liver	0.388032
rs62056869	ENSG00000204650.14	LINC02210	Whole_Blood	4.3713e-106	1.06023	0.989278	1.12432	0.195522	Cis	7	3.34209e-108	chr17	45696081	T	C	chr17	45620328	45655156	40925	Peripheral_blood_B_cells_Johanson2018, Peripheral_blood_CD4+_T_cells_Johanson2018, Peripheral_blood_T_cells_Kloetgen2019	0.417498	Brain_Cerebellum	15.8123	Liver	0.388032
rs17688511	ENSG00000204650.14	LINC02210	Whole_Blood	4.3713e-106	1.06023	0.995879	1.13709	0.195522	Cis	7	3.34209e-108	chr17	45696241	T	G	chr17	45620328	45655156	41085	Peripheral_blood_B_cells_Johanson2018, Peripheral_blood_CD4+_T_cells_Johanson2018, Peripheral_blood_T_cells_Kloetgen2019	0.417498	Brain_Cerebellum	15.8123	Liver	0.388032
rs62056870	ENSG00000204650.14	LINC02210	Whole_Blood	4.3713e-106	1.06023	0.995184	1.12251	0.195522	Cis	9	3.34209e-108	chr17	45696418	C	A	chr17	45620328	45655156	41262	Peripheral_blood_B_cells_Johanson2018, Peripheral_blood_CD4+_T_cells_Johanson2018, Peripheral_blood_T_cells_Kloetgen2019	0.417498	Brain_Cerebellum	15.8123	Liver	0.388032
rs17688534	ENSG00000204650.14	LINC02210	Whole_Blood	4.3713e-106	1.06023	0.988348	1.12364	0.195522	Cis	9	3.34209e-108	chr17	45696511	A	T	chr17	45620328	45655156	41355	Peripheral_blood_B_cells_Johanson2018, Peripheral_blood_CD4+_T_cells_Johanson2018, Peripheral_blood_T_cells_Kloetgen2019	0.417498	Brain_Cerebellum	15.8123	Liver	0.388032
rs17688558	ENSG00000204650.14	LINC02210	Whole_Blood	4.3713e-106	1.06023	0.987713	1.12615	0.195522	Cis	9	3.34209e-108	chr17	45696577	A	G	chr17	45620328	45655156	41421	Peripheral_blood_B_cells_Johanson2018, Peripheral_blood_CD4+_T_cells_Johanson2018, Peripheral_blood_T_cells_Kloetgen2019	0.417498	Brain_Cerebellum	15.8123	Liver	0.388032
rs56162163	ENSG00000204650.14	LINC02210	Whole_Blood	4.27144e-105	1.05934	0.993223	1.12464	0.194776	Cis	9	5.21258e-107	chr17	45697131	A	T	chr17	45620328	45655156	41975	Peripheral_blood_B_cells_Johanson2018, Peripheral_blood_CD4+_T_cells_Johanson2018, Peripheral_blood_T_cells_Kloetgen2019	0.417498	Brain_Cerebellum	15.8123	Liver	0.388032
rs56391096	ENSG00000204650.14	LINC02210	Whole_Blood	4.3713e-106	1.06023	0.991904	1.12398	0.195522	Cis	9	3.34209e-108	chr17	45697479	C	T	chr17	45620328	45655156	42323	Peripheral_blood_B_cells_Johanson2018, Peripheral_blood_CD4+_T_cells_Johanson2018, Peripheral_blood_T_cells_Kloetgen2019	0.417498	Brain_Cerebellum	15.8123	Liver	0.388032
rs17761838	ENSG00000204650.14	LINC02210	Whole_Blood	4.3713e-106	1.06023	0.989267	1.12592	0.195522	Cis	9	3.34209e-108	chr17	45697593	T	C	chr17	45620328	45655156	42437	Peripheral_blood_B_cells_Johanson2018, Peripheral_blood_CD4+_T_cells_Johanson2018, Peripheral_blood_T_cells_Kloetgen2019	0.417498	Brain_Cerebellum	15.8123	Liver	0.388032
rs62056872	ENSG00000204650.14	LINC02210	Whole_Blood	4.3713e-106	1.06023	0.98934	1.13134	0.195522	Cis	9	3.34209e-108	chr17	45697649	T	C	chr17	45620328	45655156	42493	Peripheral_blood_B_cells_Johanson2018, Peripheral_blood_CD4+_T_cells_Johanson2018, Peripheral_blood_T_cells_Kloetgen2019	0.417498	Brain_Cerebellum	15.8123	Liver	0.388032
rs12150141	ENSG00000204650.14	LINC02210	Whole_Blood	4.3713e-106	1.06023	0.992299	1.13755	0.195522	Cis	9	3.34209e-108	chr17	45697779	G	A	chr17	45620328	45655156	42623	Peripheral_blood_B_cells_Johanson2018, Peripheral_blood_CD4+_T_cells_Johanson2018, Peripheral_blood_T_cells_Kloetgen2019	0.417498	Brain_Cerebellum	15.8123	Liver	0.388032
rs12150608	ENSG00000204650.14	LINC02210	Whole_Blood	4.3713e-106	1.06023	0.992674	1.11843	0.195522	Cis	9	3.34209e-108	chr17	45698036	T	C	chr17	45620328	45655156	42880	Peripheral_blood_B_cells_Johanson2018, Peripheral_blood_CD4+_T_cells_Johanson2018, Peripheral_blood_T_cells_Kloetgen2019	0.417498	Brain_Cerebellum	15.8123	Liver	0.388032
rs12150610	ENSG00000204650.14	LINC02210	Whole_Blood	4.3713e-106	1.06023	0.995138	1.13293	0.195522	Cis	9	3.34209e-108	chr17	45698113	T	C	chr17	45620328	45655156	42957	Peripheral_blood_B_cells_Johanson2018, Peripheral_blood_CD4+_T_cells_Johanson2018, Peripheral_blood_T_cells_Kloetgen2019	0.417498	Brain_Cerebellum	15.8123	Liver	0.388032
rs12150547	ENSG00000204650.14	LINC02210	Whole_Blood	4.3713e-106	1.06023	0.987728	1.12607	0.195522	Cis	9	3.34209e-108	chr17	45698180	A	G	chr17	45620328	45655156	43024	Peripheral_blood_B_cells_Johanson2018, Peripheral_blood_CD4+_T_cells_Johanson2018, Peripheral_blood_T_cells_Kloetgen2019	0.417498	Brain_Cerebellum	15.8123	Liver	0.388032
rs17688682	ENSG00000204650.14	LINC02210	Whole_Blood	4.3713e-106	1.06023	0.988824	1.12684	0.195522	Cis	9	3.34209e-108	chr17	45698563	C	G	chr17	45620328	45655156	43407	Peripheral_blood_B_cells_Johanson2018, Peripheral_blood_CD4+_T_cells_Johanson2018, Peripheral_blood_T_cells_Kloetgen2019	0.417498	Brain_Cerebellum	15.8123	Liver	0.388032
rs12150454	ENSG00000204650.14	LINC02210	Whole_Blood	4.3713e-106	1.06023	0.988973	1.12723	0.195522	Cis	9	3.34209e-108	chr17	45698695	C	T	chr17	45620328	45655156	43539	Peripheral_blood_B_cells_Johanson2018, Peripheral_blood_CD4+_T_cells_Johanson2018, Peripheral_blood_T_cells_Kloetgen2019	0.417498	Brain_Cerebellum	15.8123	Liver	0.388032
rs12150091	ENSG00000204650.14	LINC02210	Whole_Blood	4.3713e-106	1.06023	0.990934	1.12915	0.195522	Cis	9	3.34209e-108	chr17	45698876	A	G	chr17	45620328	45655156	43720	Peripheral_blood_B_cells_Johanson2018, Peripheral_blood_CD4+_T_cells_Johanson2018, Peripheral_blood_T_cells_Kloetgen2019	0.417498	Brain_Cerebellum	15.8123	Liver	0.388032
rs76761706	ENSG00000204650.14	LINC02210	Whole_Blood	4.3713e-106	1.06023	0.992219	1.12944	0.195522	Cis	7.5	3.34209e-108	chr17	45699375	T	C	chr17	45620328	45655156	44219	Peripheral_blood_B_cells_Johanson2018, Peripheral_blood_CD8+_T_cells_Johanson2018, Peripheral_blood_CD4+_T_cells_Johanson2018, Peripheral_blood_T_cells_Kloetgen2019	0.417498	Brain_Cerebellum	15.8123	Liver	0.388032
rs80143279	ENSG00000204650.14	LINC02210	Whole_Blood	4.3713e-106	1.06023	0.98912	1.12461	0.195522	Cis	7.5	3.34209e-108	chr17	45699376	T	C	chr17	45620328	45655156	44220	Peripheral_blood_B_cells_Johanson2018, Peripheral_blood_CD8+_T_cells_Johanson2018, Peripheral_blood_CD4+_T_cells_Johanson2018, Peripheral_blood_T_cells_Kloetgen2019	0.417498	Brain_Cerebellum	15.8123	Liver	0.388032
rs17761985	ENSG00000204650.14	LINC02210	Whole_Blood	4.3713e-106	1.06023	0.990948	1.12795	0.195522	Cis	7.5	3.34209e-108	chr17	45699421	C	T	chr17	45620328	45655156	44265	Peripheral_blood_B_cells_Johanson2018, Peripheral_blood_CD8+_T_cells_Johanson2018, Peripheral_blood_CD4+_T_cells_Johanson2018, Peripheral_blood_T_cells_Kloetgen2019	0.417498	Brain_Cerebellum	15.8123	Liver	0.388032
rs62056873	ENSG00000204650.14	LINC02210	Whole_Blood	4.3713e-106	1.06023	0.989562	1.12387	0.195522	Cis	7.5	3.34209e-108	chr17	45699579	T	C	chr17	45620328	45655156	44423	Peripheral_blood_B_cells_Johanson2018, Peripheral_blood_CD8+_T_cells_Johanson2018, Peripheral_blood_CD4+_T_cells_Johanson2018, Peripheral_blood_T_cells_Kloetgen2019	0.417498	Brain_Cerebellum	15.8123	Liver	0.388032
rs17688767	ENSG00000204650.14	LINC02210	Whole_Blood	4.3713e-106	1.06023	0.997121	1.12818	0.195522	Cis	7.5	3.34209e-108	chr17	45700176	A	G	chr17	45620328	45655156	45020	Peripheral_blood_B_cells_Johanson2018, Peripheral_blood_CD8+_T_cells_Johanson2018, Peripheral_blood_CD4+_T_cells_Johanson2018, Peripheral_blood_T_cells_Kloetgen2019	0.417498	Brain_Cerebellum	15.8123	Liver	0.388032
rs62056874	ENSG00000204650.14	LINC02210	Whole_Blood	4.3713e-106	1.06023	0.989345	1.1278	0.195522	Cis	7.5	3.34209e-108	chr17	45700212	C	T	chr17	45620328	45655156	45056	Peripheral_blood_B_cells_Johanson2018, Peripheral_blood_CD8+_T_cells_Johanson2018, Peripheral_blood_CD4+_T_cells_Johanson2018, Peripheral_blood_T_cells_Kloetgen2019	0.417498	Brain_Cerebellum	15.8123	Liver	0.388032
rs17688773	ENSG00000204650.14	LINC02210	Whole_Blood	4.3713e-106	1.06023	0.991931	1.1275	0.195522	Cis	9	3.34209e-108	chr17	45700344	T	C	chr17	45620328	45655156	45188	Peripheral_blood_CD4+_T_cells_Johanson2018, Peripheral_blood_B_cells_Johanson2018, Peripheral_blood_CD8+_T_cells_Johanson2018, Peripheral_blood_T_cells_Kloetgen2019	0.417498	Brain_Cerebellum	15.8123	Liver	0.388032
rs17762073	ENSG00000204650.14	LINC02210	Whole_Blood	4.3713e-106	1.06023	0.988365	1.12024	0.195522	Cis	9	3.34209e-108	chr17	45700379	C	A	chr17	45620328	45655156	45223	Peripheral_blood_CD4+_T_cells_Johanson2018, Peripheral_blood_B_cells_Johanson2018, Peripheral_blood_CD8+_T_cells_Johanson2018, Peripheral_blood_T_cells_Kloetgen2019	0.417498	Brain_Cerebellum	15.8123	Liver	0.388032
rs62056875	ENSG00000204650.14	LINC02210	Whole_Blood	4.3713e-106	1.06023	0.993568	1.12964	0.195522	Cis	9	3.34209e-108	chr17	45700637	T	A	chr17	45620328	45655156	45481	Peripheral_blood_CD4+_T_cells_Johanson2018, Peripheral_blood_B_cells_Johanson2018, Peripheral_blood_CD8+_T_cells_Johanson2018, Peripheral_blood_T_cells_Kloetgen2019	0.417498	Brain_Cerebellum	15.8123	Liver	0.388032
rs17688875	ENSG00000204650.14	LINC02210	Whole_Blood	4.3713e-106	1.06023	0.99162	1.12991	0.195522	Cis	9	3.34209e-108	chr17	45701040	A	G	chr17	45620328	45655156	45884	Peripheral_blood_CD4+_T_cells_Johanson2018, Peripheral_blood_B_cells_Johanson2018, Peripheral_blood_CD8+_T_cells_Johanson2018, Peripheral_blood_T_cells_Kloetgen2019	0.417498	Brain_Cerebellum	15.8123	Liver	0.388032
rs17762165	ENSG00000204650.14	LINC02210	Whole_Blood	4.3713e-106	1.06023	0.997856	1.12853	0.195522	Cis	8	3.34209e-108	chr17	45701236	C	T	chr17	45620328	45655156	46080	Peripheral_blood_CD8+_T_cells_Johanson2018, Peripheral_blood_B_cells_Johanson2018, Peripheral_blood_CD4+_T_cells_Johanson2018, Peripheral_blood_T_cells_Kloetgen2019	0.417498	Brain_Cerebellum	15.8123	Liver	0.388032
rs17688916	ENSG00000204650.14	LINC02210	Whole_Blood	1.01109e-97	1.04637	0.976083	1.1121	0.181343	Cis	8	1.37295e-99	chr17	45701314	T	A	chr17	45620328	45655156	46158	Peripheral_blood_CD8+_T_cells_Johanson2018, Peripheral_blood_B_cells_Johanson2018, Peripheral_blood_CD4+_T_cells_Johanson2018, Peripheral_blood_T_cells_Kloetgen2019	0.417498	Brain_Cerebellum	15.8123	Liver	0.388032
rs62056876	ENSG00000204650.14	LINC02210	Whole_Blood	2.89682e-105	1.05851	0.979612	1.1214	0.194776	Cis	8	3.46497e-107	chr17	45701386	C	T	chr17	45620328	45655156	46230	Peripheral_blood_CD8+_T_cells_Johanson2018, Peripheral_blood_B_cells_Johanson2018, Peripheral_blood_CD4+_T_cells_Johanson2018, Peripheral_blood_T_cells_Kloetgen2019	0.417498	Brain_Cerebellum	15.8123	Liver	0.388032
rs62056877	ENSG00000204650.14	LINC02210	Whole_Blood	3.11062e-105	1.05171	0.985976	1.1259	0.197015	Cis	8	3.72804e-107	chr17	45701462	T	G	chr17	45620328	45655156	46306	Peripheral_blood_CD8+_T_cells_Johanson2018, Peripheral_blood_B_cells_Johanson2018, Peripheral_blood_CD4+_T_cells_Johanson2018, Peripheral_blood_T_cells_Kloetgen2019	0.417498	Brain_Cerebellum	15.8123	Liver	0.388032
rs17688922	ENSG00000204650.14	LINC02210	Whole_Blood	4.3713e-106	1.06023	0.987145	1.12715	0.195522	Cis	6.5	3.34209e-108	chr17	45701985	G	A	chr17	45620328	45655156	46829	Peripheral_blood_CD8+_T_cells_Johanson2018, Peripheral_blood_T_cells_Kloetgen2019	0.417498	Brain_Cerebellum	15.8123	Liver	0.388032
rs17688944	ENSG00000204650.14	LINC02210	Whole_Blood	4.3713e-106	1.06023	0.985511	1.12503	0.195522	Cis	6.5	3.34209e-108	chr17	45702053	T	A	chr17	45620328	45655156	46897	Peripheral_blood_CD8+_T_cells_Johanson2018, Peripheral_blood_T_cells_Kloetgen2019	0.417498	Brain_Cerebellum	15.8123	Liver	0.388032
rs1526128	ENSG00000204650.14	LINC02210	Whole_Blood	4.77927e-105	1.05603	0.986241	1.12437	0.194776	Cis	6.5	5.83794e-107	chr17	45702258	C	T	chr17	45620328	45655156	47102	Peripheral_blood_B_cells_Johanson2018, Peripheral_blood_CD8+_T_cells_Johanson2018, Peripheral_blood_CD4+_T_cells_Johanson2018, Peripheral_blood_T_cells_Kloetgen2019	0.417498	Brain_Cerebellum	15.8123	Liver	0.388032
rs1526129	ENSG00000204650.14	LINC02210	Whole_Blood	4.3713e-106	1.06023	0.987587	1.1349	0.195522	Cis	6.5	3.34209e-108	chr17	45702291	T	C	chr17	45620328	45655156	47135	Peripheral_blood_B_cells_Johanson2018, Peripheral_blood_CD8+_T_cells_Johanson2018, Peripheral_blood_CD4+_T_cells_Johanson2018, Peripheral_blood_T_cells_Kloetgen2019	0.417498	Brain_Cerebellum	15.8123	Liver	0.388032
rs62056878	ENSG00000204650.14	LINC02210	Whole_Blood	4.3713e-106	1.06023	0.99157	1.12403	0.195522	Cis	14	3.34209e-108	chr17	45703195	C	T	chr17	45620328	45655156	48039	Peripheral_blood_CD4+_T_cells_Johanson2018, Peripheral_blood_CD8+_T_cells_Johanson2018, Peripheral_blood_B_cells_Johanson2018, Peripheral_blood_T_cells_Kloetgen2019	0.417498	Brain_Cerebellum	15.8123	Liver	0.388032
rs17762308	ENSG00000204650.14	LINC02210	Whole_Blood	1.07153e-105	1.05726	0.984052	1.12137	0.196269	Cis	14	8.26202e-108	chr17	45703582	T	C	chr17	45620328	45655156	48426	Peripheral_blood_CD4+_T_cells_Johanson2018, Peripheral_blood_CD8+_T_cells_Johanson2018, Peripheral_blood_B_cells_Johanson2018, Peripheral_blood_T_cells_Kloetgen2019	0.417498	Brain_Cerebellum	15.8123	Liver	0.388032
rs968028	ENSG00000204650.14	LINC02210	Whole_Blood	2.65452e-105	1.05592	0.991531	1.12955	0.195522	Cis	6.5	3.01686e-107	chr17	45703739	A	G	chr17	45620328	45655156	48583	Peripheral_blood_CD8+_T_cells_Johanson2018, Peripheral_blood_CD4+_T_cells_Johanson2018, Peripheral_blood_T_cells_Kloetgen2019	0.417498	Brain_Cerebellum	15.8123	Liver	0.388032
rs968027	ENSG00000204650.14	LINC02210	Whole_Blood	4.3713e-106	1.06023	0.991446	1.12826	0.195522	Cis	5	3.34209e-108	chr17	45703884	C	T	chr17	45620328	45655156	48728	Peripheral_blood_T_cells_Kloetgen2019	0.417498	Brain_Cerebellum	15.8123	Liver	0.388032
rs62056879	ENSG00000204650.14	LINC02210	Whole_Blood	4.3713e-106	1.06023	0.993766	1.12996	0.195522	Cis	6	3.34209e-108	chr17	45704060	T	C	chr17	45620328	45655156	48904	Peripheral_blood_CD8+_T_cells_Johanson2018, Peripheral_blood_CD4+_T_cells_Johanson2018, Peripheral_blood_T_cells_Kloetgen2019	0.417498	Brain_Cerebellum	15.8123	Liver	0.388032
rs79892630	ENSG00000204650.14	LINC02210	Whole_Blood	4.3713e-106	1.06023	0.991322	1.12841	0.195522	Cis	6	3.34209e-108	chr17	45704139	C	T	chr17	45620328	45655156	48983	Peripheral_blood_CD8+_T_cells_Johanson2018, Peripheral_blood_CD4+_T_cells_Johanson2018, Peripheral_blood_T_cells_Kloetgen2019	0.417498	Brain_Cerebellum	15.8123	Liver	0.388032
rs17762361	ENSG00000204650.14	LINC02210	Whole_Blood	4.3713e-106	1.06023	0.986773	1.12545	0.195522	Cis	5.5	3.34209e-108	chr17	45704412	A	G	chr17	45620328	45655156	49256	Peripheral_blood_CD8+_T_cells_Johanson2018, Peripheral_blood_T_cells_Kloetgen2019	0.417498	Brain_Cerebellum	15.8123	Liver	0.388032
rs62056880	ENSG00000204650.14	LINC02210	Whole_Blood	4.3713e-106	1.06023	0.986318	1.12694	0.195522	Cis	8.5	3.34209e-108	chr17	45704938	T	C	chr17	45620328	45655156	49782	Peripheral_blood_CD4+_T_cells_Johanson2018, Peripheral_blood_B_cells_Johanson2018, Peripheral_blood_T_cells_Kloetgen2019	0.417498	Brain_Cerebellum	15.8123	Liver	0.388032
rs62056881	ENSG00000204650.14	LINC02210	Whole_Blood	4.3713e-106	1.06023	0.984062	1.12374	0.195522	Cis	7	3.34209e-108	chr17	45705089	G	T	chr17	45620328	45655156	49933	Peripheral_blood_CD4+_T_cells_Johanson2018, Peripheral_blood_B_cells_Johanson2018, Peripheral_blood_T_cells_Kloetgen2019	0.417498	Brain_Cerebellum	15.8123	Liver	0.388032
rs17689104	ENSG00000204650.14	LINC02210	Whole_Blood	4.3713e-106	1.06023	0.992261	1.12716	0.195522	Cis	7	3.34209e-108	chr17	45705126	A	G	chr17	45620328	45655156	49970	Peripheral_blood_CD4+_T_cells_Johanson2018, Peripheral_blood_B_cells_Johanson2018, Peripheral_blood_T_cells_Kloetgen2019	0.417498	Brain_Cerebellum	15.8123	Liver	0.388032
rs17689116	ENSG00000204650.14	LINC02210	Whole_Blood	4.3713e-106	1.06023	0.989078	1.12086	0.195522	Cis	7	3.34209e-108	chr17	45705192	T	C	chr17	45620328	45655156	50036	Peripheral_blood_CD4+_T_cells_Johanson2018, Peripheral_blood_B_cells_Johanson2018, Peripheral_blood_T_cells_Kloetgen2019	0.417498	Brain_Cerebellum	15.8123	Liver	0.388032
rs62056905	ENSG00000204650.14	LINC02210	Whole_Blood	4.3713e-106	1.06023	0.994546	1.1319	0.195522	Cis	7	3.34209e-108	chr17	45705327	A	G	chr17	45620328	45655156	50171	Peripheral_blood_CD4+_T_cells_Johanson2018, Peripheral_blood_B_cells_Johanson2018, Peripheral_blood_T_cells_Kloetgen2019	0.417498	Brain_Cerebellum	15.8123	Liver	0.388032
rs62056906	ENSG00000204650.14	LINC02210	Whole_Blood	4.3713e-106	1.06023	0.993865	1.12988	0.195522	Cis	7	3.34209e-108	chr17	45705342	T	C	chr17	45620328	45655156	50186	Peripheral_blood_CD4+_T_cells_Johanson2018, Peripheral_blood_B_cells_Johanson2018, Peripheral_blood_T_cells_Kloetgen2019	0.417498	Brain_Cerebellum	15.8123	Liver	0.388032
rs62056909	ENSG00000204650.14	LINC02210	Whole_Blood	6.89196e-104	1.04797	0.977015	1.11969	0.196269	Cis	9.5	8.69531e-106	chr17	45706437	A	G	chr17	45620328	45655156	51281	Peripheral_blood_CD4+_T_cells_Johanson2018, Peripheral_blood_B_cells_Johanson2018, Peripheral_blood_CD8+_T_cells_Johanson2018, Peripheral_blood_T_cells_Kloetgen2019	0.417498	Brain_Cerebellum	15.8123	Liver	0.388032
rs62056910	ENSG00000204650.14	LINC02210	Whole_Blood	3.81291e-105	1.05988	0.989841	1.12708	0.196269	Cis	9.5	4.58099e-107	chr17	45706856	T	C	chr17	45620328	45655156	51700	Peripheral_blood_CD4+_T_cells_Johanson2018, Peripheral_blood_B_cells_Johanson2018, Peripheral_blood_CD8+_T_cells_Johanson2018, Peripheral_blood_T_cells_Kloetgen2019	0.417498	Brain_Cerebellum	15.8123	Liver	0.388032
rs62056911	ENSG00000204650.14	LINC02210	Whole_Blood	4.3713e-106	1.06023	0.990418	1.12565	0.195522	Cis	6	3.34209e-108	chr17	45707258	T	C	chr17	45620328	45655156	52102	Peripheral_blood_CD8+_T_cells_Johanson2018, Peripheral_blood_B_cells_Johanson2018, Peripheral_blood_T_cells_Kloetgen2019	0.417498	Brain_Cerebellum	15.8123	Liver	0.388032
rs78568882	ENSG00000204650.14	LINC02210	Whole_Blood	4.3713e-106	1.06023	0.991086	1.12176	0.195522	Cis	6	3.34209e-108	chr17	45707569	C	G	chr17	45620328	45655156	52413	Peripheral_blood_CD8+_T_cells_Johanson2018, Peripheral_blood_B_cells_Johanson2018, Peripheral_blood_T_cells_Kloetgen2019	0.417498	Brain_Cerebellum	15.8123	Liver	0.388032
rs62056912	ENSG00000204650.14	LINC02210	Whole_Blood	4.3713e-106	1.06023	0.993701	1.13021	0.195522	Cis	6	3.34209e-108	chr17	45707582	G	T	chr17	45620328	45655156	52426	Peripheral_blood_CD8+_T_cells_Johanson2018, Peripheral_blood_B_cells_Johanson2018, Peripheral_blood_T_cells_Kloetgen2019	0.417498	Brain_Cerebellum	15.8123	Liver	0.388032
rs62056913	ENSG00000204650.14	LINC02210	Whole_Blood	1.25834e-104	1.05735	0.986802	1.12927	0.19403	Cis	4.5	1.55565e-106	chr17	45707628	C	T	chr17	45620328	45655156	52472	Peripheral_blood_B_cells_Johanson2018, Peripheral_blood_CD8+_T_cells_Johanson2018, Peripheral_blood_CD4+_T_cells_Johanson2018, Peripheral_blood_T_cells_Kloetgen2019	0.417498	Brain_Cerebellum	15.8123	Liver	0.388032
rs61667602	ENSG00000204650.14	LINC02210	Whole_Blood	1.62856e-101	1.01301	0.935731	1.07809	0.204478	Cis	5.5	2.18257e-103	chr17	45707983	T	C	chr17	45620328	45655156	52827	Peripheral_blood_CD4+_T_cells_Johanson2018, Peripheral_blood_CD8+_T_cells_Johanson2018, Peripheral_blood_T_cells_Kloetgen2019	0.417498	Brain_Cerebellum	15.8123	Liver	0.388032
rs62056915	ENSG00000204650.14	LINC02210	Whole_Blood	4.3713e-106	1.06023	0.979611	1.12492	0.195522	Cis	8	3.34209e-108	chr17	45708261	A	T	chr17	45620328	45655156	53105	Peripheral_blood_B_cells_Johanson2018, Peripheral_blood_CD4+_T_cells_Johanson2018, Peripheral_blood_T_cells_Kloetgen2019	0.417498	Brain_Cerebellum	15.8123	Liver	0.388032
rs17689218	ENSG00000204650.14	LINC02210	Whole_Blood	4.3713e-106	1.06023	0.992576	1.13261	0.195522	Cis	8	3.34209e-108	chr17	45708442	T	C	chr17	45620328	45655156	53286	Peripheral_blood_B_cells_Johanson2018, Peripheral_blood_CD4+_T_cells_Johanson2018, Peripheral_blood_T_cells_Kloetgen2019	0.417498	Brain_Cerebellum	15.8123	Liver	0.388032
rs62056916	ENSG00000204650.14	LINC02210	Whole_Blood	4.3713e-106	1.06023	0.991012	1.12346	0.195522	Cis	8	3.34209e-108	chr17	45708572	C	T	chr17	45620328	45655156	53416	Peripheral_blood_B_cells_Johanson2018, Peripheral_blood_CD4+_T_cells_Johanson2018, Peripheral_blood_T_cells_Kloetgen2019	0.417498	Brain_Cerebellum	15.8123	Liver	0.388032
rs62056917	ENSG00000204650.14	LINC02210	Whole_Blood	4.3713e-106	1.06023	0.996427	1.13037	0.195522	Cis	8	3.34209e-108	chr17	45708647	G	T	chr17	45620328	45655156	53491	Peripheral_blood_B_cells_Johanson2018, Peripheral_blood_CD4+_T_cells_Johanson2018, Peripheral_blood_T_cells_Kloetgen2019	0.417498	Brain_Cerebellum	15.8123	Liver	0.388032
rs62056918	ENSG00000204650.14	LINC02210	Whole_Blood	4.3713e-106	1.06023	0.99014	1.12665	0.195522	Cis	5	3.34209e-108	chr17	45709310	T	G	chr17	45620328	45655156	54154	Peripheral_blood_CD8+_T_cells_Johanson2018, Peripheral_blood_T_cells_Kloetgen2019	0.417498	Brain_Cerebellum	15.8123	Liver	0.388032
rs62056919	ENSG00000204650.14	LINC02210	Whole_Blood	4.3713e-106	1.06023	0.99189	1.12519	0.195522	Cis	5	3.34209e-108	chr17	45709332	C	T	chr17	45620328	45655156	54176	Peripheral_blood_CD8+_T_cells_Johanson2018, Peripheral_blood_T_cells_Kloetgen2019	0.417498	Brain_Cerebellum	15.8123	Liver	0.388032
rs17762535	ENSG00000204650.14	LINC02210	Whole_Blood	4.3713e-106	1.06023	0.989633	1.12996	0.195522	Cis	5	3.34209e-108	chr17	45709764	T	C	chr17	45620328	45655156	54608	Peripheral_blood_B_cells_Johanson2018, Peripheral_blood_T_cells_Kloetgen2019	0.417498	Brain_Cerebellum	15.8123	Liver	0.388032
rs62056920	ENSG00000204650.14	LINC02210	Whole_Blood	4.27144e-105	1.05934	0.993881	1.13342	0.194776	Cis	5	5.21258e-107	chr17	45709860	G	A	chr17	45620328	45655156	54704	Peripheral_blood_CD8+_T_cells_Johanson2018, Peripheral_blood_T_cells_Kloetgen2019	0.417498	Brain_Cerebellum	15.8123	Liver	0.388032
rs62056921	ENSG00000204650.14	LINC02210	Whole_Blood	4.3713e-106	1.06023	0.988136	1.13467	0.195522	Cis	4.5	3.34209e-108	chr17	45709940	T	C	chr17	45620328	45655156	54784	Peripheral_blood_T_cells_Kloetgen2019	0.417498	Brain_Cerebellum	15.8123	Liver	0.388032
rs62056922	ENSG00000204650.14	LINC02210	Whole_Blood	4.27144e-105	1.05934	0.993211	1.13277	0.194776	Cis	6	5.21258e-107	chr17	45710197	C	G	chr17	45620328	45655156	55041	Peripheral_blood_CD8+_T_cells_Johanson2018, Peripheral_blood_CD4+_T_cells_Johanson2018, Peripheral_blood_T_cells_Kloetgen2019	0.417498	Brain_Cerebellum	15.8123	Liver	0.388032
rs56290582	ENSG00000204650.14	LINC02210	Whole_Blood	4.3713e-106	1.06023	0.9929	1.13187	0.195522	Cis	7	3.34209e-108	chr17	45711005	C	T	chr17	45620328	45655156	55849	Peripheral_blood_B_cells_Johanson2018, Peripheral_blood_CD4+_T_cells_Johanson2018, Peripheral_blood_CD8+_T_cells_Johanson2018, Peripheral_blood_T_cells_Kloetgen2019	0.417498	Brain_Cerebellum	15.8123	Liver	0.388032
rs56397077	ENSG00000204650.14	LINC02210	Whole_Blood	4.3713e-106	1.06023	0.995643	1.12945	0.195522	Cis	7	3.34209e-108	chr17	45711053	C	A	chr17	45620328	45655156	55897	Peripheral_blood_B_cells_Johanson2018, Peripheral_blood_CD4+_T_cells_Johanson2018, Peripheral_blood_CD8+_T_cells_Johanson2018, Peripheral_blood_T_cells_Kloetgen2019	0.417498	Brain_Cerebellum	15.8123	Liver	0.388032
rs62056925	ENSG00000204650.14	LINC02210	Whole_Blood	4.3713e-106	1.06023	0.985216	1.12325	0.195522	Cis	5	3.34209e-108	chr17	45711283	T	C	chr17	45620328	45655156	56127	Peripheral_blood_CD8+_T_cells_Johanson2018, Peripheral_blood_T_cells_Kloetgen2019	0.417498	Brain_Cerebellum	15.8123	Liver	0.388032
rs62056926	ENSG00000204650.14	LINC02210	Whole_Blood	4.3713e-106	1.06023	0.986182	1.12335	0.195522	Cis	5	3.34209e-108	chr17	45711300	C	G	chr17	45620328	45655156	56144	Peripheral_blood_CD8+_T_cells_Johanson2018, Peripheral_blood_T_cells_Kloetgen2019	0.417498	Brain_Cerebellum	15.8123	Liver	0.388032
rs62056927	ENSG00000204650.14	LINC02210	Whole_Blood	4.3713e-106	1.06023	0.991779	1.12842	0.195522	Cis	8	3.34209e-108	chr17	45711401	G	A	chr17	45620328	45655156	56245	Peripheral_blood_CD4+_T_cells_Johanson2018, Peripheral_blood_CD8+_T_cells_Johanson2018, Peripheral_blood_B_cells_Johanson2018, Peripheral_blood_T_cells_Kloetgen2019	0.417498	Brain_Cerebellum	15.8123	Liver	0.388032
rs62056928	ENSG00000204650.14	LINC02210	Whole_Blood	4.3713e-106	1.06023	0.982481	1.12023	0.195522	Cis	8	3.34209e-108	chr17	45711416	C	T	chr17	45620328	45655156	56260	Peripheral_blood_CD4+_T_cells_Johanson2018, Peripheral_blood_CD8+_T_cells_Johanson2018, Peripheral_blood_B_cells_Johanson2018, Peripheral_blood_T_cells_Kloetgen2019	0.417498	Brain_Cerebellum	15.8123	Liver	0.388032
rs62056929	ENSG00000204650.14	LINC02210	Whole_Blood	4.3713e-106	1.06023	0.988117	1.12838	0.195522	Cis	8	3.34209e-108	chr17	45711778	G	A	chr17	45620328	45655156	56622	Peripheral_blood_CD4+_T_cells_Johanson2018, Peripheral_blood_CD8+_T_cells_Johanson2018, Peripheral_blood_B_cells_Johanson2018, Peripheral_blood_T_cells_Kloetgen2019	0.417498	Brain_Cerebellum	15.8123	Liver	0.388032
rs62056930	ENSG00000204650.14	LINC02210	Whole_Blood	4.3713e-106	1.06023	0.987791	1.12367	0.195522	Cis	5	3.34209e-108	chr17	45712274	A	C	chr17	45620328	45655156	57118	Peripheral_blood_B_cells_Johanson2018, Peripheral_blood_T_cells_Kloetgen2019	0.417498	Brain_Cerebellum	15.8123	Liver	0.388032
rs62056931	ENSG00000204650.14	LINC02210	Whole_Blood	3.10294e-104	1.05392	0.984024	1.11625	0.194776	Cis	5	3.88554e-106	chr17	45712332	G	A	chr17	45620328	45655156	57176	Peripheral_blood_B_cells_Johanson2018, Peripheral_blood_T_cells_Kloetgen2019	0.417498	Brain_Cerebellum	15.8123	Liver	0.388032
rs62056932	ENSG00000204650.14	LINC02210	Whole_Blood	4.3713e-106	1.06023	0.994277	1.11926	0.195522	Cis	7.5	3.34209e-108	chr17	45712605	G	C	chr17	45620328	45655156	57449	Peripheral_blood_B_cells_Johanson2018, Peripheral_blood_CD8+_T_cells_Johanson2018, Peripheral_blood_CD4+_T_cells_Johanson2018, Peripheral_blood_T_cells_Kloetgen2019	0.417498	Brain_Cerebellum	15.8123	Liver	0.388032
rs62056933	ENSG00000204650.14	LINC02210	Whole_Blood	4.3713e-106	1.06023	0.985127	1.12367	0.195522	Cis	7.5	3.34209e-108	chr17	45712612	G	A	chr17	45620328	45655156	57456	Peripheral_blood_B_cells_Johanson2018, Peripheral_blood_CD8+_T_cells_Johanson2018, Peripheral_blood_CD4+_T_cells_Johanson2018, Peripheral_blood_T_cells_Kloetgen2019	0.417498	Brain_Cerebellum	15.8123	Liver	0.388032
rs62056934	ENSG00000204650.14	LINC02210	Whole_Blood	4.3713e-106	1.06023	0.991943	1.12765	0.195522	Cis	7.5	3.34209e-108	chr17	45712639	A	G	chr17	45620328	45655156	57483	Peripheral_blood_B_cells_Johanson2018, Peripheral_blood_CD8+_T_cells_Johanson2018, Peripheral_blood_CD4+_T_cells_Johanson2018, Peripheral_blood_T_cells_Kloetgen2019	0.417498	Brain_Cerebellum	15.8123	Liver	0.388032
rs79322350	ENSG00000204650.14	LINC02210	Whole_Blood	2.63363e-105	1.05424	0.984285	1.11824	0.196269	Cis	7.5	2.99155e-107	chr17	45713035	A	G	chr17	45620328	45655156	57879	Peripheral_blood_B_cells_Johanson2018, Peripheral_blood_CD8+_T_cells_Johanson2018, Peripheral_blood_CD4+_T_cells_Johanson2018, Peripheral_blood_T_cells_Kloetgen2019	0.417498	Brain_Cerebellum	15.8123	Liver	0.388032
rs62056935	ENSG00000204650.14	LINC02210	Whole_Blood	2.63363e-105	1.05424	0.978907	1.1135	0.196269	Cis	7.5	2.99155e-107	chr17	45713080	A	G	chr17	45620328	45655156	57924	Peripheral_blood_B_cells_Johanson2018, Peripheral_blood_CD8+_T_cells_Johanson2018, Peripheral_blood_CD4+_T_cells_Johanson2018, Peripheral_blood_T_cells_Kloetgen2019	0.417498	Brain_Cerebellum	15.8123	Liver	0.388032
rs75076131	ENSG00000204650.14	LINC02210	Whole_Blood	2.872e-104	1.04709	0.975023	1.11184	0.197015	Cis	7.5	3.59466e-106	chr17	45713283	C	A	chr17	45620328	45655156	58127	Peripheral_blood_B_cells_Johanson2018, Peripheral_blood_CD8+_T_cells_Johanson2018, Peripheral_blood_CD4+_T_cells_Johanson2018, Peripheral_blood_T_cells_Kloetgen2019	0.417498	Brain_Cerebellum	15.8123	Liver	0.388032
rs62056936	ENSG00000204650.14	LINC02210	Whole_Blood	2.63363e-105	1.05424	0.985163	1.12386	0.196269	Cis	6.5	2.99155e-107	chr17	45713545	A	T	chr17	45620328	45655156	58389	Peripheral_blood_B_cells_Johanson2018, Peripheral_blood_CD4+_T_cells_Johanson2018, Peripheral_blood_T_cells_Kloetgen2019	0.417498	Brain_Cerebellum	15.8123	Liver	0.388032
rs62056937	ENSG00000204650.14	LINC02210	Whole_Blood	2.63363e-105	1.05424	0.983843	1.11885	0.196269	Cis	6.5	2.99155e-107	chr17	45713815	A	C	chr17	45620328	45655156	58659	Peripheral_blood_B_cells_Johanson2018, Peripheral_blood_CD4+_T_cells_Johanson2018, Peripheral_blood_T_cells_Kloetgen2019	0.417498	Brain_Cerebellum	15.8123	Liver	0.388032
rs62056939	ENSG00000204650.14	LINC02210	Whole_Blood	2.63363e-105	1.05424	0.985213	1.12027	0.196269	Cis	7.5	2.99155e-107	chr17	45713966	T	C	chr17	45620328	45655156	58810	Peripheral_blood_B_cells_Johanson2018, Peripheral_blood_CD8+_T_cells_Johanson2018, Peripheral_blood_CD4+_T_cells_Johanson2018, Peripheral_blood_T_cells_Kloetgen2019	0.417498	Brain_Cerebellum	15.8123	Liver	0.388032
rs62056940	ENSG00000204650.14	LINC02210	Whole_Blood	2.63363e-105	1.05424	0.983163	1.12126	0.196269	Cis	7.5	2.99155e-107	chr17	45713978	T	A	chr17	45620328	45655156	58822	Peripheral_blood_B_cells_Johanson2018, Peripheral_blood_CD8+_T_cells_Johanson2018, Peripheral_blood_CD4+_T_cells_Johanson2018, Peripheral_blood_T_cells_Kloetgen2019	0.417498	Brain_Cerebellum	15.8123	Liver	0.388032
rs78803763	ENSG00000204650.14	LINC02210	Whole_Blood	2.63363e-105	1.05424	0.983238	1.12631	0.196269	Cis	7.5	2.99155e-107	chr17	45714039	C	A	chr17	45620328	45655156	58883	Peripheral_blood_B_cells_Johanson2018, Peripheral_blood_CD8+_T_cells_Johanson2018, Peripheral_blood_CD4+_T_cells_Johanson2018, Peripheral_blood_T_cells_Kloetgen2019	0.417498	Brain_Cerebellum	15.8123	Liver	0.388032
rs77387379	ENSG00000204650.14	LINC02210	Whole_Blood	2.63363e-105	1.05424	0.974434	1.11865	0.196269	Cis	7.5	2.99155e-107	chr17	45714063	G	A	chr17	45620328	45655156	58907	Peripheral_blood_B_cells_Johanson2018, Peripheral_blood_CD8+_T_cells_Johanson2018, Peripheral_blood_CD4+_T_cells_Johanson2018, Peripheral_blood_T_cells_Kloetgen2019	0.417498	Brain_Cerebellum	15.8123	Liver	0.388032
rs75990322	ENSG00000204650.14	LINC02210	Whole_Blood	2.63363e-105	1.05424	0.988772	1.12311	0.196269	Cis	7.5	2.99155e-107	chr17	45714102	T	C	chr17	45620328	45655156	58946	Peripheral_blood_B_cells_Johanson2018, Peripheral_blood_CD8+_T_cells_Johanson2018, Peripheral_blood_CD4+_T_cells_Johanson2018, Peripheral_blood_T_cells_Kloetgen2019	0.417498	Brain_Cerebellum	15.8123	Liver	0.388032
rs113661667	ENSG00000204650.14	LINC02210	Whole_Blood	2.63363e-105	1.05424	0.989691	1.12964	0.196269	Cis	7.5	2.99155e-107	chr17	45714244	T	C	chr17	45620328	45655156	59088	Peripheral_blood_B_cells_Johanson2018, Peripheral_blood_CD8+_T_cells_Johanson2018, Peripheral_blood_CD4+_T_cells_Johanson2018, Peripheral_blood_T_cells_Kloetgen2019	0.417498	Brain_Cerebellum	15.8123	Liver	0.388032
rs74579538	ENSG00000204650.14	LINC02210	Whole_Blood	2.63363e-105	1.05424	0.97767	1.11826	0.196269	Cis	7.5	2.99155e-107	chr17	45714286	G	A	chr17	45620328	45655156	59130	Peripheral_blood_B_cells_Johanson2018, Peripheral_blood_CD8+_T_cells_Johanson2018, Peripheral_blood_CD4+_T_cells_Johanson2018, Peripheral_blood_T_cells_Kloetgen2019	0.417498	Brain_Cerebellum	15.8123	Liver	0.388032
rs56220242	ENSG00000204650.14	LINC02210	Whole_Blood	2.63363e-105	1.05424	0.988501	1.12259	0.196269	Cis	10	2.99155e-107	chr17	45714960	C	T	chr17	45620328	45655156	59804	Peripheral_blood_B_cells_Johanson2018, Peripheral_blood_CD8+_T_cells_Johanson2018, Peripheral_blood_CD4+_T_cells_Johanson2018, Peripheral_blood_T_cells_Kloetgen2019	0.417498	Brain_Cerebellum	15.8123	Liver	0.388032
rs56160448	ENSG00000204650.14	LINC02210	Whole_Blood	2.63363e-105	1.05424	0.984283	1.12295	0.196269	Cis	10	2.99155e-107	chr17	45714992	A	G	chr17	45620328	45655156	59836	Peripheral_blood_B_cells_Johanson2018, Peripheral_blood_CD8+_T_cells_Johanson2018, Peripheral_blood_CD4+_T_cells_Johanson2018, Peripheral_blood_T_cells_Kloetgen2019	0.417498	Brain_Cerebellum	15.8123	Liver	0.388032
rs56167560	ENSG00000204650.14	LINC02210	Whole_Blood	4.27144e-105	1.05934	0.990613	1.12386	0.194776	Cis	8.5	5.21258e-107	chr17	45715045	A	G	chr17	45620328	45655156	59889	Peripheral_blood_B_cells_Johanson2018, Peripheral_blood_CD8+_T_cells_Johanson2018, Peripheral_blood_CD4+_T_cells_Johanson2018, Peripheral_blood_T_cells_Kloetgen2019	0.417498	Brain_Cerebellum	15.8123	Liver	0.388032
rs55849973	ENSG00000204650.14	LINC02210	Whole_Blood	2.63363e-105	1.05424	0.983915	1.11849	0.196269	Cis	8.5	2.99155e-107	chr17	45715052	T	C	chr17	45620328	45655156	59896	Peripheral_blood_B_cells_Johanson2018, Peripheral_blood_CD8+_T_cells_Johanson2018, Peripheral_blood_CD4+_T_cells_Johanson2018, Peripheral_blood_T_cells_Kloetgen2019	0.417498	Brain_Cerebellum	15.8123	Liver	0.388032
rs1880749	ENSG00000204650.14	LINC02210	Whole_Blood	2.63363e-105	1.05424	0.986191	1.12173	0.196269	Cis	5	2.99155e-107	chr17	45715220	A	C	chr17	45620328	45655156	60064	Peripheral_blood_CD8+_T_cells_Johanson2018, Peripheral_blood_CD4+_T_cells_Johanson2018, Peripheral_blood_B_cells_Johanson2018, Peripheral_blood_T_cells_Kloetgen2019	0.417498	Brain_Cerebellum	15.8123	Liver	0.388032
rs1568951	ENSG00000204650.14	LINC02210	Whole_Blood	2.63363e-105	1.05424	0.984245	1.12496	0.196269	Cis	8.5	2.99155e-107	chr17	45715529	T	G	chr17	45620328	45655156	60373	Peripheral_blood_CD8+_T_cells_Johanson2018, Peripheral_blood_B_cells_Johanson2018, Peripheral_blood_CD4+_T_cells_Johanson2018, Peripheral_blood_T_cells_Kloetgen2019	0.417498	Brain_Cerebellum	15.8123	Liver	0.388032
rs1568950	ENSG00000204650.14	LINC02210	Whole_Blood	2.63363e-105	1.05424	0.984784	1.11821	0.196269	Cis	8.5	2.99155e-107	chr17	45715530	T	C	chr17	45620328	45655156	60374	Peripheral_blood_CD8+_T_cells_Johanson2018, Peripheral_blood_B_cells_Johanson2018, Peripheral_blood_CD4+_T_cells_Johanson2018, Peripheral_blood_T_cells_Kloetgen2019	0.417498	Brain_Cerebellum	15.8123	Liver	0.388032
rs1568949	ENSG00000204650.14	LINC02210	Whole_Blood	2.63363e-105	1.05424	0.983	1.11799	0.196269	Cis	8.5	2.99155e-107	chr17	45715609	G	A	chr17	45620328	45655156	60453	Peripheral_blood_CD8+_T_cells_Johanson2018, Peripheral_blood_B_cells_Johanson2018, Peripheral_blood_CD4+_T_cells_Johanson2018, Peripheral_blood_T_cells_Kloetgen2019	0.417498	Brain_Cerebellum	15.8123	Liver	0.388032
rs1105571	ENSG00000204650.14	LINC02210	Whole_Blood	2.63363e-105	1.05424	0.986777	1.11887	0.196269	Cis	8.5	2.99155e-107	chr17	45715834	A	T	chr17	45620328	45655156	60678	Peripheral_blood_CD8+_T_cells_Johanson2018, Peripheral_blood_B_cells_Johanson2018, Peripheral_blood_CD4+_T_cells_Johanson2018, Peripheral_blood_T_cells_Kloetgen2019	0.417498	Brain_Cerebellum	15.8123	Liver	0.388032
rs1105570	ENSG00000204650.14	LINC02210	Whole_Blood	2.63363e-105	1.05424	0.984439	1.12218	0.196269	Cis	8.5	2.99155e-107	chr17	45715976	A	G	chr17	45620328	45655156	60820	Peripheral_blood_CD8+_T_cells_Johanson2018, Peripheral_blood_B_cells_Johanson2018, Peripheral_blood_CD4+_T_cells_Johanson2018, Peripheral_blood_T_cells_Kloetgen2019	0.417498	Brain_Cerebellum	15.8123	Liver	0.388032
rs1105569	ENSG00000204650.14	LINC02210	Whole_Blood	2.63363e-105	1.05424	0.986759	1.12077	0.196269	Cis	8.5	2.99155e-107	chr17	45716022	C	T	chr17	45620328	45655156	60866	Peripheral_blood_CD8+_T_cells_Johanson2018, Peripheral_blood_B_cells_Johanson2018, Peripheral_blood_CD4+_T_cells_Johanson2018, Peripheral_blood_T_cells_Kloetgen2019	0.417498	Brain_Cerebellum	15.8123	Liver	0.388032
rs7502718	ENSG00000204650.14	LINC02210	Whole_Blood	1.20572e-103	1.04259	0.972372	1.10985	0.197015	Cis	8.5	1.52904e-105	chr17	45716285	G	A	chr17	45620328	45655156	61129	Peripheral_blood_CD8+_T_cells_Johanson2018, Peripheral_blood_B_cells_Johanson2018, Peripheral_blood_CD4+_T_cells_Johanson2018, Peripheral_blood_T_cells_Kloetgen2019	0.417498	Brain_Cerebellum	15.8123	Liver	0.388032
rs7502937	ENSG00000204650.14	LINC02210	Whole_Blood	2.63363e-105	1.05424	0.989937	1.12006	0.196269	Cis	8.5	2.99155e-107	chr17	45716299	A	G	chr17	45620328	45655156	61143	Peripheral_blood_CD8+_T_cells_Johanson2018, Peripheral_blood_B_cells_Johanson2018, Peripheral_blood_CD4+_T_cells_Johanson2018, Peripheral_blood_T_cells_Kloetgen2019	0.417498	Brain_Cerebellum	15.8123	Liver	0.388032
rs4479288	ENSG00000204650.14	LINC02210	Whole_Blood	2.63363e-105	1.05424	0.98206	1.12046	0.196269	Cis	3	2.99155e-107	chr17	45716462	G	A	chr17	45620328	45655156	61306	Peripheral_blood_T_cells_Kloetgen2019	0.417498	Brain_Cerebellum	15.8123	Liver	0.388032
rs4479289	ENSG00000204650.14	LINC02210	Whole_Blood	2.63363e-105	1.05424	0.982244	1.12177	0.196269	Cis	3	2.99155e-107	chr17	45716585	G	A	chr17	45620328	45655156	61429	Peripheral_blood_T_cells_Kloetgen2019	0.417498	Brain_Cerebellum	15.8123	Liver	0.388032
rs4609898	ENSG00000204650.14	LINC02210	Whole_Blood	4.27144e-105	1.05934	0.990447	1.1261	0.194776	Cis	3	5.21258e-107	chr17	45716816	G	A	chr17	45620328	45655156	61660	Peripheral_blood_T_cells_Kloetgen2019	0.417498	Brain_Cerebellum	15.8123	Liver	0.388032
rs4605208	ENSG00000204650.14	LINC02210	Whole_Blood	2.63363e-105	1.05424	0.988339	1.12231	0.196269	Cis	3	2.99155e-107	chr17	45716843	G	C	chr17	45620328	45655156	61687	Peripheral_blood_T_cells_Kloetgen2019	0.417498	Brain_Cerebellum	15.8123	Liver	0.388032
rs75310534	ENSG00000204650.14	LINC02210	Whole_Blood	4.27144e-105	1.05934	0.992627	1.13111	0.194776	Cis	3	5.21258e-107	chr17	45716920	C	T	chr17	45620328	45655156	61764	Peripheral_blood_T_cells_Kloetgen2019	0.417498	Brain_Cerebellum	15.8123	Liver	0.388032
rs76007856	ENSG00000204650.14	LINC02210	Whole_Blood	2.63363e-105	1.05424	0.97662	1.12279	0.196269	Cis	4.5	2.99155e-107	chr17	45717872	G	A	chr17	45620328	45655156	62716	Peripheral_blood_B_cells_Johanson2018, Peripheral_blood_CD4+_T_cells_Johanson2018, Peripheral_blood_T_cells_Kloetgen2019	0.417498	Brain_Cerebellum	15.8123	Liver	0.388032
rs111415173	ENSG00000204650.14	LINC02210	Whole_Blood	2.63363e-105	1.05424	0.974154	1.1166	0.196269	Cis	4.5	2.99155e-107	chr17	45718207	C	T	chr17	45620328	45655156	63051	Peripheral_blood_B_cells_Johanson2018, Peripheral_blood_CD4+_T_cells_Johanson2018, Peripheral_blood_T_cells_Kloetgen2019	0.417498	Brain_Cerebellum	15.8123	Liver	0.388032
rs112995313	ENSG00000204650.14	LINC02210	Whole_Blood	4.59872e-104	1.05011	0.976689	1.11673	0.194776	Cis	4.5	5.78574e-106	chr17	45718402	T	C	chr17	45620328	45655156	63246	Peripheral_blood_B_cells_Johanson2018, Peripheral_blood_CD4+_T_cells_Johanson2018, Peripheral_blood_T_cells_Kloetgen2019	0.417498	Brain_Cerebellum	15.8123	Liver	0.388032
rs1880750	ENSG00000204650.14	LINC02210	Whole_Blood	2.63363e-105	1.05424	0.977693	1.12236	0.196269	Cis	4	2.99155e-107	chr17	45719175	T	A	chr17	45620328	45655156	64019	Peripheral_blood_CD8+_T_cells_Johanson2018, Peripheral_blood_CD4+_T_cells_Johanson2018, Peripheral_blood_T_cells_Kloetgen2019	0.417498	Brain_Cerebellum	15.8123	Liver	0.388032
rs56167344	ENSG00000204650.14	LINC02210	Whole_Blood	4.27144e-105	1.05934	0.984697	1.11988	0.194776	Cis	5	5.21258e-107	chr17	45719721	A	T	chr17	45620328	45655156	64565	Peripheral_blood_B_cells_Johanson2018, Peripheral_blood_CD4+_T_cells_Johanson2018, Peripheral_blood_CD8+_T_cells_Johanson2018, Peripheral_blood_T_cells_Kloetgen2019	0.417498	Brain_Cerebellum	15.8123	Liver	0.388032
rs56046792	ENSG00000204650.14	LINC02210	Whole_Blood	4.27144e-105	1.05934	0.985523	1.12593	0.194776	Cis	5	5.21258e-107	chr17	45719880	C	T	chr17	45620328	45655156	64724	Peripheral_blood_B_cells_Johanson2018, Peripheral_blood_CD4+_T_cells_Johanson2018, Peripheral_blood_CD8+_T_cells_Johanson2018, Peripheral_blood_T_cells_Kloetgen2019	0.417498	Brain_Cerebellum	15.8123	Liver	0.388032
rs56323722	ENSG00000204650.14	LINC02210	Whole_Blood	2.63363e-105	1.05424	0.992606	1.12667	0.196269	Cis	7.5	2.99155e-107	chr17	45720649	A	C	chr17	45620328	45655156	65493	Peripheral_blood_CD8+_T_cells_Johanson2018, Peripheral_blood_B_cells_Johanson2018, Peripheral_blood_CD4+_T_cells_Johanson2018, Peripheral_blood_T_cells_Kloetgen2019	0.417498	Brain_Cerebellum	15.8123	Liver	0.388032
rs55989971	ENSG00000204650.14	LINC02210	Whole_Blood	2.63363e-105	1.05424	0.980768	1.11813	0.196269	Cis	5.5	2.99155e-107	chr17	45720794	G	A	chr17	45620328	45655156	65638	Peripheral_blood_CD4+_T_cells_Johanson2018, Peripheral_blood_B_cells_Johanson2018, Peripheral_blood_CD8+_T_cells_Johanson2018, Peripheral_blood_T_cells_Kloetgen2019	0.417498	Brain_Cerebellum	15.8123	Liver	0.388032
rs55938136	ENSG00000204650.14	LINC02210	Whole_Blood	2.63363e-105	1.05424	0.981016	1.11855	0.196269	Cis	5.5	2.99155e-107	chr17	45720994	A	G	chr17	45620328	45655156	65838	Peripheral_blood_CD4+_T_cells_Johanson2018, Peripheral_blood_B_cells_Johanson2018, Peripheral_blood_CD8+_T_cells_Johanson2018, Peripheral_blood_T_cells_Kloetgen2019	0.417498	Brain_Cerebellum	15.8123	Liver	0.388032
rs62056946	ENSG00000204650.14	LINC02210	Whole_Blood	2.63363e-105	1.05424	0.991527	1.12661	0.196269	Cis	5.5	2.99155e-107	chr17	45721035	G	A	chr17	45620328	45655156	65879	Peripheral_blood_CD4+_T_cells_Johanson2018, Peripheral_blood_B_cells_Johanson2018, Peripheral_blood_CD8+_T_cells_Johanson2018, Peripheral_blood_T_cells_Kloetgen2019	0.417498	Brain_Cerebellum	15.8123	Liver	0.388032
rs75403953	ENSG00000204650.14	LINC02210	Whole_Blood	2.63363e-105	1.05424	0.98522	1.12154	0.196269	Cis	4.5	2.99155e-107	chr17	45721180	A	G	chr17	45620328	45655156	66024	Peripheral_blood_CD4+_T_cells_Johanson2018, Peripheral_blood_B_cells_Johanson2018, Peripheral_blood_CD8+_T_cells_Johanson2018, Peripheral_blood_T_cells_Kloetgen2019	0.417498	Brain_Cerebellum	15.8123	Liver	0.388032
rs55838058	ENSG00000204650.14	LINC02210	Whole_Blood	2.63363e-105	1.05424	0.987242	1.12343	0.196269	Cis	5.5	2.99155e-107	chr17	45721536	C	T	chr17	45620328	45655156	66380	Peripheral_blood_CD8+_T_cells_Johanson2018, Peripheral_blood_B_cells_Johanson2018, Peripheral_blood_CD4+_T_cells_Johanson2018, Peripheral_blood_T_cells_Kloetgen2019	0.417498	Brain_Cerebellum	15.8123	Liver	0.388032
rs56062621	ENSG00000204650.14	LINC02210	Whole_Blood	2.63363e-105	1.05424	0.980342	1.11715	0.196269	Cis	5.5	2.99155e-107	chr17	45721537	A	G	chr17	45620328	45655156	66381	Peripheral_blood_CD8+_T_cells_Johanson2018, Peripheral_blood_B_cells_Johanson2018, Peripheral_blood_CD4+_T_cells_Johanson2018, Peripheral_blood_T_cells_Kloetgen2019	0.417498	Brain_Cerebellum	15.8123	Liver	0.388032
rs55962674	ENSG00000204650.14	LINC02210	Whole_Blood	2.63363e-105	1.05424	0.981074	1.11796	0.196269	Cis	5.5	2.99155e-107	chr17	45721667	C	T	chr17	45620328	45655156	66511	Peripheral_blood_CD8+_T_cells_Johanson2018, Peripheral_blood_B_cells_Johanson2018, Peripheral_blood_CD4+_T_cells_Johanson2018, Peripheral_blood_T_cells_Kloetgen2019	0.417498	Brain_Cerebellum	15.8123	Liver	0.388032
rs55896111	ENSG00000204650.14	LINC02210	Whole_Blood	2.63363e-105	1.05424	0.981803	1.12162	0.196269	Cis	5.5	2.99155e-107	chr17	45721682	G	A	chr17	45620328	45655156	66526	Peripheral_blood_CD8+_T_cells_Johanson2018, Peripheral_blood_B_cells_Johanson2018, Peripheral_blood_CD4+_T_cells_Johanson2018, Peripheral_blood_T_cells_Kloetgen2019	0.417498	Brain_Cerebellum	15.8123	Liver	0.388032
rs55787734	ENSG00000204650.14	LINC02210	Whole_Blood	2.63363e-105	1.05424	0.986702	1.12151	0.196269	Cis	5.5	2.99155e-107	chr17	45721686	A	G	chr17	45620328	45655156	66530	Peripheral_blood_CD8+_T_cells_Johanson2018, Peripheral_blood_B_cells_Johanson2018, Peripheral_blood_CD4+_T_cells_Johanson2018, Peripheral_blood_T_cells_Kloetgen2019	0.417498	Brain_Cerebellum	15.8123	Liver	0.388032
rs55653963	ENSG00000204650.14	LINC02210	Whole_Blood	4.27144e-105	1.05934	0.987563	1.12465	0.194776	Cis	5.5	5.21258e-107	chr17	45722143	A	C	chr17	45620328	45655156	66987	Peripheral_blood_CD8+_T_cells_Johanson2018, Peripheral_blood_B_cells_Johanson2018, Peripheral_blood_CD4+_T_cells_Johanson2018, Peripheral_blood_T_cells_Kloetgen2019	0.417498	Brain_Cerebellum	15.8123	Liver	0.388032
rs62054378	ENSG00000204650.14	LINC02210	Whole_Blood	2.63363e-105	1.05424	0.979941	1.12153	0.196269	Cis	5.5	2.99155e-107	chr17	45722301	C	A	chr17	45620328	45655156	67145	Peripheral_blood_CD8+_T_cells_Johanson2018, Peripheral_blood_B_cells_Johanson2018, Peripheral_blood_CD4+_T_cells_Johanson2018, Peripheral_blood_T_cells_Kloetgen2019	0.417498	Brain_Cerebellum	15.8123	Liver	0.388032
rs77819001	ENSG00000204650.14	LINC02210	Whole_Blood	2.63363e-105	1.05424	0.991214	1.12141	0.196269	Cis	5.5	2.99155e-107	chr17	45722438	C	A	chr17	45620328	45655156	67282	Peripheral_blood_CD8+_T_cells_Johanson2018, Peripheral_blood_B_cells_Johanson2018, Peripheral_blood_CD4+_T_cells_Johanson2018, Peripheral_blood_T_cells_Kloetgen2019	0.417498	Brain_Cerebellum	15.8123	Liver	0.388032
rs76667867	ENSG00000204650.14	LINC02210	Whole_Blood	2.63363e-105	1.05424	0.98173	1.11956	0.196269	Cis	5.5	2.99155e-107	chr17	45722444	G	C	chr17	45620328	45655156	67288	Peripheral_blood_CD8+_T_cells_Johanson2018, Peripheral_blood_B_cells_Johanson2018, Peripheral_blood_CD4+_T_cells_Johanson2018, Peripheral_blood_T_cells_Kloetgen2019	0.417498	Brain_Cerebellum	15.8123	Liver	0.388032
rs17563433	ENSG00000204650.14	LINC02210	Whole_Blood	2.63363e-105	1.05424	0.988631	1.1197	0.196269	Cis	4.5	2.99155e-107	chr17	45722985	A	C	chr17	45620328	45655156	67829	Peripheral_blood_B_cells_Johanson2018, Peripheral_blood_CD4+_T_cells_Johanson2018, Peripheral_blood_T_cells_Kloetgen2019	0.417498	Brain_Cerebellum	15.8123	Liver	0.388032
rs77370070	ENSG00000204650.14	LINC02210	Whole_Blood	2.63363e-105	1.05424	0.987563	1.11851	0.196269	Cis	4.5	2.99155e-107	chr17	45723038	T	G	chr17	45620328	45655156	67882	Peripheral_blood_B_cells_Johanson2018, Peripheral_blood_CD4+_T_cells_Johanson2018, Peripheral_blood_T_cells_Kloetgen2019	0.417498	Brain_Cerebellum	15.8123	Liver	0.388032
rs62054380	ENSG00000204650.14	LINC02210	Whole_Blood	2.63363e-105	1.05424	0.984318	1.11804	0.196269	Cis	3.5	2.99155e-107	chr17	45723621	C	A	chr17	45620328	45655156	68465	Peripheral_blood_CD4+_T_cells_Johanson2018, Peripheral_blood_T_cells_Kloetgen2019	0.417498	Brain_Cerebellum	15.8123	Liver	0.388032
rs112570965	ENSG00000204650.14	LINC02210	Whole_Blood	2.63363e-105	1.05424	0.976812	1.12486	0.196269	Cis	6.5	2.99155e-107	chr17	45723726	T	C	chr17	45620328	45655156	68570	Peripheral_blood_CD4+_T_cells_Johanson2018, Peripheral_blood_CD8+_T_cells_Johanson2018, Peripheral_blood_B_cells_Johanson2018, Peripheral_blood_T_cells_Kloetgen2019	0.417498	Brain_Cerebellum	15.8123	Liver	0.388032
rs62054381	ENSG00000204650.14	LINC02210	Whole_Blood	3.70842e-104	1.03899	0.976761	1.11282	0.198507	Cis	6.5	4.65468e-106	chr17	45723819	A	G	chr17	45620328	45655156	68663	Peripheral_blood_CD4+_T_cells_Johanson2018, Peripheral_blood_CD8+_T_cells_Johanson2018, Peripheral_blood_B_cells_Johanson2018, Peripheral_blood_T_cells_Kloetgen2019	0.417498	Brain_Cerebellum	15.8123	Liver	0.388032
rs17649019	ENSG00000204650.14	LINC02210	Whole_Blood	2.63363e-105	1.05424	0.983861	1.12349	0.196269	Cis	6.5	2.99155e-107	chr17	45724227	G	A	chr17	45620328	45655156	69071	Peripheral_blood_CD4+_T_cells_Johanson2018, Peripheral_blood_CD8+_T_cells_Johanson2018, Peripheral_blood_B_cells_Johanson2018, Peripheral_blood_T_cells_Kloetgen2019	0.417498	Brain_Cerebellum	15.8123	Liver	0.388032
rs17563501	ENSG00000204650.14	LINC02210	Whole_Blood	2.63363e-105	1.05424	0.980537	1.11766	0.196269	Cis	6.5	2.99155e-107	chr17	45724329	C	T	chr17	45620328	45655156	69173	Peripheral_blood_CD4+_T_cells_Johanson2018, Peripheral_blood_CD8+_T_cells_Johanson2018, Peripheral_blood_B_cells_Johanson2018, Peripheral_blood_T_cells_Kloetgen2019	0.417498	Brain_Cerebellum	15.8123	Liver	0.388032
rs62054382	ENSG00000204650.14	LINC02210	Whole_Blood	2.63363e-105	1.05424	0.98874	1.12376	0.196269	Cis	3	2.99155e-107	chr17	45725159	C	T	chr17	45620328	45655156	70003	Peripheral_blood_T_cells_Kloetgen2019	0.417498	Brain_Cerebellum	15.8123	Liver	0.388032
rs62054383	ENSG00000204650.14	LINC02210	Whole_Blood	2.63363e-105	1.05424	0.981489	1.11749	0.196269	Cis	5	2.99155e-107	chr17	45725541	T	C	chr17	45620328	45655156	70385	Peripheral_blood_CD8+_T_cells_Johanson2018, Peripheral_blood_B_cells_Johanson2018, Peripheral_blood_CD4+_T_cells_Johanson2018, Peripheral_blood_T_cells_Kloetgen2019	0.417498	Brain_Cerebellum	15.8123	Liver	0.388032
rs10514879	ENSG00000204650.14	LINC02210	Whole_Blood	2.63363e-105	1.05424	0.980869	1.11893	0.196269	Cis	5	2.99155e-107	chr17	45725605	C	T	chr17	45620328	45655156	70449	Peripheral_blood_CD8+_T_cells_Johanson2018, Peripheral_blood_B_cells_Johanson2018, Peripheral_blood_CD4+_T_cells_Johanson2018, Peripheral_blood_T_cells_Kloetgen2019	0.417498	Brain_Cerebellum	15.8123	Liver	0.388032
rs56280222	ENSG00000204650.14	LINC02210	Whole_Blood	2.63363e-105	1.05424	0.977353	1.12354	0.196269	Cis	5.5	2.99155e-107	chr17	45726422	T	C	chr17	45620328	45655156	71266	Peripheral_blood_B_cells_Johanson2018, Peripheral_blood_CD8+_T_cells_Johanson2018, Peripheral_blood_CD4+_T_cells_Johanson2018, Peripheral_blood_T_cells_Kloetgen2019	0.417498	Brain_Cerebellum	15.8123	Liver	0.388032
rs62054384	ENSG00000204650.14	LINC02210	Whole_Blood	2.63363e-105	1.05424	0.981414	1.11989	0.196269	Cis	6	2.99155e-107	chr17	45726940	T	C	chr17	45620328	45655156	71784	Peripheral_blood_CD8+_T_cells_Johanson2018, Peripheral_blood_CD4+_T_cells_Johanson2018, Peripheral_blood_B_cells_Johanson2018, Peripheral_blood_T_cells_Kloetgen2019	0.417498	Brain_Cerebellum	15.8123	Liver	0.388032
rs56205560	ENSG00000204650.14	LINC02210	Whole_Blood	2.63363e-105	1.05424	0.985814	1.12645	0.196269	Cis	6	2.99155e-107	chr17	45727023	T	A	chr17	45620328	45655156	71867	Peripheral_blood_CD8+_T_cells_Johanson2018, Peripheral_blood_CD4+_T_cells_Johanson2018, Peripheral_blood_B_cells_Johanson2018, Peripheral_blood_T_cells_Kloetgen2019	0.417498	Brain_Cerebellum	15.8123	Liver	0.388032
rs56380663	ENSG00000204650.14	LINC02210	Whole_Blood	2.63363e-105	1.05424	0.987329	1.12556	0.196269	Cis	6	2.99155e-107	chr17	45727253	C	T	chr17	45620328	45655156	72097	Peripheral_blood_CD8+_T_cells_Johanson2018, Peripheral_blood_CD4+_T_cells_Johanson2018, Peripheral_blood_B_cells_Johanson2018, Peripheral_blood_T_cells_Kloetgen2019	0.417498	Brain_Cerebellum	15.8123	Liver	0.388032
rs62054387	ENSG00000204650.14	LINC02210	Whole_Blood	2.86273e-101	1.04037	0.96204	1.1101	0.196269	Cis	5.5	3.83827e-103	chr17	45728159	A	C	chr17	45620328	45655156	73003	Peripheral_blood_B_cells_Johanson2018, Peripheral_blood_CD8+_T_cells_Johanson2018, Peripheral_blood_T_cells_Kloetgen2019	0.417498	Brain_Cerebellum	15.8123	Liver	0.388032
rs62054388	ENSG00000204650.14	LINC02210	Whole_Blood	1.34794e-101	1.0357	0.96006	1.10289	0.197761	Cis	5.5	1.80569e-103	chr17	45728224	C	T	chr17	45620328	45655156	73068	Peripheral_blood_B_cells_Johanson2018, Peripheral_blood_CD8+_T_cells_Johanson2018, Peripheral_blood_T_cells_Kloetgen2019	0.417498	Brain_Cerebellum	15.8123	Liver	0.388032
rs4401083	ENSG00000204650.14	LINC02210	Whole_Blood	1.34794e-101	1.0357	0.96117	1.10659	0.197761	Cis	3	1.80569e-103	chr17	45728649	G	A	chr17	45620328	45655156	73493	Peripheral_blood_CD4+_T_cells_Johanson2018, Peripheral_blood_B_cells_Johanson2018, Peripheral_blood_T_cells_Kloetgen2019	0.417498	Brain_Cerebellum	15.8123	Liver	0.388032
rs1880752	ENSG00000204650.14	LINC02210	Whole_Blood	1.34794e-101	1.0357	0.963689	1.0991	0.197761	Cis	3	1.80569e-103	chr17	45728898	C	T	chr17	45620328	45655156	73742	Peripheral_blood_CD4+_T_cells_Johanson2018, Peripheral_blood_B_cells_Johanson2018, Peripheral_blood_T_cells_Kloetgen2019	0.417498	Brain_Cerebellum	15.8123	Liver	0.388032
rs4617909	ENSG00000204650.14	LINC02210	Whole_Blood	1.34794e-101	1.0357	0.967258	1.10681	0.197761	Cis	3	1.80569e-103	chr17	45729085	C	T	chr17	45620328	45655156	73929	Peripheral_blood_CD4+_T_cells_Johanson2018, Peripheral_blood_B_cells_Johanson2018, Peripheral_blood_T_cells_Kloetgen2019	0.417498	Brain_Cerebellum	15.8123	Liver	0.388032
rs2902662	ENSG00000204650.14	LINC02210	Whole_Blood	1.34794e-101	1.0357	0.954778	1.10107	0.197761	Cis	5	1.80569e-103	chr17	45729559	G	A	chr17	45620328	45655156	74403	Peripheral_blood_CD8+_T_cells_Johanson2018, Peripheral_blood_CD4+_T_cells_Johanson2018, Peripheral_blood_B_cells_Johanson2018, Peripheral_blood_T_cells_Kloetgen2019	0.417498	Brain_Cerebellum	15.8123	Liver	0.388032
rs2864087	ENSG00000204650.14	LINC02210	Whole_Blood	1.34794e-101	1.0357	0.958135	1.10532	0.197761	Cis	5	1.80569e-103	chr17	45729697	C	T	chr17	45620328	45655156	74541	Peripheral_blood_CD8+_T_cells_Johanson2018, Peripheral_blood_CD4+_T_cells_Johanson2018, Peripheral_blood_B_cells_Johanson2018, Peripheral_blood_T_cells_Kloetgen2019	0.417498	Brain_Cerebellum	15.8123	Liver	0.388032
rs2902661	ENSG00000204650.14	LINC02210	Whole_Blood	1.34794e-101	1.0357	0.955572	1.1049	0.197761	Cis	5	1.80569e-103	chr17	45729733	G	A	chr17	45620328	45655156	74577	Peripheral_blood_CD8+_T_cells_Johanson2018, Peripheral_blood_CD4+_T_cells_Johanson2018, Peripheral_blood_B_cells_Johanson2018, Peripheral_blood_T_cells_Kloetgen2019	0.417498	Brain_Cerebellum	15.8123	Liver	0.388032
rs4609899	ENSG00000204650.14	LINC02210	Whole_Blood	1.34794e-101	1.0357	0.970418	1.10745	0.197761	Cis	5	1.80569e-103	chr17	45729747	C	T	chr17	45620328	45655156	74591	Peripheral_blood_CD8+_T_cells_Johanson2018, Peripheral_blood_CD4+_T_cells_Johanson2018, Peripheral_blood_B_cells_Johanson2018, Peripheral_blood_T_cells_Kloetgen2019	0.417498	Brain_Cerebellum	15.8123	Liver	0.388032
rs4471726	ENSG00000204650.14	LINC02210	Whole_Blood	1.34794e-101	1.0357	0.964042	1.1046	0.197761	Cis	6	1.80569e-103	chr17	45729768	T	C	chr17	45620328	45655156	74612	Peripheral_blood_CD8+_T_cells_Johanson2018, Peripheral_blood_CD4+_T_cells_Johanson2018, Peripheral_blood_B_cells_Johanson2018, Peripheral_blood_T_cells_Kloetgen2019	0.417498	Brain_Cerebellum	15.8123	Liver	0.388032
rs79226879	ENSG00000204650.14	LINC02210	Whole_Blood	1.34794e-101	1.0357	0.964763	1.10986	0.197761	Cis	3	1.80569e-103	chr17	45730119	T	C	chr17	45620328	45655156	74963	Peripheral_blood_T_cells_Kloetgen2019	0.417498	Brain_Cerebellum	15.8123	Liver	0.388032
rs17563599	ENSG00000204650.14	LINC02210	Whole_Blood	1.34794e-101	1.0357	0.960154	1.09997	0.197761	Cis	5.5	1.80569e-103	chr17	45730589	A	C	chr17	45620328	45655156	75433	Peripheral_blood_B_cells_Johanson2018, Peripheral_blood_CD4+_T_cells_Johanson2018, Peripheral_blood_CD8+_T_cells_Johanson2018, Peripheral_blood_T_cells_Kloetgen2019	0.417498	Brain_Cerebellum	15.8123	Liver	0.388032
rs17649138	ENSG00000204650.14	LINC02210	Whole_Blood	1.34794e-101	1.0357	0.961351	1.10261	0.197761	Cis	5.5	1.80569e-103	chr17	45730701	G	A	chr17	45620328	45655156	75545	Peripheral_blood_B_cells_Johanson2018, Peripheral_blood_CD4+_T_cells_Johanson2018, Peripheral_blood_CD8+_T_cells_Johanson2018, Peripheral_blood_T_cells_Kloetgen2019	0.417498	Brain_Cerebellum	15.8123	Liver	0.388032
rs62054389	ENSG00000204650.14	LINC02210	Whole_Blood	1.34794e-101	1.0357	0.962411	1.10154	0.197761	Cis	5.5	1.80569e-103	chr17	45730955	G	A	chr17	45620328	45655156	75799	Peripheral_blood_B_cells_Johanson2018, Peripheral_blood_CD4+_T_cells_Johanson2018, Peripheral_blood_CD8+_T_cells_Johanson2018, Peripheral_blood_T_cells_Kloetgen2019	0.417498	Brain_Cerebellum	15.8123	Liver	0.388032
rs62054390	ENSG00000204650.14	LINC02210	Whole_Blood	1.34794e-101	1.0357	0.961426	1.10182	0.197761	Cis	5.5	1.80569e-103	chr17	45731077	A	C	chr17	45620328	45655156	75921	Peripheral_blood_B_cells_Johanson2018, Peripheral_blood_CD4+_T_cells_Johanson2018, Peripheral_blood_CD8+_T_cells_Johanson2018, Peripheral_blood_T_cells_Kloetgen2019	0.417498	Brain_Cerebellum	15.8123	Liver	0.388032
rs55947210	ENSG00000204650.14	LINC02210	Whole_Blood	1.34794e-101	1.0357	0.959702	1.10089	0.197761	Cis	5.5	1.80569e-103	chr17	45731397	A	G	chr17	45620328	45655156	76241	Peripheral_blood_CD4+_T_cells_Johanson2018, Peripheral_blood_B_cells_Johanson2018, Peripheral_blood_CD8+_T_cells_Johanson2018, Peripheral_blood_T_cells_Kloetgen2019	0.417498	Brain_Cerebellum	15.8123	Liver	0.388032
rs62054392	ENSG00000204650.14	LINC02210	Whole_Blood	1.34794e-101	1.0357	0.960189	1.10138	0.197761	Cis	5.5	1.80569e-103	chr17	45731579	C	T	chr17	45620328	45655156	76423	Peripheral_blood_CD4+_T_cells_Johanson2018, Peripheral_blood_B_cells_Johanson2018, Peripheral_blood_CD8+_T_cells_Johanson2018, Peripheral_blood_T_cells_Kloetgen2019	0.417498	Brain_Cerebellum	15.8123	Liver	0.388032
rs4390635	ENSG00000204650.14	LINC02210	Whole_Blood	1.34794e-101	1.0357	0.959947	1.10385	0.197761	Cis	5.5	1.80569e-103	chr17	45731650	C	T	chr17	45620328	45655156	76494	Peripheral_blood_CD4+_T_cells_Johanson2018, Peripheral_blood_B_cells_Johanson2018, Peripheral_blood_CD8+_T_cells_Johanson2018, Peripheral_blood_T_cells_Kloetgen2019	0.417498	Brain_Cerebellum	15.8123	Liver	0.388032
rs62054393	ENSG00000204650.14	LINC02210	Whole_Blood	1.34794e-101	1.0357	0.964858	1.10622	0.197761	Cis	5.5	1.80569e-103	chr17	45731898	T	G	chr17	45620328	45655156	76742	Peripheral_blood_CD4+_T_cells_Johanson2018, Peripheral_blood_B_cells_Johanson2018, Peripheral_blood_CD8+_T_cells_Johanson2018, Peripheral_blood_T_cells_Kloetgen2019	0.417498	Brain_Cerebellum	15.8123	Liver	0.388032
rs75986348	ENSG00000204650.14	LINC02210	Whole_Blood	1.34794e-101	1.0357	0.965903	1.11333	0.197761	Cis	5.5	1.80569e-103	chr17	45731962	A	G	chr17	45620328	45655156	76806	Peripheral_blood_CD4+_T_cells_Johanson2018, Peripheral_blood_B_cells_Johanson2018, Peripheral_blood_CD8+_T_cells_Johanson2018, Peripheral_blood_T_cells_Kloetgen2019	0.417498	Brain_Cerebellum	15.8123	Liver	0.388032
rs17649162	ENSG00000204650.14	LINC02210	Whole_Blood	1.34794e-101	1.0357	0.959646	1.105	0.197761	Cis	5	1.80569e-103	chr17	45733005	G	C	chr17	45620328	45655156	77849	Peripheral_blood_CD8+_T_cells_Johanson2018, Peripheral_blood_CD4+_T_cells_Johanson2018, Peripheral_blood_B_cells_Johanson2018, Peripheral_blood_T_cells_Kloetgen2019	0.417498	Brain_Cerebellum	15.8123	Liver	0.388032
rs62054394	ENSG00000204650.14	LINC02210	Whole_Blood	1.34794e-101	1.0357	0.960933	1.10402	0.197761	Cis	4	1.80569e-103	chr17	45733242	T	A	chr17	45620328	45655156	78086	Peripheral_blood_B_cells_Johanson2018, Peripheral_blood_CD4+_T_cells_Johanson2018, Peripheral_blood_T_cells_Kloetgen2019	0.417498	Brain_Cerebellum	15.8123	Liver	0.388032
rs113790915	ENSG00000204650.14	LINC02210	Whole_Blood	1.34794e-101	1.0357	0.966452	1.10952	0.197761	Cis	4	1.80569e-103	chr17	45733416	G	C	chr17	45620328	45655156	78260	Peripheral_blood_B_cells_Johanson2018, Peripheral_blood_CD4+_T_cells_Johanson2018, Peripheral_blood_T_cells_Kloetgen2019	0.417498	Brain_Cerebellum	15.8123	Liver	0.388032
rs77807457	ENSG00000204650.14	LINC02210	Whole_Blood	1.34794e-101	1.0357	0.959542	1.10015	0.197761	Cis	4	1.80569e-103	chr17	45733485	G	C	chr17	45620328	45655156	78329	Peripheral_blood_B_cells_Johanson2018, Peripheral_blood_CD4+_T_cells_Johanson2018, Peripheral_blood_T_cells_Kloetgen2019	0.417498	Brain_Cerebellum	15.8123	Liver	0.388032
rs75022332	ENSG00000204650.14	LINC02210	Whole_Blood	1.34794e-101	1.0357	0.953618	1.09947	0.197761	Cis	4	1.80569e-103	chr17	45733507	A	T	chr17	45620328	45655156	78351	Peripheral_blood_B_cells_Johanson2018, Peripheral_blood_CD4+_T_cells_Johanson2018, Peripheral_blood_T_cells_Kloetgen2019	0.417498	Brain_Cerebellum	15.8123	Liver	0.388032
rs62054395	ENSG00000204650.14	LINC02210	Whole_Blood	1.34794e-101	1.0357	0.967136	1.1092	0.197761	Cis	4	1.80569e-103	chr17	45733694	T	G	chr17	45620328	45655156	78538	Peripheral_blood_B_cells_Johanson2018, Peripheral_blood_CD4+_T_cells_Johanson2018, Peripheral_blood_T_cells_Kloetgen2019	0.417498	Brain_Cerebellum	15.8123	Liver	0.388032
rs17563683	ENSG00000204650.14	LINC02210	Whole_Blood	1.34794e-101	1.0357	0.966386	1.1021	0.197761	Cis	4	1.80569e-103	chr17	45733706	A	G	chr17	45620328	45655156	78550	Peripheral_blood_B_cells_Johanson2018, Peripheral_blood_CD4+_T_cells_Johanson2018, Peripheral_blood_T_cells_Kloetgen2019	0.417498	Brain_Cerebellum	15.8123	Liver	0.388032
rs62054396	ENSG00000204650.14	LINC02210	Whole_Blood	1.34794e-101	1.0357	0.957068	1.10294	0.197761	Cis	3.5	1.80569e-103	chr17	45734144	T	C	chr17	45620328	45655156	78988	Peripheral_blood_B_cells_Johanson2018, Peripheral_blood_CD4+_T_cells_Johanson2018, Peripheral_blood_T_cells_Kloetgen2019	0.417498	Brain_Cerebellum	15.8123	Liver	0.388032
rs17563718	ENSG00000204650.14	LINC02210	Whole_Blood	1.34794e-101	1.0357	0.955241	1.10186	0.197761	Cis	2.5	1.80569e-103	chr17	45734307	C	T	chr17	45620328	45655156	79151	Peripheral_blood_T_cells_Kloetgen2019	0.417498	Brain_Cerebellum	15.8123	Liver	0.388032
rs62054397	ENSG00000204650.14	LINC02210	Whole_Blood	1.34794e-101	1.0357	0.960539	1.10074	0.197761	Cis	3.5	1.80569e-103	chr17	45734426	C	T	chr17	45620328	45655156	79270	Peripheral_blood_CD8+_T_cells_Johanson2018, Peripheral_blood_CD4+_T_cells_Johanson2018, Peripheral_blood_T_cells_Kloetgen2019	0.417498	Brain_Cerebellum	15.8123	Liver	0.388032
rs4569335	ENSG00000204650.14	LINC02210	Whole_Blood	1.34794e-101	1.0357	0.959971	1.10572	0.197761	Cis	3.5	1.80569e-103	chr17	45734584	A	C	chr17	45620328	45655156	79428	Peripheral_blood_CD8+_T_cells_Johanson2018, Peripheral_blood_CD4+_T_cells_Johanson2018, Peripheral_blood_T_cells_Kloetgen2019	0.417498	Brain_Cerebellum	15.8123	Liver	0.388032
rs1526125	ENSG00000204650.14	LINC02210	Whole_Blood	1.34794e-101	1.0357	0.958673	1.10912	0.197761	Cis	3.5	1.80569e-103	chr17	45734811	C	T	chr17	45620328	45655156	79655	Peripheral_blood_CD8+_T_cells_Johanson2018, Peripheral_blood_CD4+_T_cells_Johanson2018, Peripheral_blood_T_cells_Kloetgen2019	0.417498	Brain_Cerebellum	15.8123	Liver	0.388032
rs1526126	ENSG00000204650.14	LINC02210	Whole_Blood	1.34794e-101	1.0357	0.956808	1.10009	0.197761	Cis	2.5	1.80569e-103	chr17	45734852	C	T	chr17	45620328	45655156	79696	Peripheral_blood_T_cells_Kloetgen2019	0.417498	Brain_Cerebellum	15.8123	Liver	0.388032
rs1526127	ENSG00000204650.14	LINC02210	Whole_Blood	1.34794e-101	1.0357	0.962837	1.10372	0.197761	Cis	2.5	1.80569e-103	chr17	45735032	C	G	chr17	45620328	45655156	79876	Peripheral_blood_T_cells_Kloetgen2019	0.417498	Brain_Cerebellum	15.8123	Liver	0.388032
rs62054398	ENSG00000204650.14	LINC02210	Whole_Blood	1.34794e-101	1.0357	0.958513	1.10362	0.197761	Cis	5	1.80569e-103	chr17	45735233	A	G	chr17	45620328	45655156	80077	Peripheral_blood_B_cells_Johanson2018, Peripheral_blood_CD4+_T_cells_Johanson2018, Peripheral_blood_CD8+_T_cells_Johanson2018, Peripheral_blood_T_cells_Kloetgen2019	0.417498	Brain_Cerebellum	15.8123	Liver	0.388032
rs62054399	ENSG00000204650.14	LINC02210	Whole_Blood	1.34794e-101	1.0357	0.955778	1.10789	0.197761	Cis	5	1.80569e-103	chr17	45735258	G	A	chr17	45620328	45655156	80102	Peripheral_blood_B_cells_Johanson2018, Peripheral_blood_CD4+_T_cells_Johanson2018, Peripheral_blood_CD8+_T_cells_Johanson2018, Peripheral_blood_T_cells_Kloetgen2019	0.417498	Brain_Cerebellum	15.8123	Liver	0.388032
rs62054400	ENSG00000204650.14	LINC02210	Whole_Blood	1.34794e-101	1.0357	0.968017	1.10759	0.197761	Cis	5	1.80569e-103	chr17	45735283	T	C	chr17	45620328	45655156	80127	Peripheral_blood_B_cells_Johanson2018, Peripheral_blood_CD4+_T_cells_Johanson2018, Peripheral_blood_CD8+_T_cells_Johanson2018, Peripheral_blood_T_cells_Kloetgen2019	0.417498	Brain_Cerebellum	15.8123	Liver	0.388032
rs62054411	ENSG00000204650.14	LINC02210	Whole_Blood	1.34794e-101	1.0357	0.963179	1.09928	0.197761	Cis	5	1.80569e-103	chr17	45735318	A	G	chr17	45620328	45655156	80162	Peripheral_blood_B_cells_Johanson2018, Peripheral_blood_CD4+_T_cells_Johanson2018, Peripheral_blood_CD8+_T_cells_Johanson2018, Peripheral_blood_T_cells_Kloetgen2019	0.417498	Brain_Cerebellum	15.8123	Liver	0.388032
rs62054412	ENSG00000204650.14	LINC02210	Whole_Blood	1.34794e-101	1.0357	0.965621	1.10072	0.197761	Cis	5	1.80569e-103	chr17	45735636	G	A	chr17	45620328	45655156	80480	Peripheral_blood_B_cells_Johanson2018, Peripheral_blood_CD4+_T_cells_Johanson2018, Peripheral_blood_CD8+_T_cells_Johanson2018, Peripheral_blood_T_cells_Kloetgen2019	0.417498	Brain_Cerebellum	15.8123	Liver	0.388032
rs17563787	ENSG00000204650.14	LINC02210	Whole_Blood	1.34794e-101	1.0357	0.958719	1.1015	0.197761	Cis	5	1.80569e-103	chr17	45735886	C	G	chr17	45620328	45655156	80730	Peripheral_blood_B_cells_Johanson2018, Peripheral_blood_CD4+_T_cells_Johanson2018, Peripheral_blood_CD8+_T_cells_Johanson2018, Peripheral_blood_T_cells_Kloetgen2019	0.417498	Brain_Cerebellum	15.8123	Liver	0.388032
rs62054413	ENSG00000204650.14	LINC02210	Whole_Blood	1.34794e-101	1.0357	0.952264	1.10513	0.197761	Cis	5	1.80569e-103	chr17	45736004	G	C	chr17	45620328	45655156	80848	Peripheral_blood_B_cells_Johanson2018, Peripheral_blood_CD4+_T_cells_Johanson2018, Peripheral_blood_CD8+_T_cells_Johanson2018, Peripheral_blood_T_cells_Kloetgen2019	0.417498	Brain_Cerebellum	15.8123	Liver	0.388032
rs62054414	ENSG00000204650.14	LINC02210	Whole_Blood	1.34794e-101	1.0357	0.963963	1.10008	0.197761	Cis	5	1.80569e-103	chr17	45736049	G	A	chr17	45620328	45655156	80893	Peripheral_blood_B_cells_Johanson2018, Peripheral_blood_CD4+_T_cells_Johanson2018, Peripheral_blood_CD8+_T_cells_Johanson2018, Peripheral_blood_T_cells_Kloetgen2019	0.417498	Brain_Cerebellum	15.8123	Liver	0.388032
rs10451283	ENSG00000204650.14	LINC02210	Whole_Blood	1.75677e-90	0.966531	0.885633	1.03702	0.21194	Cis	2.5	2.39795e-92	chr17	45736654	T	C	chr17	45620328	45655156	81498	Peripheral_blood_T_cells_Kloetgen2019	0.417498	Brain_Cerebellum	15.8123	Liver	0.388032
rs76421814	ENSG00000204650.14	LINC02210	Whole_Blood	1.34794e-101	1.0357	0.962499	1.10308	0.197761	Cis	6	1.80569e-103	chr17	45737061	T	C	chr17	45620328	45655156	81905	Peripheral_blood_B_cells_Johanson2018, Peripheral_blood_CD4+_T_cells_Johanson2018, Peripheral_blood_CD8+_T_cells_Johanson2018, Peripheral_blood_T_cells_Kloetgen2019	0.417498	Brain_Cerebellum	15.8123	Liver	0.388032
rs56006248	ENSG00000204650.14	LINC02210	Whole_Blood	1.34794e-101	1.0357	0.962268	1.10164	0.197761	Cis	3.5	1.80569e-103	chr17	45737775	A	G	chr17	45620328	45655156	82619	Peripheral_blood_B_cells_Johanson2018, Peripheral_blood_CD8+_T_cells_Johanson2018, Peripheral_blood_T_cells_Kloetgen2019	0.417498	Brain_Cerebellum	15.8123	Liver	0.388032
rs56298110	ENSG00000204650.14	LINC02210	Whole_Blood	1.34794e-101	1.0357	0.965304	1.10859	0.197761	Cis	3.5	1.80569e-103	chr17	45737970	A	G	chr17	45620328	45655156	82814	Peripheral_blood_B_cells_Johanson2018, Peripheral_blood_CD8+_T_cells_Johanson2018, Peripheral_blood_T_cells_Kloetgen2019	0.417498	Brain_Cerebellum	15.8123	Liver	0.388032
rs1608955	ENSG00000204650.14	LINC02210	Whole_Blood	1.34794e-101	1.0357	0.964475	1.10512	0.197761	Cis	4	1.80569e-103	chr17	45738347	C	T	chr17	45620328	45655156	83191	Peripheral_blood_CD8+_T_cells_Johanson2018, Peripheral_blood_B_cells_Johanson2018, Peripheral_blood_CD4+_T_cells_Johanson2018, Peripheral_blood_T_cells_Kloetgen2019	0.417498	Brain_Cerebellum	15.8123	Liver	0.388032
rs1608956	ENSG00000204650.14	LINC02210	Whole_Blood	1.34794e-101	1.0357	0.9651	1.1026	0.197761	Cis	4	1.80569e-103	chr17	45738454	T	A	chr17	45620328	45655156	83298	Peripheral_blood_CD8+_T_cells_Johanson2018, Peripheral_blood_B_cells_Johanson2018, Peripheral_blood_CD4+_T_cells_Johanson2018, Peripheral_blood_T_cells_Kloetgen2019	0.417498	Brain_Cerebellum	15.8123	Liver	0.388032
rs62054417	ENSG00000204650.14	LINC02210	Whole_Blood	1.34794e-101	1.0357	0.958319	1.10657	0.197761	Cis	4	1.80569e-103	chr17	45738493	A	C	chr17	45620328	45655156	83337	Peripheral_blood_CD8+_T_cells_Johanson2018, Peripheral_blood_B_cells_Johanson2018, Peripheral_blood_CD4+_T_cells_Johanson2018, Peripheral_blood_T_cells_Kloetgen2019	0.417498	Brain_Cerebellum	15.8123	Liver	0.388032
rs78440279	ENSG00000204650.14	LINC02210	Whole_Blood	1.34794e-101	1.0357	0.967688	1.1104	0.197761	Cis	4	1.80569e-103	chr17	45738686	C	T	chr17	45620328	45655156	83530	Peripheral_blood_CD8+_T_cells_Johanson2018, Peripheral_blood_B_cells_Johanson2018, Peripheral_blood_CD4+_T_cells_Johanson2018, Peripheral_blood_T_cells_Kloetgen2019	0.417498	Brain_Cerebellum	15.8123	Liver	0.388032
rs75500942	ENSG00000204650.14	LINC02210	Whole_Blood	1.34794e-101	1.0357	0.95754	1.10196	0.197761	Cis	4	1.80569e-103	chr17	45738740	C	A	chr17	45620328	45655156	83584	Peripheral_blood_CD8+_T_cells_Johanson2018, Peripheral_blood_B_cells_Johanson2018, Peripheral_blood_CD4+_T_cells_Johanson2018, Peripheral_blood_T_cells_Kloetgen2019	0.417498	Brain_Cerebellum	15.8123	Liver	0.388032
rs62054418	ENSG00000204650.14	LINC02210	Whole_Blood	1.34794e-101	1.0357	0.960841	1.1013	0.197761	Cis	4	1.80569e-103	chr17	45738940	G	A	chr17	45620328	45655156	83784	Peripheral_blood_CD8+_T_cells_Johanson2018, Peripheral_blood_B_cells_Johanson2018, Peripheral_blood_CD4+_T_cells_Johanson2018, Peripheral_blood_T_cells_Kloetgen2019	0.417498	Brain_Cerebellum	15.8123	Liver	0.388032
rs62054419	ENSG00000204650.14	LINC02210	Whole_Blood	1.34794e-101	1.0357	0.962025	1.11149	0.197761	Cis	4	1.80569e-103	chr17	45739239	A	C	chr17	45620328	45655156	84083	Peripheral_blood_CD8+_T_cells_Johanson2018, Peripheral_blood_B_cells_Johanson2018, Peripheral_blood_CD4+_T_cells_Johanson2018, Peripheral_blood_T_cells_Kloetgen2019	0.417498	Brain_Cerebellum	15.8123	Liver	0.388032
rs62054420	ENSG00000204650.14	LINC02210	Whole_Blood	1.34794e-101	1.0357	0.954736	1.10499	0.197761	Cis	4	1.80569e-103	chr17	45739289	C	G	chr17	45620328	45655156	84133	Peripheral_blood_CD8+_T_cells_Johanson2018, Peripheral_blood_B_cells_Johanson2018, Peripheral_blood_CD4+_T_cells_Johanson2018, Peripheral_blood_T_cells_Kloetgen2019	0.417498	Brain_Cerebellum	15.8123	Liver	0.388032
rs62054421	ENSG00000204650.14	LINC02210	Whole_Blood	1.34794e-101	1.0357	0.965005	1.10101	0.197761	Cis	4	1.80569e-103	chr17	45739291	G	A	chr17	45620328	45655156	84135	Peripheral_blood_CD8+_T_cells_Johanson2018, Peripheral_blood_B_cells_Johanson2018, Peripheral_blood_CD4+_T_cells_Johanson2018, Peripheral_blood_T_cells_Kloetgen2019	0.417498	Brain_Cerebellum	15.8123	Liver	0.388032
rs17563800	ENSG00000204650.14	LINC02210	Whole_Blood	1.34794e-101	1.0357	0.959501	1.10598	0.197761	Cis	3.5	1.80569e-103	chr17	45740093	C	T	chr17	45620328	45655156	84937	Peripheral_blood_B_cells_Johanson2018, Peripheral_blood_CD4+_T_cells_Johanson2018, Peripheral_blood_T_cells_Kloetgen2019	0.417498	Brain_Cerebellum	15.8123	Liver	0.388032
rs56295996	ENSG00000204650.14	LINC02210	Whole_Blood	1.34794e-101	1.0357	0.962656	1.10014	0.197761	Cis	2	1.80569e-103	chr17	45740191	C	T	chr17	45620328	45655156	85035	Peripheral_blood_T_cells_Kloetgen2019	0.417498	Brain_Cerebellum	15.8123	Liver	0.388032
rs56384960	ENSG00000204650.14	LINC02210	Whole_Blood	1.34794e-101	1.0357	0.961903	1.11583	0.197761	Cis	2	1.80569e-103	chr17	45740242	G	A	chr17	45620328	45655156	85086	Peripheral_blood_T_cells_Kloetgen2019	0.417498	Brain_Cerebellum	15.8123	Liver	0.388032
rs56178230	ENSG00000204650.14	LINC02210	Whole_Blood	1.34794e-101	1.0357	0.963051	1.10677	0.197761	Cis	3.5	1.80569e-103	chr17	45740466	G	A	chr17	45620328	45655156	85310	Peripheral_blood_CD4+_T_cells_Johanson2018, Peripheral_blood_B_cells_Johanson2018, Peripheral_blood_T_cells_Kloetgen2019	0.417498	Brain_Cerebellum	15.8123	Liver	0.388032
rs80157557	ENSG00000204650.14	LINC02210	Whole_Blood	1.34794e-101	1.0357	0.953252	1.10219	0.197761	Cis	3.5	1.80569e-103	chr17	45740532	G	A	chr17	45620328	45655156	85376	Peripheral_blood_CD4+_T_cells_Johanson2018, Peripheral_blood_B_cells_Johanson2018, Peripheral_blood_T_cells_Kloetgen2019	0.417498	Brain_Cerebellum	15.8123	Liver	0.388032
rs76728632	ENSG00000204650.14	LINC02210	Whole_Blood	1.34794e-101	1.0357	0.960484	1.10043	0.197761	Cis	3.5	1.80569e-103	chr17	45740794	A	C	chr17	45620328	45655156	85638	Peripheral_blood_CD4+_T_cells_Johanson2018, Peripheral_blood_B_cells_Johanson2018, Peripheral_blood_T_cells_Kloetgen2019	0.417498	Brain_Cerebellum	15.8123	Liver	0.388032
rs17563827	ENSG00000204650.14	LINC02210	Whole_Blood	1.34794e-101	1.0357	0.961082	1.10212	0.197761	Cis	3.5	1.80569e-103	chr17	45740856	C	A	chr17	45620328	45655156	85700	Peripheral_blood_CD4+_T_cells_Johanson2018, Peripheral_blood_B_cells_Johanson2018, Peripheral_blood_T_cells_Kloetgen2019	0.417498	Brain_Cerebellum	15.8123	Liver	0.388032
rs80072429	ENSG00000204650.14	LINC02210	Whole_Blood	1.34794e-101	1.0357	0.958952	1.10652	0.197761	Cis	4.5	1.80569e-103	chr17	45741245	G	A	chr17	45620328	45655156	86089	Peripheral_blood_CD4+_T_cells_Johanson2018, Peripheral_blood_B_cells_Johanson2018, Peripheral_blood_T_cells_Kloetgen2019	0.417498	Brain_Cerebellum	15.8123	Liver	0.388032
rs77114624	ENSG00000204650.14	LINC02210	Whole_Blood	1.34794e-101	1.0357	0.956572	1.11309	0.197761	Cis	4.5	1.80569e-103	chr17	45741291	T	C	chr17	45620328	45655156	86135	Peripheral_blood_CD4+_T_cells_Johanson2018, Peripheral_blood_B_cells_Johanson2018, Peripheral_blood_T_cells_Kloetgen2019	0.417498	Brain_Cerebellum	15.8123	Liver	0.388032
rs76311426	ENSG00000204650.14	LINC02210	Whole_Blood	1.34794e-101	1.0357	0.950922	1.10018	0.197761	Cis	4.5	1.80569e-103	chr17	45741324	G	T	chr17	45620328	45655156	86168	Peripheral_blood_CD4+_T_cells_Johanson2018, Peripheral_blood_B_cells_Johanson2018, Peripheral_blood_T_cells_Kloetgen2019	0.417498	Brain_Cerebellum	15.8123	Liver	0.388032
rs17563861	ENSG00000204650.14	LINC02210	Whole_Blood	1.34794e-101	1.0357	0.957782	1.10527	0.197761	Cis	4.5	1.80569e-103	chr17	45741540	A	G	chr17	45620328	45655156	86384	Peripheral_blood_CD4+_T_cells_Johanson2018, Peripheral_blood_B_cells_Johanson2018, Peripheral_blood_T_cells_Kloetgen2019	0.417498	Brain_Cerebellum	15.8123	Liver	0.388032
rs17563889	ENSG00000204650.14	LINC02210	Whole_Blood	9.52322e-101	1.03382	0.955707	1.10195	0.198651	Cis	3	1.28022e-102	chr17	45741580	A	T	chr17	45620328	45655156	86424	Peripheral_blood_T_cells_Kloetgen2019	0.417498	Brain_Cerebellum	15.8123	Liver	0.388032
rs17563923	ENSG00000204650.14	LINC02210	Whole_Blood	1.34794e-101	1.0357	0.962993	1.10903	0.197761	Cis	6	1.80569e-103	chr17	45742084	G	A	chr17	45620328	45655156	86928	Peripheral_blood_CD8+_T_cells_Johanson2018, Peripheral_blood_CD4+_T_cells_Johanson2018, Peripheral_blood_B_cells_Johanson2018, Peripheral_blood_T_cells_Kloetgen2019	0.417498	Brain_Cerebellum	15.8123	Liver	0.388032
rs62054425	ENSG00000204650.14	LINC02210	Whole_Blood	1.34794e-101	1.0357	0.966357	1.11026	0.197761	Cis	6	1.80569e-103	chr17	45742114	C	T	chr17	45620328	45655156	86958	Peripheral_blood_CD8+_T_cells_Johanson2018, Peripheral_blood_CD4+_T_cells_Johanson2018, Peripheral_blood_B_cells_Johanson2018, Peripheral_blood_T_cells_Kloetgen2019	0.417498	Brain_Cerebellum	15.8123	Liver	0.388032
rs62054426	ENSG00000204650.14	LINC02210	Whole_Blood	1.34794e-101	1.0357	0.966197	1.10482	0.197761	Cis	4.5	1.80569e-103	chr17	45743375	A	T	chr17	45620328	45655156	88219	Peripheral_blood_B_cells_Johanson2018, Peripheral_blood_CD8+_T_cells_Johanson2018, Peripheral_blood_T_cells_Kloetgen2019	0.417498	Brain_Cerebellum	15.8123	Liver	0.388032
rs62054427	ENSG00000204650.14	LINC02210	Whole_Blood	1.34794e-101	1.0357	0.966707	1.10854	0.197761	Cis	4.5	1.80569e-103	chr17	45743696	A	G	chr17	45620328	45655156	88540	Peripheral_blood_B_cells_Johanson2018, Peripheral_blood_CD8+_T_cells_Johanson2018, Peripheral_blood_T_cells_Kloetgen2019	0.417498	Brain_Cerebellum	15.8123	Liver	0.388032
rs74464991	ENSG00000204650.14	LINC02210	Whole_Blood	1.34794e-101	1.0357	0.960248	1.10361	0.197761	Cis	5	1.80569e-103	chr17	45744319	C	A	chr17	45620328	45655156	89163	Peripheral_blood_CD8+_T_cells_Johanson2018, Peripheral_blood_T_cells_Kloetgen2019	0.417498	Brain_Cerebellum	15.8123	Liver	0.388032
rs2004260	ENSG00000204650.14	LINC02210	Whole_Blood	1.34794e-101	1.0357	0.959753	1.10268	0.197761	Cis	7	1.80569e-103	chr17	45745032	T	C	chr17	45620328	45655156	89876	Peripheral_blood_CD4+_T_cells_Johanson2018, Peripheral_blood_B_cells_Johanson2018, Peripheral_blood_T_cells_Kloetgen2019	0.417498	Brain_Cerebellum	15.8123	Liver	0.388032
rs62054428	ENSG00000204650.14	LINC02210	Whole_Blood	1.34794e-101	1.0357	0.959818	1.10828	0.197761	Cis	7	1.80569e-103	chr17	45745145	G	A	chr17	45620328	45655156	89989	Peripheral_blood_CD4+_T_cells_Johanson2018, Peripheral_blood_B_cells_Johanson2018, Peripheral_blood_T_cells_Kloetgen2019	0.417498	Brain_Cerebellum	15.8123	Liver	0.388032
rs62054429	ENSG00000204650.14	LINC02210	Whole_Blood	1.34794e-101	1.0357	0.961916	1.10665	0.197761	Cis	7	1.80569e-103	chr17	45745759	G	A	chr17	45620328	45655156	90603	Peripheral_blood_CD4+_T_cells_Johanson2018, Peripheral_blood_B_cells_Johanson2018, Peripheral_blood_T_cells_Kloetgen2019	0.417498	Brain_Cerebellum	15.8123	Liver	0.388032
rs76171147	ENSG00000204650.14	LINC02210	Whole_Blood	1.34794e-101	1.0357	0.961569	1.10658	0.197761	Cis	7	1.80569e-103	chr17	45745863	T	C	chr17	45620328	45655156	90707	Peripheral_blood_CD4+_T_cells_Johanson2018, Peripheral_blood_B_cells_Johanson2018, Peripheral_blood_T_cells_Kloetgen2019	0.417498	Brain_Cerebellum	15.8123	Liver	0.388032
rs75643244	ENSG00000204650.14	LINC02210	Whole_Blood	1.34794e-101	1.0357	0.960271	1.10397	0.197761	Cis	7	1.80569e-103	chr17	45745960	A	G	chr17	45620328	45655156	90804	Peripheral_blood_CD4+_T_cells_Johanson2018, Peripheral_blood_B_cells_Johanson2018, Peripheral_blood_T_cells_Kloetgen2019	0.417498	Brain_Cerebellum	15.8123	Liver	0.388032
rs62054431	ENSG00000204650.14	LINC02210	Whole_Blood	1.34794e-101	1.0357	0.961333	1.10586	0.197761	Cis	3	1.80569e-103	chr17	45746514	C	T	chr17	45620328	45655156	91358	Peripheral_blood_CD8+_T_cells_Johanson2018, Peripheral_blood_B_cells_Johanson2018, Peripheral_blood_T_cells_Kloetgen2019	0.417498	Brain_Cerebellum	15.8123	Liver	0.388032
rs62054432	ENSG00000204650.14	LINC02210	Whole_Blood	1.34794e-101	1.0357	0.963748	1.10898	0.197761	Cis	3	1.80569e-103	chr17	45746523	C	A	chr17	45620328	45655156	91367	Peripheral_blood_CD8+_T_cells_Johanson2018, Peripheral_blood_B_cells_Johanson2018, Peripheral_blood_T_cells_Kloetgen2019	0.417498	Brain_Cerebellum	15.8123	Liver	0.388032
rs111497072	ENSG00000204650.14	LINC02210	Whole_Blood	1.34794e-101	1.0357	0.963237	1.1058	0.197761	Cis	3	1.80569e-103	chr17	45746835	G	A	chr17	45620328	45655156	91679	Peripheral_blood_CD8+_T_cells_Johanson2018, Peripheral_blood_B_cells_Johanson2018, Peripheral_blood_T_cells_Kloetgen2019	0.417498	Brain_Cerebellum	15.8123	Liver	0.388032
rs62054433	ENSG00000204650.14	LINC02210	Whole_Blood	1.34794e-101	1.0357	0.959904	1.1067	0.197761	Cis	2.5	1.80569e-103	chr17	45746982	T	C	chr17	45620328	45655156	91826	Peripheral_blood_B_cells_Johanson2018, Peripheral_blood_T_cells_Kloetgen2019	0.417498	Brain_Cerebellum	15.8123	Liver	0.388032
rs62054434	ENSG00000204650.14	LINC02210	Whole_Blood	1.34794e-101	1.0357	0.962304	1.10674	0.197761	Cis	2.5	1.80569e-103	chr17	45747016	T	G	chr17	45620328	45655156	91860	Peripheral_blood_B_cells_Johanson2018, Peripheral_blood_T_cells_Kloetgen2019	0.417498	Brain_Cerebellum	15.8123	Liver	0.388032
rs12150683	ENSG00000204650.14	LINC02210	Whole_Blood	1.34794e-101	1.0357	0.958305	1.10301	0.197761	Cis	3	1.80569e-103	chr17	45747482	A	G	chr17	45620328	45655156	92326	Peripheral_blood_CD4+_T_cells_Johanson2018, Peripheral_blood_CD8+_T_cells_Johanson2018, Peripheral_blood_T_cells_Kloetgen2019	0.417498	Brain_Cerebellum	15.8123	Liver	0.388032
rs12150332	ENSG00000204650.14	LINC02210	Whole_Blood	1.34794e-101	1.0357	0.963337	1.11272	0.197761	Cis	3	1.80569e-103	chr17	45747542	C	T	chr17	45620328	45655156	92386	Peripheral_blood_CD4+_T_cells_Johanson2018, Peripheral_blood_CD8+_T_cells_Johanson2018, Peripheral_blood_T_cells_Kloetgen2019	0.417498	Brain_Cerebellum	15.8123	Liver	0.388032
rs62054435	ENSG00000204650.14	LINC02210	Whole_Blood	1.34794e-101	1.0357	0.964975	1.11168	0.197761	Cis	4.5	1.80569e-103	chr17	45747973	C	G	chr17	45620328	45655156	92817	Peripheral_blood_CD4+_T_cells_Johanson2018, Peripheral_blood_CD8+_T_cells_Johanson2018, Peripheral_blood_B_cells_Johanson2018, Peripheral_blood_T_cells_Kloetgen2019	0.417498	Brain_Cerebellum	15.8123	Liver	0.388032
rs75715199	ENSG00000204650.14	LINC02210	Whole_Blood	1.34794e-101	1.0357	0.960314	1.10487	0.197761	Cis	2.5	1.80569e-103	chr17	45748112	G	A	chr17	45620328	45655156	92956	Peripheral_blood_CD4+_T_cells_Johanson2018, Peripheral_blood_T_cells_Kloetgen2019	0.417498	Brain_Cerebellum	15.8123	Liver	0.388032
rs62054436	ENSG00000204650.14	LINC02210	Whole_Blood	1.34794e-101	1.0357	0.960692	1.1079	0.197761	Cis	2.5	1.80569e-103	chr17	45748202	C	T	chr17	45620328	45655156	93046	Peripheral_blood_CD4+_T_cells_Johanson2018, Peripheral_blood_T_cells_Kloetgen2019	0.417498	Brain_Cerebellum	15.8123	Liver	0.388032
rs62054437	ENSG00000204650.14	LINC02210	Whole_Blood	1.34794e-101	1.0357	0.956781	1.10325	0.197761	Cis	2.5	1.80569e-103	chr17	45748210	T	C	chr17	45620328	45655156	93054	Peripheral_blood_CD4+_T_cells_Johanson2018, Peripheral_blood_T_cells_Kloetgen2019	0.417498	Brain_Cerebellum	15.8123	Liver	0.388032
rs62054438	ENSG00000204650.14	LINC02210	Whole_Blood	1.34794e-101	1.0357	0.963637	1.10685	0.197761	Cis	2.5	1.80569e-103	chr17	45748345	A	C	chr17	45620328	45655156	93189	Peripheral_blood_CD4+_T_cells_Johanson2018, Peripheral_blood_T_cells_Kloetgen2019	0.417498	Brain_Cerebellum	15.8123	Liver	0.388032
rs62054439	ENSG00000204650.14	LINC02210	Whole_Blood	1.34794e-101	1.0357	0.964163	1.10513	0.197761	Cis	2.5	1.80569e-103	chr17	45748359	G	T	chr17	45620328	45655156	93203	Peripheral_blood_CD4+_T_cells_Johanson2018, Peripheral_blood_T_cells_Kloetgen2019	0.417498	Brain_Cerebellum	15.8123	Liver	0.388032
rs17334797	ENSG00000204650.14	LINC02210	Whole_Blood	1.34794e-101	1.0357	0.957792	1.10273	0.197761	Cis	2.5	1.80569e-103	chr17	45748546	A	G	chr17	45620328	45655156	93390	Peripheral_blood_CD4+_T_cells_Johanson2018, Peripheral_blood_T_cells_Kloetgen2019	0.417498	Brain_Cerebellum	15.8123	Liver	0.388032
rs12150658	ENSG00000204650.14	LINC02210	Whole_Blood	1.34794e-101	1.0357	0.963705	1.09995	0.197761	Cis	3.5	1.80569e-103	chr17	45748939	G	A	chr17	45620328	45655156	93783	Peripheral_blood_B_cells_Johanson2018, Peripheral_blood_CD8+_T_cells_Johanson2018, Peripheral_blood_CD4+_T_cells_Johanson2018, Peripheral_blood_T_cells_Kloetgen2019	0.417498	Brain_Cerebellum	15.8123	Liver	0.388032
rs12150363	ENSG00000204650.14	LINC02210	Whole_Blood	1.34794e-101	1.0357	0.963043	1.10726	0.197761	Cis	3.5	1.80569e-103	chr17	45748985	A	G	chr17	45620328	45655156	93829	Peripheral_blood_B_cells_Johanson2018, Peripheral_blood_CD8+_T_cells_Johanson2018, Peripheral_blood_CD4+_T_cells_Johanson2018, Peripheral_blood_T_cells_Kloetgen2019	0.417498	Brain_Cerebellum	15.8123	Liver	0.388032
rs12150672	ENSG00000204650.14	LINC02210	Whole_Blood	1.34794e-101	1.0357	0.965951	1.10612	0.197761	Cis	3.5	1.80569e-103	chr17	45749271	G	A	chr17	45620328	45655156	94115	Peripheral_blood_B_cells_Johanson2018, Peripheral_blood_CD8+_T_cells_Johanson2018, Peripheral_blood_CD4+_T_cells_Johanson2018, Peripheral_blood_T_cells_Kloetgen2019	0.417498	Brain_Cerebellum	15.8123	Liver	0.388032
rs17334894	ENSG00000204650.14	LINC02210	Whole_Blood	1.34794e-101	1.0357	0.954159	1.10029	0.197761	Cis	3.5	1.80569e-103	chr17	45749843	G	A	chr17	45620328	45655156	94687	Peripheral_blood_B_cells_Johanson2018, Peripheral_blood_CD8+_T_cells_Johanson2018, Peripheral_blood_CD4+_T_cells_Johanson2018, Peripheral_blood_T_cells_Kloetgen2019	0.417498	Brain_Cerebellum	15.8123	Liver	0.388032
rs17334923	ENSG00000204650.14	LINC02210	Whole_Blood	3.55008e-101	1.03211	0.960257	1.0991	0.198507	Cis	3.5	4.76614e-103	chr17	45749878	C	T	chr17	45620328	45655156	94722	Peripheral_blood_B_cells_Johanson2018, Peripheral_blood_CD8+_T_cells_Johanson2018, Peripheral_blood_CD4+_T_cells_Johanson2018, Peripheral_blood_T_cells_Kloetgen2019	0.417498	Brain_Cerebellum	15.8123	Liver	0.388032
rs62054440	ENSG00000204650.14	LINC02210	Whole_Blood	1.34794e-101	1.0357	0.96363	1.10174	0.197761	Cis	4.5	1.80569e-103	chr17	45750025	G	C	chr17	45620328	45655156	94869	Peripheral_blood_B_cells_Johanson2018, Peripheral_blood_CD4+_T_cells_Johanson2018, Peripheral_blood_CD8+_T_cells_Johanson2018, Peripheral_blood_T_cells_Kloetgen2019	0.417498	Brain_Cerebellum	15.8123	Liver	0.388032
rs12150451	ENSG00000204650.14	LINC02210	Whole_Blood	1.34794e-101	1.0357	0.95743	1.10181	0.197761	Cis	4.5	1.80569e-103	chr17	45750065	A	G	chr17	45620328	45655156	94909	Peripheral_blood_B_cells_Johanson2018, Peripheral_blood_CD4+_T_cells_Johanson2018, Peripheral_blood_CD8+_T_cells_Johanson2018, Peripheral_blood_T_cells_Kloetgen2019	0.417498	Brain_Cerebellum	15.8123	Liver	0.388032
rs12150048	ENSG00000204650.14	LINC02210	Whole_Blood	9.87223e-101	1.03569	0.965183	1.1048	0.198507	Cis	4.5	1.3283e-102	chr17	45750105	G	C	chr17	45620328	45655156	94949	Peripheral_blood_B_cells_Johanson2018, Peripheral_blood_CD4+_T_cells_Johanson2018, Peripheral_blood_CD8+_T_cells_Johanson2018, Peripheral_blood_T_cells_Kloetgen2019	0.417498	Brain_Cerebellum	15.8123	Liver	0.388032
rs12150455	ENSG00000204650.14	LINC02210	Whole_Blood	9.87223e-101	1.03569	0.96247	1.10289	0.198507	Cis	4.5	1.3283e-102	chr17	45750142	A	G	chr17	45620328	45655156	94986	Peripheral_blood_B_cells_Johanson2018, Peripheral_blood_CD4+_T_cells_Johanson2018, Peripheral_blood_CD8+_T_cells_Johanson2018, Peripheral_blood_T_cells_Kloetgen2019	0.417498	Brain_Cerebellum	15.8123	Liver	0.388032
rs17334944	ENSG00000204650.14	LINC02210	Whole_Blood	1.34794e-101	1.0357	0.951959	1.1007	0.197761	Cis	4.5	1.80569e-103	chr17	45751251	G	A	chr17	45620328	45655156	96095	Peripheral_blood_CD8+_T_cells_Johanson2018, Peripheral_blood_B_cells_Johanson2018, Peripheral_blood_T_cells_Kloetgen2019	0.417498	Brain_Cerebellum	15.8123	Liver	0.388032
rs17426064	ENSG00000204650.14	LINC02210	Whole_Blood	3.10751e-102	1.03679	0.963264	1.1025	0.198507	Cis	4.5	3.97567e-104	chr17	45751332	C	T	chr17	45620328	45655156	96176	Peripheral_blood_CD8+_T_cells_Johanson2018, Peripheral_blood_B_cells_Johanson2018, Peripheral_blood_T_cells_Kloetgen2019	0.417498	Brain_Cerebellum	15.8123	Liver	0.388032
rs17426106	ENSG00000204650.14	LINC02210	Whole_Blood	1.34794e-101	1.0357	0.961387	1.10437	0.197761	Cis	2	1.80569e-103	chr17	45751569	G	C	chr17	45620328	45655156	96413	Peripheral_blood_CD4+_T_cells_Johanson2018, Peripheral_blood_T_cells_Kloetgen2019	0.417498	Brain_Cerebellum	15.8123	Liver	0.388032
rs62054442	ENSG00000204650.14	LINC02210	Whole_Blood	1.90355e-96	1.00538	0.93602	1.08059	0.202985	Cis	2	2.58707e-98	chr17	45751987	A	G	chr17	45620328	45655156	96831	Peripheral_blood_CD4+_T_cells_Johanson2018, Peripheral_blood_T_cells_Kloetgen2019	0.417498	Brain_Cerebellum	15.8123	Liver	0.388032
rs35879086	ENSG00000204650.14	LINC02210	Whole_Blood	2.63363e-105	1.05424	0.98248	1.11971	0.196269	Cis	3.5	2.99155e-107	chr17	45753016	G	A	chr17	45620328	45655156	97860	Peripheral_blood_CD8+_T_cells_Johanson2018, Peripheral_blood_B_cells_Johanson2018, Peripheral_blood_CD4+_T_cells_Johanson2018, Peripheral_blood_T_cells_Kloetgen2019	0.417498	Brain_Cerebellum	15.8123	Liver	0.388032
rs62055868	ENSG00000204650.14	LINC02210	Whole_Blood	2.63363e-105	1.05424	0.985269	1.11767	0.196269	Cis	3.5	2.99155e-107	chr17	45753274	C	T	chr17	45620328	45655156	98118	Peripheral_blood_CD8+_T_cells_Johanson2018, Peripheral_blood_B_cells_Johanson2018, Peripheral_blood_CD4+_T_cells_Johanson2018, Peripheral_blood_T_cells_Kloetgen2019	0.417498	Brain_Cerebellum	15.8123	Liver	0.388032
rs62055869	ENSG00000204650.14	LINC02210	Whole_Blood	2.63363e-105	1.05424	0.980501	1.12457	0.196269	Cis	3.5	2.99155e-107	chr17	45753319	G	A	chr17	45620328	45655156	98163	Peripheral_blood_CD8+_T_cells_Johanson2018, Peripheral_blood_B_cells_Johanson2018, Peripheral_blood_CD4+_T_cells_Johanson2018, Peripheral_blood_T_cells_Kloetgen2019	0.417498	Brain_Cerebellum	15.8123	Liver	0.388032
rs17426174	ENSG00000204650.14	LINC02210	Whole_Blood	2.63363e-105	1.05424	0.983025	1.12213	0.196269	Cis	3.5	2.99155e-107	chr17	45753572	G	C	chr17	45620328	45655156	98416	Peripheral_blood_CD8+_T_cells_Johanson2018, Peripheral_blood_B_cells_Johanson2018, Peripheral_blood_CD4+_T_cells_Johanson2018, Peripheral_blood_T_cells_Kloetgen2019	0.417498	Brain_Cerebellum	15.8123	Liver	0.388032
rs62055871	ENSG00000204650.14	LINC02210	Whole_Blood	2.63363e-105	1.05424	0.985516	1.12216	0.196269	Cis	3.5	2.99155e-107	chr17	45753746	G	A	chr17	45620328	45655156	98590	Peripheral_blood_CD8+_T_cells_Johanson2018, Peripheral_blood_B_cells_Johanson2018, Peripheral_blood_CD4+_T_cells_Johanson2018, Peripheral_blood_T_cells_Kloetgen2019	0.417498	Brain_Cerebellum	15.8123	Liver	0.388032
rs17426195	ENSG00000204650.14	LINC02210	Whole_Blood	2.63363e-105	1.05424	0.981755	1.12649	0.196269	Cis	4	2.99155e-107	chr17	45755001	G	A	chr17	45620328	45655156	99845	Peripheral_blood_CD8+_T_cells_Johanson2018, Peripheral_blood_CD4+_T_cells_Johanson2018, Peripheral_blood_B_cells_Johanson2018, Peripheral_blood_T_cells_Kloetgen2019	0.417498	Brain_Cerebellum	15.8123	Liver	0.388032
rs35282504	ENSG00000204650.14	LINC02210	Whole_Blood	2.63363e-105	1.05424	0.983593	1.12421	0.196269	Cis	4	2.99155e-107	chr17	45755252	G	A	chr17	45620328	45655156	100096	Peripheral_blood_CD8+_T_cells_Johanson2018, Peripheral_blood_CD4+_T_cells_Johanson2018, Peripheral_blood_B_cells_Johanson2018, Peripheral_blood_T_cells_Kloetgen2019	0.417498	Brain_Cerebellum	15.8123	Liver	0.388032
rs62055875	ENSG00000204650.14	LINC02210	Whole_Blood	2.63363e-105	1.05424	0.984672	1.11866	0.196269	Cis	1.5	2.99155e-107	chr17	45755498	T	C	chr17	45620328	45655156	100342	Peripheral_blood_CD8+_T_cells_Johanson2018, Peripheral_blood_T_cells_Kloetgen2019	0.417498	Brain_Cerebellum	15.8123	Liver	0.388032
rs62055876	ENSG00000204650.14	LINC02210	Whole_Blood	4.89881e-104	1.04823	0.9768	1.11301	0.195522	Cis	1.5	6.16617e-106	chr17	45755574	A	G	chr17	45620328	45655156	100418	Peripheral_blood_CD8+_T_cells_Johanson2018, Peripheral_blood_T_cells_Kloetgen2019	0.417498	Brain_Cerebellum	15.8123	Liver	0.388032
rs36047693	ENSG00000204650.14	LINC02210	Whole_Blood	2.63363e-105	1.05424	0.984927	1.11664	0.196269	Cis	3.5	2.99155e-107	chr17	45756458	G	C	chr17	45620328	45655156	101302	Peripheral_blood_CD8+_T_cells_Johanson2018, Peripheral_blood_B_cells_Johanson2018, Peripheral_blood_CD4+_T_cells_Johanson2018, Peripheral_blood_T_cells_Kloetgen2019	0.417498	Brain_Cerebellum	15.8123	Liver	0.388032
rs34195569	ENSG00000204650.14	LINC02210	Whole_Blood	2.63363e-105	1.05424	0.985099	1.12137	0.196269	Cis	3.5	2.99155e-107	chr17	45756555	G	A	chr17	45620328	45655156	101399	Peripheral_blood_CD8+_T_cells_Johanson2018, Peripheral_blood_B_cells_Johanson2018, Peripheral_blood_CD4+_T_cells_Johanson2018, Peripheral_blood_T_cells_Kloetgen2019	0.417498	Brain_Cerebellum	15.8123	Liver	0.388032
rs34579278	ENSG00000204650.14	LINC02210	Whole_Blood	1.88074e-104	1.05262	0.983177	1.11834	0.195522	Cis	3.5	2.34842e-106	chr17	45756615	A	G	chr17	45620328	45655156	101459	Peripheral_blood_CD8+_T_cells_Johanson2018, Peripheral_blood_B_cells_Johanson2018, Peripheral_blood_CD4+_T_cells_Johanson2018, Peripheral_blood_T_cells_Kloetgen2019	0.417498	Brain_Cerebellum	15.8123	Liver	0.388032
rs34008514	ENSG00000204650.14	LINC02210	Whole_Blood	2.63363e-105	1.05424	0.986822	1.12788	0.196269	Cis	3.5	2.99155e-107	chr17	45756948	A	G	chr17	45620328	45655156	101792	Peripheral_blood_CD8+_T_cells_Johanson2018, Peripheral_blood_CD4+_T_cells_Johanson2018, Peripheral_blood_B_cells_Johanson2018, Peripheral_blood_T_cells_Kloetgen2019	0.417498	Brain_Cerebellum	15.8123	Liver	0.388032
rs12943085	ENSG00000204650.14	LINC02210	Whole_Blood	6.55087e-104	1.04768	0.976313	1.11422	0.194776	Cis	3.5	8.2611e-106	chr17	45757116	G	A	chr17	45620328	45655156	101960	Peripheral_blood_CD8+_T_cells_Johanson2018, Peripheral_blood_CD4+_T_cells_Johanson2018, Peripheral_blood_B_cells_Johanson2018, Peripheral_blood_T_cells_Kloetgen2019	0.417498	Brain_Cerebellum	15.8123	Liver	0.388032
rs7350923	ENSG00000204650.14	LINC02210	Whole_Blood	5.50238e-103	1.0428	0.969671	1.11413	0.197015	Cis	3.5	7.00711e-105	chr17	45757604	C	T	chr17	45620328	45655156	102448	Peripheral_blood_CD8+_T_cells_Johanson2018, Peripheral_blood_CD4+_T_cells_Johanson2018, Peripheral_blood_B_cells_Johanson2018, Peripheral_blood_T_cells_Kloetgen2019	0.417498	Brain_Cerebellum	15.8123	Liver	0.388032
rs11079717	ENSG00000204650.14	LINC02210	Whole_Blood	2.63363e-105	1.05424	0.983491	1.12357	0.196269	Cis	3.5	2.99155e-107	chr17	45757985	T	C	chr17	45620328	45655156	102829	Peripheral_blood_CD8+_T_cells_Johanson2018, Peripheral_blood_CD4+_T_cells_Johanson2018, Peripheral_blood_B_cells_Johanson2018, Peripheral_blood_T_cells_Kloetgen2019	0.417498	Brain_Cerebellum	15.8123	Liver	0.388032
rs62055878	ENSG00000204650.14	LINC02210	Whole_Blood	2.63363e-105	1.05424	0.988034	1.12162	0.196269	Cis	4	2.99155e-107	chr17	45758488	C	A	chr17	45620328	45655156	103332	Peripheral_blood_B_cells_Johanson2018, Peripheral_blood_CD8+_T_cells_Johanson2018, Peripheral_blood_CD4+_T_cells_Johanson2018, Peripheral_blood_T_cells_Kloetgen2019	0.417498	Brain_Cerebellum	15.8123	Liver	0.388032
rs74514268	ENSG00000204650.14	LINC02210	Whole_Blood	2.63363e-105	1.05424	0.986353	1.12563	0.196269	Cis	4	2.99155e-107	chr17	45758825	G	A	chr17	45620328	45655156	103669	Peripheral_blood_B_cells_Johanson2018, Peripheral_blood_CD8+_T_cells_Johanson2018, Peripheral_blood_CD4+_T_cells_Johanson2018, Peripheral_blood_T_cells_Kloetgen2019	0.417498	Brain_Cerebellum	15.8123	Liver	0.388032
rs12948216	ENSG00000204650.14	LINC02210	Whole_Blood	2.63363e-105	1.05424	0.983005	1.11736	0.196269	Cis	4	2.99155e-107	chr17	45759307	C	T	chr17	45620328	45655156	104151	Peripheral_blood_B_cells_Johanson2018, Peripheral_blood_CD8+_T_cells_Johanson2018, Peripheral_blood_CD4+_T_cells_Johanson2018, Peripheral_blood_T_cells_Kloetgen2019	0.417498	Brain_Cerebellum	15.8123	Liver	0.388032
rs56013908	ENSG00000204650.14	LINC02210	Whole_Blood	2.63363e-105	1.05424	0.980785	1.11883	0.196269	Cis	4	2.99155e-107	chr17	45759554	T	C	chr17	45620328	45655156	104398	Peripheral_blood_B_cells_Johanson2018, Peripheral_blood_CD8+_T_cells_Johanson2018, Peripheral_blood_CD4+_T_cells_Johanson2018, Peripheral_blood_T_cells_Kloetgen2019	0.417498	Brain_Cerebellum	15.8123	Liver	0.388032
rs56214516	ENSG00000204650.14	LINC02210	Whole_Blood	5.43351e-83	1.00213	0.916176	1.07352	0.173881	Cis	4	7.46474e-85	chr17	45759587	A	C	chr17	45620328	45655156	104431	Peripheral_blood_B_cells_Johanson2018, Peripheral_blood_CD8+_T_cells_Johanson2018, Peripheral_blood_CD4+_T_cells_Johanson2018, Peripheral_blood_T_cells_Kloetgen2019	0.417498	Brain_Cerebellum	15.8123	Liver	0.388032
rs56168907	ENSG00000204650.14	LINC02210	Whole_Blood	2.70876e-105	1.05515	0.980624	1.12323	0.196562	Cis	4	3.0817e-107	chr17	45759725	T	C	chr17	45620328	45655156	104569	Peripheral_blood_B_cells_Johanson2018, Peripheral_blood_CD8+_T_cells_Johanson2018, Peripheral_blood_CD4+_T_cells_Johanson2018, Peripheral_blood_T_cells_Kloetgen2019	0.417498	Brain_Cerebellum	15.8123	Liver	0.388032
rs55747440	ENSG00000204650.14	LINC02210	Whole_Blood	2.63363e-105	1.05424	0.981271	1.11768	0.196269	Cis	4	2.99155e-107	chr17	45759749	A	G	chr17	45620328	45655156	104593	Peripheral_blood_B_cells_Johanson2018, Peripheral_blood_CD8+_T_cells_Johanson2018, Peripheral_blood_CD4+_T_cells_Johanson2018, Peripheral_blood_T_cells_Kloetgen2019	0.417498	Brain_Cerebellum	15.8123	Liver	0.388032
rs55801356	ENSG00000204650.14	LINC02210	Whole_Blood	2.63363e-105	1.05424	0.974738	1.11888	0.196269	Cis	1.5	2.99155e-107	chr17	45759871	A	G	chr17	45620328	45655156	104715	Peripheral_blood_CD4+_T_cells_Johanson2018, Peripheral_blood_T_cells_Kloetgen2019	0.417498	Brain_Cerebellum	15.8123	Liver	0.388032
rs62055884	ENSG00000204650.14	LINC02210	Whole_Blood	2.63363e-105	1.05424	0.988028	1.12541	0.196269	Cis	3	2.99155e-107	chr17	45760201	C	T	chr17	45620328	45655156	105045	Peripheral_blood_B_cells_Johanson2018, Peripheral_blood_CD4+_T_cells_Johanson2018, Peripheral_blood_T_cells_Kloetgen2019	0.417498	Brain_Cerebellum	15.8123	Liver	0.388032
rs79882507	ENSG00000204650.14	LINC02210	Whole_Blood	2.63363e-105	1.05424	0.982883	1.11831	0.196269	Cis	3	2.99155e-107	chr17	45760416	A	G	chr17	45620328	45655156	105260	Peripheral_blood_B_cells_Johanson2018, Peripheral_blood_CD4+_T_cells_Johanson2018, Peripheral_blood_T_cells_Kloetgen2019	0.417498	Brain_Cerebellum	15.8123	Liver	0.388032
rs62055885	ENSG00000204650.14	LINC02210	Whole_Blood	2.63363e-105	1.05424	0.982002	1.12155	0.196269	Cis	1.5	2.99155e-107	chr17	45760648	A	G	chr17	45620328	45655156	105492	Peripheral_blood_CD8+_T_cells_Johanson2018, Peripheral_blood_T_cells_Kloetgen2019	0.417498	Brain_Cerebellum	15.8123	Liver	0.388032
rs28439278	ENSG00000204650.14	LINC02210	Whole_Blood	2.63363e-105	1.05424	0.982594	1.12154	0.196269	Cis	1.5	2.99155e-107	chr17	45760705	C	T	chr17	45620328	45655156	105549	Peripheral_blood_CD8+_T_cells_Johanson2018, Peripheral_blood_T_cells_Kloetgen2019	0.417498	Brain_Cerebellum	15.8123	Liver	0.388032
rs12150621	ENSG00000204650.14	LINC02210	Whole_Blood	2.63363e-105	1.05424	0.986996	1.13033	0.196269	Cis	2	2.99155e-107	chr17	45761116	G	T	chr17	45620328	45655156	105960	Peripheral_blood_CD8+_T_cells_Johanson2018, Peripheral_blood_B_cells_Johanson2018, Peripheral_blood_T_cells_Kloetgen2019	0.417498	Brain_Cerebellum	15.8123	Liver	0.388032
rs62055886	ENSG00000204650.14	LINC02210	Whole_Blood	2.63363e-105	1.05424	0.977318	1.12339	0.196269	Cis	2	2.99155e-107	chr17	45761312	G	A	chr17	45620328	45655156	106156	Peripheral_blood_CD8+_T_cells_Johanson2018, Peripheral_blood_B_cells_Johanson2018, Peripheral_blood_T_cells_Kloetgen2019	0.417498	Brain_Cerebellum	15.8123	Liver	0.388032
rs62055887	ENSG00000204650.14	LINC02210	Whole_Blood	2.63363e-105	1.05424	0.982049	1.11878	0.196269	Cis	2	2.99155e-107	chr17	45761344	T	C	chr17	45620328	45655156	106188	Peripheral_blood_CD8+_T_cells_Johanson2018, Peripheral_blood_B_cells_Johanson2018, Peripheral_blood_T_cells_Kloetgen2019	0.417498	Brain_Cerebellum	15.8123	Liver	0.388032
rs62055888	ENSG00000204650.14	LINC02210	Whole_Blood	4.65597e-102	1.03973	0.972067	1.10408	0.195522	Cis	2	5.96771e-104	chr17	45761354	C	T	chr17	45620328	45655156	106198	Peripheral_blood_CD8+_T_cells_Johanson2018, Peripheral_blood_B_cells_Johanson2018, Peripheral_blood_T_cells_Kloetgen2019	0.417498	Brain_Cerebellum	15.8123	Liver	0.388032
rs62055889	ENSG00000204650.14	LINC02210	Whole_Blood	2.63363e-105	1.05424	0.976966	1.12206	0.196269	Cis	2.5	2.99155e-107	chr17	45761553	G	A	chr17	45620328	45655156	106397	Peripheral_blood_CD8+_T_cells_Johanson2018, Peripheral_blood_B_cells_Johanson2018, Peripheral_blood_T_cells_Kloetgen2019	0.417498	Brain_Cerebellum	15.8123	Liver	0.388032
rs71375313	ENSG00000204650.14	LINC02210	Whole_Blood	2.63363e-105	1.05424	0.987573	1.12847	0.196269	Cis	1.5	2.99155e-107	chr17	45761887	G	A	chr17	45620328	45655156	106731	Peripheral_blood_CD8+_T_cells_Johanson2018, Peripheral_blood_T_cells_Kloetgen2019	0.417498	Brain_Cerebellum	15.8123	Liver	0.388032
rs11079718	ENSG00000204650.14	LINC02210	Whole_Blood	1.2336e-104	1.06461	0.994339	1.12858	0.197015	Cis	4	1.52433e-106	chr17	45762585	A	T	chr17	45620328	45655156	107429	Peripheral_blood_B_cells_Johanson2018, Peripheral_blood_CD4+_T_cells_Johanson2018, Peripheral_blood_T_cells_Kloetgen2019	0.417498	Brain_Cerebellum	15.8123	Liver	0.388032
rs11079719	ENSG00000204650.14	LINC02210	Whole_Blood	2.93e-105	1.05475	0.987537	1.1174	0.198507	Cis	4	3.50638e-107	chr17	45762640	T	G	chr17	45620328	45655156	107484	Peripheral_blood_B_cells_Johanson2018, Peripheral_blood_CD4+_T_cells_Johanson2018, Peripheral_blood_T_cells_Kloetgen2019	0.417498	Brain_Cerebellum	15.8123	Liver	0.388032
rs11079720	ENSG00000204650.14	LINC02210	Whole_Blood	3.64903e-105	1.06201	0.995117	1.13289	0.196269	Cis	4	4.38194e-107	chr17	45762650	G	A	chr17	45620328	45655156	107494	Peripheral_blood_B_cells_Johanson2018, Peripheral_blood_CD4+_T_cells_Johanson2018, Peripheral_blood_T_cells_Kloetgen2019	0.417498	Brain_Cerebellum	15.8123	Liver	0.388032
rs11079721	ENSG00000204650.14	LINC02210	Whole_Blood	1.61115e-102	1.0505	0.98132	1.11689	0.196269	Cis	4	2.05556e-104	chr17	45762741	C	A	chr17	45620328	45655156	107585	Peripheral_blood_B_cells_Johanson2018, Peripheral_blood_CD4+_T_cells_Johanson2018, Peripheral_blood_T_cells_Kloetgen2019	0.417498	Brain_Cerebellum	15.8123	Liver	0.388032
rs62055890	ENSG00000204650.14	LINC02210	Whole_Blood	4.34988e-104	1.05243	0.985146	1.12064	0.195522	Cis	6	5.46752e-106	chr17	45763315	C	T	chr17	45620328	45655156	108159	Peripheral_blood_B_cells_Johanson2018, Peripheral_blood_CD4+_T_cells_Johanson2018, Peripheral_blood_T_cells_Kloetgen2019	0.417498	Brain_Cerebellum	15.8123	Liver	0.388032
rs77849344	ENSG00000204650.14	LINC02210	Whole_Blood	1.14995e-105	1.05776	0.983619	1.11467	0.196269	Cis	6	1.24377e-107	chr17	45763498	G	A	chr17	45620328	45655156	108342	Peripheral_blood_B_cells_Johanson2018, Peripheral_blood_CD4+_T_cells_Johanson2018, Peripheral_blood_T_cells_Kloetgen2019	0.417498	Brain_Cerebellum	15.8123	Liver	0.388032
rs74918686	ENSG00000204650.14	LINC02210	Whole_Blood	1.14995e-105	1.05776	0.988831	1.12406	0.196269	Cis	6	1.24377e-107	chr17	45763533	G	C	chr17	45620328	45655156	108377	Peripheral_blood_B_cells_Johanson2018, Peripheral_blood_CD4+_T_cells_Johanson2018, Peripheral_blood_T_cells_Kloetgen2019	0.417498	Brain_Cerebellum	15.8123	Liver	0.388032
rs79545140	ENSG00000204650.14	LINC02210	Whole_Blood	1.14995e-105	1.05776	0.990912	1.12179	0.196269	Cis	6	1.24377e-107	chr17	45763569	T	C	chr17	45620328	45655156	108413	Peripheral_blood_B_cells_Johanson2018, Peripheral_blood_CD4+_T_cells_Johanson2018, Peripheral_blood_T_cells_Kloetgen2019	0.417498	Brain_Cerebellum	15.8123	Liver	0.388032
rs56369036	ENSG00000204650.14	LINC02210	Whole_Blood	1.14995e-105	1.05776	0.987415	1.1251	0.196269	Cis	7	1.24377e-107	chr17	45764205	T	A	chr17	45620328	45655156	109049	Peripheral_blood_B_cells_Johanson2018, Peripheral_blood_CD8+_T_cells_Johanson2018, Peripheral_blood_CD4+_T_cells_Johanson2018, Peripheral_blood_T_cells_Kloetgen2019	0.417498	Brain_Cerebellum	15.8123	Liver	0.388032
rs11079723	ENSG00000204650.14	LINC02210	Whole_Blood	1.14995e-105	1.05776	0.985551	1.1269	0.196269	Cis	7	1.24377e-107	chr17	45764363	T	C	chr17	45620328	45655156	109207	Peripheral_blood_B_cells_Johanson2018, Peripheral_blood_CD8+_T_cells_Johanson2018, Peripheral_blood_CD4+_T_cells_Johanson2018, Peripheral_blood_T_cells_Kloetgen2019	0.417498	Brain_Cerebellum	15.8123	Liver	0.388032
rs11079724	ENSG00000204650.14	LINC02210	Whole_Blood	1.14995e-105	1.05776	0.988623	1.12769	0.196269	Cis	7	1.24377e-107	chr17	45764546	C	T	chr17	45620328	45655156	109390	Peripheral_blood_B_cells_Johanson2018, Peripheral_blood_CD8+_T_cells_Johanson2018, Peripheral_blood_CD4+_T_cells_Johanson2018, Peripheral_blood_T_cells_Kloetgen2019	0.417498	Brain_Cerebellum	15.8123	Liver	0.388032
rs55707339	ENSG00000204650.14	LINC02210	Whole_Blood	1.14995e-105	1.05776	0.984927	1.12527	0.196269	Cis	5.5	1.24377e-107	chr17	45765096	T	C	chr17	45620328	45655156	109940	Peripheral_blood_B_cells_Johanson2018, Peripheral_blood_T_cells_Kloetgen2019	0.417498	Brain_Cerebellum	15.8123	Liver	0.388032
rs62055893	ENSG00000204650.14	LINC02210	Whole_Blood	1.14995e-105	1.05776	0.979665	1.11983	0.196269	Cis	5.5	1.24377e-107	chr17	45765128	A	G	chr17	45620328	45655156	109972	Peripheral_blood_B_cells_Johanson2018, Peripheral_blood_T_cells_Kloetgen2019	0.417498	Brain_Cerebellum	15.8123	Liver	0.388032
rs75257002	ENSG00000204650.14	LINC02210	Whole_Blood	1.82522e-103	1.05402	0.978055	1.12536	0.195522	Cis	4.5	2.31897e-105	chr17	45766029	C	T	chr17	45620328	45655156	110873	Peripheral_blood_T_cells_Kloetgen2019	0.417498	Brain_Cerebellum	15.8123	Liver	0.388032
rs62055894	ENSG00000204650.14	LINC02210	Whole_Blood	1.14995e-105	1.05776	0.987834	1.12885	0.196269	Cis	4.5	1.24377e-107	chr17	45766577	G	A	chr17	45620328	45655156	111421	Peripheral_blood_T_cells_Kloetgen2019	0.417498	Brain_Cerebellum	15.8123	Liver	0.388032
rs62055895	ENSG00000204650.14	LINC02210	Whole_Blood	1.14995e-105	1.05776	0.984362	1.12638	0.196269	Cis	6	1.24377e-107	chr17	45766678	A	G	chr17	45620328	45655156	111522	Peripheral_blood_CD4+_T_cells_Johanson2018, Peripheral_blood_B_cells_Johanson2018, Peripheral_blood_T_cells_Kloetgen2019	0.417498	Brain_Cerebellum	15.8123	Liver	0.388032
rs62055896	ENSG00000204650.14	LINC02210	Whole_Blood	1.14995e-105	1.05776	0.974265	1.12014	0.196269	Cis	6	1.24377e-107	chr17	45766835	C	T	chr17	45620328	45655156	111679	Peripheral_blood_CD4+_T_cells_Johanson2018, Peripheral_blood_B_cells_Johanson2018, Peripheral_blood_T_cells_Kloetgen2019	0.417498	Brain_Cerebellum	15.8123	Liver	0.388032
rs55725840	ENSG00000204650.14	LINC02210	Whole_Blood	1.14995e-105	1.05776	0.990089	1.11803	0.196269	Cis	5	1.24377e-107	chr17	45767120	T	A	chr17	45620328	45655156	111964	Peripheral_blood_CD4+_T_cells_Johanson2018, Peripheral_blood_T_cells_Kloetgen2019	0.417498	Brain_Cerebellum	15.8123	Liver	0.388032
rs56194509	ENSG00000204650.14	LINC02210	Whole_Blood	1.14995e-105	1.05776	0.984421	1.12633	0.196269	Cis	5	1.24377e-107	chr17	45767193	T	G	chr17	45620328	45655156	112037	Peripheral_blood_CD4+_T_cells_Johanson2018, Peripheral_blood_T_cells_Kloetgen2019	0.417498	Brain_Cerebellum	15.8123	Liver	0.388032
rs55657917	ENSG00000204650.14	LINC02210	Whole_Blood	1.14995e-105	1.05776	0.992162	1.1334	0.196269	Cis	5	1.24377e-107	chr17	45767194	T	G	chr17	45620328	45655156	112038	Peripheral_blood_CD4+_T_cells_Johanson2018, Peripheral_blood_T_cells_Kloetgen2019	0.417498	Brain_Cerebellum	15.8123	Liver	0.388032
rs56082319	ENSG00000204650.14	LINC02210	Whole_Blood	5.39173e-104	1.06157	0.996562	1.13501	0.197015	Cis	3	6.79298e-106	chr17	45767432	G	A	chr17	45620328	45655156	112276	Peripheral_blood_CD4+_T_cells_Johanson2018, Peripheral_blood_T_cells_Kloetgen2019	0.417498	Brain_Cerebellum	15.8123	Liver	0.388032
rs56109643	ENSG00000204650.14	LINC02210	Whole_Blood	1.14995e-105	1.05776	0.986069	1.11911	0.196269	Cis	3	1.24377e-107	chr17	45767493	A	G	chr17	45620328	45655156	112337	Peripheral_blood_CD4+_T_cells_Johanson2018, Peripheral_blood_T_cells_Kloetgen2019	0.417498	Brain_Cerebellum	15.8123	Liver	0.388032
rs62055899	ENSG00000204650.14	LINC02210	Whole_Blood	1.14995e-105	1.05776	0.98964	1.12074	0.196269	Cis	3	1.24377e-107	chr17	45767611	T	A	chr17	45620328	45655156	112455	Peripheral_blood_CD4+_T_cells_Johanson2018, Peripheral_blood_T_cells_Kloetgen2019	0.417498	Brain_Cerebellum	15.8123	Liver	0.388032
rs62055900	ENSG00000204650.14	LINC02210	Whole_Blood	1.14995e-105	1.05776	0.989773	1.12429	0.196269	Cis	3	1.24377e-107	chr17	45767636	C	G	chr17	45620328	45655156	112480	Peripheral_blood_CD4+_T_cells_Johanson2018, Peripheral_blood_T_cells_Kloetgen2019	0.417498	Brain_Cerebellum	15.8123	Liver	0.388032
rs62055901	ENSG00000204650.14	LINC02210	Whole_Blood	1.14995e-105	1.05776	0.986897	1.12528	0.196269	Cis	3	1.24377e-107	chr17	45767675	G	A	chr17	45620328	45655156	112519	Peripheral_blood_CD4+_T_cells_Johanson2018, Peripheral_blood_T_cells_Kloetgen2019	0.417498	Brain_Cerebellum	15.8123	Liver	0.388032
rs62055903	ENSG00000204650.14	LINC02210	Whole_Blood	1.14995e-105	1.05776	0.988569	1.12229	0.196269	Cis	5	1.24377e-107	chr17	45769302	C	A	chr17	45620328	45655156	114146	Peripheral_blood_CD4+_T_cells_Johanson2018, Peripheral_blood_CD8+_T_cells_Johanson2018, Peripheral_blood_B_cells_Johanson2018, Peripheral_blood_T_cells_Kloetgen2019	0.417498	Brain_Cerebellum	15.8123	Liver	0.388032
rs111374028	ENSG00000204650.14	LINC02210	Whole_Blood	1.14995e-105	1.05776	0.982644	1.12078	0.196269	Cis	5	1.24377e-107	chr17	45769454	G	A	chr17	45620328	45655156	114298	Peripheral_blood_CD4+_T_cells_Johanson2018, Peripheral_blood_CD8+_T_cells_Johanson2018, Peripheral_blood_B_cells_Johanson2018, Peripheral_blood_T_cells_Kloetgen2019	0.417498	Brain_Cerebellum	15.8123	Liver	0.388032
rs113934115	ENSG00000204650.14	LINC02210	Whole_Blood	1.14995e-105	1.05776	0.98897	1.12464	0.196269	Cis	4	1.24377e-107	chr17	45769673	C	T	chr17	45620328	45655156	114517	Peripheral_blood_CD4+_T_cells_Johanson2018, Peripheral_blood_CD8+_T_cells_Johanson2018, Peripheral_blood_B_cells_Johanson2018, Peripheral_blood_T_cells_Kloetgen2019	0.417498	Brain_Cerebellum	15.8123	Liver	0.388032
rs62055928	ENSG00000204650.14	LINC02210	Whole_Blood	1.14995e-105	1.05776	0.986456	1.12194	0.196269	Cis	4	1.24377e-107	chr17	45770008	G	A	chr17	45620328	45655156	114852	Peripheral_blood_CD4+_T_cells_Johanson2018, Peripheral_blood_CD8+_T_cells_Johanson2018, Peripheral_blood_B_cells_Johanson2018, Peripheral_blood_T_cells_Kloetgen2019	0.417498	Brain_Cerebellum	15.8123	Liver	0.388032
rs56268325	ENSG00000204650.14	LINC02210	Whole_Blood	1.14995e-105	1.05776	0.989351	1.12561	0.196269	Cis	2.5	1.24377e-107	chr17	45770375	T	C	chr17	45620328	45655156	115219	Peripheral_blood_T_cells_Kloetgen2019	0.417498	Brain_Cerebellum	15.8123	Liver	0.388032
rs56070245	ENSG00000204650.14	LINC02210	Whole_Blood	1.14995e-105	1.05776	0.983452	1.12136	0.196269	Cis	3	1.24377e-107	chr17	45770502	T	C	chr17	45620328	45655156	115346	Peripheral_blood_CD4+_T_cells_Johanson2018, Peripheral_blood_T_cells_Kloetgen2019	0.417498	Brain_Cerebellum	15.8123	Liver	0.388032
rs56387266	ENSG00000204650.14	LINC02210	Whole_Blood	1.14995e-105	1.05776	0.983848	1.12516	0.196269	Cis	3	1.24377e-107	chr17	45770546	T	C	chr17	45620328	45655156	115390	Peripheral_blood_CD4+_T_cells_Johanson2018, Peripheral_blood_T_cells_Kloetgen2019	0.417498	Brain_Cerebellum	15.8123	Liver	0.388032
rs34303488	ENSG00000204650.14	LINC02210	Whole_Blood	1.14995e-105	1.05776	0.982885	1.12095	0.196269	Cis	4.5	1.24377e-107	chr17	45770815	C	T	chr17	45620328	45655156	115659	Peripheral_blood_CD4+_T_cells_Johanson2018, Peripheral_blood_CD8+_T_cells_Johanson2018, Peripheral_blood_T_cells_Kloetgen2019	0.417498	Brain_Cerebellum	15.8123	Liver	0.388032
rs62055932	ENSG00000204650.14	LINC02210	Whole_Blood	4.18414e-100	1.02625	0.950204	1.09218	0.199254	Cis	4.5	5.63963e-102	chr17	45771046	A	G	chr17	45620328	45655156	115890	Peripheral_blood_CD4+_T_cells_Johanson2018, Peripheral_blood_CD8+_T_cells_Johanson2018, Peripheral_blood_T_cells_Kloetgen2019	0.417498	Brain_Cerebellum	15.8123	Liver	0.388032
rs62055933	ENSG00000204650.14	LINC02210	Whole_Blood	8.35669e-103	1.04234	0.968118	1.10938	0.197761	Cis	4.5	1.06568e-104	chr17	45771095	G	A	chr17	45620328	45655156	115939	Peripheral_blood_CD4+_T_cells_Johanson2018, Peripheral_blood_CD8+_T_cells_Johanson2018, Peripheral_blood_T_cells_Kloetgen2019	0.417498	Brain_Cerebellum	15.8123	Liver	0.388032
rs62055935	ENSG00000204650.14	LINC02210	Whole_Blood	1.82844e-103	1.04012	0.966083	1.10494	0.199254	Cis	5	2.32414e-105	chr17	45771384	T	C	chr17	45620328	45655156	116228	Peripheral_blood_B_cells_Johanson2018, Peripheral_blood_CD8+_T_cells_Johanson2018, Peripheral_blood_CD4+_T_cells_Johanson2018, Peripheral_blood_T_cells_Kloetgen2019	0.417498	Brain_Cerebellum	15.8123	Liver	0.388032
rs62055936	ENSG00000204650.14	LINC02210	Whole_Blood	4.04996e-104	1.04963	0.974035	1.11498	0.197761	Cis	5	5.08815e-106	chr17	45771395	T	A	chr17	45620328	45655156	116239	Peripheral_blood_B_cells_Johanson2018, Peripheral_blood_CD8+_T_cells_Johanson2018, Peripheral_blood_CD4+_T_cells_Johanson2018, Peripheral_blood_T_cells_Kloetgen2019	0.417498	Brain_Cerebellum	15.8123	Liver	0.388032
rs62055937	ENSG00000204650.14	LINC02210	Whole_Blood	4.63667e-100	1.04603	0.982686	1.11189	0.192537	Cis	5	6.25778e-102	chr17	45771602	G	T	chr17	45620328	45655156	116446	Peripheral_blood_B_cells_Johanson2018, Peripheral_blood_CD8+_T_cells_Johanson2018, Peripheral_blood_CD4+_T_cells_Johanson2018, Peripheral_blood_T_cells_Kloetgen2019	0.417498	Brain_Cerebellum	15.8123	Liver	0.388032
rs76294809	ENSG00000204650.14	LINC02210	Whole_Blood	1.14995e-105	1.05667	0.983995	1.12307	0.195522	Cis	3.5	9.18744e-108	chr17	45771961	G	A	chr17	45620328	45655156	116805	Peripheral_blood_B_cells_Johanson2018, Peripheral_blood_CD8+_T_cells_Johanson2018, Peripheral_blood_T_cells_Kloetgen2019	0.417498	Brain_Cerebellum	15.8123	Liver	0.388032
rs75916678	ENSG00000204650.14	LINC02210	Whole_Blood	2.33805e-105	1.0556	0.97933	1.11732	0.197015	Cis	3.5	2.53848e-107	chr17	45772000	T	C	chr17	45620328	45655156	116844	Peripheral_blood_B_cells_Johanson2018, Peripheral_blood_CD8+_T_cells_Johanson2018, Peripheral_blood_T_cells_Kloetgen2019	0.417498	Brain_Cerebellum	15.8123	Liver	0.388032
rs79730878	ENSG00000204650.14	LINC02210	Whole_Blood	5.45267e-96	1.02623	0.942232	1.09134	0.201493	Cis	3.5	7.42024e-98	chr17	45772049	T	C	chr17	45620328	45655156	116893	Peripheral_blood_B_cells_Johanson2018, Peripheral_blood_CD8+_T_cells_Johanson2018, Peripheral_blood_T_cells_Kloetgen2019	0.417498	Brain_Cerebellum	15.8123	Liver	0.388032
rs62055938	ENSG00000204650.14	LINC02210	Whole_Blood	3.00178e-105	1.05861	0.984004	1.12866	0.195522	Cis	3	3.59583e-107	chr17	45772290	C	A	chr17	45620328	45655156	117134	Peripheral_blood_CD8+_T_cells_Johanson2018, Peripheral_blood_T_cells_Kloetgen2019	0.417498	Brain_Cerebellum	15.8123	Liver	0.388032
rs62055939	ENSG00000204650.14	LINC02210	Whole_Blood	1.14995e-105	1.05776	0.982896	1.12075	0.196269	Cis	3	1.24377e-107	chr17	45772421	A	T	chr17	45620328	45655156	117265	Peripheral_blood_CD8+_T_cells_Johanson2018, Peripheral_blood_T_cells_Kloetgen2019	0.417498	Brain_Cerebellum	15.8123	Liver	0.388032
rs62055940	ENSG00000204650.14	LINC02210	Whole_Blood	1.14995e-105	1.05776	0.993807	1.1263	0.196269	Cis	3	1.24377e-107	chr17	45772530	A	G	chr17	45620328	45655156	117374	Peripheral_blood_CD8+_T_cells_Johanson2018, Peripheral_blood_T_cells_Kloetgen2019	0.417498	Brain_Cerebellum	15.8123	Liver	0.388032
rs76885724	ENSG00000204650.14	LINC02210	Whole_Blood	1.14995e-105	1.05776	0.989198	1.12449	0.196269	Cis	4	1.24377e-107	chr17	45773153	C	T	chr17	45620328	45655156	117997	Peripheral_blood_CD4+_T_cells_Johanson2018, Peripheral_blood_B_cells_Johanson2018, Peripheral_blood_T_cells_Kloetgen2019	0.417498	Brain_Cerebellum	15.8123	Liver	0.388032
rs60814418	ENSG00000204650.14	LINC02210	Whole_Blood	3.12244e-84	0.899499	0.820266	0.97592	0.227612	Cis	4	4.28049e-86	chr17	45773279	C	T	chr17	45620328	45655156	118123	Peripheral_blood_CD4+_T_cells_Johanson2018, Peripheral_blood_B_cells_Johanson2018, Peripheral_blood_T_cells_Kloetgen2019	0.417498	Brain_Cerebellum	15.8123	Liver	0.388032
rs62055942	ENSG00000204650.14	LINC02210	Whole_Blood	1.14995e-105	1.05776	0.9921	1.12796	0.196269	Cis	4	1.24377e-107	chr17	45773600	A	G	chr17	45620328	45655156	118444	Peripheral_blood_CD4+_T_cells_Johanson2018, Peripheral_blood_B_cells_Johanson2018, Peripheral_blood_T_cells_Kloetgen2019	0.417498	Brain_Cerebellum	15.8123	Liver	0.388032
rs62055943	ENSG00000204650.14	LINC02210	Whole_Blood	1.14995e-105	1.05776	0.984105	1.12495	0.196269	Cis	4	1.24377e-107	chr17	45773652	T	C	chr17	45620328	45655156	118496	Peripheral_blood_CD4+_T_cells_Johanson2018, Peripheral_blood_B_cells_Johanson2018, Peripheral_blood_T_cells_Kloetgen2019	0.417498	Brain_Cerebellum	15.8123	Liver	0.388032
rs62055945	ENSG00000204650.14	LINC02210	Whole_Blood	1.14995e-105	1.05776	0.985492	1.12094	0.196269	Cis	4	1.24377e-107	chr17	45774485	G	A	chr17	45620328	45655156	119329	Peripheral_blood_B_cells_Johanson2018, Peripheral_blood_CD8+_T_cells_Johanson2018, Peripheral_blood_CD4+_T_cells_Johanson2018, Peripheral_blood_T_cells_Kloetgen2019	0.417498	Brain_Cerebellum	15.8123	Liver	0.388032
rs62055946	ENSG00000204650.14	LINC02210	Whole_Blood	1.14995e-105	1.05776	0.98528	1.12295	0.196269	Cis	4	1.24377e-107	chr17	45774605	C	A	chr17	45620328	45655156	119449	Peripheral_blood_B_cells_Johanson2018, Peripheral_blood_CD8+_T_cells_Johanson2018, Peripheral_blood_CD4+_T_cells_Johanson2018, Peripheral_blood_T_cells_Kloetgen2019	0.417498	Brain_Cerebellum	15.8123	Liver	0.388032
rs62055947	ENSG00000204650.14	LINC02210	Whole_Blood	7.59786e-105	1.05357	0.984748	1.12147	0.197015	Cis	8	9.3392e-107	chr17	45775239	C	T	chr17	45620328	45655156	120083	Peripheral_blood_B_cells_Johanson2018, Peripheral_blood_CD4+_T_cells_Johanson2018, Peripheral_blood_CD8+_T_cells_Johanson2018, Peripheral_blood_T_cells_Kloetgen2019	0.417498	Brain_Cerebellum	15.8123	Liver	0.388032
rs62055948	ENSG00000204650.14	LINC02210	Whole_Blood	1.14995e-105	1.05776	0.992227	1.13133	0.196269	Cis	8	1.24377e-107	chr17	45775255	T	C	chr17	45620328	45655156	120099	Peripheral_blood_B_cells_Johanson2018, Peripheral_blood_CD4+_T_cells_Johanson2018, Peripheral_blood_CD8+_T_cells_Johanson2018, Peripheral_blood_T_cells_Kloetgen2019	0.417498	Brain_Cerebellum	15.8123	Liver	0.388032
rs113871181	ENSG00000204650.14	LINC02210	Whole_Blood	4.97072e-106	1.05494	0.976123	1.12509	0.197015	Cis	3.5	3.81212e-108	chr17	45775367	G	A	chr17	45620328	45655156	120211	Peripheral_blood_CD4+_T_cells_Johanson2018, Peripheral_blood_B_cells_Johanson2018, Peripheral_blood_T_cells_Kloetgen2019	0.417498	Brain_Cerebellum	15.8123	Liver	0.388032
rs111370985	ENSG00000204650.14	LINC02210	Whole_Blood	4.97072e-106	1.05494	0.980687	1.12041	0.197015	Cis	3.5	3.81212e-108	chr17	45775376	T	C	chr17	45620328	45655156	120220	Peripheral_blood_CD4+_T_cells_Johanson2018, Peripheral_blood_B_cells_Johanson2018, Peripheral_blood_T_cells_Kloetgen2019	0.417498	Brain_Cerebellum	15.8123	Liver	0.388032
rs55787105	ENSG00000204650.14	LINC02210	Whole_Blood	1.14995e-105	1.05776	0.984248	1.12617	0.196269	Cis	5	1.24377e-107	chr17	45775743	G	A	chr17	45620328	45655156	120587	Peripheral_blood_CD4+_T_cells_Johanson2018, Peripheral_blood_B_cells_Johanson2018, Peripheral_blood_T_cells_Kloetgen2019	0.417498	Brain_Cerebellum	15.8123	Liver	0.388032
rs62055950	ENSG00000204650.14	LINC02210	Whole_Blood	1.14995e-105	1.05776	0.988697	1.12497	0.196269	Cis	5	1.24377e-107	chr17	45775767	T	C	chr17	45620328	45655156	120611	Peripheral_blood_CD4+_T_cells_Johanson2018, Peripheral_blood_B_cells_Johanson2018, Peripheral_blood_T_cells_Kloetgen2019	0.417498	Brain_Cerebellum	15.8123	Liver	0.388032
rs56043078	ENSG00000204650.14	LINC02210	Whole_Blood	1.14995e-105	1.05776	0.988998	1.12466	0.196269	Cis	5	1.24377e-107	chr17	45775869	T	G	chr17	45620328	45655156	120713	Peripheral_blood_CD4+_T_cells_Johanson2018, Peripheral_blood_B_cells_Johanson2018, Peripheral_blood_T_cells_Kloetgen2019	0.417498	Brain_Cerebellum	15.8123	Liver	0.388032
rs77965652	ENSG00000204650.14	LINC02210	Whole_Blood	1.14995e-105	1.05776	0.989085	1.12423	0.196269	Cis	5.5	1.24377e-107	chr17	45776091	A	G	chr17	45620328	45655156	120935	Peripheral_blood_CD8+_T_cells_Johanson2018, Peripheral_blood_CD4+_T_cells_Johanson2018, Peripheral_blood_B_cells_Johanson2018, Peripheral_blood_T_cells_Kloetgen2019	0.417498	Brain_Cerebellum	15.8123	Liver	0.388032
rs55849949	ENSG00000204650.14	LINC02210	Whole_Blood	1.14995e-105	1.05776	0.989347	1.12567	0.196269	Cis	5.5	1.24377e-107	chr17	45776160	A	G	chr17	45620328	45655156	121004	Peripheral_blood_CD8+_T_cells_Johanson2018, Peripheral_blood_CD4+_T_cells_Johanson2018, Peripheral_blood_B_cells_Johanson2018, Peripheral_blood_T_cells_Kloetgen2019	0.417498	Brain_Cerebellum	15.8123	Liver	0.388032
rs56303031	ENSG00000204650.14	LINC02210	Whole_Blood	1.06895e-98	1.03692	0.963793	1.10464	0.200746	Cis	5.5	1.44773e-100	chr17	45776556	G	A	chr17	45620328	45655156	121400	Peripheral_blood_CD8+_T_cells_Johanson2018, Peripheral_blood_CD4+_T_cells_Johanson2018, Peripheral_blood_B_cells_Johanson2018, Peripheral_blood_T_cells_Kloetgen2019	0.417498	Brain_Cerebellum	15.8123	Liver	0.388032
rs55991914	ENSG00000204650.14	LINC02210	Whole_Blood	1.14995e-105	1.05776	0.981273	1.1278	0.196269	Cis	5.5	1.24377e-107	chr17	45776901	C	T	chr17	45620328	45655156	121745	Peripheral_blood_CD8+_T_cells_Johanson2018, Peripheral_blood_CD4+_T_cells_Johanson2018, Peripheral_blood_B_cells_Johanson2018, Peripheral_blood_T_cells_Kloetgen2019	0.417498	Brain_Cerebellum	15.8123	Liver	0.388032
rs62055955	ENSG00000204650.14	LINC02210	Whole_Blood	8.22003e-105	1.05297	0.980249	1.12175	0.197015	Cis	5.5	1.01185e-106	chr17	45776974	A	G	chr17	45620328	45655156	121818	Peripheral_blood_CD8+_T_cells_Johanson2018, Peripheral_blood_CD4+_T_cells_Johanson2018, Peripheral_blood_B_cells_Johanson2018, Peripheral_blood_T_cells_Kloetgen2019	0.417498	Brain_Cerebellum	15.8123	Liver	0.388032
rs62055956	ENSG00000204650.14	LINC02210	Whole_Blood	8.22003e-105	1.05297	0.982849	1.12235	0.197015	Cis	5.5	1.01185e-106	chr17	45777083	C	T	chr17	45620328	45655156	121927	Peripheral_blood_CD8+_T_cells_Johanson2018, Peripheral_blood_CD4+_T_cells_Johanson2018, Peripheral_blood_B_cells_Johanson2018, Peripheral_blood_T_cells_Kloetgen2019	0.417498	Brain_Cerebellum	15.8123	Liver	0.388032
rs62055957	ENSG00000204650.14	LINC02210	Whole_Blood	8.22003e-105	1.05297	0.986673	1.11782	0.197015	Cis	5.5	1.01185e-106	chr17	45777170	C	A	chr17	45620328	45655156	122014	Peripheral_blood_CD8+_T_cells_Johanson2018, Peripheral_blood_CD4+_T_cells_Johanson2018, Peripheral_blood_B_cells_Johanson2018, Peripheral_blood_T_cells_Kloetgen2019	0.417498	Brain_Cerebellum	15.8123	Liver	0.388032
rs34186148	ENSG00000204650.14	LINC02210	Whole_Blood	1.22214e-35	0.626982	0.527939	0.696963	0.347015	Cis	5.5	1.7858e-37	chr17	45777289	G	C	chr17	45620328	45655156	122133	Peripheral_blood_CD8+_T_cells_Johanson2018, Peripheral_blood_CD4+_T_cells_Johanson2018, Peripheral_blood_B_cells_Johanson2018, Peripheral_blood_T_cells_Kloetgen2019	0.417498	Brain_Cerebellum	15.8123	Liver	0.388032
rs4074462	ENSG00000204650.14	LINC02210	Whole_Blood	1.54759e-90	0.973441	0.895135	1.04817	0.208209	Cis	3.5	2.11151e-92	chr17	45777862	G	T	chr17	45620328	45655156	122706	Peripheral_blood_CD4+_T_cells_Johanson2018, Peripheral_blood_T_cells_Kloetgen2019	0.417498	Brain_Cerebellum	15.8123	Liver	0.388032
rs35076622	ENSG00000204650.14	LINC02210	Whole_Blood	3.44033e-34	0.634938	0.557797	0.730224	0.347761	Cis	3.5	5.0372e-36	chr17	45779092	G	A	chr17	45620328	45655156	123936	Peripheral_blood_CD8+_T_cells_Johanson2018, Peripheral_blood_T_cells_Kloetgen2019	0.417498	Brain_Cerebellum	15.8123	Liver	0.388032
rs62057061	ENSG00000204650.14	LINC02210	Whole_Blood	1.14995e-105	1.05776	0.986931	1.12575	0.196269	Cis	2.5	1.24377e-107	chr17	45779273	C	G	chr17	45620328	45655156	124117	Peripheral_blood_T_cells_Kloetgen2019	0.417498	Brain_Cerebellum	15.8123	Liver	0.388032
rs62057062	ENSG00000204650.14	LINC02210	Whole_Blood	1.14995e-105	1.05776	0.9809	1.12512	0.196269	Cis	6	1.24377e-107	chr17	45779344	G	A	chr17	45620328	45655156	124188	Peripheral_blood_CD8+_T_cells_Johanson2018, Peripheral_blood_CD4+_T_cells_Johanson2018, Peripheral_blood_B_cells_Johanson2018, Peripheral_blood_T_cells_Kloetgen2019	0.417498	Brain_Cerebellum	15.8123	Liver	0.388032
rs62057063	ENSG00000204650.14	LINC02210	Whole_Blood	1.14995e-105	1.05776	0.984221	1.12311	0.196269	Cis	6	1.24377e-107	chr17	45779364	C	T	chr17	45620328	45655156	124208	Peripheral_blood_CD8+_T_cells_Johanson2018, Peripheral_blood_CD4+_T_cells_Johanson2018, Peripheral_blood_B_cells_Johanson2018, Peripheral_blood_T_cells_Kloetgen2019	0.417498	Brain_Cerebellum	15.8123	Liver	0.388032
rs62057064	ENSG00000204650.14	LINC02210	Whole_Blood	1.14995e-105	1.05776	0.988709	1.123	0.196269	Cis	6	1.24377e-107	chr17	45779667	C	T	chr17	45620328	45655156	124511	Peripheral_blood_CD8+_T_cells_Johanson2018, Peripheral_blood_CD4+_T_cells_Johanson2018, Peripheral_blood_B_cells_Johanson2018, Peripheral_blood_T_cells_Kloetgen2019	0.417498	Brain_Cerebellum	15.8123	Liver	0.388032
rs76830096	ENSG00000204650.14	LINC02210	Whole_Blood	1.14995e-105	1.05776	0.988192	1.12389	0.196269	Cis	6	1.24377e-107	chr17	45779763	A	C	chr17	45620328	45655156	124607	Peripheral_blood_CD8+_T_cells_Johanson2018, Peripheral_blood_CD4+_T_cells_Johanson2018, Peripheral_blood_B_cells_Johanson2018, Peripheral_blood_T_cells_Kloetgen2019	0.417498	Brain_Cerebellum	15.8123	Liver	0.388032
rs62057065	ENSG00000204650.14	LINC02210	Whole_Blood	1.14995e-105	1.05776	0.99097	1.12183	0.196269	Cis	2.5	1.24377e-107	chr17	45780821	G	T	chr17	45620328	45655156	125665	Peripheral_blood_T_cells_Kloetgen2019	0.417498	Brain_Cerebellum	15.8123	Liver	0.388032
rs62057067	ENSG00000204650.14	LINC02210	Whole_Blood	1.14995e-105	1.05776	0.995616	1.1308	0.196269	Cis	3	1.24377e-107	chr17	45780960	C	T	chr17	45620328	45655156	125804	Peripheral_blood_B_cells_Johanson2018, Peripheral_blood_T_cells_Kloetgen2019	0.417498	Brain_Cerebellum	15.8123	Liver	0.388032
rs78917495	ENSG00000204650.14	LINC02210	Whole_Blood	1.14995e-105	1.05776	0.985712	1.12072	0.196269	Cis	4.5	1.24377e-107	chr17	45781116	C	T	chr17	45620328	45655156	125960	Peripheral_blood_CD4+_T_cells_Johanson2018, Peripheral_blood_B_cells_Johanson2018, Peripheral_blood_T_cells_Kloetgen2019	0.417498	Brain_Cerebellum	15.8123	Liver	0.388032
rs62057068	ENSG00000204650.14	LINC02210	Whole_Blood	1.14995e-105	1.05776	0.988245	1.12671	0.196269	Cis	4.5	1.24377e-107	chr17	45781263	A	G	chr17	45620328	45655156	126107	Peripheral_blood_CD4+_T_cells_Johanson2018, Peripheral_blood_B_cells_Johanson2018, Peripheral_blood_T_cells_Kloetgen2019	0.417498	Brain_Cerebellum	15.8123	Liver	0.388032
rs62057069	ENSG00000204650.14	LINC02210	Whole_Blood	1.14995e-105	1.05776	0.988128	1.11968	0.196269	Cis	4.5	1.24377e-107	chr17	45781699	T	C	chr17	45620328	45655156	126543	Peripheral_blood_CD4+_T_cells_Johanson2018, Peripheral_blood_B_cells_Johanson2018, Peripheral_blood_T_cells_Kloetgen2019	0.417498	Brain_Cerebellum	15.8123	Liver	0.388032
rs62057070	ENSG00000204650.14	LINC02210	Whole_Blood	1.14995e-105	1.05776	0.979925	1.12797	0.196269	Cis	3	1.24377e-107	chr17	45782274	A	G	chr17	45620328	45655156	127118	Peripheral_blood_CD8+_T_cells_Johanson2018, Peripheral_blood_T_cells_Kloetgen2019	0.417498	Brain_Cerebellum	15.8123	Liver	0.388032
rs62057071	ENSG00000204650.14	LINC02210	Whole_Blood	1.14995e-105	1.05776	0.991711	1.13112	0.196269	Cis	5.5	1.24377e-107	chr17	45782325	C	G	chr17	45620328	45655156	127169	Peripheral_blood_CD4+_T_cells_Johanson2018, Peripheral_blood_B_cells_Johanson2018, Peripheral_blood_T_cells_Kloetgen2019	0.417498	Brain_Cerebellum	15.8123	Liver	0.388032
rs62057073	ENSG00000204650.14	LINC02210	Whole_Blood	1.14995e-105	1.05776	0.990029	1.13078	0.196269	Cis	3	1.24377e-107	chr17	45783751	C	T	chr17	45620328	45655156	128595	Peripheral_blood_CD4+_T_cells_Johanson2018, Peripheral_blood_T_cells_Kloetgen2019	0.417498	Brain_Cerebellum	15.8123	Liver	0.388032
rs56319902	ENSG00000204650.14	LINC02210	Whole_Blood	1.51895e-104	1.0571	0.989148	1.12624	0.195522	Cis	6.5	1.89308e-106	chr17	45794616	C	T	chr17	45620328	45655156	139460	Peripheral_blood_CD4+_T_cells_Johanson2018, Peripheral_blood_CD8+_T_cells_Johanson2018, Peripheral_blood_B_cells_Johanson2018, Peripheral_blood_T_cells_Kloetgen2019	0.417498	Brain_Cerebellum	15.8123	Liver	0.388032
rs55943044	ENSG00000204650.14	LINC02210	Whole_Blood	1.14995e-105	1.05776	0.981098	1.12045	0.196269	Cis	5.5	1.24377e-107	chr17	45794862	G	A	chr17	45620328	45655156	139706	Peripheral_blood_CD4+_T_cells_Johanson2018, Peripheral_blood_CD8+_T_cells_Johanson2018, Peripheral_blood_T_cells_Kloetgen2019	0.417498	Brain_Cerebellum	15.8123	Liver	0.388032
rs80184151	ENSG00000204650.14	LINC02210	Whole_Blood	1.51895e-104	1.0571	0.982063	1.12431	0.195522	Cis	5	1.89308e-106	chr17	45801942	A	G	chr17	45620328	45655156	146786	Peripheral_blood_CD8+_T_cells_Johanson2018, Peripheral_blood_CD4+_T_cells_Johanson2018, Peripheral_blood_B_cells_Johanson2018, Peripheral_blood_T_cells_Kloetgen2019	0.417498	Brain_Cerebellum	15.8123	Liver	0.388032
rs17689378	ENSG00000204650.14	LINC02210	Whole_Blood	1.14995e-105	1.05776	0.986398	1.12135	0.196269	Cis	3.5	1.24377e-107	chr17	45804424	C	T	chr17	45620328	45655156	149268	Peripheral_blood_CD4+_T_cells_Johanson2018, Peripheral_blood_B_cells_Johanson2018, Peripheral_blood_CD8+_T_cells_Johanson2018, Peripheral_blood_T_cells_Kloetgen2019	0.417498	Brain_Cerebellum	15.8123	Liver	0.388032
rs62057101	ENSG00000204650.14	LINC02210	Whole_Blood	1.51895e-104	1.0571	0.991615	1.12837	0.195522	Cis	8.5	1.89308e-106	chr17	45807925	G	A	chr17	45620328	45655156	152769	Peripheral_blood_CD8+_T_cells_Johanson2018, Peripheral_blood_CD4+_T_cells_Johanson2018, Peripheral_blood_B_cells_Johanson2018, Peripheral_blood_T_cells_Kloetgen2019	0.417498	Brain_Cerebellum	15.8123	Liver	0.388032
rs62057103	ENSG00000204650.14	LINC02210	Whole_Blood	1.14995e-105	1.05776	0.984134	1.12427	0.196269	Cis	3.5	1.24377e-107	chr17	45810114	T	C	chr17	45620328	45655156	154958	Peripheral_blood_T_cells_Kloetgen2019	0.417498	Brain_Cerebellum	15.8123	Liver	0.388032
rs17689471	ENSG00000204650.14	LINC02210	Whole_Blood	1.14995e-105	1.05776	0.986856	1.12502	0.196269	Cis	10	1.24377e-107	chr17	45815607	T	C	chr17	45620328	45655156	160451	Peripheral_blood_CD8+_T_cells_Johanson2018, Peripheral_blood_B_cells_Johanson2018, Peripheral_blood_CD4+_T_cells_Johanson2018, Peripheral_blood_T_cells_Kloetgen2019	0.417498	Brain_Cerebellum	15.8123	Liver	0.388032
rs117365970	ENSG00000204650.14	LINC02210	Whole_Blood	1.14995e-105	1.05776	0.990833	1.12797	0.196269	Cis	8	1.24377e-107	chr17	45815893	G	A	chr17	45620328	45655156	160737	Peripheral_blood_CD4+_T_cells_Johanson2018, Peripheral_blood_B_cells_Johanson2018, Peripheral_blood_CD8+_T_cells_Johanson2018, Peripheral_blood_T_cells_Kloetgen2019	0.417498	Brain_Cerebellum	15.8123	Liver	0.388032
rs117646503	ENSG00000204650.14	LINC02210	Whole_Blood	1.14995e-105	1.05776	0.99135	1.13048	0.196269	Cis	8	1.24377e-107	chr17	45815894	T	C	chr17	45620328	45655156	160738	Peripheral_blood_CD4+_T_cells_Johanson2018, Peripheral_blood_B_cells_Johanson2018, Peripheral_blood_CD8+_T_cells_Johanson2018, Peripheral_blood_T_cells_Kloetgen2019	0.417498	Brain_Cerebellum	15.8123	Liver	0.388032
rs17762769	ENSG00000204650.14	LINC02210	Whole_Blood	1.14995e-105	1.05776	0.985938	1.12485	0.196269	Cis	8	1.24377e-107	chr17	45816037	G	A	chr17	45620328	45655156	160881	Peripheral_blood_CD4+_T_cells_Johanson2018, Peripheral_blood_B_cells_Johanson2018, Peripheral_blood_CD8+_T_cells_Johanson2018, Peripheral_blood_T_cells_Kloetgen2019	0.417498	Brain_Cerebellum	15.8123	Liver	0.388032
rs8072451	ENSG00000204650.14	LINC02210	Whole_Blood	1.64473e-102	1.03153	0.960746	1.09959	0.200746	Cis	8	2.10034e-104	chr17	45816350	C	T	chr17	45620328	45655156	161194	Peripheral_blood_CD4+_T_cells_Johanson2018, Peripheral_blood_B_cells_Johanson2018, Peripheral_blood_CD8+_T_cells_Johanson2018, Peripheral_blood_T_cells_Kloetgen2019	0.417498	Brain_Cerebellum	15.8123	Liver	0.388032
rs8073146	ENSG00000204650.14	LINC02210	Whole_Blood	1.64473e-102	1.03153	0.957166	1.09985	0.200746	Cis	8	2.10034e-104	chr17	45816385	A	G	chr17	45620328	45655156	161229	Peripheral_blood_CD4+_T_cells_Johanson2018, Peripheral_blood_B_cells_Johanson2018, Peripheral_blood_CD8+_T_cells_Johanson2018, Peripheral_blood_T_cells_Kloetgen2019	0.417498	Brain_Cerebellum	15.8123	Liver	0.388032
rs28364025	ENSG00000204650.14	LINC02210	Whole_Blood	3.22083e-106	1.05639	0.98997	1.13005	0.197015	Cis	6.5	1.25121e-108	chr17	45816736	T	C	chr17	45620328	45655156	161580	Peripheral_blood_B_cells_Johanson2018, Peripheral_blood_CD4+_T_cells_Johanson2018, Peripheral_blood_T_cells_Kloetgen2019	0.417498	Brain_Cerebellum	15.8123	Liver	0.388032
rs28364023	ENSG00000204650.14	LINC02210	Whole_Blood	5.3296e-105	1.05253	0.975766	1.1156	0.197015	Cis	6.5	6.52277e-107	chr17	45816793	C	T	chr17	45620328	45655156	161637	Peripheral_blood_B_cells_Johanson2018, Peripheral_blood_CD4+_T_cells_Johanson2018, Peripheral_blood_T_cells_Kloetgen2019	0.417498	Brain_Cerebellum	15.8123	Liver	0.388032
rs55779147	ENSG00000204650.14	LINC02210	Whole_Blood	1.14995e-105	1.05776	0.991572	1.12354	0.196269	Cis	6.5	1.24377e-107	chr17	45817144	G	A	chr17	45620328	45655156	161988	Peripheral_blood_B_cells_Johanson2018, Peripheral_blood_CD4+_T_cells_Johanson2018, Peripheral_blood_T_cells_Kloetgen2019	0.417498	Brain_Cerebellum	15.8123	Liver	0.388032
rs56357543	ENSG00000204650.14	LINC02210	Whole_Blood	1.14995e-105	1.05776	0.984132	1.12018	0.196269	Cis	5	1.24377e-107	chr17	45817181	C	T	chr17	45620328	45655156	162025	Peripheral_blood_CD4+_T_cells_Johanson2018, Peripheral_blood_CD8+_T_cells_Johanson2018, Peripheral_blood_T_cells_Kloetgen2019	0.417498	Brain_Cerebellum	15.8123	Liver	0.388032
rs56099546	ENSG00000204650.14	LINC02210	Whole_Blood	1.14995e-105	1.05776	0.993442	1.12616	0.196269	Cis	5	1.24377e-107	chr17	45817243	A	G	chr17	45620328	45655156	162087	Peripheral_blood_CD4+_T_cells_Johanson2018, Peripheral_blood_CD8+_T_cells_Johanson2018, Peripheral_blood_T_cells_Kloetgen2019	0.417498	Brain_Cerebellum	15.8123	Liver	0.388032
rs739645	ENSG00000204650.14	LINC02210	Whole_Blood	1.14995e-105	1.05776	0.988788	1.12474	0.196269	Cis	7.5	1.24377e-107	chr17	45817624	T	G	chr17	45620328	45655156	162468	Peripheral_blood_CD4+_T_cells_Johanson2018, Peripheral_blood_B_cells_Johanson2018, Peripheral_blood_CD8+_T_cells_Johanson2018, Peripheral_blood_T_cells_Kloetgen2019	0.417498	Brain_Cerebellum	15.8123	Liver	0.388032
rs739644	ENSG00000204650.14	LINC02210	Whole_Blood	1.14995e-105	1.05776	0.988202	1.12369	0.196269	Cis	7.5	1.24377e-107	chr17	45817642	C	G	chr17	45620328	45655156	162486	Peripheral_blood_CD4+_T_cells_Johanson2018, Peripheral_blood_B_cells_Johanson2018, Peripheral_blood_CD8+_T_cells_Johanson2018, Peripheral_blood_T_cells_Kloetgen2019	0.417498	Brain_Cerebellum	15.8123	Liver	0.388032
rs4564621	ENSG00000204650.14	LINC02210	Whole_Blood	2.49453e-105	1.06117	0.98492	1.12439	0.195522	Cis	4	2.71279e-107	chr17	45818135	G	C	chr17	45620328	45655156	162979	Peripheral_blood_CD4+_T_cells_Johanson2018, Peripheral_blood_T_cells_Kloetgen2019	0.417498	Brain_Cerebellum	15.8123	Liver	0.388032
rs2316763	ENSG00000204650.14	LINC02210	Whole_Blood	1.14995e-105	1.05776	0.985436	1.12384	0.196269	Cis	4	1.24377e-107	chr17	45818164	C	T	chr17	45620328	45655156	163008	Peripheral_blood_CD4+_T_cells_Johanson2018, Peripheral_blood_T_cells_Kloetgen2019	0.417498	Brain_Cerebellum	15.8123	Liver	0.388032
rs2316764	ENSG00000204650.14	LINC02210	Whole_Blood	1.14995e-105	1.05776	0.991662	1.12748	0.196269	Cis	9.5	1.24377e-107	chr17	45818236	T	G	chr17	45620328	45655156	163080	Peripheral_blood_B_cells_Johanson2018, Peripheral_blood_CD8+_T_cells_Johanson2018, Peripheral_blood_CD4+_T_cells_Johanson2018, Peripheral_blood_T_cells_Kloetgen2019	0.417498	Brain_Cerebellum	15.8123	Liver	0.388032
rs4277389	ENSG00000204650.14	LINC02210	Whole_Blood	1.14995e-105	1.05776	0.988777	1.13153	0.196269	Cis	9.5	1.24377e-107	chr17	45818287	A	G	chr17	45620328	45655156	163131	Peripheral_blood_B_cells_Johanson2018, Peripheral_blood_CD8+_T_cells_Johanson2018, Peripheral_blood_CD4+_T_cells_Johanson2018, Peripheral_blood_T_cells_Kloetgen2019	0.417498	Brain_Cerebellum	15.8123	Liver	0.388032
rs4566211	ENSG00000204650.14	LINC02210	Whole_Blood	1.14995e-105	1.05776	0.987248	1.12306	0.196269	Cis	9.5	1.24377e-107	chr17	45818330	G	A	chr17	45620328	45655156	163174	Peripheral_blood_B_cells_Johanson2018, Peripheral_blood_CD8+_T_cells_Johanson2018, Peripheral_blood_CD4+_T_cells_Johanson2018, Peripheral_blood_T_cells_Kloetgen2019	0.417498	Brain_Cerebellum	15.8123	Liver	0.388032
rs4566212	ENSG00000204650.14	LINC02210	Whole_Blood	1.14995e-105	1.05776	0.985198	1.12652	0.196269	Cis	9.5	1.24377e-107	chr17	45818385	G	A	chr17	45620328	45655156	163229	Peripheral_blood_B_cells_Johanson2018, Peripheral_blood_CD8+_T_cells_Johanson2018, Peripheral_blood_CD4+_T_cells_Johanson2018, Peripheral_blood_T_cells_Kloetgen2019	0.417498	Brain_Cerebellum	15.8123	Liver	0.388032
rs4309444	ENSG00000204650.14	LINC02210	Whole_Blood	1.14995e-105	1.05776	0.995642	1.13631	0.196269	Cis	9.5	1.24377e-107	chr17	45818431	T	C	chr17	45620328	45655156	163275	Peripheral_blood_B_cells_Johanson2018, Peripheral_blood_CD8+_T_cells_Johanson2018, Peripheral_blood_CD4+_T_cells_Johanson2018, Peripheral_blood_T_cells_Kloetgen2019	0.417498	Brain_Cerebellum	15.8123	Liver	0.388032
rs62057107	ENSG00000204650.14	LINC02210	Whole_Blood	1.14995e-105	1.05776	0.991513	1.12373	0.196269	Cis	5	1.24377e-107	chr17	45818666	C	T	chr17	45620328	45655156	163510	Peripheral_blood_CD8+_T_cells_Johanson2018, Peripheral_blood_CD4+_T_cells_Johanson2018, Peripheral_blood_T_cells_Kloetgen2019	0.417498	Brain_Cerebellum	15.8123	Liver	0.388032
rs12150390	ENSG00000204650.14	LINC02210	Whole_Blood	1.14995e-105	1.05776	0.987198	1.12023	0.196269	Cis	4	1.24377e-107	chr17	45818862	T	C	chr17	45620328	45655156	163706	Peripheral_blood_CD8+_T_cells_Johanson2018, Peripheral_blood_T_cells_Kloetgen2019	0.417498	Brain_Cerebellum	15.8123	Liver	0.388032
rs17689608	ENSG00000204650.14	LINC02210	Whole_Blood	1.14995e-105	1.05776	0.984218	1.12382	0.196269	Cis	6.5	1.24377e-107	chr17	45819162	C	G	chr17	45620328	45655156	164006	Peripheral_blood_B_cells_Johanson2018, Peripheral_blood_CD8+_T_cells_Johanson2018, Peripheral_blood_CD4+_T_cells_Johanson2018, Peripheral_blood_T_cells_Kloetgen2019	0.417498	Brain_Cerebellum	15.8123	Liver	0.388032
rs62057108	ENSG00000204650.14	LINC02210	Whole_Blood	1.14995e-105	1.05776	0.98132	1.12252	0.196269	Cis	6.5	1.24377e-107	chr17	45819250	T	C	chr17	45620328	45655156	164094	Peripheral_blood_B_cells_Johanson2018, Peripheral_blood_CD8+_T_cells_Johanson2018, Peripheral_blood_CD4+_T_cells_Johanson2018, Peripheral_blood_T_cells_Kloetgen2019	0.417498	Brain_Cerebellum	15.8123	Liver	0.388032
rs62057109	ENSG00000204650.14	LINC02210	Whole_Blood	1.14995e-105	1.05776	0.986394	1.12345	0.196269	Cis	6.5	1.24377e-107	chr17	45819271	T	C	chr17	45620328	45655156	164115	Peripheral_blood_B_cells_Johanson2018, Peripheral_blood_CD8+_T_cells_Johanson2018, Peripheral_blood_CD4+_T_cells_Johanson2018, Peripheral_blood_T_cells_Kloetgen2019	0.417498	Brain_Cerebellum	15.8123	Liver	0.388032
rs78074121	ENSG00000204650.14	LINC02210	Whole_Blood	3.41247e-105	1.05452	0.984923	1.11599	0.197015	Cis	6.5	4.09586e-107	chr17	45819324	T	C	chr17	45620328	45655156	164168	Peripheral_blood_B_cells_Johanson2018, Peripheral_blood_CD8+_T_cells_Johanson2018, Peripheral_blood_CD4+_T_cells_Johanson2018, Peripheral_blood_T_cells_Kloetgen2019	0.417498	Brain_Cerebellum	15.8123	Liver	0.388032
rs62057110	ENSG00000204650.14	LINC02210	Whole_Blood	1.14995e-105	1.05776	0.990836	1.1246	0.196269	Cis	6.5	1.24377e-107	chr17	45819368	T	C	chr17	45620328	45655156	164212	Peripheral_blood_B_cells_Johanson2018, Peripheral_blood_CD8+_T_cells_Johanson2018, Peripheral_blood_CD4+_T_cells_Johanson2018, Peripheral_blood_T_cells_Kloetgen2019	0.417498	Brain_Cerebellum	15.8123	Liver	0.388032
rs62057111	ENSG00000204650.14	LINC02210	Whole_Blood	1.14995e-105	1.05776	0.992201	1.12416	0.196269	Cis	4	1.24377e-107	chr17	45819764	A	G	chr17	45620328	45655156	164608	Peripheral_blood_CD8+_T_cells_Johanson2018, Peripheral_blood_T_cells_Kloetgen2019	0.417498	Brain_Cerebellum	15.8123	Liver	0.388032
rs62057112	ENSG00000204650.14	LINC02210	Whole_Blood	1.14995e-105	1.05776	0.989816	1.12153	0.196269	Cis	4	1.24377e-107	chr17	45819836	T	A	chr17	45620328	45655156	164680	Peripheral_blood_CD8+_T_cells_Johanson2018, Peripheral_blood_T_cells_Kloetgen2019	0.417498	Brain_Cerebellum	15.8123	Liver	0.388032
rs78587102	ENSG00000204650.14	LINC02210	Whole_Blood	1.14995e-105	1.05776	0.987912	1.12401	0.196269	Cis	4	1.24377e-107	chr17	45819880	A	G	chr17	45620328	45655156	164724	Peripheral_blood_CD8+_T_cells_Johanson2018, Peripheral_blood_T_cells_Kloetgen2019	0.417498	Brain_Cerebellum	15.8123	Liver	0.388032
rs62057113	ENSG00000204650.14	LINC02210	Whole_Blood	1.14995e-105	1.05776	0.98611	1.12251	0.196269	Cis	9.5	1.24377e-107	chr17	45820083	A	T	chr17	45620328	45655156	164927	Peripheral_blood_CD8+_T_cells_Johanson2018, Peripheral_blood_B_cells_Johanson2018, Peripheral_blood_CD4+_T_cells_Johanson2018, Peripheral_blood_T_cells_Kloetgen2019	0.417498	Brain_Cerebellum	15.8123	Liver	0.388032
rs78506181	ENSG00000204650.14	LINC02210	Whole_Blood	1.14995e-105	1.05776	0.989944	1.12267	0.196269	Cis	9.5	1.24377e-107	chr17	45820114	A	G	chr17	45620328	45655156	164958	Peripheral_blood_CD8+_T_cells_Johanson2018, Peripheral_blood_B_cells_Johanson2018, Peripheral_blood_CD4+_T_cells_Johanson2018, Peripheral_blood_T_cells_Kloetgen2019	0.417498	Brain_Cerebellum	15.8123	Liver	0.388032
rs79600142	ENSG00000204650.14	LINC02210	Whole_Blood	1.14995e-105	1.05776	0.983402	1.12083	0.196269	Cis	9.5	1.24377e-107	chr17	45820356	T	C	chr17	45620328	45655156	165200	Peripheral_blood_CD8+_T_cells_Johanson2018, Peripheral_blood_B_cells_Johanson2018, Peripheral_blood_CD4+_T_cells_Johanson2018, Peripheral_blood_T_cells_Kloetgen2019	0.417498	Brain_Cerebellum	15.8123	Liver	0.388032
rs111739681	ENSG00000204650.14	LINC02210	Whole_Blood	1.14995e-105	1.05776	0.987401	1.12307	0.196269	Cis	7	1.24377e-107	chr17	45821093	C	T	chr17	45620328	45655156	165937	Peripheral_blood_CD8+_T_cells_Johanson2018, Peripheral_blood_B_cells_Johanson2018, Peripheral_blood_CD4+_T_cells_Johanson2018, Peripheral_blood_T_cells_Kloetgen2019	0.417498	Brain_Cerebellum	15.8123	Liver	0.388032
rs17762882	ENSG00000204650.14	LINC02210	Whole_Blood	1.14995e-105	1.05776	0.991633	1.12025	0.196269	Cis	6.5	1.24377e-107	chr17	45821521	T	C	chr17	45620328	45655156	166365	Peripheral_blood_CD4+_T_cells_Johanson2018, Peripheral_blood_B_cells_Johanson2018, Peripheral_blood_CD8+_T_cells_Johanson2018, Peripheral_blood_T_cells_Kloetgen2019	0.417498	Brain_Cerebellum	15.8123	Liver	0.388032
rs17689653	ENSG00000204650.14	LINC02210	Whole_Blood	1.14995e-105	1.05776	0.984144	1.12474	0.196269	Cis	6.5	1.24377e-107	chr17	45821597	A	T	chr17	45620328	45655156	166441	Peripheral_blood_CD4+_T_cells_Johanson2018, Peripheral_blood_B_cells_Johanson2018, Peripheral_blood_CD8+_T_cells_Johanson2018, Peripheral_blood_T_cells_Kloetgen2019	0.417498	Brain_Cerebellum	15.8123	Liver	0.388032
rs17762912	ENSG00000204650.14	LINC02210	Whole_Blood	1.14995e-105	1.05776	0.985796	1.123	0.196269	Cis	6.5	1.24377e-107	chr17	45821795	A	C	chr17	45620328	45655156	166639	Peripheral_blood_CD4+_T_cells_Johanson2018, Peripheral_blood_B_cells_Johanson2018, Peripheral_blood_CD8+_T_cells_Johanson2018, Peripheral_blood_T_cells_Kloetgen2019	0.417498	Brain_Cerebellum	15.8123	Liver	0.388032
rs62057114	ENSG00000204650.14	LINC02210	Whole_Blood	1.14995e-105	1.05776	0.988047	1.11954	0.196269	Cis	6.5	1.24377e-107	chr17	45822035	C	T	chr17	45620328	45655156	166879	Peripheral_blood_CD4+_T_cells_Johanson2018, Peripheral_blood_B_cells_Johanson2018, Peripheral_blood_CD8+_T_cells_Johanson2018, Peripheral_blood_T_cells_Kloetgen2019	0.417498	Brain_Cerebellum	15.8123	Liver	0.388032
rs62057115	ENSG00000204650.14	LINC02210	Whole_Blood	1.14995e-105	1.05776	0.983937	1.12622	0.196269	Cis	6.5	1.24377e-107	chr17	45822051	G	C	chr17	45620328	45655156	166895	Peripheral_blood_CD4+_T_cells_Johanson2018, Peripheral_blood_B_cells_Johanson2018, Peripheral_blood_CD8+_T_cells_Johanson2018, Peripheral_blood_T_cells_Kloetgen2019	0.417498	Brain_Cerebellum	15.8123	Liver	0.388032
rs78917479	ENSG00000204650.14	LINC02210	Whole_Blood	1.14995e-105	1.05776	0.987072	1.12394	0.196269	Cis	6.5	1.24377e-107	chr17	45822245	C	T	chr17	45620328	45655156	167089	Peripheral_blood_CD4+_T_cells_Johanson2018, Peripheral_blood_B_cells_Johanson2018, Peripheral_blood_CD8+_T_cells_Johanson2018, Peripheral_blood_T_cells_Kloetgen2019	0.417498	Brain_Cerebellum	15.8123	Liver	0.388032
rs62057116	ENSG00000204650.14	LINC02210	Whole_Blood	1.14995e-105	1.05776	0.982276	1.12196	0.196269	Cis	6.5	1.24377e-107	chr17	45822289	T	C	chr17	45620328	45655156	167133	Peripheral_blood_CD4+_T_cells_Johanson2018, Peripheral_blood_B_cells_Johanson2018, Peripheral_blood_CD8+_T_cells_Johanson2018, Peripheral_blood_T_cells_Kloetgen2019	0.417498	Brain_Cerebellum	15.8123	Liver	0.388032
rs62057117	ENSG00000204650.14	LINC02210	Whole_Blood	1.14995e-105	1.05776	0.987185	1.12471	0.196269	Cis	6.5	1.24377e-107	chr17	45822291	C	G	chr17	45620328	45655156	167135	Peripheral_blood_CD4+_T_cells_Johanson2018, Peripheral_blood_B_cells_Johanson2018, Peripheral_blood_CD8+_T_cells_Johanson2018, Peripheral_blood_T_cells_Kloetgen2019	0.417498	Brain_Cerebellum	15.8123	Liver	0.388032
rs62057118	ENSG00000204650.14	LINC02210	Whole_Blood	1.14995e-105	1.05776	0.988026	1.12265	0.196269	Cis	6.5	1.24377e-107	chr17	45822361	A	G	chr17	45620328	45655156	167205	Peripheral_blood_CD4+_T_cells_Johanson2018, Peripheral_blood_B_cells_Johanson2018, Peripheral_blood_CD8+_T_cells_Johanson2018, Peripheral_blood_T_cells_Kloetgen2019	0.417498	Brain_Cerebellum	15.8123	Liver	0.388032
rs62057119	ENSG00000204650.14	LINC02210	Whole_Blood	1.14995e-105	1.05776	0.979667	1.12499	0.196269	Cis	6.5	1.24377e-107	chr17	45822370	G	A	chr17	45620328	45655156	167214	Peripheral_blood_CD4+_T_cells_Johanson2018, Peripheral_blood_B_cells_Johanson2018, Peripheral_blood_CD8+_T_cells_Johanson2018, Peripheral_blood_T_cells_Kloetgen2019	0.417498	Brain_Cerebellum	15.8123	Liver	0.388032
rs17762954	ENSG00000204650.14	LINC02210	Whole_Blood	1.14995e-105	1.05776	0.983023	1.12033	0.196269	Cis	6.5	1.24377e-107	chr17	45822420	C	T	chr17	45620328	45655156	167264	Peripheral_blood_CD4+_T_cells_Johanson2018, Peripheral_blood_B_cells_Johanson2018, Peripheral_blood_CD8+_T_cells_Johanson2018, Peripheral_blood_T_cells_Kloetgen2019	0.417498	Brain_Cerebellum	15.8123	Liver	0.388032
rs55638417	ENSG00000204650.14	LINC02210	Whole_Blood	1.14995e-105	1.05776	0.988642	1.11658	0.196269	Cis	5	1.24377e-107	chr17	45823068	A	G	chr17	45620328	45655156	167912	Peripheral_blood_CD4+_T_cells_Johanson2018, Peripheral_blood_CD8+_T_cells_Johanson2018, Peripheral_blood_T_cells_Kloetgen2019	0.417498	Brain_Cerebellum	15.8123	Liver	0.388032
rs79501144	ENSG00000204650.14	LINC02210	Whole_Blood	1.14995e-105	1.05776	0.982223	1.12177	0.196269	Cis	8	1.24377e-107	chr17	45823331	C	T	chr17	45620328	45655156	168175	Peripheral_blood_CD8+_T_cells_Johanson2018, Peripheral_blood_CD4+_T_cells_Johanson2018, Peripheral_blood_B_cells_Johanson2018, Peripheral_blood_T_cells_Kloetgen2019	0.417498	Brain_Cerebellum	15.8123	Liver	0.388032
rs112137135	ENSG00000204650.14	LINC02210	Whole_Blood	1.14995e-105	1.05776	0.987537	1.12588	0.196269	Cis	8	1.24377e-107	chr17	45823451	A	G	chr17	45620328	45655156	168295	Peripheral_blood_CD8+_T_cells_Johanson2018, Peripheral_blood_CD4+_T_cells_Johanson2018, Peripheral_blood_B_cells_Johanson2018, Peripheral_blood_T_cells_Kloetgen2019	0.417498	Brain_Cerebellum	15.8123	Liver	0.388032
rs62057122	ENSG00000204650.14	LINC02210	Whole_Blood	1.14995e-105	1.05776	0.990965	1.13232	0.196269	Cis	8	1.24377e-107	chr17	45823635	C	T	chr17	45620328	45655156	168479	Peripheral_blood_CD8+_T_cells_Johanson2018, Peripheral_blood_CD4+_T_cells_Johanson2018, Peripheral_blood_B_cells_Johanson2018, Peripheral_blood_T_cells_Kloetgen2019	0.417498	Brain_Cerebellum	15.8123	Liver	0.388032
rs62057123	ENSG00000204650.14	LINC02210	Whole_Blood	1.14995e-105	1.05776	0.993097	1.12433	0.196269	Cis	8.5	1.24377e-107	chr17	45823872	A	G	chr17	45620328	45655156	168716	Peripheral_blood_CD8+_T_cells_Johanson2018, Peripheral_blood_CD4+_T_cells_Johanson2018, Peripheral_blood_B_cells_Johanson2018, Peripheral_blood_T_cells_Kloetgen2019	0.417498	Brain_Cerebellum	15.8123	Liver	0.388032
rs62057143	ENSG00000204650.14	LINC02210	Whole_Blood	1.14995e-105	1.05776	0.986697	1.1265	0.196269	Cis	10	1.24377e-107	chr17	45824162	T	C	chr17	45620328	45655156	169006	Peripheral_blood_CD8+_T_cells_Johanson2018, Peripheral_blood_B_cells_Johanson2018, Peripheral_blood_CD4+_T_cells_Johanson2018, Peripheral_blood_T_cells_Kloetgen2019	0.417498	Brain_Cerebellum	15.8123	Liver	0.388032
rs62057144	ENSG00000204650.14	LINC02210	Whole_Blood	1.14995e-105	1.05776	0.98653	1.12306	0.196269	Cis	10	1.24377e-107	chr17	45824192	A	G	chr17	45620328	45655156	169036	Peripheral_blood_CD8+_T_cells_Johanson2018, Peripheral_blood_B_cells_Johanson2018, Peripheral_blood_CD4+_T_cells_Johanson2018, Peripheral_blood_T_cells_Kloetgen2019	0.417498	Brain_Cerebellum	15.8123	Liver	0.388032
rs4335809	ENSG00000204650.14	LINC02210	Whole_Blood	1.14995e-105	1.05776	0.984779	1.12749	0.196269	Cis	7.5	1.24377e-107	chr17	45824850	C	T	chr17	45620328	45655156	169694	Peripheral_blood_CD4+_T_cells_Johanson2018, Peripheral_blood_B_cells_Johanson2018, Peripheral_blood_CD8+_T_cells_Johanson2018, Peripheral_blood_T_cells_Kloetgen2019	0.417498	Brain_Cerebellum	15.8123	Liver	0.388032
rs4341787	ENSG00000204650.14	LINC02210	Whole_Blood	1.14995e-105	1.05776	0.987094	1.1241	0.196269	Cis	7.5	1.24377e-107	chr17	45825139	C	T	chr17	45620328	45655156	169983	Peripheral_blood_CD4+_T_cells_Johanson2018, Peripheral_blood_B_cells_Johanson2018, Peripheral_blood_CD8+_T_cells_Johanson2018, Peripheral_blood_T_cells_Kloetgen2019	0.417498	Brain_Cerebellum	15.8123	Liver	0.388032
rs4523962	ENSG00000204650.14	LINC02210	Whole_Blood	1.14995e-105	1.05776	0.99105	1.12581	0.196269	Cis	7.5	1.24377e-107	chr17	45825156	G	A	chr17	45620328	45655156	170000	Peripheral_blood_CD4+_T_cells_Johanson2018, Peripheral_blood_B_cells_Johanson2018, Peripheral_blood_CD8+_T_cells_Johanson2018, Peripheral_blood_T_cells_Kloetgen2019	0.417498	Brain_Cerebellum	15.8123	Liver	0.388032
rs4327090	ENSG00000204650.14	LINC02210	Whole_Blood	1.02199e-82	0.999193	0.911926	1.07362	0.175373	Cis	7.5	1.40947e-84	chr17	45825175	A	G	chr17	45620328	45655156	170019	Peripheral_blood_CD4+_T_cells_Johanson2018, Peripheral_blood_B_cells_Johanson2018, Peripheral_blood_CD8+_T_cells_Johanson2018, Peripheral_blood_T_cells_Kloetgen2019	0.417498	Brain_Cerebellum	15.8123	Liver	0.388032
rs3885074	ENSG00000204650.14	LINC02210	Whole_Blood	1.14995e-105	1.05776	0.981533	1.12025	0.196269	Cis	9	1.24377e-107	chr17	45825372	C	A	chr17	45620328	45655156	170216	Peripheral_blood_CD4+_T_cells_Johanson2018, Peripheral_blood_B_cells_Johanson2018, Peripheral_blood_CD8+_T_cells_Johanson2018, Peripheral_blood_T_cells_Kloetgen2019	0.417498	Brain_Cerebellum	15.8123	Liver	0.388032
rs41280116	ENSG00000204650.14	LINC02210	Whole_Blood	1.14995e-105	1.05776	0.982465	1.12475	0.196269	Cis	9	1.24377e-107	chr17	45825476	C	T	chr17	45620328	45655156	170320	Peripheral_blood_CD4+_T_cells_Johanson2018, Peripheral_blood_B_cells_Johanson2018, Peripheral_blood_CD8+_T_cells_Johanson2018, Peripheral_blood_T_cells_Kloetgen2019	0.417498	Brain_Cerebellum	15.8123	Liver	0.388032
rs34283254	ENSG00000204650.14	LINC02210	Whole_Blood	1.51895e-104	1.0571	0.986799	1.12555	0.195522	Cis	9	1.89308e-106	chr17	45825495	C	A	chr17	45620328	45655156	170339	Peripheral_blood_CD4+_T_cells_Johanson2018, Peripheral_blood_B_cells_Johanson2018, Peripheral_blood_CD8+_T_cells_Johanson2018, Peripheral_blood_T_cells_Kloetgen2019	0.417498	Brain_Cerebellum	15.8123	Liver	0.388032
rs1912151	ENSG00000204650.14	LINC02210	Whole_Blood	1.14995e-105	1.05776	0.982066	1.12749	0.196269	Cis	9	1.24377e-107	chr17	45825578	C	T	chr17	45620328	45655156	170422	Peripheral_blood_CD4+_T_cells_Johanson2018, Peripheral_blood_B_cells_Johanson2018, Peripheral_blood_CD8+_T_cells_Johanson2018, Peripheral_blood_T_cells_Kloetgen2019	0.417498	Brain_Cerebellum	15.8123	Liver	0.388032
rs1396862	ENSG00000204650.14	LINC02210	Whole_Blood	1.14995e-105	1.05776	0.985426	1.12901	0.196269	Cis	9	1.24377e-107	chr17	45825631	G	A	chr17	45620328	45655156	170475	Peripheral_blood_CD4+_T_cells_Johanson2018, Peripheral_blood_B_cells_Johanson2018, Peripheral_blood_CD8+_T_cells_Johanson2018, Peripheral_blood_T_cells_Kloetgen2019	0.417498	Brain_Cerebellum	15.8123	Liver	0.388032
rs41280118	ENSG00000204650.14	LINC02210	Whole_Blood	1.14995e-105	1.05776	0.983971	1.12564	0.196269	Cis	4	1.24377e-107	chr17	45825723	C	T	chr17	45620328	45655156	170567	Peripheral_blood_T_cells_Kloetgen2019	0.417498	Brain_Cerebellum	15.8123	Liver	0.388032
rs62057146	ENSG00000204650.14	LINC02210	Whole_Blood	1.14995e-105	1.05776	0.983418	1.12104	0.196269	Cis	4	1.24377e-107	chr17	45825740	A	G	chr17	45620328	45655156	170584	Peripheral_blood_T_cells_Kloetgen2019	0.417498	Brain_Cerebellum	15.8123	Liver	0.388032
rs62057147	ENSG00000204650.14	LINC02210	Whole_Blood	3.33723e-105	1.05126	0.982644	1.12714	0.197761	Cis	4.5	4.00357e-107	chr17	45825932	G	A	chr17	45620328	45655156	170776	Peripheral_blood_CD4+_T_cells_Johanson2018, Peripheral_blood_T_cells_Kloetgen2019	0.417498	Brain_Cerebellum	15.8123	Liver	0.388032
rs17763050	ENSG00000204650.14	LINC02210	Whole_Blood	1.14995e-105	1.05776	0.989854	1.12251	0.196269	Cis	4.5	1.24377e-107	chr17	45825970	G	A	chr17	45620328	45655156	170814	Peripheral_blood_CD4+_T_cells_Johanson2018, Peripheral_blood_T_cells_Kloetgen2019	0.417498	Brain_Cerebellum	15.8123	Liver	0.388032
rs62057148	ENSG00000204650.14	LINC02210	Whole_Blood	1.14995e-105	1.05776	0.983935	1.12678	0.196269	Cis	5.5	1.24377e-107	chr17	45826119	G	C	chr17	45620328	45655156	170963	Peripheral_blood_CD4+_T_cells_Johanson2018, Peripheral_blood_B_cells_Johanson2018, Peripheral_blood_CD8+_T_cells_Johanson2018, Peripheral_blood_T_cells_Kloetgen2019	0.417498	Brain_Cerebellum	15.8123	Liver	0.388032
rs62057149	ENSG00000204650.14	LINC02210	Whole_Blood	1.14995e-105	1.05776	0.983205	1.1207	0.196269	Cis	5.5	1.24377e-107	chr17	45826180	A	G	chr17	45620328	45655156	171024	Peripheral_blood_CD4+_T_cells_Johanson2018, Peripheral_blood_B_cells_Johanson2018, Peripheral_blood_CD8+_T_cells_Johanson2018, Peripheral_blood_T_cells_Kloetgen2019	0.417498	Brain_Cerebellum	15.8123	Liver	0.388032
rs62057150	ENSG00000204650.14	LINC02210	Whole_Blood	1.14995e-105	1.05776	0.990371	1.12302	0.196269	Cis	5.5	1.24377e-107	chr17	45826182	C	T	chr17	45620328	45655156	171026	Peripheral_blood_CD4+_T_cells_Johanson2018, Peripheral_blood_B_cells_Johanson2018, Peripheral_blood_CD8+_T_cells_Johanson2018, Peripheral_blood_T_cells_Kloetgen2019	0.417498	Brain_Cerebellum	15.8123	Liver	0.388032
rs62057151	ENSG00000204650.14	LINC02210	Whole_Blood	1.92953e-98	1.02103	0.941262	1.08801	0.202239	Cis	5.5	2.61441e-100	chr17	45826476	C	T	chr17	45620328	45655156	171320	Peripheral_blood_CD4+_T_cells_Johanson2018, Peripheral_blood_B_cells_Johanson2018, Peripheral_blood_CD8+_T_cells_Johanson2018, Peripheral_blood_T_cells_Kloetgen2019	0.417498	Brain_Cerebellum	15.8123	Liver	0.388032
rs62057152	ENSG00000204650.14	LINC02210	Whole_Blood	1.14995e-105	1.05776	0.987062	1.11966	0.196269	Cis	5.5	1.24377e-107	chr17	45826744	G	C	chr17	45620328	45655156	171588	Peripheral_blood_CD4+_T_cells_Johanson2018, Peripheral_blood_B_cells_Johanson2018, Peripheral_blood_CD8+_T_cells_Johanson2018, Peripheral_blood_T_cells_Kloetgen2019	0.417498	Brain_Cerebellum	15.8123	Liver	0.388032
rs17689824	ENSG00000204650.14	LINC02210	Whole_Blood	1.14995e-105	1.05776	0.984893	1.12092	0.196269	Cis	11	1.24377e-107	chr17	45827031	C	T	chr17	45620328	45655156	171875	Peripheral_blood_CD4+_T_cells_Johanson2018, Peripheral_blood_B_cells_Johanson2018, Peripheral_blood_CD8+_T_cells_Johanson2018, Peripheral_blood_T_cells_Kloetgen2019	0.417498	Brain_Cerebellum	15.8123	Liver	0.388032
rs62057153	ENSG00000204650.14	LINC02210	Whole_Blood	1.14995e-105	1.05776	0.983459	1.12535	0.196269	Cis	11	1.24377e-107	chr17	45827162	T	C	chr17	45620328	45655156	172006	Peripheral_blood_CD4+_T_cells_Johanson2018, Peripheral_blood_B_cells_Johanson2018, Peripheral_blood_CD8+_T_cells_Johanson2018, Peripheral_blood_T_cells_Kloetgen2019	0.417498	Brain_Cerebellum	15.8123	Liver	0.388032
rs62057154	ENSG00000204650.14	LINC02210	Whole_Blood	1.14995e-105	1.05776	0.9865	1.12223	0.196269	Cis	11	1.24377e-107	chr17	45827244	C	T	chr17	45620328	45655156	172088	Peripheral_blood_CD4+_T_cells_Johanson2018, Peripheral_blood_B_cells_Johanson2018, Peripheral_blood_CD8+_T_cells_Johanson2018, Peripheral_blood_T_cells_Kloetgen2019	0.417498	Brain_Cerebellum	15.8123	Liver	0.388032
rs62057155	ENSG00000204650.14	LINC02210	Whole_Blood	1.14995e-105	1.05776	0.990836	1.12308	0.196269	Cis	11	1.24377e-107	chr17	45827307	C	T	chr17	45620328	45655156	172151	Peripheral_blood_CD4+_T_cells_Johanson2018, Peripheral_blood_B_cells_Johanson2018, Peripheral_blood_CD8+_T_cells_Johanson2018, Peripheral_blood_T_cells_Kloetgen2019	0.417498	Brain_Cerebellum	15.8123	Liver	0.388032
rs62057156	ENSG00000204650.14	LINC02210	Whole_Blood	1.14995e-105	1.05776	0.992428	1.122	0.196269	Cis	11	1.24377e-107	chr17	45827582	G	C	chr17	45620328	45655156	172426	Peripheral_blood_CD4+_T_cells_Johanson2018, Peripheral_blood_B_cells_Johanson2018, Peripheral_blood_CD8+_T_cells_Johanson2018, Peripheral_blood_T_cells_Kloetgen2019	0.417498	Brain_Cerebellum	15.8123	Liver	0.388032
rs78872653	ENSG00000204650.14	LINC02210	Whole_Blood	1.14995e-105	1.05776	0.990512	1.13075	0.196269	Cis	6.5	1.24377e-107	chr17	45827768	G	A	chr17	45620328	45655156	172612	Peripheral_blood_CD4+_T_cells_Johanson2018, Peripheral_blood_B_cells_Johanson2018, Peripheral_blood_T_cells_Kloetgen2019	0.417498	Brain_Cerebellum	15.8123	Liver	0.388032
[truncated: 8,336 more rows]

## Sheet: b. Severe_brain
snp	gencode_id	gene	tissue	adj_pval	log2_aFC	log2_aFC_lower	log2_aFC_upper	maf	interaction_type	hic_score	eqtl_pval	snp_chr	snp_locus	ref	alt	gene_chr	gene_start	gene_end	distance	cell_lines	cell_line_hic_scores	expression	max_expressed_tissue	max_expression	min_expressed_tissue	min_expression
[truncated: 1,463 more rows]

## Sheet: c. Hosp_blood
snp	gencode_id	gene	tissue	adj_pval	log2_aFC	log2_aFC_lower	log2_aFC_upper	maf	interaction_type	hic_score	eqtl_pval	snp_chr	snp_locus	ref	alt	gene_chr	gene_start	gene_end	distance	cell_lines	cell_line_hic_scores	expression	max_expressed_tissue	max_expression	min_expressed_tissue	min_expression
[truncated: 10,546 more rows]

[truncated: 3 more sheets: d. Hosp_brain, e. Severe_coronary, f. Hosp_coronary]
