# Supplementary material for: Comorbidity genetic risk and pathways impact SARS-CoV-2 infection outcomes
Source: Sci Rep. 2023 Jun 19;13:9879. doi: 10.1038/s41598-023-36900-z (PMC10279740; doi:10.1038/s41598-023-36900-z)
Supplement: Supplementary file 8 — Supplementary Table 7. [file 41598_2023_36900_MOESM8_ESM.xlsx]

## Sheet: Table of Contents
Comorbidity genetic risk and pathways impact SARS-CoV-2 infection outcomes
Rachel K. Jaros1, Tayaza Fadason1,2, David Cameron-Smith3, Evgeniia Golovina1, Justin M. O’Sullivan1,2,4,5,6
1. The Liggins Institute, The University of Auckland, Auckland 1023, New Zealand.
2. Maurice Wilkins Centre for Molecular Biodiscovery, The University of Auckland, Auckland 1010, New Zealand.
3. College of Health, Medicine and Wellbeing, The University of Newcastle, Callaghan 2308, Australia.
4 MRC Lifecourse Epidemiology Unit, University of Southampton, United Kingdom
5. Singapore Institute for Clinical Sciences, Agency for Science, Technology and Research (A*STAR), Singapore, Singapore
6. Australian Parkinson’s Mission, Garvan Institute of Medical Research, Sydney, New South Wales, Australia
*Corresponding senior author.
Title	Description
Supplementary Table 7	Summary statistics of the gene regulatory networks in brain, lung, and the coronary artery
7a	Brain gene regulatory network
7b	Lung gene regulatory network
7c	Coronary artery gene regulatory network
Definitions
chr	chromosome
snps	single nucelotide polymorphisms
eqtls	expression quantitative trait loci
genes	eQTL target genes
total_unique	sum of unique values across the whole network

## Sheet: a. grn_brain
chr	snps	eqtls	genes
1	73343	90484	1730
2	66136	80440	1355
3	55632	67537	1141
4	52772	63215	940
5	50115	60491	1020
6	64002	77870	1107
7	46219	54340	930
8	41578	49020	828
9	35532	43001	849
10	43131	50724	884
11	36997	43579	1007
12	41931	51822	1030
13	25881	30482	559
14	27292	33607	681
15	28202	35405	668
16	28610	36455	829
17	32899	43421	935
18	18940	22485	477
19	30824	38624	985
20	19587	24899	593
21	10488	12395	310
22	17181	22508	445
X	15964	17351	520
Total_unique	862964	1050155	14428

## Sheet: b. grn_lung
chr	snps	eqtls	genes
1	68690	78697	1719
2	53605	61087	1215
3	44439	50731	1031
4	37346	41663	771
5	40216	45129	885
6	52469	62528	1062
7	38670	43768	911
8	27012	30790	677
9	29118	33429	724
10	34253	37789	703
11	34483	41327	1008
12	36660	43618	1035
13	16227	17807	381
14	25222	29458	651
15	26971	32680	647
16	26252	34732	878
17	37920	51102	1174
18	12252	13336	317
19	41505	52846	1428
20	18393	22443	513
21	10490	12782	250
22	18873	25305	582
X	8962	9907	411
Total_unique	740028	872954	15854

## Sheet: c. grn_coronary_artery
chr	snps	eqtls	genes
1	28996	34253	879
2	26236	31065	733
3	21015	25462	575
4	16946	19127	413
5	15866	18099	474
6	42005	73737	946
7	19295	27485	607
8	11403	13898	361
9	10784	12180	373
10	17394	21316	480
11	18765	22839	571
12	19284	26282	616
13	7157	7764	231
14	10146	11854	315
15	15111	19290	458
16	15490	19741	577
17	22339	31414	766
18	4560	5526	153
19	24160	31962	828
20	7761	10286	304
21	4942	6304	173
22	9562	14003	349
X	5545	6306	212
Total_unique	374761	490215	9115
