# Supplementary material for: Comorbidity genetic risk and pathways impact SARS-CoV-2 infection outcomes
Source: Sci Rep. 2023 Jun 19;13:9879. doi: 10.1038/s41598-023-36900-z (PMC10279740; doi:10.1038/s41598-023-36900-z)
Supplement: Supplementary file 9 — Supplementary Table 8. [file 41598_2023_36900_MOESM9_ESM.xlsx]

## Sheet: Table of Contents
Comorbidity genetic risk and pathways impact SARS-CoV-2 infection outcomes
Rachel K. Jaros1, Tayaza Fadason1,2, David Cameron-Smith3, Evgeniia Golovina1, Justin M. O’Sullivan1,2,4,5,6
1. The Liggins Institute, The University of Auckland, Auckland 1023, New Zealand.
2. Maurice Wilkins Centre for Molecular Biodiscovery, The University of Auckland, Auckland 1010, New Zealand.
3. College of Health, Medicine and Wellbeing, The University of Newcastle, Callaghan 2308, Australia.
4 MRC Lifecourse Epidemiology Unit, University of Southampton, United Kingdom
5. Singapore Institute for Clinical Sciences, Agency for Science, Technology and Research (A*STAR), Singapore, Singapore
6. Australian Parkinson’s Mission, Garvan Institute of Medical Research, Sydney, New South Wales, Australia
*Corresponding senior author.
Title	Description
Supplementary Table 8	Protein interaction network enrichments (derived from STRING and PROPER-Seq) for hospitalised and severe phenotypes in blood, brain and the coronary artery prior to bootstrapping
8a	Traits significantly associated with the severe SARS-CoV-2 phenotype in blood from the STRING database
8b	Traits significantly associated with the severe SARS-CoV-2 phenotype in brain from the STRING database
8c	Traits significantly associated with the hospitalised SARS-CoV-2 phenotype in whole blood from the STRING database
8d	Traits significantly associated with the hospitalised SARS-CoV-2 phenotype in brain from the STRING database
8e	Traits significantly associated with the severe SARS-CoV-2 phenotype in whole blood from the PROPER-Seq database
8f	Traits significantly associated with the severe SARS-CoV-2 phenotype in brain from the PROPER-Seq database
8g	Traits significantly associated with the hospitalised SARS-CoV-2 phenotype in whole blood from the PROPER-Seq database
8h	Traits significantly associated with the hospitalised SARS-CoV-2 phenotype in brain from the PROPER-Seq database
8i	Traits significantly associated with the severe SARS-CoV-2 phenotype in the coronary artery from the STRING database
8j	Traits significantly associated with the hospitalised SARS-CoV-2 phenotype in the coronary artery from the STRING database
Definitions
level	the level denoting proteins within the protein interaction network i.e. level 1 proteins interact with level 0 proteins, level 2 with level 1 and so on
trait	genome wide association study catalogue trait
total_gwas_snps	total number of SNPs in the GWAS catalogue
trait_snps	total number of SNPs in the GWAS associated with the trait
eqtls_in_catalog	total number of tissue-specific eQTLs associated with all traits in each level
trait_eqtls	number of eQTLs significantly associated with the trait
pval	p-value
adj_pval	the false-discovery rate (FDR, or q-value) for each eQTL SNP-trait combination
sim_pval	bootstrapping p-value

## Sheet: a. Severe_Blood_STRING
level	trait	total_gwas_snps	trait_snps	eqtls_in_catalog	trait_eqtls	pval	adj_pval	sim_pval
level0	ACPA-positive rheumatoid arthritis (smoking interaction)	168713	15	2638	15	7.84957e-28	7.65333e-25	0.029
level0	Alzheimer's disease in APOE e4- carriers	168713	31	2638	9	8.14773e-10	7.94404e-07	0.017
level0	Anti-anoctamin 2 antibody levels	168713	10	2638	7	2.61073e-11	2.54546e-08	0.025
level0	Asthma	168713	771	2638	41	2.55368e-11	2.48984e-08	0.07
level0	Asthma (adult onset)	168713	141	2638	13	4.01528e-07	0.00039149	0.028
level0	Asthma (childhood onset)	168713	388	2638	24	1.89824e-08	1.85079e-05	0.039
level0	Atopic asthma	168713	198	2638	19	4.71371e-10	4.59586e-07	0.022
level0	Autoimmune traits	168713	97	2638	9	2.29116e-05	0.0223388	0.001
level0	Behcet's disease	168713	42	2638	6	4.70666e-05	0.04589	0.005
level0	Blood protein levels	168713	3396	2638	119	1.18954e-15	1.1598e-12	0.12
level0	Bullous pemphigoid	168713	13	2638	4	3.80904e-05	0.0371381	0
level0	Cervical cancer	168713	119	2638	13	5.44823e-08	5.31203e-05	0.001
level0	Childhood ear infection	168713	102	2638	9	3.4249e-05	0.0333927	0.012
level0	Childhood steroid-sensitive nephrotic syndrome	168713	29	2638	6	5.06971e-06	0.00494297	0.026
level0	Chronic hepatitis B infection	168713	17	2638	14	3.28437e-23	3.20226e-20	0.03
level0	Chronic obstructive pulmonary disease-related biomarkers	168713	34	2638	6	1.34258e-05	0.0130901	0.006
level0	Circulating myeloperoxidase levels (plasma)	168713	3	2638	3	3.8185e-06	0.00372303	0.002
level0	Complement C3 and C4 levels	168713	10	2638	5	2.19788e-07	0.000214294	0
level0	Complement C4 levels	168713	7	2638	4	2.01017e-06	0.00195992	0.002
level0	Cortical surface area (global PC1)	168713	15	2638	6	6.44418e-08	6.28308e-05	0.009
level0	COVID-19 (critical illness vs population)	168713	8	2638	5	5.01358e-08	4.88824e-05	0.002
level0	Crohn's disease	168713	408	2638	19	3.17971e-05	0.0310021	0.039
level0	Cutaneous lupus erythematosus	168713	7	2638	5	1.90485e-08	1.85723e-05	0.018
level0	Depressed affect	168713	157	2638	11	4.16867e-05	0.0406445	0.009
level0	Disc degeneration (lumbar)	168713	36	2638	9	3.54624e-09	3.45758e-06	0.038
level0	Drug-induced Stevens-Johnson syndrome or toxic epidermal necrolysis (SJS/TEN)	168713	10	2638	6	2.89179e-09	2.8195e-06	0.021
level0	Epstein Barr virus nuclear antigen 1 IgG levels	168713	6	2638	5	5.51411e-09	5.37626e-06	0.031
level0	Feeling nervous	168713	67	2638	11	7.7036e-09	7.51101e-06	0.013
level0	Feeling worry	168713	71	2638	11	1.44968e-08	1.41344e-05	0.028
level0	Follicular lymphoma	168713	13	2638	4	3.80904e-05	0.0371381	0.016
level0	General cognitive ability	168713	1258	2638	40	2.93255e-05	0.0285924	0.034
level0	General factor of neuroticism	168713	308	2638	19	5.71536e-07	0.000557247	0.033
level0	Giant cell arteritis	168713	8	2638	5	5.01358e-08	4.88824e-05	0.013
level0	Hay fever and/or eczema	168713	154	2638	12	6.46981e-06	0.00630807	0.009
level0	Hemoglobin levels	168713	411	2638	21	3.07439e-06	0.00299753	0.022
level0	Hepatitis B	168713	46	2638	8	5.43827e-07	0.000530232	0.011
level0	Hepatitis B vaccine response	168713	4	2638	3	1.50951e-05	0.0147177	0.001
level0	Hepatitis C (spontaneous viral clearance)	168713	18	2638	5	6.73204e-06	0.00656374	0.008
level0	Hepatitis C induced liver cirrhosis	168713	5	2638	4	2.94472e-07	0.00028711	0.019
level0	Hepatocellular carcinoma	168713	11	2638	4	1.80259e-05	0.0175752	0.004
level0	HIV-1 control	168713	46	2638	8	5.43827e-07	0.000530232	0.008
level0	Idiopathic membranous nephropathy	168713	21	2638	17	1.07015e-27	1.0434e-24	0.066
level0	IgA nephropathy	168713	43	2638	10	1.02952e-09	1.00378e-06	0.045
level0	Immunoglobulin A vasculitis	168713	58	2638	49	1.94299e-79	1.89441e-76	0.032
level0	Immunoglobulin G index levels in multiple sclerosis	168713	4	2638	3	1.50951e-05	0.0147177	0.018
level0	Itch intensity from mosquito bite	168713	98	2638	13	5.07771e-09	4.95077e-06	0.005
level0	Itch intensity from mosquito bite adjusted by bite size	168713	262	2638	31	4.79074e-18	4.67097e-15	0.01
level0	Lymphoma	168713	9	2638	6	1.17238e-09	1.14307e-06	0.028
level0	Mouth ulcers	168713	94	2638	19	5.41886e-16	5.28339e-13	0.004
level0	Multiple myeloma	168713	57	2638	8	2.95737e-06	0.00288343	0.007
level0	Multiple sclerosis (OCB status)	168713	10	2638	6	2.89179e-09	2.8195e-06	0.029
level0	Nephropathy	168713	6	2638	4	8.72387e-07	0.000850577	0.005
level0	Neuroticism	168713	1004	2638	43	6.13496e-09	5.98159e-06	0.046
level0	Nodular sclerosis Hodgkin lymphoma	168713	14	2638	6	3.9188e-08	3.82083e-05	0.029
level0	Nonatopic asthma	168713	109	2638	10	8.99909e-06	0.00877412	0.034
level0	Oligoclonal band status in multiple sclerosis	168713	4	2638	3	1.50951e-05	0.0147177	0.02
level0	Parkinson's disease	168713	231	2638	24	4.63628e-13	4.52037e-10	0.024
level0	Parkinson's disease or first degree relation to individual with Parkinson's disease	168713	107	2638	10	7.62858e-06	0.00743787	0.007
level0	Perceived unattractiveness to mosquitoes	168713	45	2638	8	4.55519e-07	0.000444131	0.007
level0	Pneumonia	168713	67	2638	8	1.01667e-05	0.00991257	0.021
level0	Psoriasis vulgaris	168713	40	2638	6	3.53693e-05	0.034485	0.001
level0	Response to hepatitis B vaccine	168713	21	2638	15	3.90032e-23	3.80281e-20	0.035
level0	Rheumatoid arthritis	168713	380	2638	18	4.07234e-05	0.0397054	0.072
level0	Rosacea symptom severity	168713	98	2638	13	5.07771e-09	4.95077e-06	0.017
level0	Sarcoidosis (Lofgren's syndrome vs non-Lofgren's syndrome)	168713	25	2638	12	8.97762e-16	8.75318e-13	0.048
level0	Sarcoidosis (non-Lofgren's syndrome without extrapulmonary manifestations)	168713	5	2638	4	2.94472e-07	0.00028711	0.01
level0	Shingles	168713	86	2638	12	1.09534e-08	1.06796e-05	0.008
level0	Strep throat	168713	53	2638	8	1.67655e-06	0.00163463	0.008
level0	Susceptibility to persistent hepatitis B virus infection	168713	4	2638	3	1.50951e-05	0.0147177	0.005
level0	Systemic lupus erythematosus	168713	805	2638	47	3.36785e-14	3.28366e-11	0.067
level0	Takayasu arteritis	168713	112	2638	11	1.65603e-06	0.00161463	0.025
level0	Thionamide-induced agranulocytosis in Graves' disease	168713	9	2638	5	1.1134e-07	0.000108557	0.006
level0	Type 1 diabetes (age at diagnosis)	168713	39	2638	13	1.80498e-14	1.75986e-11	0.023
level0	Type 1 diabetes and autoimmune thyroid diseases	168713	11	2638	5	3.97715e-07	0.000387772	0.016
level0	Ulcerative colitis	168713	266	2638	21	2.10323e-09	2.05064e-06	0.049
level1	Blood protein levels	168713	3396	2071	92	4.54041e-12	3.70497e-09	0.265
level1	Caffeine metabolism (plasma 1,3-dimethylxanthine (theophylline) level)	168713	4	2071	4	2.26403e-08	1.84745e-05	0.037
level1	Caffeine metabolism (plasma 1,3,7-trimethylxanthine (caffeine) level)	168713	11	2071	4	6.97412e-06	0.00569088	0.037
level1	Disc degeneration (lumbar)	168713	36	2071	12	1.08185e-14	8.82788e-12	0.094
level1	IgA nephropathy	168713	43	2071	7	9.10501e-07	0.000742969	0.097
level1	Tonsillectomy	168713	205	2071	12	1.07036e-05	0.00873414	0.012
level1	Ulcerative colitis	168713	266	2071	15	1.41307e-06	0.00115306	0.124
level1	White blood cell count	168713	1910	2071	45	3.89185e-05	0.0317575	0.263
level1	White matter microstructure (mode of anisotropy)	168713	99	2071	8	3.24151e-05	0.0264507	0.059
level2	Blood protein levels	168713	3396	4054	146	2.74388e-11	3.08686e-08	0.611
level2	Crohn's disease	168713	408	4054	33	2.21613e-09	2.49315e-06	0.243
level2	Disc degeneration (lumbar)	168713	36	4054	7	2.08283e-05	0.0234318	0.127
level2	Feeling nervous	168713	67	4054	9	3.22124e-05	0.036239	0.034
level2	Growth differentiation factor-15 levels	168713	6	4054	4	4.80362e-06	0.00540407	0.04
level2	Hemoglobin levels	168713	411	4054	29	3.65325e-07	0.000410991	0.117
level2	Household income	168713	70	4054	12	1.06581e-07	0.000119904	0.169
level2	Household income (MTAG)	168713	343	4054	30	1.90976e-09	2.14848e-06	0.115
level2	Inflammatory bowel disease	168713	371	4054	28	1.47739e-07	0.000166207	0.167
level2	Intelligence (MTAG)	168713	645	4054	40	8.57874e-08	9.65109e-05	0.092
level2	Low tan response	168713	79	4054	13	5.25566e-08	5.91262e-05	0.232
level2	Mean corpuscular hemoglobin	168713	2074	4054	84	4.08877e-06	0.00459987	0.271
level2	Mean corpuscular hemoglobin concentration	168713	613	4054	33	2.07314e-05	0.0233228	0.022
level2	Mean platelet volume	168713	1345	4054	64	3.4385e-07	0.000386831	0.19
level2	Meningococcal C functional antibody titers post childhood immunization	168713	6	4054	5	4.69902e-08	5.2864e-05	0.189
level2	Monocyte count	168713	1339	4054	61	2.54264e-06	0.00286048	0.374
level2	Neurociticism	168713	181	4054	15	3.68579e-05	0.0414651	0.023
level2	Neuroticism	168713	1004	4054	50	1.77756e-06	0.00199976	0.13
level2	Neutrophil count	168713	1095	4054	54	9.46572e-07	0.00106489	0.33
level2	Plasma anastrozole concentration in anastrozole-treated estrogen receptor positive breast cancer	168713	47	4054	15	1.82376e-13	2.05173e-10	0.175
level2	Platelet count	168713	1841	4054	73	3.28496e-05	0.0369558	0.201
level2	Red cell distribution width	168713	1702	4054	79	4.41165e-08	4.9631e-05	0.48
level2	Red vs. brown/black hair color	168713	40	4054	13	5.73335e-12	6.45001e-09	0.26
level2	Sarcoidosis (Lofgren's syndrome vs non-Lofgren's syndrome)	168713	25	4054	6	2.29231e-05	0.0257885	0.123
level2	Schizophrenia (MTAG)	168713	227	4054	21	1.87307e-07	0.00021072	0.008
level2	Serum protein levels (sST2)	168713	14	4054	7	1.36167e-08	1.53188e-05	0.025
level2	Skin colour saturation	168713	11	4054	5	3.27119e-06	0.00368009	0.225
level2	White blood cell count	168713	1910	4054	94	1.32111e-10	1.48625e-07	0.803
level2	White matter microstructure (fractional anisotropy)	168713	240	4054	19	7.02384e-06	0.00790182	0.125
level3	Alzheimer's disease or family history of Alzheimer's disease	168713	309	5626	27	6.65055e-06	0.00913121	0.164
level3	Blood protein levels	168713	3396	5626	189	1.22844e-11	1.68665e-08	0.935
level3	Eosinophil counts	168713	1647	5626	107	1.07908e-10	1.48157e-07	0.6
level3	Estimated glomerular filtration rate	168713	1140	5626	69	2.37829e-06	0.00326539	0.187
level3	Fibrinogen levels	168713	88	5626	13	7.20663e-06	0.00989471	0.023
level3	General factor of neuroticism	168713	308	5626	71	3.18129e-38	4.36791e-35	0.223
level3	HDL cholesterol	168713	426	5626	36	4.85987e-07	0.00066726	0.182
level3	Hemoglobin levels	168713	411	5626	37	7.04446e-08	9.67204e-05	0.49
level3	High density lipoprotein cholesterol levels	168713	1121	5626	77	3.95397e-09	5.42881e-06	0.24
level3	Hypertriglyceridemia	168713	43	5626	14	6.5115e-11	8.94029e-08	0.256
level3	Inflammatory bowel disease	168713	371	5626	33	4.55209e-07	0.000625002	0.423
level3	Low HDL-cholesterol levels	168713	24	5626	8	6.92954e-07	0.000951426	0.256
level3	Lymphocyte counts	168713	1252	5626	77	3.52759e-07	0.000484338	0.212
level3	Lymphocyte percentage of white cells	168713	605	5626	48	4.81631e-08	6.61279e-05	0.116
level3	Mean corpuscular hemoglobin	168713	2074	5626	117	4.57506e-08	6.28155e-05	0.709
level3	Mean corpuscular volume	168713	1739	5626	98	5.61398e-07	0.0007708	0.422
level3	Meningococcal C functional antibody titers post childhood immunization	168713	6	5626	5	2.40122e-07	0.000329688	0.429
level3	Metabolic syndrome	168713	181	5626	20	3.2148e-06	0.00441392	0.255
level3	Monocyte count	168713	1339	5626	97	2.21747e-12	3.04459e-09	0.64
level3	Neutrophil count	168713	1095	5626	71	1.42871e-07	0.000196162	0.384
level3	Neutrophil percentage of white cells	168713	563	5626	45	1.00141e-07	0.000137494	0.081
level3	Platelet count	168713	1841	5626	95	2.73802e-05	0.037593	0.387
level3	Red cell distribution width	168713	1702	5626	117	4.1994e-13	5.76578e-10	0.799
level3	Serum metabolite levels	168713	614	5626	45	1.09912e-06	0.0015091	0.196
level3	Triglyceride levels	168713	1329	5626	98	6.17742e-13	8.48159e-10	0.263
level3	Triglycerides	168713	556	5626	44	1.81742e-07	0.000249532	0.191
level3	Ulcerative colitis	168713	266	5626	26	1.26398e-06	0.00173545	0.639
level3	White blood cell count	168713	1910	5626	140	1.29666e-17	1.78032e-14	0.961
level4	Arsenic metabolism	168713	5	5400	4	5.10771e-06	0.00658384	0.126
level4	Blood protein levels	168713	3396	5400	210	3.66084e-19	4.71882e-16	0.994
level4	Chronic obstructive pulmonary disease	168713	207	5400	20	1.33467e-05	0.0172039	0.067
level4	Coronary artery disease	168713	902	5400	59	3.169e-07	0.000408484	0.281
level4	Crohn's disease	168713	408	5400	36	6.40782e-08	8.25968e-05	0.584
level4	General factor of neuroticism	168713	308	5400	54	3.62303e-24	4.67008e-21	0.32
level4	Gut microbiota abundance (class Actinobacteria id.419)	168713	14	5400	9	6.06091e-11	7.81251e-08	0.405
level4	Gut microbiota abundance (family Bifidobacteriaceae id.433)	168713	16	5400	11	1.34644e-13	1.73556e-10	0.405
level4	Gut microbiota abundance (genus Bifidobacterium id.436)	168713	15	5400	11	4.33445e-14	5.58711e-11	0.405
level4	Gut microbiota abundance (order Bifidobacteriales id.432)	168713	16	5400	11	1.34644e-13	1.73556e-10	0.405
level4	Gut microbiota abundance (phylum Actinobacteria id.400)	168713	13	5400	10	2.93035e-13	3.77722e-10	0.405
level4	Idiopathic membranous nephropathy	168713	21	5400	8	1.5345e-07	0.000197797	0.776
level4	Intelligence (MTAG)	168713	645	5400	44	3.22835e-06	0.00416134	0.127
level4	Mean corpuscular hemoglobin	168713	2074	5400	118	2.79835e-09	3.60707e-06	0.57
level4	Mean corpuscular volume	168713	1739	5400	98	9.08797e-08	0.000117144	0.279
level4	Mean platelet volume	168713	1345	5400	72	2.29741e-05	0.0296137	0.522
level4	Melanoma	168713	75	5400	11	2.65049e-05	0.0341648	0.175
level4	Non-melanoma skin cancer	168713	86	5400	12	1.9381e-05	0.0249821	0.224
level4	Platelet count	168713	1841	5400	104	3.33154e-08	4.29436e-05	0.359
level4	Post bronchodilator FEV1	168713	1182	5400	194	6.16815e-78	7.95075e-75	0.368
level4	Post bronchodilator FEV1/FVC ratio	168713	1627	5400	170	9.25354e-41	1.19278e-37	0.368
level4	Post bronchodilator FEV1/FVC ratio in COPD	168713	473	5400	58	4.6495e-18	5.99321e-15	0.368
level4	Pre bronchodilator FEV1	168713	12	5400	12	1.14235e-18	1.47249e-15	0.368
level4	Pre bronchodilator FEV1/FVC ratio	168713	12	5400	8	4.83444e-10	6.23159e-07	0.368
level4	Red cell distribution width	168713	1702	5400	114	3.30369e-13	4.25846e-10	0.886
level4	Smoking behaviour (cigarettes smoked per day)	168713	83	5400	15	5.78336e-08	7.45475e-05	0.235
level4	Systemic lupus erythematosus	168713	805	5400	53	1.00361e-06	0.00129365	0.721
level4	White blood cell count	168713	1910	5400	104	1.92929e-07	0.000248685	0.978

## Sheet: b. Severe_Brain_STRING
level	trait	total_gwas_snps	trait_snps	eqtls_in_catalog	trait_eqtls	pval	adj_pval	sim_pval
level0	Blood protein levels	168713	3396	486	29	3.21651e-07	0.000119332	0.015
level0	Chronic hepatitis B infection	168713	17	486	5	1.16858e-09	4.33543e-07	0.002
level0	Corticobasal degeneration	168713	6	486	2	0.000123268	0.0457324	0
level0	Depressed affect	168713	157	486	10	4.60164e-11	1.70721e-08	0.004
level0	Experiencing mood swings	168713	69	486	6	5.69557e-08	2.11306e-05	0.003
level0	Feeling guilty	168713	29	486	4	1.52566e-06	0.000566019	0.002
level0	Feeling hurt	168713	46	486	4	1.00835e-05	0.00374099	0.003
level0	Feeling miserable	168713	64	486	4	3.76841e-05	0.0139808	0.001
level0	General factor of neuroticism	168713	308	486	15	3.35641e-14	1.24523e-11	0.011
level0	Irritable mood	168713	67	486	5	1.61974e-06	0.000600925	0.002
level0	Neuroticism	168713	1004	486	22	4.60063e-13	1.70683e-10	0.013
level0	Osteoarthrosis (time to event)	168713	5	486	2	8.2336e-05	0.0305467	0.001
level0	Parkinson's disease	168713	231	486	14	1.20329e-14	4.4642e-12	0.012
level0	Parkinson's disease or first degree relation to individual with Parkinson's disease	168713	107	486	6	7.82843e-07	0.000290435	0.004
level0	Psoriasis	168713	359	486	7	9.49435e-05	0.0352241	0.006
level0	Psoriatic arthritis	168713	55	486	4	2.06467e-05	0.00765992	0.004
level0	Reaction time	168713	539	486	10	4.86241e-06	0.00180395	0.003
level0	Soluble ICAM-1	168713	7	486	3	8.24366e-07	0.00030584	0
level0	White blood cell count (lymphocyte)	168713	2	486	2	8.28101e-06	0.00307226	0.001
level0	White matter microstructure (mean diusivities)	168713	198	486	6	2.69327e-05	0.00999204	0.001
level0	White matter microstructure (radial diusivities)	168713	250	486	7	9.60715e-06	0.00356425	0.003
level1	Chronic hepatitis B infection	168713	17	193	2	0.00017506	0.0288849	0.009
level1	Complement C3 and C4 levels	168713	10	193	2	5.8231e-05	0.00960811	0
level1	Monocyte count	168713	1339	193	10	4.041e-06	0.000666765	0.021
level1	Nasopharyngeal carcinoma	168713	22	193	3	2.2336e-06	0.000368544	0.011
level2	Deliberate self-harm	168713	195	627	12	1.50725e-11	5.92349e-09	0.049
level2	Feeling nervous	168713	67	627	5	5.57066e-06	0.00218927	0.017
level2	Immunoglobulin A vasculitis	168713	58	627	8	5.6657e-11	2.22662e-08	0.008
level2	Psoriatic arthritis	168713	55	627	4	5.54395e-05	0.0217877	0.034
level2	Schizophrenia (MTAG)	168713	227	627	7	2.62644e-05	0.0103219	0.011
level2	Ulcerative colitis	168713	266	627	8	8.40751e-06	0.00330415	0.003
level3	Body mass index	168713	3875	1152	54	1.13056e-06	0.000737127	0.16
level3	HDL cholesterol	168713	426	1152	13	1.00799e-05	0.0065721	0.007
level3	IgG glycosylation patterns	168713	56	1152	6	2.42789e-06	0.00158298	0.056
level3	Monocyte count	168713	1339	1152	25	9.18436e-06	0.0059882	0.016
level3	Red blood cell fatty acid levels	168713	12	1152	3	6.67147e-05	0.043498	0.127
level3	Renal overload gout	168713	10	1152	3	3.67635e-05	0.0239698	0.006
level3	Serum metabolite ratios in chronic kidney disease	168713	54	1152	10	3.86599e-12	2.52062e-09	0.127
level3	Trans fatty acid levels	168713	131	1152	7	3.63925e-05	0.0237279	0
level4	Idiopathic membranous nephropathy	168713	21	2051	5	4.57201e-06	0.0039365	0.017
level4	Non-melanoma skin cancer	168713	86	2051	8	1.07837e-05	0.00928477	0.054
level4	Red vs. brown/black hair color	168713	40	2051	6	8.63471e-06	0.00743448	0.059

## Sheet: c. Hosp_Blood_STRING
level	trait	total_gwas_snps	trait_snps	eqtls_in_catalog	trait_eqtls	pval	adj_pval	sim_pval
level0	ACPA-positive rheumatoid arthritis (smoking interaction)	168713	15	2874	12	2.53332e-19	2.53079e-16	0.029
level0	AIDS progression	168713	10	2874	4	1.62565e-05	0.0162402	0.011
level0	Alzheimer's disease in APOE e4- carriers	168713	31	2874	8	3.90735e-08	3.90344e-05	0.017
level0	Anti-anoctamin 2 antibody levels	168713	10	2874	7	4.74147e-11	4.73672e-08	0.026
level0	Asthma	168713	771	2874	38	1.07168e-08	1.07061e-05	0.075
level0	Asthma (adult onset)	168713	141	2874	12	6.14874e-06	0.00614259	0.03
level0	Asthma (childhood onset)	168713	388	2874	25	2.26651e-08	2.26425e-05	0.043
level0	Atopic asthma	168713	198	2874	19	1.89919e-09	1.89729e-06	0.022
level0	Blood protein levels	168713	3396	2874	116	3.78577e-12	3.78198e-09	0.121
level0	Cervical cancer	168713	119	2874	14	1.87242e-08	1.87055e-05	0.001
level0	Childhood ear infection	168713	102	2874	10	1.04105e-05	0.0104001	0.012
level0	Chronic hepatitis B infection	168713	17	2874	14	1.08875e-22	1.08766e-19	0.03
level0	Chronic obstructive pulmonary disease	168713	207	2874	17	1.30484e-07	0.000130353	0.022
level0	Chronic obstructive pulmonary disease in never smokers	168713	32	2874	6	1.50633e-05	0.0150483	0.01
level0	Chronic obstructive pulmonary disease in non-current smokers	168713	54	2874	8	3.64023e-06	0.00363659	0.007
level0	Chronic obstructive pulmonary disease x current smoker interaction (2df)	168713	55	2874	8	4.1961e-06	0.00419191	0.007
level0	Chronic obstructive pulmonary disease x current smoker interaction (main effect)	168713	54	2874	8	3.64023e-06	0.00363659	0.007
level0	Chronic obstructive pulmonary disease x ever smoker interaction (main effect)	168713	32	2874	6	1.50633e-05	0.0150483	0.01
level0	Cold sores	168713	49	2874	8	1.70144e-06	0.00169974	0.013
level0	Complement C3 and C4 levels	168713	10	2874	5	3.35458e-07	0.000335122
level0	Cortical surface area (global PC1)	168713	15	2874	6	1.06635e-07	0.000106529	0.009
level0	COVID-19 (critical illness vs population)	168713	8	2874	5	7.67017e-08	7.6625e-05	0.002
level0	Cutaneous lupus erythematosus	168713	7	2874	6	1.67696e-10	1.67528e-07	0.018
level0	Depression (broad)	168713	111	2874	10	2.1941e-05	0.021919	0.027
level0	Disc degeneration (lumbar)	168713	36	2874	9	7.41722e-09	7.4098e-06	0.038
level0	Drug-induced Stevens-Johnson syndrome or toxic epidermal necrolysis (SJS/TEN)	168713	10	2874	6	4.81428e-09	4.80947e-06	0.02
level0	Epstein Barr virus nuclear antigen 1 IgG levels	168713	6	2874	4	1.22646e-06	0.00122524	0.033
level0	Feeling guilty	168713	29	2874	6	8.24884e-06	0.00824059	0.009
level0	Feeling nervous	168713	67	2874	10	2.07743e-07	0.000207535	0.014
level0	Feeling worry	168713	71	2874	11	3.44868e-08	3.44523e-05	0.03
level0	General cognitive ability	168713	1258	2874	47	8.42054e-07	0.000841212	0.033
level0	General factor of neuroticism	168713	308	2874	36	2.39386e-19	2.39146e-16	0.033
level0	Giant cell arteritis	168713	8	2874	5	7.67017e-08	7.6625e-05	0.015
level0	Graves' disease	168713	46	2874	7	1.2366e-05	0.0123536	0.003
level0	Hay fever and/or eczema	168713	154	2874	12	1.50888e-05	0.0150737	0.009
level0	Head and neck squamous cell carcinoma	168713	5	2874	3	4.81301e-05	0.0480819	0.003
level0	Hemoglobin levels	168713	411	2874	21	1.11159e-05	0.0111048	0.021
level0	Hepatitis B	168713	46	2874	8	1.03006e-06	0.00102903	0.011
level0	Hepatitis B vaccine response	168713	4	2874	3	1.95007e-05	0.0194812
level0	Hepatitis C induced liver cirrhosis	168713	5	2874	4	4.14458e-07	0.000414043	0.018
level0	Hepatocellular carcinoma	168713	11	2874	4	2.51994e-05	0.0251742	0.005
level0	Hepatocellular carcinoma in hepatitis B infection	168713	8	2874	5	7.67017e-08	7.6625e-05	0.007
level0	HIV-1 control	168713	46	2874	10	4.72432e-09	4.71959e-06	0.008
level0	Idiopathic membranous nephropathy	168713	21	2874	16	9.06145e-25	9.05239e-22	0.067
level0	IgA nephropathy	168713	43	2874	10	2.32777e-09	2.32544e-06	0.044
level0	Immunoglobulin A vasculitis	168713	58	2874	43	1.50842e-63	1.50692e-60	0.032
level0	Immunoglobulin G index levels in multiple sclerosis	168713	4	2874	3	1.95007e-05	0.0194812	0.018
level0	Itch intensity from mosquito bite	168713	98	2874	16	1.22774e-11	1.22651e-08	0.005
level0	Itch intensity from mosquito bite adjusted by bite size	168713	262	2874	31	5.04244e-17	5.03739e-14	0.011
level0	Lymphoma	168713	9	2874	5	1.70136e-07	0.000169966	0.028
level0	Mouth ulcers	168713	94	2874	19	2.50852e-15	2.50601e-12	0.003
level0	Multiple myeloma	168713	57	2874	8	5.52561e-06	0.00552009	0.007
level0	Multiple sclerosis (OCB status)	168713	10	2874	4	1.62565e-05	0.0162402	0.029
level0	Nasopharyngeal carcinoma	168713	22	2874	5	2.95594e-05	0.0295298	0.007
level0	Neuroticism	168713	1004	2874	50	3.96887e-11	3.9649e-08	0.048
level0	Nodular sclerosis Hodgkin lymphoma	168713	14	2874	5	2.51752e-06	0.00251501	0.029
level0	Oligoclonal band status in multiple sclerosis	168713	4	2874	3	1.95007e-05	0.0194812	0.02
level0	Parkinson's disease	168713	231	2874	23	1.86489e-11	1.86302e-08	0.025
level0	Parkinson's disease or first degree relation to individual with Parkinson's disease	168713	107	2874	10	1.59043e-05	0.0158884	0.006
level0	Perceived unattractiveness to mosquitoes	168713	45	2874	8	8.63868e-07	0.000863004	0.008
level0	Pneumonia	168713	67	2874	11	1.84206e-08	1.84022e-05	0.021
level0	Psoriatic arthritis	168713	55	2874	7	4.10287e-05	0.0409876	0.012
level0	Response to hepatitis B vaccine	168713	21	2874	11	1.0373e-14	1.03627e-11	0.035
level0	Rheumatoid arthritis	168713	380	2874	22	9.32573e-07	0.00093164	0.072
level0	Rosacea symptom severity	168713	98	2874	11	9.91755e-07	0.000990763	0.016
level0	Sarcoidosis (Lofgren's syndrome vs non-Lofgren's syndrome)	168713	25	2874	14	6.28216e-19	6.27588e-16	0.05
level0	Shingles	168713	86	2874	14	2.42438e-10	2.42195e-07	0.008
level0	Strep throat	168713	53	2874	8	3.14805e-06	0.00314491	0.009
level0	Susceptibility to persistent hepatitis B virus infection	168713	4	2874	3	1.95007e-05	0.0194812	0.004
level0	Systemic lupus erythematosus	168713	805	2874	59	2.422e-20	2.41958e-17	0.067
level0	Systemic sclerosis	168713	85	2874	9	1.53471e-05	0.0153317	0.029
level0	Takayasu arteritis	168713	112	2874	17	9.52878e-12	9.51925e-09	0.028
level0	Thionamide-induced agranulocytosis in Graves' disease	168713	9	2874	5	1.70136e-07	0.000169966	0.006
level0	Type 1 diabetes (age at diagnosis)	168713	39	2874	14	1.70098e-15	1.69927e-12	0.022
level0	Type 1 diabetes and autoimmune thyroid diseases	168713	11	2874	5	6.06308e-07	0.000605702	0.016
level0	Ulcerative colitis	168713	266	2874	22	1.74744e-09	1.74569e-06	0.049
level0	vWF levels	168713	49	2874	7	1.89821e-05	0.0189632	0.005
level0	White matter microstructure (fractional anisotropy)	168713	240	2874	16	4.68729e-06	0.00468261	0.039
level1	ACPA-positive rheumatoid arthritis (smoking interaction)	168713	15	2563	13	2.2734e-22	2.33478e-19	0.085
level1	Anti-anoctamin 2 antibody levels	168713	10	2563	4	1.03716e-05	0.0106516	0.072
level1	Asthma	168713	771	2563	30	4.25181e-06	0.00436661	0.085
level1	Asthma (adult onset)	168713	141	2563	11	1.17953e-05	0.0121137	0.049
level1	Atopic asthma	168713	198	2563	13	1.28113e-05	0.0131572	0.063
level1	Blood protein levels	168713	3396	2563	123	4.03793e-18	4.14696e-15	0.269
level1	Caffeine metabolism (plasma 1,3-dimethylxanthine (theophylline) level)	168713	4	2563	4	5.31372e-08	5.45719e-05	0.039
level1	Caffeine metabolism (plasma 1,3,7-trimethylxanthine (caffeine) level)	168713	11	2563	4	1.61011e-05	0.0165358	0.039
level1	Childhood steroid-sensitive nephrotic syndrome	168713	29	2563	6	4.30117e-06	0.0044173	0.082
level1	Cholesteryl ester levels	168713	11	2563	5	3.45039e-07	0.000354355	0.07
level1	Chronic hepatitis B infection	168713	17	2563	8	6.03904e-11	6.2021e-08	0.121
level1	Disc degeneration (lumbar)	168713	36	2563	10	1.14139e-10	1.17221e-07	0.096
level1	Epstein Barr virus nuclear antigen 1 IgG levels	168713	6	2563	5	4.77485e-09	4.90377e-06	0.084
level1	Follicular lymphoma	168713	13	2563	6	1.91378e-08	1.96545e-05	0.026
level1	Glycerophospholipid levels	168713	19	2563	11	6.58157e-16	6.75927e-13	0.07
level1	Hay fever and/or eczema	168713	154	2563	13	8.01648e-07	0.000823293	0.007
level1	Hepatitis C (spontaneous viral clearance)	168713	18	2563	5	5.85567e-06	0.00601378	0.035
level1	Hepatitis C induced liver cirrhosis	168713	5	2563	3	3.42264e-05	0.0351505	0.038
level1	Idiopathic membranous nephropathy	168713	21	2563	9	1.05971e-11	1.08832e-08	0.18
level1	IgA nephropathy	168713	43	2563	11	3.58473e-11	3.68152e-08	0.099
level1	Immunoglobulin A vasculitis	168713	58	2563	40	4.69274e-59	4.81944e-56	0.085
level1	Immunoglobulin G index levels in multiple sclerosis	168713	4	2563	3	1.3848e-05	0.0142219	0.078
level1	Lymphoma	168713	9	2563	6	9.87057e-10	1.01371e-06	0.085
level1	Multiple sclerosis	168713	616	2563	29	1.39805e-07	0.00014358	0.06
level1	Multiple sclerosis (OCB status)	168713	10	2563	6	2.43561e-09	2.50137e-06	0.084
level1	Nodular sclerosis Hodgkin lymphoma	168713	14	2563	5	1.43935e-06	0.00147821	0.081
level1	Nonatopic asthma	168713	109	2563	11	9.57145e-07	0.000982988	0.067
level1	Oligoclonal band status in multiple sclerosis	168713	4	2563	3	1.3848e-05	0.0142219	0.069
level1	Phosphatidylcholine levels	168713	19	2563	9	3.42304e-12	3.51546e-09	0.07
level1	Phosphatidylcholine-ether levels	168713	9	2563	5	9.65214e-08	9.91275e-05	0.07
level1	Plasma omega-3 polyunsaturated fatty acid level (eicosapentaenoic acid)	168713	30	2563	7	2.7761e-07	0.000285106	0.071
level1	Plasma omega-3 polyunsaturated fatty acid levels (alphalinolenic acid)	168713	20	2563	9	6.13902e-12	6.30477e-09	0.07
level1	Plasma omega-3 polyunsaturated fatty acid levels (docosapentaenoic acid)	168713	20	2563	9	6.13902e-12	6.30477e-09	0.075
level1	Primary biliary cholangitis	168713	84	2563	9	5.62217e-06	0.00577396	0.028
level1	Red blood cell fatty acid levels	168713	12	2563	7	1.37231e-10	1.40936e-07	0.07
level1	Response to hepatitis B vaccine	168713	21	2563	7	1.78718e-08	1.83543e-05	0.078
level1	Rheumatoid arthritis	168713	380	2563	25	1.60018e-09	1.64338e-06	0.11
level1	Sarcoidosis (Lofgren's syndrome vs non-Lofgren's syndrome)	168713	25	2563	6	1.6892e-06	0.0017348	0.078
level1	Sarcoidosis (non-Lofgren's syndrome without extrapulmonary manifestations)	168713	5	2563	3	3.42264e-05	0.0351505	0.005
level1	Serum metabolite concentrations in chronic kidney disease	168713	33	2563	7	5.59808e-07	0.000574923	0.07
level1	Serum metabolite levels	168713	614	2563	33	8.0338e-10	8.25071e-07	0.124
level1	Serum metabolite levels (CMS)	168713	132	2563	13	1.34409e-07	0.000138038	0.144
level1	Serum metabolite ratios in chronic kidney disease	168713	54	2563	35	2.5069e-50	2.57459e-47	0.071
level1	Systemic lupus erythematosus	168713	805	2563	48	2.85684e-15	2.93398e-12	0.203
level1	Systemic sclerosis	168713	85	2563	11	7.4191e-08	7.61941e-05	0.041
level1	Trans fatty acid levels	168713	131	2563	29	3.54223e-25	3.63787e-22	0.07
level1	Type 1 diabetes (age at diagnosis)	168713	39	2563	7	1.86134e-06	0.00191159	0.064
level1	Ulcerative colitis	168713	266	2563	24	5.32313e-12	5.46686e-09	0.126
level2	ACPA-positive rheumatoid arthritis (smoking interaction)	168713	15	4596	14	1.77749e-21	2.24675e-18	0.186
level2	Asthma	168713	771	4596	54	5.70757e-10	7.21436e-07	0.079
level2	Asthma (adult onset)	168713	141	4596	19	1.18708e-08	1.50047e-05	0.074
level2	Atopic asthma	168713	198	4596	23	6.73393e-09	8.51169e-06	0.128
level2	Blood protein levels	168713	3396	4596	162	1.13441e-11	1.43389e-08	0.63
level2	C-reactive protein levels or LDL-cholesterol levels (pleiotropy)	168713	21	4596	6	1.55364e-05	0.019638	0.006
level2	Childhood steroid-sensitive nephrotic syndrome	168713	29	4596	8	7.75317e-07	0.000980001	0.127
level2	Chronic hepatitis B infection	168713	17	4596	7	1.69485e-07	0.000214229	0.245
level2	Crohn's disease	168713	408	4596	41	1.34853e-12	1.70454e-09	0.259
level2	Disc degeneration (lumbar)	168713	36	4596	13	5.75112e-12	7.26942e-09	0.134
level2	Epstein Barr virus nuclear antigen 1 IgG levels	168713	6	4596	5	8.77864e-08	0.000110962	0.158
level2	Feeling nervous	168713	67	4596	10	1.33981e-05	0.0169352	0.035
level2	Feeling worry	168713	71	4596	10	2.26004e-05	0.028567	0.027
level2	Giant cell arteritis	168713	8	4596	4	3.52599e-05	0.0445685	0.027
level2	Growth differentiation factor-15 levels	168713	6	4596	4	7.895e-06	0.00997928	0.042
level2	Hay fever and/or eczema	168713	154	4596	18	2.57028e-07	0.000324884	0.038
level2	Hemoglobin levels	168713	411	4596	28	1.17351e-05	0.0148331	0.12
level2	Household income	168713	70	4596	12	4.04251e-07	0.000510973	0.171
level2	Household income (MTAG)	168713	343	4596	32	2.31775e-09	2.92963e-06	0.118
level2	Immunoglobulin A vasculitis	168713	58	4596	38	3.22693e-45	4.07883e-42	0.187
level2	Inflammatory bowel disease	168713	371	4596	36	8.09977e-11	1.02381e-07	0.173
level2	Intelligence (MTAG)	168713	645	4596	41	7.86856e-07	0.000994586	0.095
level2	Low tan response	168713	79	4596	14	2.8688e-08	3.62617e-05	0.236
level2	Lymphoma	168713	9	4596	6	3.18831e-08	4.03003e-05	0.173
level2	Mean platelet volume	168713	1345	4596	74	1.93e-08	2.43952e-05	0.193
level2	Melanoma	168713	75	4596	12	8.75345e-07	0.00110644	0.095
level2	Meningococcal C functional antibody titers post childhood immunization	168713	6	4596	5	8.77864e-08	0.000110962	0.194
level2	Monocyte count	168713	1339	4596	65	8.63788e-06	0.0109183	0.379
level2	Multiple sclerosis	168713	616	4596	36	2.18399e-05	0.0276057	0.165
level2	Multiple sclerosis (OCB status)	168713	10	4596	5	3.3643e-06	0.00425248	0.173
level2	Nodular sclerosis Hodgkin lymphoma	168713	14	4596	5	2.43941e-05	0.0308342	0.133
level2	Nonatopic asthma	168713	109	4596	14	1.72445e-06	0.0021797	0.076
level2	Plasma anastrozole concentration in anastrozole-treated estrogen receptor positive breast cancer	168713	47	4596	15	1.0889e-12	1.37637e-09	0.185
level2	Platelet distribution width	168713	746	4596	42	1.17142e-05	0.0148068	0.02
level2	Red vs. brown/black hair color	168713	40	4596	13	2.7048e-11	3.41887e-08	0.267
level2	Response to hepatitis B vaccine	168713	21	4596	7	9.20672e-07	0.00116373	0.134
level2	Serum protein levels (sST2)	168713	14	4596	7	3.21433e-08	4.06291e-05	0.025
level2	Skin colour saturation	168713	11	4596	5	6.02848e-06	0.00762	0.236
level2	Systemic lupus erythematosus	168713	805	4596	50	1.06539e-07	0.000134666	0.387
level2	Ulcerative colitis	168713	266	4596	27	6.68153e-09	8.44546e-06	0.263
level2	White blood cell count	168713	1910	4596	91	3.56784e-07	0.000450975	0.822
level3	ACPA-positive rheumatoid arthritis (smoking interaction)	168713	15	5733	10	5.23129e-12	7.5069e-09	0.458
level3	Alzheimer's disease or family history of Alzheimer's disease	168713	309	5733	26	2.58116e-05	0.0370397	0.159
level3	Asthma	168713	771	5733	57	6.27618e-08	9.00632e-05	0.182
level3	Blood metabolite levels	168713	200	5733	24	1.05992e-07	0.000152099	0.051
level3	Blood protein levels	168713	3396	5733	184	7.79821e-10	1.11904e-06	0.941
level3	Crohn's disease	168713	408	5733	33	5.371e-06	0.00770738	0.48
level3	Disc degeneration (lumbar)	168713	36	5733	8	2.28183e-05	0.0327443	0.323
level3	Eosinophil counts	168713	1647	5733	116	3.65588e-13	5.24619e-10	0.625
level3	Eosinophil percentage of white cells	168713	746	5733	48	2.62546e-05	0.0376753	0.122
level3	Estimated glomerular filtration rate in diabetes	168713	35	5733	8	1.82933e-05	0.0262509	0.003
level3	Fibrinogen levels	168713	88	5733	16	4.38886e-08	6.29802e-05	0.022
level3	Glycerophospholipid levels	168713	19	5733	11	4.05796e-12	5.82317e-09	0.095
level3	HDL cholesterol	168713	426	5733	40	1.10794e-08	1.5899e-05	0.183
level3	HDL cholesterol levels	168713	759	5733	49	2.00304e-05	0.0287436	0.124
level3	Hemoglobin levels	168713	411	5733	42	3.86313e-10	5.5436e-07	0.51
level3	High density lipoprotein cholesterol levels	168713	1121	5733	92	2.1032e-14	3.01809e-11	0.239
level3	Hypertriglyceridemia	168713	43	5733	13	1.11623e-09	1.60179e-06	0.26
level3	Idiopathic membranous nephropathy	168713	21	5733	12	5.17603e-13	7.4276e-10	0.5
level3	Immunoglobulin A vasculitis	168713	58	5733	17	5.47949e-12	7.86307e-09	0.455
level3	Inflammatory bowel disease	168713	371	5733	36	2.52488e-08	3.62321e-05	0.433
level3	Low HDL-cholesterol levels	168713	24	5733	8	7.98342e-07	0.00114562	0.26
level3	Lymphocyte counts	168713	1252	5733	78	3.71374e-07	0.000532922	0.223
level3	Lymphocyte percentage of white cells	168713	605	5733	50	1.26376e-08	1.81349e-05	0.121
level3	Mean corpuscular hemoglobin	168713	2074	5733	128	1.58393e-10	2.27294e-07	0.719
level3	Mean corpuscular hemoglobin concentration	168713	613	5733	50	1.92001e-08	2.75522e-05	0.052
level3	Mean corpuscular volume	168713	1739	5733	101	2.2664e-07	0.000325228	0.426
level3	Meningococcal C functional antibody titers post childhood immunization	168713	6	5733	5	2.63707e-07	0.000378419	0.438
level3	Metabolic syndrome	168713	181	5733	22	2.81816e-07	0.000404406	0.258
level3	Monocyte count	168713	1339	5733	96	1.41672e-11	2.033e-08	0.655
level3	Neutrophil count	168713	1095	5733	76	7.00722e-09	1.00554e-05	0.399
level3	Neutrophil percentage of white cells	168713	563	5733	39	2.95962e-05	0.0424706	0.079
level3	Phosphatidylcholine levels	168713	19	5733	8	9.55441e-08	0.000137106	0.095
level3	Phosphatidylcholine-ether levels	168713	9	5733	5	5.0817e-06	0.00729224	0.095
level3	Plasma omega-3 polyunsaturated fatty acid levels (alphalinolenic acid)	168713	20	5733	7	2.73406e-06	0.00392337	0.068
level3	Platelet count	168713	1841	5733	112	4.626e-09	6.63831e-06	0.389
level3	Red blood cell fatty acid levels	168713	12	5733	8	7.74901e-10	1.11198e-06	0.095
level3	Red cell distribution width	168713	1702	5733	127	4.29205e-16	6.1591e-13	0.817
level3	Sarcoidosis (Lofgren's syndrome vs non-Lofgren's syndrome)	168713	25	5733	8	1.13884e-06	0.00163424	0.2
level3	Serum metabolite levels	168713	614	5733	72	1.65365e-19	2.37299e-16	0.203
level3	Serum metabolite levels (CMS)	168713	132	5733	20	2.45515e-08	3.52314e-05	0.131
level3	Serum metabolite ratios in chronic kidney disease	168713	54	5733	36	6.36033e-40	9.12708e-37	0.095
level3	Trans fatty acid levels	168713	131	5733	30	9.5129e-17	1.3651e-13	0.095
level3	Triglyceride levels	168713	1329	5733	98	1.79343e-12	2.57357e-09	0.271
level3	Triglycerides	168713	556	5733	50	7.85058e-10	1.12656e-06	0.193
level3	Ulcerative colitis	168713	266	5733	26	1.77875e-06	0.00255251	0.654
level3	White blood cell count	168713	1910	5733	141	2.56002e-17	3.67363e-14	0.967
level4	Arsenic metabolism	168713	5	5361	4	4.96265e-06	0.00652092	0.132
level4	Blood protein levels	168713	3396	5361	209	3.41486e-19	4.48713e-16	0.995
level4	Coronary artery disease	168713	902	5361	56	2.44143e-06	0.00320805	0.281
level4	Crohn's disease	168713	408	5361	30	2.44078e-05	0.0320719	0.58
level4	Gut microbiota abundance (class Actinobacteria id.419)	168713	14	5361	9	5.68394e-11	7.4687e-08	0.406
level4	Gut microbiota abundance (family Bifidobacteriaceae id.433)	168713	16	5361	11	1.24452e-13	1.6353e-10	0.406
level4	Gut microbiota abundance (genus Bifidobacterium id.436)	168713	15	5361	11	4.00547e-14	5.26318e-11	0.406
level4	Gut microbiota abundance (order Bifidobacteriales id.432)	168713	16	5361	11	1.24452e-13	1.6353e-10	0.406
level4	Gut microbiota abundance (phylum Actinobacteria id.400)	168713	13	5361	10	2.72706e-13	3.58336e-10	0.406
level4	Height	168713	4443	5361	190	3.126e-05	0.0410756	0.025
level4	Low tan response	168713	79	5361	12	7.42132e-06	0.00975161	0.218
level4	Mean corpuscular hemoglobin	168713	2074	5361	128	2.16082e-12	2.83931e-09	0.571
level4	Mean corpuscular volume	168713	1739	5361	102	4.94873e-09	6.50262e-06	0.278
level4	Mean platelet volume	168713	1345	5361	79	2.34569e-07	0.000308224	0.522
level4	Melanoma	168713	75	5361	15	1.25357e-08	1.64719e-05	0.167
level4	Plasma homocysteine levels	168713	6	5361	4	1.45102e-05	0.0190664	0.071
level4	Platelet count	168713	1841	5361	102	8.0235e-08	0.000105429	0.359
level4	Post bronchodilator FEV1	168713	1182	5361	194	1.86357e-78	2.44873e-75	0.37
level4	Post bronchodilator FEV1/FVC ratio	168713	1627	5361	170	3.74179e-41	4.91671e-38	0.37
level4	Post bronchodilator FEV1/FVC ratio in COPD	168713	473	5361	58	3.35718e-18	4.41133e-15	0.37
level4	Pre bronchodilator FEV1	168713	12	5361	12	1.0471e-18	1.37588e-15	0.37
level4	Pre bronchodilator FEV1/FVC ratio	168713	12	5361	8	4.56576e-10	5.99941e-07	0.37
level4	Red blood cell count	168713	2144	5361	116	3.79376e-08	4.98501e-05	0.224
level4	Red cell distribution width	168713	1702	5361	119	3.30257e-15	4.33958e-12	0.894
level4	Serum folate levels	168713	18	5361	6	1.37023e-05	0.0180049	0.04
level4	Serum metabolite levels	168713	614	5361	40	2.12697e-05	0.0279484	0.322
level4	Smoking behaviour (cigarettes smoked per day)	168713	83	5361	16	7.24395e-09	9.51856e-06	0.23
level4	White blood cell count	168713	1910	5361	118	1.43865e-11	1.89038e-08	0.977

## Sheet: d. Hosp_Brain_STRING
level	trait	total_gwas_snps	trait_snps	eqtls_in_catalog	trait_eqtls	pval	adj_pval	sim_pval
level0	Alzheimer's disease in APOE e4- carriers	168713	31	453	5	2.18968e-08	7.4449e-06	0.003
level0	Corticobasal degeneration	168713	6	453	2	0.000107136	0.0364263	0
level0	Depressed affect	168713	157	453	10	2.32227e-11	7.89571e-09	0.004
level0	Experiencing mood swings	168713	69	453	6	3.76625e-08	1.28053e-05	0.002
level0	Feeling guilty	168713	29	453	4	1.15508e-06	0.000392726	0.002
level0	Feeling hurt	168713	46	453	4	7.65451e-06	0.00260253	0.003
level0	General factor of neuroticism	168713	308	453	15	1.21386e-14	4.12712e-12	0.011
level0	Irritable mood	168713	67	453	5	1.14943e-06	0.000390806	0.002
level0	Neuroticism	168713	1004	453	21	9.90117e-13	3.3664e-10	0.015
level0	Osteoarthrosis (time to event)	168713	5	453	2	7.15515e-05	0.0243275	0
level0	Parkinson's disease	168713	231	453	13	1.13498e-13	3.85893e-11	0.01
level0	Parkinson's disease or first degree relation to individual with Parkinson's disease	168713	107	453	6	5.20953e-07	0.000177124	0.002
level0	Reaction time	168713	539	453	10	2.62435e-06	0.000892278	0.003
level0	Snoring	168713	72	453	4	4.56677e-05	0.015527	0.002
level0	Soluble ICAM-1	168713	7	453	3	6.67675e-07	0.00022701	0
level0	White matter microstructure (mean diusivities)	168713	198	453	6	1.81949e-05	0.00618627	0.002
level0	White matter microstructure (radial diusivities)	168713	250	453	7	6.10084e-06	0.00207428	0.005
level1	Allergic disease (asthma, hay fever or eczema)	168713	248	258	5	4.46112e-05	0.0091453	0
level1	Monocyte count	168713	1339	258	10	4.93401e-05	0.0101147	0.015
level1	Nasopharyngeal carcinoma	168713	22	258	3	5.32749e-06	0.00109213	0.013
level1	Protein C levels	168713	15	258	2	0.0002414	0.049487	0.012
level1	Waist circumference adjusted for BMI (joint analysis main effects and physical activity interaction)	168713	116	258	4	3.34357e-05	0.00685432	0.009
level2	ACPA-positive rheumatoid arthritis (smoking interaction)	168713	15	766	3	4.0726e-05	0.0188561	0.005
level2	Chronic hepatitis B infection	168713	17	766	4	9.57386e-07	0.00044327	0.008
level2	Chronic lymphocytic leukemia	168713	101	766	5	0.000105267	0.0487386	0.014
level2	Deliberate self-harm	168713	195	766	12	1.47796e-10	6.84298e-08	0.053
level2	Feeling nervous	168713	67	766	5	1.45726e-05	0.00674709	0.018
level2	Immunoglobulin A vasculitis	168713	58	766	7	9.51777e-09	4.40673e-06	0.01
level2	Schizophrenia (MTAG)	168713	227	766	8	1.12371e-05	0.00520279	0.011
level2	White blood cell count (lymphocyte)	168713	2	766	2	2.05871e-05	0.00953184	0.035
level3	Basal cell carcinoma	168713	165	1548	10	3.5541e-06	0.00266557	0.036
level3	Body mass index	168713	3875	1548	72	2.83742e-08	2.12806e-05	0.155
level3	Gout	168713	87	1548	7	1.6664e-05	0.012498	0.016
level3	HDL cholesterol	168713	426	1548	17	6.51198e-07	0.000488399	0.006
level3	IgG glycosylation patterns	168713	56	1548	6	1.29693e-05	0.00972696	0.064
level3	Lymphocyte counts	168713	1252	1548	30	3.05051e-06	0.00228789	0.162
level3	Monocyte count	168713	1339	1548	29	2.81429e-05	0.0211072	0.014
level3	Serum metabolite ratios in chronic kidney disease	168713	54	1548	10	6.82084e-11	5.11563e-08	0.133
level3	White blood cell count	168713	1910	1548	37	2.69095e-05	0.0201822	0.154
level4	Coronary artery disease	168713	902	2461	30	3.77819e-05	0.0369129	0.008
level4	Idiopathic membranous nephropathy	168713	21	2461	5	1.10161e-05	0.0107628	0.018
level4	Red vs. brown/black hair color	168713	40	2461	6	2.40323e-05	0.0234796	0.063
level4	White blood cell count	168713	1910	2461	51	4.14261e-05	0.0404733	0.462
level4	White matter microstructure (axial diusivities)	168713	160	2461	15	1.71332e-08	1.67391e-05	0.059

## Sheet: e. Severe_Blood_PROPER-Seq
level	trait	total_gwas_snps	trait_snps	eqtls_in_catalog	trait_eqtls	pval	adj_pval	sim_pval
level0	ACPA-positive rheumatoid arthritis (smoking interaction)	168713	15	2638	15	7.84957e-28	7.65333e-25	0.029
level0	Alzheimer's disease in APOE e4- carriers	168713	31	2638	9	8.14773e-10	7.94404e-07	0.017
level0	Anti-anoctamin 2 antibody levels	168713	10	2638	7	2.61073e-11	2.54546e-08	0.025
level0	Asthma	168713	771	2638	41	2.55368e-11	2.48984e-08	0.07
level0	Asthma (adult onset)	168713	141	2638	13	4.01528e-07	0.00039149	0.028
level0	Asthma (childhood onset)	168713	388	2638	24	1.89824e-08	1.85079e-05	0.039
level0	Atopic asthma	168713	198	2638	19	4.71371e-10	4.59586e-07	0.022
level0	Autoimmune traits	168713	97	2638	9	2.29116e-05	0.0223388	0.001
level0	Behcet's disease	168713	42	2638	6	4.70666e-05	0.04589	0.005
level0	Blood protein levels	168713	3396	2638	119	1.18954e-15	1.1598e-12	0.12
level0	Bullous pemphigoid	168713	13	2638	4	3.80904e-05	0.0371381	0
level0	Cervical cancer	168713	119	2638	13	5.44823e-08	5.31203e-05	0.001
level0	Childhood ear infection	168713	102	2638	9	3.4249e-05	0.0333927	0.012
level0	Childhood steroid-sensitive nephrotic syndrome	168713	29	2638	6	5.06971e-06	0.00494297	0.026
level0	Chronic hepatitis B infection	168713	17	2638	14	3.28437e-23	3.20226e-20	0.03
level0	Chronic obstructive pulmonary disease-related biomarkers	168713	34	2638	6	1.34258e-05	0.0130901	0.006
level0	Circulating myeloperoxidase levels (plasma)	168713	3	2638	3	3.8185e-06	0.00372303	0.002
level0	Complement C3 and C4 levels	168713	10	2638	5	2.19788e-07	0.000214294	0
level0	Complement C4 levels	168713	7	2638	4	2.01017e-06	0.00195992	0.002
level0	Cortical surface area (global PC1)	168713	15	2638	6	6.44418e-08	6.28308e-05	0.009
level0	COVID-19 (critical illness vs population)	168713	8	2638	5	5.01358e-08	4.88824e-05	0.002
level0	Crohn's disease	168713	408	2638	19	3.17971e-05	0.0310021	0.039
level0	Cutaneous lupus erythematosus	168713	7	2638	5	1.90485e-08	1.85723e-05	0.018
level0	Depressed affect	168713	157	2638	11	4.16867e-05	0.0406445	0.009
level0	Disc degeneration (lumbar)	168713	36	2638	9	3.54624e-09	3.45758e-06	0.038
level0	Drug-induced Stevens-Johnson syndrome or toxic epidermal necrolysis (SJS/TEN)	168713	10	2638	6	2.89179e-09	2.8195e-06	0.021
level0	Epstein Barr virus nuclear antigen 1 IgG levels	168713	6	2638	5	5.51411e-09	5.37626e-06	0.031
level0	Feeling nervous	168713	67	2638	11	7.7036e-09	7.51101e-06	0.013
level0	Feeling worry	168713	71	2638	11	1.44968e-08	1.41344e-05	0.028
level0	Follicular lymphoma	168713	13	2638	4	3.80904e-05	0.0371381	0.016
level0	General cognitive ability	168713	1258	2638	40	2.93255e-05	0.0285924	0.034
level0	General factor of neuroticism	168713	308	2638	19	5.71536e-07	0.000557247	0.033
level0	Giant cell arteritis	168713	8	2638	5	5.01358e-08	4.88824e-05	0.013
level0	Hay fever and/or eczema	168713	154	2638	12	6.46981e-06	0.00630807	0.009
level0	Hemoglobin levels	168713	411	2638	21	3.07439e-06	0.00299753	0.022
level0	Hepatitis B	168713	46	2638	8	5.43827e-07	0.000530232	0.011
level0	Hepatitis B vaccine response	168713	4	2638	3	1.50951e-05	0.0147177	0.001
level0	Hepatitis C (spontaneous viral clearance)	168713	18	2638	5	6.73204e-06	0.00656374	0.008
level0	Hepatitis C induced liver cirrhosis	168713	5	2638	4	2.94472e-07	0.00028711	0.019
level0	Hepatocellular carcinoma	168713	11	2638	4	1.80259e-05	0.0175752	0.004
level0	HIV-1 control	168713	46	2638	8	5.43827e-07	0.000530232	0.008
level0	Idiopathic membranous nephropathy	168713	21	2638	17	1.07015e-27	1.0434e-24	0.066
level0	IgA nephropathy	168713	43	2638	10	1.02952e-09	1.00378e-06	0.045
level0	Immunoglobulin A vasculitis	168713	58	2638	49	1.94299e-79	1.89441e-76	0.032
level0	Immunoglobulin G index levels in multiple sclerosis	168713	4	2638	3	1.50951e-05	0.0147177	0.018
level0	Itch intensity from mosquito bite	168713	98	2638	13	5.07771e-09	4.95077e-06	0.005
level0	Itch intensity from mosquito bite adjusted by bite size	168713	262	2638	31	4.79074e-18	4.67097e-15	0.01
level0	Lymphoma	168713	9	2638	6	1.17238e-09	1.14307e-06	0.028
level0	Mouth ulcers	168713	94	2638	19	5.41886e-16	5.28339e-13	0.004
level0	Multiple myeloma	168713	57	2638	8	2.95737e-06	0.00288343	0.007
level0	Multiple sclerosis (OCB status)	168713	10	2638	6	2.89179e-09	2.8195e-06	0.029
level0	Nephropathy	168713	6	2638	4	8.72387e-07	0.000850577	0.005
level0	Neuroticism	168713	1004	2638	43	6.13496e-09	5.98159e-06	0.046
level0	Nodular sclerosis Hodgkin lymphoma	168713	14	2638	6	3.9188e-08	3.82083e-05	0.029
level0	Nonatopic asthma	168713	109	2638	10	8.99909e-06	0.00877412	0.034
level0	Oligoclonal band status in multiple sclerosis	168713	4	2638	3	1.50951e-05	0.0147177	0.02
level0	Parkinson's disease	168713	231	2638	24	4.63628e-13	4.52037e-10	0.024
level0	Parkinson's disease or first degree relation to individual with Parkinson's disease	168713	107	2638	10	7.62858e-06	0.00743787	0.007
level0	Perceived unattractiveness to mosquitoes	168713	45	2638	8	4.55519e-07	0.000444131	0.007
level0	Pneumonia	168713	67	2638	8	1.01667e-05	0.00991257	0.021
level0	Psoriasis vulgaris	168713	40	2638	6	3.53693e-05	0.034485	0.001
level0	Response to hepatitis B vaccine	168713	21	2638	15	3.90032e-23	3.80281e-20	0.035
level0	Rheumatoid arthritis	168713	380	2638	18	4.07234e-05	0.0397054	0.072
level0	Rosacea symptom severity	168713	98	2638	13	5.07771e-09	4.95077e-06	0.017
level0	Sarcoidosis (Lofgren's syndrome vs non-Lofgren's syndrome)	168713	25	2638	12	8.97762e-16	8.75318e-13	0.048
level0	Sarcoidosis (non-Lofgren's syndrome without extrapulmonary manifestations)	168713	5	2638	4	2.94472e-07	0.00028711	0.01
level0	Shingles	168713	86	2638	12	1.09534e-08	1.06796e-05	0.008
level0	Strep throat	168713	53	2638	8	1.67655e-06	0.00163463	0.008
level0	Susceptibility to persistent hepatitis B virus infection	168713	4	2638	3	1.50951e-05	0.0147177	0.005
level0	Systemic lupus erythematosus	168713	805	2638	47	3.36785e-14	3.28366e-11	0.067
level0	Takayasu arteritis	168713	112	2638	11	1.65603e-06	0.00161463	0.025
level0	Thionamide-induced agranulocytosis in Graves' disease	168713	9	2638	5	1.1134e-07	0.000108557	0.006
level0	Type 1 diabetes (age at diagnosis)	168713	39	2638	13	1.80498e-14	1.75986e-11	0.023
level0	Type 1 diabetes and autoimmune thyroid diseases	168713	11	2638	5	3.97715e-07	0.000387772	0.016
level0	Ulcerative colitis	168713	266	2638	21	2.10323e-09	2.05064e-06	0.049
level1	Blood metabolite levels	168713	200	1728	11	8.40703e-06	0.00632208	0.072
level1	Change in serum metabolite levels	168713	7	1728	3	3.64036e-05	0.0273755	0.011
level1	Change in serum metabolite levels (CMS)	168713	8	1728	3	5.78e-05	0.0434656	0.006
level1	Cholesteryl ester levels	168713	11	1728	5	4.91892e-08	3.69903e-05	0.073
level1	Fibrinogen levels	168713	88	1728	7	3.60255e-05	0.0270912	0.43
level1	Glycerophospholipid levels	168713	19	1728	11	8.8409e-18	6.64836e-15	0.135
level1	Height	168713	4443	1728	77	8.64117e-06	0.00649816	0.098
level1	Hematocrit	168713	1110	1728	27	4.70114e-05	0.0353526	0.018
level1	Hemoglobin levels	168713	411	1728	15	2.99184e-05	0.0224986	0.039
level1	Low density lipoprotein cholesterol levels	168713	1326	1728	39	9.28087e-09	6.97922e-06	0.037
level1	Low tan response	168713	79	1728	7	1.78162e-05	0.0133978	0.034
level1	Mean corpuscular hemoglobin	168713	2074	1728	49	1.2024e-07	9.04208e-05	0.858
level1	Mean corpuscular hemoglobin concentration	168713	613	1728	25	9.60489e-09	7.22288e-06	0.748
level1	Mean corpuscular volume	168713	1739	1728	47	4.15493e-09	3.12451e-06	0.862
level1	Mean platelet volume	168713	1345	1728	44	4.05771e-11	3.05139e-08	0.569
level1	Monocyte count	168713	1339	1728	33	5.55186e-06	0.004175	0.135
level1	Non-melanoma skin cancer	168713	86	1728	8	3.1183e-06	0.00234496	0.031
level1	Phosphatidylcholine levels	168713	19	1728	9	1.02367e-13	7.69801e-11	0.132
level1	Phosphatidylcholine-ether levels	168713	9	1728	5	1.36463e-08	1.0262e-05	0.1
level1	Phosphatidylinositol levels	168713	6	1728	3	2.09626e-05	0.0157638	0.016
level1	Plasma omega-3 polyunsaturated fatty acid level (eicosapentaenoic acid)	168713	30	1728	7	1.93575e-08	1.45568e-05	0.066
level1	Plasma omega-3 polyunsaturated fatty acid levels (alphalinolenic acid)	168713	20	1728	9	1.84417e-13	1.38681e-10	0.123
level1	Plasma omega-3 polyunsaturated fatty acid levels (docosapentaenoic acid)	168713	20	1728	8	1.34598e-11	1.01217e-08	0.124
level1	Platelet count	168713	1841	1728	56	1.65197e-12	1.24228e-09	0.91
level1	Red blood cell count	168713	2144	1728	58	6.42099e-11	4.82858e-08	0.74
level1	Red blood cell fatty acid levels	168713	12	1728	7	8.84702e-12	6.65296e-09	0.131
level1	Red cell distribution width	168713	1702	1728	53	2.72415e-12	2.04856e-09	0.693
level1	Sarcoidosis (Lofgren's syndrome vs non-Lofgren's syndrome)	168713	25	1728	5	5.02063e-06	0.00377551	0.06
level1	Serum metabolite concentrations in chronic kidney disease	168713	33	1728	7	3.95464e-08	2.97389e-05	0.066
level1	Serum metabolite levels	168713	614	1728	32	1.51175e-13	1.13684e-10	0.17
level1	Serum metabolite levels (CMS)	168713	132	1728	12	1.44887e-08	1.08955e-05	0.079
level1	Serum metabolite ratios in chronic kidney disease	168713	54	1728	35	2.49974e-56	1.87981e-53	0.135
level1	Total cholesterol levels	168713	1313	1728	40	2.28933e-09	1.72158e-06	0.041
level1	Trans fatty acid levels	168713	131	1728	29	5.82246e-30	4.37849e-27	0.135
level2	Age at menopause	168713	93	19356	29	3.09152e-07	0.00076948	0.873
level2	Alzheimer's disease or family history of Alzheimer's disease	168713	309	19356	61	1.73096e-05	0.0430837	0.96
level2	Apolipoprotein A1 levels	168713	888	19356	158	1.82027e-08	4.53066e-05	0.993
level2	Blood metabolite levels	168713	200	19356	58	1.53347e-11	3.8168e-08	1
level2	Blood protein levels	168713	3396	19356	502	2.16447e-09	5.38736e-06	0.997
level2	Cardiovascular disease	168713	316	19356	62	1.80744e-05	0.0449872	0.547
level2	Chronic obstructive pulmonary disease	168713	207	19356	57	2.10403e-10	5.23693e-07	0.99
level2	Coronary artery disease	168713	902	19356	202	9.73176e-21	2.42224e-17	0.999
level2	Crohn's disease	168713	408	19356	104	3.29609e-15	8.20396e-12	1
level2	Diastolic blood pressure	168713	885	19356	158	1.44657e-08	3.6005e-05	0.955
level2	Disc degeneration (lumbar)	168713	36	19356	17	1.0093e-07	0.000251215	0.995
level2	Eosinophil counts	168713	1647	19356	318	1.30158e-20	3.23964e-17	1
level2	Eosinophil percentage of white cells	168713	746	19356	129	1.59332e-06	0.00396576	0.948
level2	Estimated glomerular filtration rate	168713	1140	19356	196	6.40745e-09	1.59481e-05	0.964
level2	Frontotemporal dementia	168713	26	19356	12	1.05395e-05	0.0262329	0.593
level2	General cognitive ability	168713	1258	19356	197	4.62039e-06	0.0115002	0.831
level2	Glycerophospholipid levels	168713	19	19356	11	1.40931e-06	0.00350778	0.996
level2	Gut microbiota abundance (class Actinobacteria id.419)	168713	14	19356	10	2.54246e-07	0.000632818	0.941
level2	Gut microbiota abundance (family Bifidobacteriaceae id.433)	168713	16	19356	12	6.03442e-09	1.50197e-05	0.941
level2	Gut microbiota abundance (genus Bifidobacterium id.436)	168713	15	19356	12	1.68676e-09	4.19834e-06	0.941
level2	Gut microbiota abundance (order Bifidobacteriales id.432)	168713	16	19356	12	6.03442e-09	1.50197e-05	0.941
level2	Gut microbiota abundance (phylum Actinobacteria id.400)	168713	13	19356	10	8.10682e-08	0.000201779	0.941
level2	HDL cholesterol	168713	426	19356	81	3.8093e-06	0.00948136	0.328
level2	HDL cholesterol levels	168713	759	19356	153	3.41146e-12	8.49111e-09	1
level2	Height	168713	4443	19356	632	8.65229e-09	2.15356e-05	0.987
level2	Hemoglobin levels	168713	411	19356	91	5.88767e-10	1.46544e-06	0.998
level2	Idiopathic membranous nephropathy	168713	21	19356	11	5.27593e-06	0.0131318	0.993
level2	Inflammatory bowel disease	168713	371	19356	92	6.76922e-13	1.68486e-09	1
level2	Intelligence	168713	597	19356	106	3.87013e-06	0.00963274	0.64
level2	Intelligence (MTAG)	168713	645	19356	142	1.93283e-14	4.81082e-11	0.995
level2	LDL cholesterol levels	168713	373	19356	79	5.71998e-08	0.00014237	0.998
level2	Liver enzyme levels (alkaline phosphatase)	168713	304	19356	64	1.19856e-06	0.0029832	0.747
level2	Low density lipoprotein cholesterol levels	168713	1326	19356	207	3.33916e-06	0.00831117	0.997
level2	Lymphocyte counts	168713	1252	19356	222	4.03386e-11	1.00403e-07	0.998
level2	Lymphocyte percentage of white cells	168713	605	19356	113	1.46266e-07	0.000364055	0.996
level2	Mean corpuscular hemoglobin	168713	2074	19356	431	1.66472e-34	4.14349e-31	0.996
level2	Mean corpuscular volume	168713	1739	19356	345	2.9405e-24	7.31889e-21	1
level2	Mean platelet volume	168713	1345	19356	264	2.58344e-18	6.43019e-15	1
level2	Mean reticulocyte volume	168713	683	19356	117	7.30401e-06	0.0181797	0.722
level2	Mean spheric corpuscular volume	168713	821	19356	136	8.34455e-06	0.0207696	0.538
level2	Mitochondrial DNA levels	168713	87	19356	25	9.98489e-06	0.0248524	0.828
level2	Monocyte count	168713	1339	19356	247	4.67788e-14	1.16432e-10	1
level2	Monocyte percentage of white cells	168713	738	19356	131	3.17763e-07	0.000790911	0.996
level2	Myocardial infarction	168713	239	19356	51	9.15216e-06	0.0227797	0.873
level2	Neutrophil count	168713	1095	19356	254	5.13726e-28	1.27866e-24	1
level2	Neutrophil percentage of white cells	168713	563	19356	116	3.26474e-10	8.12593e-07	0.999
level2	Platelet count	168713	1841	19356	311	2.63814e-12	6.56633e-09	0.994
level2	Platelet distribution width	168713	746	19356	135	6.84872e-08	0.000170465	0.934
level2	Post bronchodilator FEV1	168713	1182	19356	273	1.12337e-29	2.79606e-26	0.272
level2	Pre bronchodilator FEV1	168713	12	19356	12	5.18434e-12	1.29038e-08	0.869
level2	Pre bronchodilator FEV1/FVC ratio	168713	12	19356	8	9.66106e-06	0.0240464	0.255
level2	Red blood cell count	168713	2144	19356	393	5.96381e-21	1.48439e-17	0.998
level2	Red blood cell fatty acid levels	168713	12	19356	8	9.66106e-06	0.0240464	0.991
level2	Red cell distribution width	168713	1702	19356	375	1.39917e-35	3.48252e-32	1
level2	Sarcoidosis (Lofgren's syndrome vs non-Lofgren's syndrome)	168713	25	19356	12	6.33946e-06	0.0157789	0.966
level2	Schizophrenia	168713	1341	19356	224	6.98157e-09	1.73771e-05	0.987
level2	Schizophrenia (MTAG)	168713	227	19356	58	3.24303e-09	8.07191e-06	0.932
level2	Serum metabolite levels	168713	614	19356	155	2.01269e-21	5.00958e-18	0.999
level2	Serum metabolite ratios in chronic kidney disease	168713	54	19356	37	9.8991e-23	2.46389e-19	0.996
level2	Smoking behaviour (cigarettes smoked per day)	168713	83	19356	25	3.9641e-06	0.00986664	0.22
level2	Systemic sclerosis	168713	85	19356	30	8.09735e-09	2.01543e-05	0.956
level2	Systolic blood pressure	168713	1765	19356	305	2.79856e-13	6.96561e-10	0.997
level2	Total cholesterol levels	168713	1313	19356	214	1.01907e-07	0.000253646	0.999
level2	Ulcerative colitis	168713	266	19356	63	1.68256e-08	4.18789e-05	0.998
level2	Urinary metabolite levels in chronic kidney disease	168713	167	19356	56	4.50856e-14	1.12218e-10	0.997
level2	Urinary metabolite modules (eigenmetabolites) in chronic kidney disease	168713	39	19356	19	9.34211e-09	2.32525e-05	0.982
level2	Waist-to-hip ratio adjusted for BMI (additive genetic model)	168713	64	19356	25	1.31661e-08	3.27704e-05	0.997
level2	White blood cell count	168713	1910	19356	432	1.07442e-43	2.67422e-40	1
level3	Bitter taste perception	168713	8	1650	4	6.184e-07	0.000445866	0.988
level3	Breast cancer (early onset)	168713	18	1650	4	2.5001e-05	0.0180257	0.576
level3	Mean platelet volume	168713	1345	1650	31	1.56425e-05	0.0112782	0.113
level3	Non-lobar intracerebral hemorrhage (MTAG)	168713	42	1650	5	5.6012e-05	0.0403846	0.086
level3	Red cell distribution width	168713	1702	1650	35	4.74425e-05	0.034206	0.001
level4	Bitter taste perception	168713	8	105	3	1.30865e-08	1.361e-06	0.98
level4	Bitter taste perception (multivariate analysis)	168713	4	105	2	2.29999e-06	0.000239199	0.98
level4	Caffeine consumption from tea	168713	24	105	2	0.000104942	0.010914	0.931
level4	Coffee consumption	168713	130	105	4	1.51435e-06	0.000157493	0.95
level4	Psoriasis	168713	359	105	4	8.1341e-05	0.00845946	0.96

## Sheet: f. Severe_Brain_PROPER-Seq
level	trait	total_gwas_snps	trait_snps	eqtls_in_catalog	trait_eqtls	pval	adj_pval	sim_pval
level0	Blood protein levels	168713	3396	486	29	3.21651e-07	0.000119332	0.015
level0	Chronic hepatitis B infection	168713	17	486	5	1.16858e-09	4.33543e-07	0.002
level0	Corticobasal degeneration	168713	6	486	2	0.000123268	0.0457324	0
level0	Depressed affect	168713	157	486	10	4.60164e-11	1.70721e-08	0.004
level0	Experiencing mood swings	168713	69	486	6	5.69557e-08	2.11306e-05	0.003
level0	Feeling guilty	168713	29	486	4	1.52566e-06	0.000566019	0.002
level0	Feeling hurt	168713	46	486	4	1.00835e-05	0.00374099	0.003
level0	Feeling miserable	168713	64	486	4	3.76841e-05	0.0139808	0.001
level0	General factor of neuroticism	168713	308	486	15	3.35641e-14	1.24523e-11	0.011
level0	Irritable mood	168713	67	486	5	1.61974e-06	0.000600925	0.002
level0	Neuroticism	168713	1004	486	22	4.60063e-13	1.70683e-10	0.013
level0	Osteoarthrosis (time to event)	168713	5	486	2	8.2336e-05	0.0305467	0.001
level0	Parkinson's disease	168713	231	486	14	1.20329e-14	4.4642e-12	0.012
level0	Parkinson's disease or first degree relation to individual with Parkinson's disease	168713	107	486	6	7.82843e-07	0.000290435	0.004
level0	Psoriasis	168713	359	486	7	9.49435e-05	0.0352241	0.006
level0	Psoriatic arthritis	168713	55	486	4	2.06467e-05	0.00765992	0.004
level0	Reaction time	168713	539	486	10	4.86241e-06	0.00180395	0.003
level0	Soluble ICAM-1	168713	7	486	3	8.24366e-07	0.00030584	0
level0	White blood cell count (lymphocyte)	168713	2	486	2	8.28101e-06	0.00307226	0.001
level0	White matter microstructure (mean diusivities)	168713	198	486	6	2.69327e-05	0.00999204	0.001
level0	White matter microstructure (radial diusivities)	168713	250	486	7	9.60715e-06	0.00356425	0.003
level1	Hematology traits	168713	28	312	3	1.98278e-05	0.00487763	0.006
level1	Mean corpuscular hemoglobin concentration	168713	613	312	11	2.847e-08	7.00363e-06	0.391
level1	Mean corpuscular volume	168713	1739	312	15	1.21231e-06	0.000298229	0.392
level1	Platelet count	168713	1841	312	19	2.71115e-09	6.66942e-07	0.369
level1	Post bronchodilator FEV1/FVC ratio in COPD	168713	473	312	9	3.22249e-07	7.92733e-05	0.116
level1	Red blood cell count	168713	2144	312	18	1.54057e-07	3.7898e-05	0.364
level1	Red blood cell traits	168713	63	312	4	6.27003e-06	0.00154243	0.363
level1	Resting heart rate	168713	108	312	4	5.28356e-05	0.0129976	0.017
level1	White blood cell count	168713	1910	312	15	3.75667e-06	0.000924141	0.14
level1	Worry	168713	147	312	4	0.000173958	0.0427936	0.005
level2	Age at menopause	168713	93	11816	27	1.28456e-10	2.57812e-07	0.986
level2	Blood metabolite levels	168713	200	11816	34	1.44093e-06	0.00289194	0.715
level2	Body mass index	168713	3875	11816	415	7.60287e-18	1.5259e-14	0.989
level2	Cholesteryl ester levels	168713	11	11816	7	2.11558e-06	0.00424597	0.978
level2	Coronary artery disease	168713	902	11816	98	1.3304e-05	0.0267011	0.403
level2	Estimated glomerular filtration rate	168713	1140	11816	118	1.77738e-05	0.035672	0.48
level2	Frontotemporal dementia	168713	26	11816	10	5.27514e-06	0.0105872	0.959
level2	Glycerophospholipid levels	168713	19	11816	14	5.62817e-13	1.12957e-09	0.989
level2	Height	168713	4443	11816	416	1.35268e-09	2.71483e-06	0.985
level2	Hemoglobin levels	168713	411	11816	53	1.4926e-05	0.0299564	0.583
level2	Intelligence	168713	597	11816	77	2.12233e-07	0.000425951	0.943
level2	Intelligence (MTAG)	168713	645	11816	74	2.4368e-05	0.0489067	0.052
level2	Lung function (FEV1/FVC)	168713	917	11816	100	9.41315e-06	0.0188922	0.5
level2	Lymphocyte counts	168713	1252	11816	137	2.06616e-07	0.000414678	0.988
level2	Mean corpuscular hemoglobin	168713	2074	11816	231	3.50047e-12	7.02543e-09	0.975
level2	Mean corpuscular volume	168713	1739	11816	187	5.45225e-09	1.09427e-05	0.964
level2	Mean platelet volume	168713	1345	11816	137	9.00245e-06	0.0180679	0.922
level2	Mean reticulocyte volume	168713	683	11816	81	3.05953e-06	0.00614047	0.896
level2	Menopause (age at onset)	168713	106	11816	24	2.55442e-07	0.000512672	0.983
level2	Neutrophil count	168713	1095	11816	127	2.31072e-08	4.63761e-05	0.989
level2	Phosphatidylcholine levels	168713	19	11816	11	8.81359e-09	1.76889e-05	0.983
level2	Plasma omega-3 polyunsaturated fatty acid level (eicosapentaenoic acid)	168713	30	11816	11	3.08731e-06	0.00619623	0.968
level2	Plasma omega-3 polyunsaturated fatty acid levels (docosapentaenoic acid)	168713	20	11816	9	3.32801e-06	0.00667932	0.971
level2	Post bronchodilator FEV1	168713	1182	11816	160	1.70197e-15	3.41586e-12	0.205
level2	Red blood cell fatty acid levels	168713	12	11816	9	7.31786e-09	1.46869e-05	0.988
level2	Red cell distribution width	168713	1702	11816	207	1.22683e-14	2.46226e-11	0.99
level2	Serum metabolite levels	168713	614	11816	94	1.06948e-12	2.14644e-09	0.988
level2	Serum metabolite ratios in chronic kidney disease	168713	54	11816	39	2.63195e-33	5.28232e-30	0.99
level2	Systolic blood pressure	168713	1765	11816	184	6.44711e-08	0.000129393	0.979
level2	Trans fatty acid levels	168713	131	11816	35	3.62999e-12	7.28539e-09	0.983
level2	Triglycerides	168713	556	11816	69	3.39647e-06	0.00681671	0.89
level2	Urinary metabolite levels in chronic kidney disease	168713	167	11816	34	1.64445e-08	3.30041e-05	0.98
level2	Waist-hip ratio	168713	1199	11816	127	2.89873e-06	0.00581775	0.939
level2	White blood cell count	168713	1910	11816	222	1.48482e-13	2.98004e-10	0.992
level3	Body mass index in non-asthmatics	168713	9	1195	3	2.88417e-05	0.0180261	0.506
level3	Diastolic blood pressure	168713	885	1195	19	2.69893e-05	0.0168683	0.244
level3	Post bronchodilator FEV1	168713	1182	1195	93	3.04851e-65	1.90532e-62	0.976
level3	Post bronchodilator FEV1/FVC ratio	168713	1627	1195	64	1.10129e-27	6.88307e-25	0.976
level3	Red vs. brown/black hair color	168713	40	1195	6	3.89722e-07	0.000243576	0.418
level4	Bitter taste perception (6-n-propylthiouracil) in obesity with metabolic syndrome	168713	8	31	1	0.00146904	0.0323188	0.023
level4	Core binding factor acute myeloid leukemia	168713	7536	31	10	5.86363e-07	1.29e-05	0.706
level4	Femoral neck bone mineral density	168713	88	31	2	0.000123846	0.00272461	0.764
level4	Fulminant type 1 diabetes	168713	9	31	1	0.00165252	0.0363554	0.102

## Sheet: g. Hosp_Blood_PROPER-Seq
level	trait	total_gwas_snps	trait_snps	eqtls_in_catalog	trait_eqtls	pval	adj_pval	sim_pval
level0	ACPA-positive rheumatoid arthritis (smoking interaction)	168713	15	2874	12	2.53332e-19	2.53079e-16	0.029
level0	AIDS progression	168713	10	2874	4	1.62565e-05	0.0162402	0.011
level0	Alzheimer's disease in APOE e4- carriers	168713	31	2874	8	3.90735e-08	3.90344e-05	0.017
level0	Anti-anoctamin 2 antibody levels	168713	10	2874	7	4.74147e-11	4.73672e-08	0.026
level0	Asthma	168713	771	2874	38	1.07168e-08	1.07061e-05	0.075
level0	Asthma (adult onset)	168713	141	2874	12	6.14874e-06	0.00614259	0.03
level0	Asthma (childhood onset)	168713	388	2874	25	2.26651e-08	2.26425e-05	0.043
level0	Atopic asthma	168713	198	2874	19	1.89919e-09	1.89729e-06	0.022
level0	Blood protein levels	168713	3396	2874	116	3.78577e-12	3.78198e-09	0.121
level0	Cervical cancer	168713	119	2874	14	1.87242e-08	1.87055e-05	0.001
level0	Childhood ear infection	168713	102	2874	10	1.04105e-05	0.0104001	0.012
level0	Chronic hepatitis B infection	168713	17	2874	14	1.08875e-22	1.08766e-19	0.03
level0	Chronic obstructive pulmonary disease	168713	207	2874	17	1.30484e-07	0.000130353	0.022
level0	Chronic obstructive pulmonary disease in never smokers	168713	32	2874	6	1.50633e-05	0.0150483	0.01
level0	Chronic obstructive pulmonary disease in non-current smokers	168713	54	2874	8	3.64023e-06	0.00363659	0.007
level0	Chronic obstructive pulmonary disease x current smoker interaction (2df)	168713	55	2874	8	4.1961e-06	0.00419191	0.007
level0	Chronic obstructive pulmonary disease x current smoker interaction (main effect)	168713	54	2874	8	3.64023e-06	0.00363659	0.007
level0	Chronic obstructive pulmonary disease x ever smoker interaction (main effect)	168713	32	2874	6	1.50633e-05	0.0150483	0.01
level0	Cold sores	168713	49	2874	8	1.70144e-06	0.00169974	0.013
level0	Complement C3 and C4 levels	168713	10	2874	5	3.35458e-07	0.000335122	0
level0	Cortical surface area (global PC1)	168713	15	2874	6	1.06635e-07	0.000106529	0.009
level0	COVID-19 (critical illness vs population)	168713	8	2874	5	7.67017e-08	7.6625e-05	0.002
level0	Cutaneous lupus erythematosus	168713	7	2874	6	1.67696e-10	1.67528e-07	0.018
level0	Depression (broad)	168713	111	2874	10	2.1941e-05	0.021919	0.027
level0	Disc degeneration (lumbar)	168713	36	2874	9	7.41722e-09	7.4098e-06	0.038
level0	Drug-induced Stevens-Johnson syndrome or toxic epidermal necrolysis (SJS/TEN)	168713	10	2874	6	4.81428e-09	4.80947e-06	0.02
level0	Epstein Barr virus nuclear antigen 1 IgG levels	168713	6	2874	4	1.22646e-06	0.00122524	0.033
level0	Feeling guilty	168713	29	2874	6	8.24884e-06	0.00824059	0.009
level0	Feeling nervous	168713	67	2874	10	2.07743e-07	0.000207535	0.014
level0	Feeling worry	168713	71	2874	11	3.44868e-08	3.44523e-05	0.03
level0	General cognitive ability	168713	1258	2874	47	8.42054e-07	0.000841212	0.033
level0	General factor of neuroticism	168713	308	2874	36	2.39386e-19	2.39146e-16	0.033
level0	Giant cell arteritis	168713	8	2874	5	7.67017e-08	7.6625e-05	0.015
level0	Graves' disease	168713	46	2874	7	1.2366e-05	0.0123536	0.003
level0	Hay fever and/or eczema	168713	154	2874	12	1.50888e-05	0.0150737	0.009
level0	Head and neck squamous cell carcinoma	168713	5	2874	3	4.81301e-05	0.0480819	0.003
level0	Hemoglobin levels	168713	411	2874	21	1.11159e-05	0.0111048	0.021
level0	Hepatitis B	168713	46	2874	8	1.03006e-06	0.00102903	0.011
level0	Hepatitis B vaccine response	168713	4	2874	3	1.95007e-05	0.0194812	0
level0	Hepatitis C induced liver cirrhosis	168713	5	2874	4	4.14458e-07	0.000414043	0.018
level0	Hepatocellular carcinoma	168713	11	2874	4	2.51994e-05	0.0251742	0.005
level0	Hepatocellular carcinoma in hepatitis B infection	168713	8	2874	5	7.67017e-08	7.6625e-05	0.007
level0	HIV-1 control	168713	46	2874	10	4.72432e-09	4.71959e-06	0.008
level0	Idiopathic membranous nephropathy	168713	21	2874	16	9.06145e-25	9.05239e-22	0.067
level0	IgA nephropathy	168713	43	2874	10	2.32777e-09	2.32544e-06	0.044
level0	Immunoglobulin A vasculitis	168713	58	2874	43	1.50842e-63	1.50692e-60	0.032
level0	Immunoglobulin G index levels in multiple sclerosis	168713	4	2874	3	1.95007e-05	0.0194812	0.018
level0	Itch intensity from mosquito bite	168713	98	2874	16	1.22774e-11	1.22651e-08	0.005
level0	Itch intensity from mosquito bite adjusted by bite size	168713	262	2874	31	5.04244e-17	5.03739e-14	0.011
level0	Lymphoma	168713	9	2874	5	1.70136e-07	0.000169966	0.028
level0	Mouth ulcers	168713	94	2874	19	2.50852e-15	2.50601e-12	0.003
level0	Multiple myeloma	168713	57	2874	8	5.52561e-06	0.00552009	0.007
level0	Multiple sclerosis (OCB status)	168713	10	2874	4	1.62565e-05	0.0162402	0.029
level0	Nasopharyngeal carcinoma	168713	22	2874	5	2.95594e-05	0.0295298	0.007
level0	Neuroticism	168713	1004	2874	50	3.96887e-11	3.9649e-08	0.048
level0	Nodular sclerosis Hodgkin lymphoma	168713	14	2874	5	2.51752e-06	0.00251501	0.029
level0	Oligoclonal band status in multiple sclerosis	168713	4	2874	3	1.95007e-05	0.0194812	0.02
level0	Parkinson's disease	168713	231	2874	23	1.86489e-11	1.86302e-08	0.025
level0	Parkinson's disease or first degree relation to individual with Parkinson's disease	168713	107	2874	10	1.59043e-05	0.0158884	0.006
level0	Perceived unattractiveness to mosquitoes	168713	45	2874	8	8.63868e-07	0.000863004	0.008
level0	Pneumonia	168713	67	2874	11	1.84206e-08	1.84022e-05	0.021
level0	Psoriatic arthritis	168713	55	2874	7	4.10287e-05	0.0409876	0.012
level0	Response to hepatitis B vaccine	168713	21	2874	11	1.0373e-14	1.03627e-11	0.035
level0	Rheumatoid arthritis	168713	380	2874	22	9.32573e-07	0.00093164	0.072
level0	Rosacea symptom severity	168713	98	2874	11	9.91755e-07	0.000990763	0.016
level0	Sarcoidosis (Lofgren's syndrome vs non-Lofgren's syndrome)	168713	25	2874	14	6.28216e-19	6.27588e-16	0.05
level0	Shingles	168713	86	2874	14	2.42438e-10	2.42195e-07	0.008
level0	Strep throat	168713	53	2874	8	3.14805e-06	0.00314491	0.009
level0	Susceptibility to persistent hepatitis B virus infection	168713	4	2874	3	1.95007e-05	0.0194812	0.004
level0	Systemic lupus erythematosus	168713	805	2874	59	2.422e-20	2.41958e-17	0.067
level0	Systemic sclerosis	168713	85	2874	9	1.53471e-05	0.0153317	0.029
level0	Takayasu arteritis	168713	112	2874	17	9.52878e-12	9.51925e-09	0.028
level0	Thionamide-induced agranulocytosis in Graves' disease	168713	9	2874	5	1.70136e-07	0.000169966	0.006
level0	Type 1 diabetes (age at diagnosis)	168713	39	2874	14	1.70098e-15	1.69927e-12	0.022
level0	Type 1 diabetes and autoimmune thyroid diseases	168713	11	2874	5	6.06308e-07	0.000605702	0.016
level0	Ulcerative colitis	168713	266	2874	22	1.74744e-09	1.74569e-06	0.049
level0	vWF levels	168713	49	2874	7	1.89821e-05	0.0189632	0.005
level0	White matter microstructure (fractional anisotropy)	168713	240	2874	16	4.68729e-06	0.00468261	0.039
level1	Cancer	168713	171	2226	13	5.55406e-07	0.000466541	0.02
level1	Cholesteryl ester levels	168713	11	2226	5	1.72138e-07	0.000144596	0.075
level1	Chronic obstructive pulmonary disease	168713	207	2226	14	8.49316e-07	0.000713425	0.711
level1	Glycerophospholipid levels	168713	19	2226	11	1.4122e-16	1.18625e-13	0.139
level1	Height	168713	4443	2226	92	2.27093e-05	0.0190758	0.099
level1	Low density lipoprotein cholesterol levels	168713	1326	2226	42	3.32364e-07	0.000279186	0.038
level1	Mean corpuscular hemoglobin	168713	2074	2226	68	2.12539e-11	1.78532e-08	0.87
level1	Mean corpuscular hemoglobin concentration	168713	613	2226	27	8.8725e-08	7.4529e-05	0.749
level1	Mean corpuscular volume	168713	1739	2226	61	1.5974e-11	1.34181e-08	0.874
level1	Mean platelet volume	168713	1345	2226	55	4.90992e-13	4.12433e-10	0.587
level1	Non-melanoma skin cancer	168713	86	2226	8	1.93415e-05	0.0162468	0.031
level1	Phosphatidylcholine levels	168713	19	2226	9	9.78079e-13	8.21587e-10	0.136
level1	Phosphatidylcholine-ether levels	168713	9	2226	5	4.79924e-08	4.03136e-05	0.102
level1	Phosphatidylinositol levels	168713	6	2226	3	4.45298e-05	0.0374051	0.013
level1	Plasma omega-3 polyunsaturated fatty acid level (eicosapentaenoic acid)	168713	30	2226	7	1.07629e-07	9.04086e-05	0.067
level1	Plasma omega-3 polyunsaturated fatty acid levels (alphalinolenic acid)	168713	20	2226	9	1.75732e-12	1.47615e-09	0.127
level1	Plasma omega-3 polyunsaturated fatty acid levels (docosapentaenoic acid)	168713	20	2226	8	9.92359e-11	8.33582e-08	0.128
level1	Platelet count	168713	1841	2226	63	2.05767e-11	1.72844e-08	0.915
level1	Post bronchodilator FEV1	168713	1182	2226	209	5.35953e-165	4.50201e-162	0.922
level1	Post bronchodilator FEV1 in COPD	168713	124	2226	14	1.31133e-09	1.10151e-06	0.659
level1	Post bronchodilator FEV1/FVC ratio	168713	1627	2226	170	9.39457e-96	7.89144e-93	0.766
level1	Post bronchodilator FEV1/FVC ratio in COPD	168713	473	2226	58	3.59175e-37	3.01707e-34	0.775
level1	Pre bronchodilator FEV1	168713	12	2226	12	2.70265e-23	2.27023e-20	0.768
level1	Pre bronchodilator FEV1/FVC ratio	168713	12	2226	8	4.28356e-13	3.59819e-10	0.768
level1	Red blood cell count	168713	2144	2226	64	3.16464e-09	2.65829e-06	0.738
level1	Red blood cell fatty acid levels	168713	12	2226	7	5.15451e-11	4.32979e-08	0.135
level1	Red cell distribution width	168713	1702	2226	57	4.01702e-10	3.3743e-07	0.707
level1	Serum metabolite concentrations in chronic kidney disease	168713	33	2226	7	2.18181e-07	0.000183272	0.067
level1	Serum metabolite levels	168713	614	2226	37	4.84406e-14	4.06901e-11	0.177
level1	Serum metabolite levels (CMS)	168713	132	2226	13	2.67188e-08	2.24438e-05	0.08
level1	Serum metabolite ratios in chronic kidney disease	168713	54	2226	35	1.8078e-52	1.51855e-49	0.139
level1	Smoking behaviour (cigarettes smoked per day)	168713	83	2226	9	1.63144e-06	0.00137041	0.655
level1	Total cholesterol levels	168713	1313	2226	40	1.61378e-06	0.00135558	0.041
level1	Trans fatty acid levels	168713	131	2226	29	7.07793e-27	5.94546e-24	0.139
level2	ACPA-positive rheumatoid arthritis (smoking interaction)	168713	15	18988	10	5.70373e-07	0.00142422	0.987
level2	Age at menopause	168713	93	18988	29	2.05717e-07	0.000513675	0.871
level2	Allergic disease (asthma, hay fever or eczema)	168713	248	18988	51	1.57264e-05	0.0392688	0.156
level2	Alzheimer's disease or family history of Alzheimer's disease	168713	309	18988	63	2.34205e-06	0.0058481	0.958
level2	Apolipoprotein A1 levels	168713	888	18988	156	1.5084e-08	3.76648e-05	0.993
level2	Asthma	168713	771	18988	128	5.3976e-06	0.0134778	0.854
level2	Blood metabolite levels	168713	200	18988	58	7.0664e-12	1.76448e-08	1
level2	Blood metabolite ratios	168713	53	18988	18	1.07231e-05	0.0267756	0.605
level2	Blood protein levels	168713	3396	18988	499	4.11746e-10	1.02813e-06	0.997
level2	Cardiovascular disease	168713	316	18988	63	5.03072e-06	0.0125617	0.546
level2	Chronic obstructive pulmonary disease	168713	207	18988	49	3.4968e-07	0.000873152	0.989
level2	Coronary artery disease	168713	902	18988	197	6.54444e-20	1.63415e-16	0.999
level2	Crohn's disease	168713	408	18988	108	1.50197e-17	3.75043e-14	1
level2	Diastolic blood pressure	168713	885	18988	149	4.34326e-07	0.00108451	0.956
level2	Disc degeneration (lumbar)	168713	36	18988	17	7.60551e-08	0.00018991	0.994
level2	Eczema	168713	210	18988	45	1.64698e-05	0.041125	0.074
level2	Eosinophil counts	168713	1647	18988	316	2.61299e-21	6.52463e-18	1
level2	Eosinophil percentage of white cells	168713	746	18988	126	2.68241e-06	0.00669799	0.948
level2	Estimated glomerular filtration rate	168713	1140	18988	191	1.70782e-08	4.26442e-05	0.963
level2	General cognitive ability	168713	1258	18988	195	2.97623e-06	0.00743165	0.836
level2	Glycerophospholipid levels	168713	19	18988	11	1.16141e-06	0.00290005	0.996
level2	Gut microbiota abundance (class Actinobacteria id.419)	168713	14	18988	10	2.1169e-07	0.000528589	0.94
level2	Gut microbiota abundance (family Bifidobacteriaceae id.433)	168713	16	18988	12	4.8358e-09	1.2075e-05	0.94
level2	Gut microbiota abundance (genus Bifidobacterium id.436)	168713	15	18988	12	1.3487e-09	3.36769e-06	0.94
level2	Gut microbiota abundance (order Bifidobacteriales id.432)	168713	16	18988	12	4.8358e-09	1.2075e-05	0.94
level2	Gut microbiota abundance (phylum Actinobacteria id.400)	168713	13	18988	10	6.73506e-08	0.000168175	0.94
level2	Hay fever and/or eczema	168713	154	18988	37	6.15592e-06	0.0153713	0.963
level2	HDL cholesterol	168713	426	18988	80	3.44489e-06	0.0086019	0.333
level2	HDL cholesterol levels	168713	759	18988	151	3.12987e-12	7.81529e-09	1
level2	Height	168713	4443	18988	620	1.22974e-08	3.07067e-05	0.986
level2	Hemoglobin concentration	168713	736	18988	121	1.50507e-05	0.0375815	0.539
level2	Hemoglobin levels	168713	411	18988	92	9.62664e-11	2.40377e-07	0.998
level2	High density lipoprotein cholesterol levels	168713	1121	18988	173	1.31784e-05	0.0329066	0.063
level2	Idiopathic membranous nephropathy	168713	21	18988	13	3.90719e-08	9.75626e-05	0.993
level2	Inflammatory bowel disease	168713	371	18988	94	3.15557e-14	7.87946e-11	1
level2	Intelligence	168713	597	18988	104	4.84322e-06	0.0120935	0.633
level2	Intelligence (MTAG)	168713	645	18988	141	9.56167e-15	2.38755e-11	0.995
level2	LDL cholesterol levels	168713	373	18988	81	5.26078e-09	1.31362e-05	0.998
level2	Liver enzyme levels (alkaline phosphatase)	168713	304	18988	62	2.76961e-06	0.00691573	0.737
level2	Low density lipoprotein cholesterol levels	168713	1326	18988	210	2.78651e-07	0.000695791	0.997
level2	Lymphocyte counts	168713	1252	18988	218	5.78803e-11	1.44527e-07	0.998
level2	Lymphocyte percentage of white cells	168713	605	18988	109	5.79037e-07	0.00144585	0.996
level2	Mean corpuscular hemoglobin	168713	2074	18988	414	4.32984e-31	1.08116e-27	0.996
level2	Mean corpuscular volume	168713	1739	18988	334	1.64682e-22	4.11211e-19	1
level2	Mean platelet volume	168713	1345	18988	252	4.78785e-16	1.19553e-12	1
level2	Mean reticulocyte volume	168713	683	18988	114	1.32154e-05	0.0329988	0.717
level2	Mean spheric corpuscular volume	168713	821	18988	135	5.04802e-06	0.0126049	0.53
level2	Mitochondrial DNA levels	168713	87	18988	26	2.10957e-06	0.0052676	0.825
level2	Monocyte count	168713	1339	18988	243	5.86575e-14	1.46468e-10	1
level2	Monocyte percentage of white cells	168713	738	18988	130	1.90693e-07	0.000476161	0.996
level2	Myocardial infarction	168713	239	18988	51	5.36128e-06	0.0133871	0.879
level2	Neutrophil count	168713	1095	18988	242	7.94977e-25	1.98506e-21	1
level2	Neutrophil percentage of white cells	168713	563	18988	112	1.77073e-09	4.42151e-06	0.999
level2	Platelet count	168713	1841	18988	300	4.49274e-11	1.12184e-07	0.994
level2	Platelet distribution width	168713	746	18988	133	6.88487e-08	0.000171915	0.932
level2	Pre bronchodilator FEV1	168713	12	18988	11	3.93948e-10	9.83689e-07	0.865
level2	Red blood cell count	168713	2144	18988	391	6.93193e-22	1.7309e-18	0.998
level2	Red blood cell fatty acid levels	168713	12	18988	8	8.357e-06	0.0208674	0.991
level2	Red cell distribution width	168713	1702	18988	369	3.19702e-35	7.98297e-32	1
level2	Sarcoidosis (Lofgren's syndrome vs non-Lofgren's syndrome)	168713	25	18988	12	5.18273e-06	0.0129413	0.964
level2	Schizophrenia	168713	1341	18988	220	8.94402e-09	2.23332e-05	0.987
level2	Schizophrenia (MTAG)	168713	227	18988	56	1.16047e-08	2.8977e-05	0.932
level2	Serum metabolite levels	168713	614	18988	151	1.53028e-20	3.82112e-17	0.999
level2	Serum metabolite ratios in chronic kidney disease	168713	54	18988	37	5.06364e-23	1.26439e-19	0.996
level2	Systemic sclerosis	168713	85	18988	30	5.17821e-09	1.293e-05	0.954
level2	Systolic blood pressure	168713	1765	18988	303	7.5761e-14	1.89175e-10	0.997
level2	Total cholesterol levels	168713	1313	18988	217	6.11877e-09	1.52786e-05	0.999
level2	Ulcerative colitis	168713	266	18988	62	2.01398e-08	5.02892e-05	0.998
level2	Urinary metabolite levels in chronic kidney disease	168713	167	18988	56	2.00513e-14	5.00681e-11	0.997
level2	Urinary metabolite modules (eigenmetabolites) in chronic kidney disease	168713	39	18988	19	6.79225e-09	1.69603e-05	0.981
level2	Waist-to-hip ratio adjusted for BMI (additive genetic model)	168713	64	18988	26	1.67191e-09	4.17476e-06	0.996
level2	White blood cell count	168713	1910	18988	427	6.31847e-44	1.57772e-40	1
level3	Bitter taste perception	168713	8	1530	4	4.5811e-07	0.000299146	0.988
level3	Breast cancer (early onset)	168713	18	1530	4	1.86266e-05	0.0121632	0.604
level3	Mean platelet volume	168713	1345	1530	30	9.62908e-06	0.00628779	0.118
level3	Non-lobar intracerebral hemorrhage (MTAG)	168713	42	1530	5	3.92312e-05	0.025618	0.086
level4	Bitter taste perception	168713	8	105	3	1.30865e-08	1.361e-06	0.98
level4	Bitter taste perception (multivariate analysis)	168713	4	105	2	2.29999e-06	0.000239199	0.98
level4	Caffeine consumption from tea	168713	24	105	2	0.000104942	0.010914	0.929
level4	Coffee consumption	168713	130	105	4	1.51435e-06	0.000157493	0.948
level4	Psoriasis	168713	359	105	4	8.1341e-05	0.00845946	0.959

## Sheet: h. Hosp_Brain_PROPER-Seq
level	trait	total_gwas_snps	trait_snps	eqtls_in_catalog	trait_eqtls	pval	adj_pval	sim_pval
level0	Alzheimer's disease in APOE e4- carriers	168713	31	453	5	2.18968e-08	7.4449e-06	0.003
level0	Corticobasal degeneration	168713	6	453	2	0.000107136	0.0364263	0
level0	Depressed affect	168713	157	453	10	2.32227e-11	7.89571e-09	0.004
level0	Experiencing mood swings	168713	69	453	6	3.76625e-08	1.28053e-05	0.002
level0	Feeling guilty	168713	29	453	4	1.15508e-06	0.000392726	0.002
level0	Feeling hurt	168713	46	453	4	7.65451e-06	0.00260253	0.003
level0	General factor of neuroticism	168713	308	453	15	1.21386e-14	4.12712e-12	0.011
level0	Irritable mood	168713	67	453	5	1.14943e-06	0.000390806	0.002
level0	Neuroticism	168713	1004	453	21	9.90117e-13	3.3664e-10	0.015
level0	Osteoarthrosis (time to event)	168713	5	453	2	7.15515e-05	0.0243275	0
level0	Parkinson's disease	168713	231	453	13	1.13498e-13	3.85893e-11	0.01
level0	Parkinson's disease or first degree relation to individual with Parkinson's disease	168713	107	453	6	5.20953e-07	0.000177124	0.002
level0	Reaction time	168713	539	453	10	2.62435e-06	0.000892278	0.003
level0	Snoring	168713	72	453	4	4.56677e-05	0.015527	0.002
level0	Soluble ICAM-1	168713	7	453	3	6.67675e-07	0.00022701	0
level0	White matter microstructure (mean diusivities)	168713	198	453	6	1.81949e-05	0.00618627	0.002
level0	White matter microstructure (radial diusivities)	168713	250	453	7	6.10084e-06	0.00207428	0.005
level1	Mean corpuscular hemoglobin	168713	2074	247	12	6.72958e-05	0.014334	0.334
level1	Mean corpuscular hemoglobin concentration	168713	613	247	12	1.80055e-10	3.83518e-08	0.415
level1	Mean corpuscular volume	168713	1739	247	16	9.16355e-09	1.95184e-06	0.417
level1	Platelet count	168713	1841	247	17	2.95704e-09	6.29849e-07	0.388
level1	Post bronchodilator FEV1	168713	1182	247	16	3.777e-11	8.04501e-09	0.172
level1	Post bronchodilator FEV1/FVC ratio	168713	1627	247	10	0.000167803	0.035742	0.031
level1	Post bronchodilator FEV1/FVC ratio in COPD	168713	473	247	9	4.47892e-08	9.54011e-06	0.126
level1	Red blood cell count	168713	2144	247	16	1.56877e-07	3.34147e-05	0.382
level1	Red blood cell traits	168713	63	247	4	2.4952e-06	0.000531479	0.383
level2	Age at menopause	168713	93	11876	27	1.43796e-10	2.91043e-07	0.989
level2	Blood metabolite levels	168713	200	11876	33	4.42264e-06	0.00895143	0.742
level2	Body mass index	168713	3875	11876	416	1.05785e-17	2.14109e-14	0.992
level2	Cholesteryl ester levels	168713	11	11876	7	2.18906e-06	0.00443066	0.981
level2	Coronary artery disease	168713	902	11876	98	1.62185e-05	0.0328263	0.413
level2	Estimated glomerular filtration rate	168713	1140	11876	119	1.40984e-05	0.0285352	0.462
level2	Frontotemporal dementia	168713	26	11876	10	5.51903e-06	0.0111705	0.963
level2	Glycerophospholipid levels	168713	19	11876	14	6.03128e-13	1.22073e-09	0.992
level2	Height	168713	4443	11876	416	2.46091e-09	4.98089e-06	0.988
level2	Hemoglobin levels	168713	411	11876	53	1.7118e-05	0.0346469	0.589
level2	Intelligence	168713	597	11876	76	5.13463e-07	0.00103925	0.944
level2	Lung function (FEV1/FVC)	168713	917	11876	101	6.93172e-06	0.0140298	0.512
level2	Lymphocyte counts	168713	1252	11876	140	5.80979e-08	0.00011759	0.991
level2	Mean corpuscular hemoglobin	168713	2074	11876	227	4.36828e-11	8.84139e-08	0.978
level2	Mean corpuscular volume	168713	1739	11876	183	5.16226e-08	0.000104484	0.968
level2	Mean platelet volume	168713	1345	11876	139	4.82984e-06	0.00977559	0.938
level2	Mean reticulocyte volume	168713	683	11876	80	6.67279e-06	0.0135057	0.887
level2	Menopause (age at onset)	168713	106	11876	26	1.58736e-08	3.21281e-05	0.986
level2	Neutrophil count	168713	1095	11876	132	1.60162e-09	3.24168e-06	0.992
level2	Phosphatidylcholine levels	168713	19	11876	11	9.29295e-09	1.88089e-05	0.986
level2	Plasma omega-3 polyunsaturated fatty acid level (eicosapentaenoic acid)	168713	30	11876	11	3.24295e-06	0.00656374	0.974
level2	Plasma omega-3 polyunsaturated fatty acid levels (docosapentaenoic acid)	168713	20	11876	9	3.47031e-06	0.00702392	0.976
level2	Post bronchodilator FEV1	168713	1182	11876	153	3.95214e-13	7.99914e-10	0.227
level2	Red blood cell fatty acid levels	168713	12	11876	9	7.65145e-09	1.54865e-05	0.991
level2	Red cell distribution width	168713	1702	11876	209	5.72986e-15	1.15972e-11	0.993
level2	Serum metabolite levels	168713	614	11876	94	1.4186e-12	2.87124e-09	0.991
level2	Serum metabolite ratios in chronic kidney disease	168713	54	11876	39	3.18993e-33	6.45641e-30	0.993
level2	Systolic blood pressure	168713	1765	11876	184	9.06546e-08	0.000183485	0.98
level2	Trans fatty acid levels	168713	131	11876	35	4.18444e-12	8.46931e-09	0.986
level2	Triglycerides	168713	556	11876	70	2.07963e-06	0.00420918	0.902
level2	Urinary metabolite levels in chronic kidney disease	168713	167	11876	34	1.86093e-08	3.76653e-05	0.984
level2	Waist-hip ratio	168713	1199	11876	128	2.30517e-06	0.00466566	0.94
level2	White blood cell count	168713	1910	11876	229	4.01364e-15	8.1236e-12	0.994
level3	Body mass index in non-asthmatics	168713	9	1198	3	2.90574e-05	0.0178412	0.535
level3	Post bronchodilator FEV1	168713	1182	1198	93	3.81122e-65	2.34009e-62	0.978
level3	Post bronchodilator FEV1/FVC ratio	168713	1627	1198	64	1.2633e-27	7.75667e-25	0.978
level4	Bitter taste perception (6-n-propylthiouracil) in obesity with metabolic syndrome	168713	8	31	1	0.00146904	0.0323188	0.026
level4	Core binding factor acute myeloid leukemia	168713	7536	31	10	5.86363e-07	1.29e-05	0.729
level4	Femoral neck bone mineral density	168713	88	31	2	0.000123846	0.00272461	0.795
level4	Fulminant type 1 diabetes	168713	9	31	1	0.00165252	0.0363554	0.111

## Sheet: i. Severe_Coronary_STRING
level	trait	total_gwas_snps	trait_snps	eqtls_in_catalog	trait_eqtls	pval	adj_pval	sim_pval
level0	ACPA-positive rheumatoid arthritis (smoking interaction)	168713	15	983	11	3.32e-22	1.97e-19	0.005
level0	Allergic disease (asthma, hay fever and/or eczema) (multivariate analysis)	168713	52	983	5	1.38e-05	0.00815101	0.001
level0	Anti-anoctamin 2 antibody levels	168713	10	983	6	7.93e-12	4.7e-09	0.009
level0	Asthma	168713	771	983	19	2.33e-07	0.000138082	0.016
level0	Asthma (childhood onset)	168713	388	983	12	4e-06	0.00236585	0.011
level0	Atopic asthma	168713	198	983	11	3.2e-08	1.9e-05	0.026
level0	Cancer (pleiotropy)	168713	163	983	9	6e-07	0.00035506	0
level0	Cervical cancer	168713	119	983	10	2.59e-09	1.53e-06	0.004
level0	Childhood steroid-sensitive nephrotic syndrome	168713	29	983	5	7.03e-07	0.000416106	0.005
level0	Chronic hepatitis B infection	168713	17	983	7	4.13e-12	2.44e-09	0.012
level0	Chronic obstructive pulmonary disease-related biomarkers	168713	34	983	4	4.62e-05	0.0273615	0.002
level0	Cortical surface area (global PC1)	168713	15	983	6	1.84e-10	1.09e-07	0.003
level0	Depressed affect	168713	157	983	15	4.21e-14	2.49e-11	0.007
level0	Drug-induced Stevens-Johnson syndrome or toxic epidermal necrolysis (SJS/TEN)	168713	10	983	4	2.34e-07	0.000138485	0.006
level0	Epstein Barr virus nuclear antigen 1 IgG levels	168713	6	983	4	1.7e-08	1.01e-05	0.012
level0	Experiencing mood swings	168713	69	983	6	3.38e-06	0.00200062	0.005
level0	Feeling guilty	168713	29	983	5	7.03e-07	0.000416106	0.006
level0	Feeling miserable	168713	64	983	5	3.81e-05	0.0225719	0.005
level0	Feeling worry	168713	71	983	6	4e-06	0.00236664	0.005
level0	Follicular lymphoma	168713	13	983	3	5.4e-05	0.0319629	0.008
level0	General factor of neuroticism	168713	308	983	20	4.51e-15	2.67e-12	0.009
level0	Giant cell arteritis	168713	8	983	4	7.87e-08	4.66e-05	0.011
level0	Hepatitis B	168713	46	983	7	9.8e-09	5.8e-06	0.011
level0	Hepatitis B (viral clearance)	168713	2	983	2	3.39e-05	0.0200767	0.006
level0	Hepatitis C (spontaneous viral clearance)	168713	18	983	4	3.28e-06	0.00194432	0.009
level0	Hepatocellular carcinoma	168713	11	983	3	3.14e-05	0.0186015	0
level0	Idiopathic membranous nephropathy	168713	21	983	7	2.42e-11	1.43e-08	0.011
level0	IgA nephropathy	168713	43	983	7	5.99e-09	3.55e-06	0.009
level0	Immunoglobulin A vasculitis	168713	58	983	43	8.87e-84	5.25e-81	0.009
level0	Immunoglobulin G index levels in multiple sclerosis	168713	4	983	3	7.85e-07	0.000464924	0.005
level0	Irritable mood	168713	67	983	7	1.43e-07	8.48e-05	0.013
level0	Itch intensity from mosquito bite adjusted by bite size	168713	262	983	13	7.09e-09	4.2e-06	0.001
level0	Lymphoma	168713	9	983	4	1.41e-07	8.35e-05	0.01
level0	Multiple sclerosis (OCB status)	168713	10	983	6	7.93e-12	4.7e-09	0.014
level0	Neuroticism	168713	1004	983	30	7.75e-13	4.59e-10	0.012
level0	Nodular sclerosis Hodgkin lymphoma	168713	14	983	5	1.27e-08	7.54e-06	0.004
level0	Nonatopic asthma	168713	109	983	8	2.92e-07	0.000172857	0.01
level0	Oligoclonal band status in multiple sclerosis	168713	4	983	3	7.85e-07	0.000464924	0.005
level0	Ovarian cancer in BRCA1 mutation carriers	168713	8	983	3	1.08e-05	0.00639632	0.003
level0	Parkinson's disease	168713	231	983	21	1.01e-18	5.97e-16	0.017
level0	Primary central nervous system lymphoma	168713	7	983	3	6.78e-06	0.00401517	0.005
level0	Response to hepatitis B vaccine	168713	21	983	9	2.06e-15	1.22e-12	0.245
level0	Systemic lupus erythematosus	168713	805	983	21	2.12e-08	1.26e-05	0.023
level0	Type 1 diabetes (age at diagnosis)	168713	39	983	8	6.77e-11	4.01e-08	0.002
level0	Ulcerative colitis	168713	266	983	11	6.21e-07	0.000367419	0.015
level0	White blood cell count (lymphocyte)	168713	2	983	2	3.39e-05	0.0200767	0.003
level0	White matter microstructure (axial diusivities)	168713	160	983	8	5.28e-06	0.00312649	0.003
level0	White matter microstructure (mean diusivities)	168713	198	983	9	3e-06	0.00177672	0.005
level0	White matter microstructure (radial diusivities)	168713	250	983	9	1.95e-05	0.0115245	0.01
level0	Worry	168713	147	983	8	2.82e-06	0.00166916	0.01
level1	Nasopharyngeal carcinoma	168713	22	130	2	0.000134728	0.016841	0.014
level1	Sleep duration	168713	165	130	3	0.000299946	0.0374932	0.009
level1	Warfarin maintenance dose	168713	27	130	3	1.29e-06	0.000161234	0.01
level2	Age-related macular degeneration	168713	73	519	5	3.42e-06	0.00134586	0.026
level2	Blood protein levels	168713	3396	519	32	3.87e-08	1.52e-05	0.079
level2	Chronic hepatitis B infection	168713	17	519	3	1.91e-05	0.0075094	0.036
level2	Hay fever and/or eczema	168713	154	519	5	0.000125319	0.0493757	0.012
level2	Hepatitis B	168713	46	519	5	3.34e-07	0.000131516	0.022
level2	Multiple sclerosis (OCB status)	168713	10	519	3	3.42e-06	0.00134663	0.076
level2	Osteoarthritis (hip)	168713	57	519	4	3.07e-05	0.0121067	0.065
level2	Response to hepatitis B vaccine	168713	21	519	3	3.69e-05	0.0145535	0.07
level2	Systemic lupus erythematosus	168713	805	519	15	4.85e-08	1.91e-05	0.108
level2	Waist circumference adjusted for BMI (joint analysis main effects and physical activity interaction)	168713	116	519	5	3.27e-05	0.0128919	0.009
level2	Waist circumference adjusted for BMI in active individuals	168713	108	519	5	2.32e-05	0.00914247	0.01
level2	Waist-to-hip ratio adjusted for BMI (adjusted for smoking behaviour)	168713	69	519	4	6.53e-05	0.0257345	0.044
level2	Waist-to-hip ratio adjusted for body mass index	168713	149	519	5	0.00010736	0.0422999	0.059
level2	Worry	168713	147	519	5	0.000100758	0.0396986	0.065
level3	Body mass index	168713	3875	672	34	2.23e-05	0.00734307	0.069
level3	Mean corpuscular hemoglobin	168713	2074	672	22	4.42e-05	0.0145327	0.053
level3	Mean corpuscular volume	168713	1739	672	25	6.36e-08	2.09e-05	0.069
level3	Red cell distribution width	168713	1702	672	19	7.46e-05	0.0245459	0.117
level4	Blood protein levels	168713	3396	1162	56	4.07e-09	2.1e-06	0.273
level4	Coronary artery disease	168713	902	1162	20	7.11e-06	0.00367361	0.082
level4	Household income (MTAG)	168713	343	1162	11	3.29e-05	0.0169917	0.074
level4	Immune response to measles vaccine (measles-specific neutralising antibody titre)	168713	4	1162	3	1.3e-06	0.000670449	0.287
level4	Intelligence (MTAG)	168713	645	1162	18	8.77e-07	0.000453299	0.15
level4	Neuroblastoma	168713	9	1162	3	2.65e-05	0.0137208	0.056
level4	Systolic blood pressure	168713	1765	1162	31	3.37e-06	0.00174427	0.174

[truncated: 1 more sheets: j. Hosp_Coronary_STRING]
