# Supplementary material for: Comorbidity genetic risk and pathways impact SARS-CoV-2 infection outcomes
Source: Sci Rep. 2023 Jun 19;13:9879. doi: 10.1038/s41598-023-36900-z (PMC10279740; doi:10.1038/s41598-023-36900-z)
Supplement: Supplementary file 10 — Supplementary Table 9. [file 41598_2023_36900_MOESM10_ESM.xlsx]

## Sheet: Table of Contents
Comorbidity genetic risk and pathways impact SARS-CoV-2 infection outcomes
Rachel K. Jaros1, Tayaza Fadason1,2, David Cameron-Smith3, Evgeniia Golovina1, Justin M. O’Sullivan1,2,4,5,6
1. The Liggins Institute, The University of Auckland, Auckland 1023, New Zealand.
2. Maurice Wilkins Centre for Molecular Biodiscovery, The University of Auckland, Auckland 1010, New Zealand.
3. College of Health, Medicine and Wellbeing, The University of Newcastle, Callaghan 2308, Australia.
4 MRC Lifecourse Epidemiology Unit, University of Southampton, United Kingdom
5. Singapore Institute for Clinical Sciences, Agency for Science, Technology and Research (A*STAR), Singapore, Singapore
6. Australian Parkinson’s Mission, Garvan Institute of Medical Research, Sydney, New South Wales, Australia
*Corresponding senior author.
Title	Description
Supplementary Table 9	Coronary artery disease trait association from level 4 in the hospitalised phenotype brain tissue protein interaction network
9a	eQTLs and genes driving the coronary artery disease association in the brain
9b	gene ontology, KEGG and GWAS data assoociated with the coronary artery disease association in the brain
9c	protein interactions forming all proteins within the coronary artery disease assocation in the brain
9d	protein clusters from the coronary artery disease assocation in the brain
Definitions
level	the level denoting proteins within the protein interaction network i.e. level 1 proteins interact with level 0 proteins, level 2 with level 1 and so on
grn_snp	SNP obtained from the tissue-specific gene regulatory network
trait	genome wide association study trait
gene	eQTL target gene
eqtl_type	expression quantitative trait loci type
snp	single nucleotide polymorphism
gwas_mapped_gene	indicating whether the snp in the GWAS catalogue was mapped to the same gene as assigned here by CoDeS3D
kegg_pathway	top KEGG pathway for each protein cluster
kegg_pval	KEGG pathway p-value
go_bp	top gene ontology biological process
go_bp_pval	gene ontology biological process p-value
gwas_notes	notes from the GWAS catalogue
geneA	gene in the protein interaction network forming a connection with geneB
geneB	gene in the protein interaction network connected to geneA
score	protein interaction score derived from STRING
cluster	protein clusters from the entire coronary artery disease protein interaction network

## Sheet: a. b2_brain
level	grn_snp	trait	gene	eqtl_type
level4	rs7623687	Coronary artery disease	AMT	spatial
level4	rs12495221	Coronary artery disease	CDC25A	spatial
level4	rs7617773	Coronary artery disease	CDC25A	spatial
level4	rs12149545	Coronary artery disease	CDH13	spatial
level4	rs41311933	Coronary artery disease	CDK5RAP2	spatial
level4	rs11133381	Coronary artery disease	CLOCK	spatial
level4	rs7809950	Coronary artery disease	COG5	spatial
level4	rs2189839	Coronary artery disease	COG5	spatial
level4	rs2107713	Coronary artery disease	COG5	spatial
level4	rs11977187	Coronary artery disease	COG5	spatial
level4	rs34232196	Coronary artery disease	DAB1	spatial
level4	rs17398575	Coronary artery disease	DYNC1I1	spatial
level4	rs582384	Coronary artery disease	ERBB4	spatial
level4	rs17608766	Coronary artery disease	GOSR2	spatial
level4	rs2679053	Coronary artery disease	HSD17B12	spatial
level4	rs7116641	Coronary artery disease	HSD17B12	spatial
level4	rs7928523	Coronary artery disease	HSD17B12	spatial
level4	rs4237540	Coronary artery disease	HTRA1	spatial
level4	rs4752700	Coronary artery disease	HTRA1	spatial
level4	rs2421028	Coronary artery disease	HTRA1	spatial
level4	rs10186133	Coronary artery disease	IL1RN	spatial
level4	rs204993	Coronary artery disease	NOTCH4	spatial
level4	rs11191416	Coronary artery disease	NT5C2	spatial
level4	rs12413409	Coronary artery disease	NT5C2	spatial
level4	rs11191447	Coronary artery disease	NT5C2	spatial
level4	rs11191559	Coronary artery disease	NT5C2	spatial
level4	rs10041378	Coronary artery disease	PDE4D	spatial
level4	rs1223583	Coronary artery disease	PLCE1	spatial
level4	rs6725887	Coronary artery disease	WDR12	spatial
level4	rs140244541	Coronary artery disease	WDR12	spatial

## Sheet: b. b2_brain_gwas_pathways
snp	trait	gene	gwas_mapped_gene	kegg_pathway	kegg_pval	go_bp	go_bp_pval	gwas_notes
rs12149545	Coronary artery disease	CDH13	not mapped	Cytokine-cytokine receptor interaction	2.438e-05	interleukin-1-mediated signaling pathway	2.343e-10	mapped to HERPUD1, CETP
rs10186133	Coronary artery disease	IL1RN	not mapped	Cytokine-cytokine receptor interaction	2.438e-05	interleukin-1-mediated signaling pathway	2.343e-10	mapped to RNU6-1180P, IL1F10
rs41311933	Coronary artery disease	CDK5RAP2	not mapped	ErbB signaling pathway	9.36e-06	Rap protein signal transduction	3.006e-09	mapped to C5
rs7809950	Coronary artery disease	COG5	not mapped	ErbB signaling pathway	9.36e-06	Rap protein signal transduction	3.006e-09	mapped to DUS4L-BCAP29, BCAP29
rs2189839	Coronary artery disease	COG5	not mapped	ErbB signaling pathway	9.36e-06	Rap protein signal transduction	3.006e-09	mapped to DUS4L-BCAP29, BCAP29
rs2107713	Coronary artery disease	COG5	not mapped	ErbB signaling pathway	9.36e-06	Rap protein signal transduction	3.006e-09	mapped to BCAP29, DUS4L-BCAP29
rs11977187	Coronary artery disease	COG5	not mapped	ErbB signaling pathway	9.36e-06	Rap protein signal transduction	3.006e-09	mapped to DUS4L-BCAP29, BCAP29
rs582384	Coronary artery disease	ERBB4	not mapped	ErbB signaling pathway	9.36e-06	Rap protein signal transduction	3.006e-09	mapped to PRKCE
rs17608766	Coronary artery disease	GOSR2	mapped	ErbB signaling pathway	9.36e-06	Rap protein signal transduction	3.006e-09
rs4237540	Coronary artery disease	HTRA1	mapped	ErbB signaling pathway	9.36e-06	Rap protein signal transduction	3.006e-09
rs4752700	Coronary artery disease	HTRA1	mapped	ErbB signaling pathway	9.36e-06	Rap protein signal transduction	3.006e-09
rs2421028	Coronary artery disease	HTRA1	mapped	ErbB signaling pathway	9.36e-06	Rap protein signal transduction	3.006e-09
rs204993	Coronary artery disease	NOTCH4	not mapped	ErbB signaling pathway	9.36e-06	Rap protein signal transduction	3.006e-09	mapped to PBX2
rs10041378	Coronary artery disease	PDE4D	not mapped	ErbB signaling pathway	9.36e-06	Rap protein signal transduction	3.006e-09	mapped to LINC02063
rs1223583	Coronary artery disease	PLCE1	mapped	ErbB signaling pathway	9.36e-06	Rap protein signal transduction	3.006e-09
rs6725887	Coronary artery disease	WDR12	mapped	ErbB signaling pathway	9.36e-06	Rap protein signal transduction	3.006e-09
rs140244541	Coronary artery disease	WDR12	mapped	ErbB signaling pathway	9.36e-06	Rap protein signal transduction	3.006e-09
rs7623687	Coronary artery disease	AMT	not mapped	Fatty acid metabolism	2.16e-07	carboxylic acid metabolic process	7.707e-09	mapped to RHOA
rs2679053	Coronary artery disease	HSD17B12	mapped	Fatty acid metabolism	2.16e-07	carboxylic acid metabolic process	7.707e-09
rs7116641	Coronary artery disease	HSD17B12	mapped	Fatty acid metabolism	2.16e-07	carboxylic acid metabolic process	7.707e-09
rs7928523	Coronary artery disease	HSD17B12	mapped	Fatty acid metabolism	2.16e-07	carboxylic acid metabolic process	7.707e-09
rs11133381	Coronary artery disease	CLOCK	mapped	Longevity regulating pathway - multiple species	7.545e-07	response to hydrogen peroxide	4.26e-06
rs34232196	Coronary artery disease	DAB1	not mapped	No pathway	-	regulation of protein kinase activity	1.947e-05	mapped to PCSK9, BSND
rs12495221	Coronary artery disease	CDC25A	mapped	Progesterone-mediated oocyte maturation	9.27e-05	G2/MI transition of meiotic cell cycle	0.0005382
rs7617773	Coronary artery disease	CDC25A	mapped	Progesterone-mediated oocyte maturation	9.27e-05	G2/MI transition of meiotic cell cycle	0.0005382
rs11191416	Coronary artery disease	NT5C2	not mapped	Purine metabolism	2.98e-06	purine nucleoside monophosphate metabolic process	6.603e-08	mapped to PFN1P11
rs12413409	Coronary artery disease	NT5C2	not mapped	Purine metabolism	2.98e-06	purine nucleoside monophosphate metabolic process	6.603e-08	mapped to CNNM2
rs11191447	Coronary artery disease	NT5C2	not mapped	Purine metabolism	2.98e-06	purine nucleoside monophosphate metabolic process	6.603e-08	mapped to AS3MT, BORCS7-ASMT
rs11191559	Coronary artery disease	NT5C2	mapped	Purine metabolism	2.98e-06	purine nucleoside monophosphate metabolic process	6.603e-08
rs17398575	Coronary artery disease	DYNC1I1	not mapped	Salmonella infection	3.927e-08	intralumenal vesicle formation	0.0003768	mapped to LINC02577, CCDC71L

## Sheet: c. b2_brain_ppi
geneA	geneB	score	level
GLDC	AMT	0.999	3
AGXT2	GLDC	0.966	2
ALDH7A1	AGXT2	0.984	1
ACSF3	ALDH7A1	0.945	0
CCNB1	CDC25A	0.999	3
CCNB2	CCNB1	0.998	2
TCF19	CCNB2	0.891	1
CCHCR1	TCF19	0.827	0
ADIPOQ	CDH13	0.992	3
ERP44	ADIPOQ	0.966	2
ITPR1	ERP44	0.993	1
LRRFIP2	ITPR1	0.735	0
AKAP9	CDK5RAP2	0.991	3
PKN1	AKAP9	0.958	2
RHOA	PKN1	0.999	1
CYTH1	RHOA	0.935	0
SIRT1	CLOCK	0.999	3
FOXO3	SIRT1	0.999	2
SOD2	FOXO3	0.989	1
CAT	SOD2	0.996	0
COG8	COG5	0.999	3
RIC1	COG8	0.931	2
PTAR1	RIC1	0.751	1
FBXL2	PTAR1	0.896	0
LRP8	DAB1	0.997	3
APOE	LRP8	0.999	2
CLU	APOE	0.987	1
LTF	CLU	0.984	0
DYNC1LI1	DYNC1I1	0.992	3
RILP	DYNC1LI1	0.866	2
RAB7A	RILP	0.999	1
RAB7B	RILP	0.997	1
FYCO1	RAB7B	0.997	0
FYCO1	RAB7A	0.993	0
STAT5A	ERBB4	0.999	3
GRB2	ERBB4	0.999	3
DLG4	ERBB4	0.999	3
NRG1	ERBB4	0.999	3
JAK2	STAT5A	0.999	2
SOCS1	JAK2	0.999	1
IL12RB1	JAK2	0.995	1
TYK2	SOCS1	0.998	0
TYK2	IL12RB1	0.998	0
BLNK	GRB2	0.999	2
CBL	GRB2	0.999	2
SH3KBP1	BLNK	0.996	1
ARHGAP27	SH3KBP1	0.895	0
SH3KBP1	CBL	0.999	1
ARHGAP27	SH3KBP1	0.895	0
LRRC1	DLG4	0.793	2
RAP1GAP	DLG4	0.819	2
LRRN2	LRRC1	0.773	1
LRRC2	LRRN2	0.727	0
RAP1B	RAP1GAP	0.995	1
RAP1A	RAP1GAP	0.99	1
RAPGEF6	RAP1B	0.941	0
RAPGEF6	RAP1A	0.986	0
EGFR	NRG1	0.999	2
PIK3R2	EGFR	0.992	1
CTNNB1	EGFR	0.999	1
SH3KBP1	EGFR	0.997	1
MUC1	EGFR	0.998	1
FBXL2	PIK3R2	0.946	0
WNT3	CTNNB1	0.964	0
POU5F1	CTNNB1	0.997	0
ARHGAP27	SH3KBP1	0.895	0
MUC5B	MUC1	0.982	0
GOSR1	GOSR2	0.991	3
STX5	GOSR2	0.999	3
SCFD1	GOSR2	0.996	3
USO1	GOSR2	0.987	3
SEC22B	GOSR2	0.999	3
YKT6	GOSR1	0.999	2
PTAR1	YKT6	0.934	1
FBXL2	PTAR1	0.896	0
YKT6	STX5	0.999	2
RAB28	SCFD1	0.951	2
RAP2A	RAB28	0.947	1
SENP7	RAP2A	0.903	0
GBF1	USO1	0.966	2
ARF1	GBF1	0.996	1
CYTH1	ARF1	0.999	0
YKT6	SEC22B	0.998	2
SCD	HSD17B12	0.961	3
SREBF1	SCD	0.99	2
FASN	SREBF1	0.993	1
ACACA	SREBF1	0.988	1
ACSF3	FASN	0.951	0
ACSF3	ACACA	0.937	0
ARMS2	HTRA1	0.77	3
PLEKHA1	ARMS2	0.72	2
PTPN13	PLEKHA1	0.964	1
RAPGEF6	PTPN13	0.981	0
IL1R2	IL1RN	0.98	3
IL1R1	IL1RN	0.999	3
IL1B	IL1R2	0.999	2
IRAK2	IL1R1	0.988	2
IL1B	IL1R1	0.999	2
MYD88	IRAK2	0.999	1
LRRFIP2	MYD88	0.79	0
IL10	IL1B	0.995	1
IL10RB	IL10	0.999	0
ATP2A3	NOTCH4	0.902	3
HRC	ATP2A3	0.83	2
TRDN	HRC	0.998	1
LRRC2	TRDN	0.745	0
DCK	NT5C2	0.974	3
ADA	DCK	0.954	2
ADK	ADA	0.992	1
SPEF2	ADK	0.915	0
ATP2A2	PDE4D	0.944	3
HRC	ATP2A2	0.976	2
TRDN	HRC	0.998	1
LRRC2	TRDN	0.745	0
RAP2B	PLCE1	0.943	3
RAPGEF3	RAP2B	0.966	2
RAP1B	RAPGEF3	0.984	1
RAPGEF6	RAP1B	0.941	0
FTSJ1	WDR12	0.905	3
DRG1	WDR12	0.931	3
PES1	WDR12	0.999	3
EBNA1BP2	WDR12	0.999	3
THADA	FTSJ1	0.895	2
CCDC82	THADA	0.706	1
LRRC2	CCDC82	0.711	0
ZC3H15	DRG1	0.999	2
RWDD1	DRG1	0.994	2
DRG2	ZC3H15	0.973	1
ZCCHC4	DRG2	0.745	0
DRG2	RWDD1	0.999	1
ZCCHC4	DRG2	0.745	0
BOP1	PES1	0.999	2
DDX49	BOP1	0.994	1
RBM19	DDX49	0.94	0
BOP1	EBNA1BP2	0.999	2
DDX49	BOP1	0.994	1
RBM19	DDX49	0.94	0

## Sheet: d. b2_brain_ppi_clusters
Cluster 1	Cluster 2	Cluster 3	Cluster 4	Cluster 5	Cluster 6	Cluster 7	Cluster 8
CLOCK	RBM19	FYCO1	DAB1	NT5C2	HSD17B12	CDH13	CDC25A
SIRT1	DDX49	RAB7A	LRP8	DCK	SCD	ADIPOQ	CCNB1
FOXO3	DBOP1	RAB7B	APOE	ADA	SREBF1	ERP44	CCNB2
SOD2	PES1	RILP	CLU	ADK	FASN	ITPR1	TCF19
CAT	EBNA1BP2	DYNC1LI1	LTF	SPEF2	ACACA	LRRFIP2	CCHCR1
	WDR12	DYNC1I1			ACSF3	MYD88
	DRG1				ALDH7A1	IRAK2
	FTSJ1				AGXT2	IL1R1
	THADA				GLDC	IL1R2
	CCDC82				AMT	IL1B
	LRRC2					IL1RN
	TRDN					IL10
	ZC3H15					IL10RB
	HRC
	ATP2A2
	PDE4D
	ATP2A3
	NOTCH4
	RWDD1
	DRG2
	ZCCHC4
	LRRC1
	PTPN13
	PLEKHA1
	ARMS2
	HTRA1
	RAPGEF6
	RAP1A
	RAP1B
	RAP1GAP
	RAPGEF3
	RAP2B
	PLCE1
	DLG4
	ERBB4
	STAT5A
	JAK2
	IL12RB1
	TYK2
	SOCS1
	NRG1
	GRB2
	CBL
	BLNK
	SH3KBP1
	ARHGAP27
	EGFR
	CTNNB1
	POU5F1
	WNT3
	MUC1
	MUC5B
	PIK3R2
	FBXL2
	PTAR1
	RIC1
	COG8
	COG5
	YKT6
	STX5
	GOSR1
	SEC22B
	SCFD1
	RAB28
	RAP2A
	SENP7
	GOSR2
	USO1
	GBF1
	ARF1
	CYTH1
	RPKN1
	AKAP9
	CDK5RAP2
