# Supplementary material for: Comorbidity genetic risk and pathways impact SARS-CoV-2 infection outcomes
Source: Sci Rep. 2023 Jun 19;13:9879. doi: 10.1038/s41598-023-36900-z (PMC10279740; doi:10.1038/s41598-023-36900-z)
Supplement: Supplementary file 11 — Supplementary Table 10. [file 41598_2023_36900_MOESM11_ESM.xlsx]

## Sheet: Table of Contents
Comorbidity genetic risk and pathways impact SARS-CoV-2 infection outcomes
Rachel K. Jaros1, Tayaza Fadason1,2, David Cameron-Smith3, Evgeniia Golovina1, Justin M. O’Sullivan1,2,4,5,6
1. The Liggins Institute, The University of Auckland, Auckland 1023, New Zealand.
2. Maurice Wilkins Centre for Molecular Biodiscovery, The University of Auckland, Auckland 1010, New Zealand.
3. College of Health, Medicine and Wellbeing, The University of Newcastle, Callaghan 2308, Australia.
4 MRC Lifecourse Epidemiology Unit, University of Southampton, United Kingdom
5. Singapore Institute for Clinical Sciences, Agency for Science, Technology and Research (A*STAR), Singapore, Singapore
6. Australian Parkinson’s Mission, Garvan Institute of Medical Research, Sydney, New South Wales, Australia
*Corresponding senior author.
Title	Description
Supplementary Table 10	Cardiovascular disease trait association from level 4 in the hospitalised phenotype lung tissue protein interaction network
10a	eQTLs and genes driving the cardiovascular disease association in the lung
10b	gene ontology and KEGG pathways assoociated with the cardiovascular disease association in the lung
10c	protein interactions forming all proteins within the cardiovascular disease assocation in the lung
10d	protein clusters from the cardiovascular disease assocation in the lung
Definitions
level	the level denoting proteins within the protein interaction network i.e. level 1 proteins interact with level 0 proteins, level 2 with level 1 and so on
grn_snp	SNP obtained from the tissue-specific gene regulatory network
trait	genome wide association study trait
gene	eQTL target gene
eqtl_type	expression quantitative trait loci type
snp	single nucleotide polymorphism
gwas_mapped_gene	indicating whether the snp in the GWAS catalogue was mapped to the same gene as assigned here by CoDeS3D
kegg_pathway	top KEGG pathway for each protein cluster
kegg_pval	KEGG pathway p-value
go_bp	top gene ontology biological process
go_bp_pval	gene ontology biological process p-value
gwas_notes	notes from the GWAS catalogue
score	protein interaction score derived from STRING
cluster	protein clusters from the entire coronary artery disease protein interaction network
level0	level 0 protein
level1	level 1 protein
score_0	STRING interaction score for level 0 and level 1 interacting proteins
level2	level 2 protein
score_1	STRING interaction score for level 1 and level 2 interacting proteins
level3	level 3 protein
score_2	STRING interaction score for level 2 and level 3 interacting proteins
level4	level 4 protein
score_3	STRING interaction score for level 3 and level 4 interacting proteins

## Sheet: a. b2_lung
level	grn_snp	trait	gene	eqtl_type
level4	rs448385	Cardiovascular disease	KAZN	spatial
level4	rs943580	Cardiovascular disease	AGT	spatial
level4	rs74439044	Cardiovascular disease	NAA38	spatial
level4	rs4277405	Cardiovascular disease	ACE	spatial
level4	rs1044486	Cardiovascular disease	CYTH1	spatial
level4	rs138922864	Cardiovascular disease	CLUAP1	spatial
level4	rs11647570	Cardiovascular disease	ADCY9	spatial
level4	rs9972727	Cardiovascular disease	KAT8	spatial
level4	rs9972727	Cardiovascular disease	SETD1A	spatial
level4	rs766522	Cardiovascular disease	BCAR1	spatial
level4	rs2246490	Cardiovascular disease	CKB	spatial
level4	rs3752105	Cardiovascular disease	CDC16	spatial
level4	rs35134	Cardiovascular disease	CAST	spatial
level4	rs72801474	Cardiovascular disease	HSPA4	spatial
level4	rs6781726	Cardiovascular disease	VGLL4	spatial
level4	rs9818870	Cardiovascular disease	PIK3CB	spatial
level4	rs11771259	Cardiovascular disease	C1GALT1	spatial
level4	rs7794284	Cardiovascular disease	GTF2I	spatial
level4	rs3918226	Cardiovascular disease	PRKAG2	spatial
level4	rs983521	Cardiovascular disease	SND1	spatial
level4	rs3918226	Cardiovascular disease	NOS3	spatial
level4	rs8102879	Cardiovascular disease	ATP8B3	spatial
level4	rs4804517	Cardiovascular disease	ARHGEF18	spatial
level4	rs12324159	Cardiovascular disease	CHP1	spatial
level4	rs747780	Cardiovascular disease	SPTBN5	spatial
level4	rs35521277	Cardiovascular disease	HSD17B12	spatial
level4	rs8126001	Cardiovascular disease	RGS19	spatial
level4	rs67906804	Cardiovascular disease	RPS6	spatial
level4	rs2472610	Cardiovascular disease	C18orf8	spatial
level4	rs315145	Cardiovascular disease	YEATS4	spatial
level4	rs9634314	Cardiovascular disease	GIT2	spatial
level4	rs10849891	Cardiovascular disease	KDM2B	spatial
level4	rs2271543	Cardiovascular disease	ARPC2	spatial
level4	rs10824134	Cardiovascular disease	ADK	spatial

## Sheet: b. b2_lung_pathways
cluster	kegg_pathway	kegg_pval	go_bp	go_bp_pval
1	Shigellosis	9.59e-19	-	-
1	Bacterial invasion of epithelial cells	1.357e-15	-	-
1	Fc gamma R-mediated phagocytosis	2.838e-15	-	-
1	Yersinia infection	4.722e-15	-	-
1	Phospholipase D signaling pathway	4.662e-14	-	-
2	Signaling pathways regulating pluripotency of stem cells	0.007905	histone H2A monoubiquitination	2.31e-18
3	Salmonella infection	0.0002075	late endosome	8.194e-13
4	Mucin type O-glycan biosynthesis	0.006181	O-glycan processing	0.01674
5	No pathway	-	phospholipid translocation	1.64e-21
6	No pathway	-	N-terminal protein amino acid acetylation	4.794e-19
7	No pathway	-	keratinization	0.0005685

## Sheet: c. b2_lung_ppi
level0	level1	score_0	level2	score_1	level3	score_2	level4	score_3
SFTPA2	GATA6	0.922	LMCD1	0.905	TNS1	0.727	BCAR1	0.981
SFTPA1	GATA6	0.924	LMCD1	0.905	TNS1	0.727	BCAR1	0.981
IFNAR2	IFNA2	0.999	IRF1	0.945	STUB1	0.981	HSPA4	0.999
FLNB	TRIM25	0.912	UBE2N	0.997	STUB1	0.999	HSPA4	0.999
UBE2E2	UBA1	0.992	UBE2N	0.999	STUB1	0.999	HSPA4	0.999
UBE2E2	UBE2V1	0.973	UBE2N	0.999	STUB1	0.999	HSPA4	0.999
UBE2E2	UBE2V2	0.97	UBE2N	0.999	STUB1	0.999	HSPA4	0.999
FLNB	TRIM25	0.912	UBE2D1	0.994	STUB1	0.999	HSPA4	0.999
UBE2E2	UBA1	0.992	UBE2D1	0.999	STUB1	0.999	HSPA4	0.999
ANO2	CFTR	0.77	HSPA8	0.998	STUB1	0.999	HSPA4	0.999
LRRC2	TRDN	0.745	HRC	0.998	CKM	0.826	CKB	0.974
PLCD3	PIP5K1B	0.929	PIK3CD	0.968	PIK3R2	0.995	PIK3CB	0.999
PLCD3	PIP5K1A	0.928	PIK3CD	0.958	PIK3R2	0.995	PIK3CB	0.999
PLCD3	PIP5KL1	0.938	PIK3CD	0.97	PIK3R2	0.995	PIK3CB	0.999
FYCO1	ZFYVE27	0.863	RAB7A	0.977	MON1B	0.997	C18orf8	0.966
FYCO1	ZFYVE27	0.863	RAB7B	0.909	MON1B	0.989	C18orf8	0.966
PLCD3	PIP5K1B	0.929	PIK3CD	0.968	PIK3R3	0.984	PIK3CB	0.998
PLCD3	PIP5K1A	0.928	PIK3CD	0.958	PIK3R3	0.984	PIK3CB	0.998
PLCD3	PIP5KL1	0.938	PIK3CD	0.97	PIK3R3	0.984	PIK3CB	0.998
SCN3A	SCN2A	0.968	ANK3	0.989	SPTBN4	0.998	SPTBN5	0.923
ELF5	EOMES	0.703	KDM6B	0.814	RBBP5	0.96	SETD1A	0.999
KANSL1	WDR5	0.999	KMT2D	0.999	RBBP5	0.999	SETD1A	0.999
KANSL1	PHF20	0.996	WDR5	0.992	RBBP5	0.999	SETD1A	0.999
KANSL1	KAT8	0.999	WDR5	0.998	RBBP5	0.999	SETD1A	0.999
KANSL1	KANSL2	0.999	WDR5	0.999	RBBP5	0.999	SETD1A	0.999
KANSL1	WDR5	0.999	KMT2A	0.999	RBBP5	0.999	SETD1A	0.999
KANSL1	WDR5	0.999	SETD1B	0.999	RBBP5	0.999	SETD1A	0.999
PLCD3	PIP5K1A	0.928	PI4KA	0.96	PIP5K1B	0.963	PIK3CB	0.949
PLCD3	PIP5K1C	0.926	PI4KA	0.97	PIP5K1B	0.963	PIK3CB	0.949
PLCD3	PIP5KL1	0.938	PLCZ1	0.944	PIP5K1B	0.928	PIK3CB	0.949
PLCD3	PIP5KL1	0.938	PLCH2	0.948	PIP5K1B	0.94	PIK3CB	0.949
PLCD3	PIP5KL1	0.938	PLCD4	0.946	PIP5K1B	0.931	PIK3CB	0.949
PLCD3	PIP4K2A	0.94	PLCD1	0.941	PIP5K1B	0.942	PIK3CB	0.949
CDH15	CTNNA1	0.812	VCL	0.997	PXN	0.999	BCAR1	0.999
RPH3AL	ZYX	0.773	VCL	0.998	PXN	0.999	BCAR1	0.999
SFTPD	LAIR1	0.959	CSK	0.806	PXN	0.999	BCAR1	0.999
WWC1	PTPN14	0.994	PTPN12	0.931	PXN	0.997	BCAR1	0.999
PITPNA	DCC	0.94	PTK2	0.985	PXN	0.999	BCAR1	0.999
SFTPA1	GATA6	0.924	SFTPA2	0.922	PXN	0.935	BCAR1	0.999
SFTPA1	SFTPC	0.98	SFTPA2	0.981	PXN	0.935	BCAR1	0.999
SFTPA1	SFTPB	0.973	SFTPA2	0.972	PXN	0.935	BCAR1	0.999
PLCD3	PIP5K1C	0.926	TLN1	0.996	PXN	0.997	BCAR1	0.999
CLDN14	CLDN16	0.74	TJP1	0.995	CGN	0.999	ARHGEF18	0.964
CLDN14	OCLN	0.816	TJP1	0.999	CGN	0.999	ARHGEF18	0.964
VAV2	RHOA	0.993	ARHGEF2	0.999	CGN	0.996	ARHGEF18	0.964
KANSL1	WDR5	0.999	RBBP5	0.999	WDR82	0.999	SETD1A	0.999
KANSL1	WDR5	0.999	ASH2L	0.999	WDR82	0.999	SETD1A	0.999
KANSL1	WDR5	0.999	SETD1B	0.999	WDR82	0.999	SETD1A	0.999
PITPNA	PLCG1	0.934	CBL	0.999	CRK	0.999	BCAR1	0.999
MAPT	FYN	0.997	CBL	0.999	CRK	0.999	BCAR1	0.999
PITPNA	DCC	0.94	PTK2	0.985	CRK	0.998	BCAR1	0.999
FYCO1	RAB7A	0.993	MON1B	0.997	CCZ1B	0.971	C18orf8	0.871
PLEKHM1	RAB7A	0.99	MON1B	0.997	CCZ1B	0.971	C18orf8	0.871
FYCO1	RAB7B	0.997	MON1B	0.989	CCZ1B	0.971	C18orf8	0.871
PLEKHM1	RAB7B	0.828	MON1B	0.989	CCZ1B	0.971	C18orf8	0.871
FYCO1	RAB7A	0.993	MON1A	0.997	CCZ1B	0.998	C18orf8	0.871
PLEKHM1	RAB7A	0.99	MON1A	0.997	CCZ1B	0.998	C18orf8	0.871
FYCO1	RAB7B	0.997	MON1A	0.989	CCZ1B	0.998	C18orf8	0.871
PLEKHM1	RAB7B	0.828	MON1A	0.989	CCZ1B	0.998	C18orf8	0.871
FYCO1	RAB7A	0.993	MON1B	0.997	CCZ1	0.995	C18orf8	0.975
PLEKHM1	RAB7A	0.99	MON1B	0.997	CCZ1	0.995	C18orf8	0.975
FYCO1	RAB7B	0.997	MON1B	0.989	CCZ1	0.995	C18orf8	0.975
PLEKHM1	RAB7B	0.828	MON1B	0.989	CCZ1	0.995	C18orf8	0.975
FYCO1	RAB7A	0.993	MON1A	0.997	CCZ1	0.998	C18orf8	0.975
PLEKHM1	RAB7A	0.99	MON1A	0.997	CCZ1	0.998	C18orf8	0.975
FYCO1	RAB7B	0.997	MON1A	0.989	CCZ1	0.998	C18orf8	0.975
PLEKHM1	RAB7B	0.828	MON1A	0.989	CCZ1	0.998	C18orf8	0.975
RAD50	BRCA1	0.994	PALB2	0.999	MORF4L1	0.998	YEATS4	0.999
KANSL1	KAT8	0.999	MSL2	0.999	MORF4L1	0.953	YEATS4	0.999
KANSL1	KAT8	0.999	MSL1	0.999	MORF4L1	0.953	YEATS4	0.999
SFTPD	LAIR1	0.959	CSK	0.806	CAV1	0.993	NOS3	0.999
CDH15	JUP	0.793	DSG2	0.994	CAV1	0.974	NOS3	0.999
CLDN14	OCLN	0.816	TGFBR1	0.99	CAV1	0.999	NOS3	0.999
CLDN14	OCLN	0.816	CLDN2	0.979	CAV1	0.843	NOS3	0.999
MAK	EVPL	0.764	TGM5	0.924	PPL	0.92	KAZN	0.957
MAK	EVPL	0.764	CAPN9	0.893	PPL	0.788	KAZN	0.957
ELF5	EOMES	0.703	KDM6B	0.814	ASH2L	0.954	SETD1A	0.999
KANSL1	WDR5	0.999	KMT2D	0.999	ASH2L	0.999	SETD1A	0.999
KANSL1	PHF20	0.996	WDR5	0.992	ASH2L	0.999	SETD1A	0.999
KANSL1	KAT8	0.999	WDR5	0.998	ASH2L	0.999	SETD1A	0.999
KANSL1	KANSL2	0.999	WDR5	0.999	ASH2L	0.999	SETD1A	0.999
KANSL1	WDR5	0.999	KMT2A	0.999	ASH2L	0.999	SETD1A	0.999
KANSL1	WDR5	0.999	SETD1B	0.999	ASH2L	0.999	SETD1A	0.999
SFTPA1	SFTPA2	0.919	PXN	0.935	CRKL	0.999	BCAR1	0.999
PDE7B	DCK	0.904	NT5C2	0.974	PNP	0.947	ADK	0.981
PDE7B	DCK	0.904	ADA	0.954	PNP	0.99	ADK	0.981
PDE7B	AK3	0.902	APRT	0.944	PNP	0.983	ADK	0.981
C14orf37	NAA20	0.712	NAA50	0.968	NAA35	0.975	NAA38	0.977
C14orf37	NAA20	0.712	NAA25	0.999	NAA35	0.944	NAA38	0.977
C14orf37	NAA20	0.712	NAA16	0.932	NAA35	0.964	NAA38	0.977
C14orf37	NAA20	0.712	NAA30	0.963	NAA35	0.999	NAA38	0.977
FLNB	UBE2L6	0.927	RPS27A	0.979	RPS27	0.999	RPS6	0.999
DPP9	DPP7	0.862	FAP	0.75	ADA	0.768	ADK	0.992
DPP9	PREP	0.828	DPP4	0.78	ADA	0.997	ADK	0.992
DPP9	DPP7	0.862	DPP4	0.799	ADA	0.997	ADK	0.992
PDE7B	APRT	0.9	PNP	0.983	ADA	0.99	ADK	0.992
SFTPD	LAIR1	0.959	CSK	0.806	SRC	0.992	BCAR1	0.999
IL10RB	IL10RA	0.999	STAT3	0.998	SRC	0.999	BCAR1	0.999
FOXP4	FOXP3	0.722	STAT3	0.996	SRC	0.999	BCAR1	0.999
IL10RB	IL22	0.999	STAT3	0.978	SRC	0.999	BCAR1	0.999
CLDN14	TJP1	0.79	GJA1	0.999	SRC	0.999	BCAR1	0.999
FLNB	GP1BA	0.926	GP9	0.999	SRC	0.914	BCAR1	0.999
ATRNL1	MC4R	0.746	SDC3	0.956	SRC	0.979	BCAR1	0.999
HLA-DRA	HLA-DRB1	0.999	PTPN22	0.989	SRC	0.977	BCAR1	0.999
HLA-DPA1	HLA-DRB1	0.977	PTPN22	0.989	SRC	0.977	BCAR1	0.999
NSF	GRIA2	0.989	DLG4	0.996	SRC	0.999	BCAR1	0.999
WWOX	ERBB4	0.997	DLG4	0.999	SRC	0.999	BCAR1	0.999
PTPRS	LRRC4B	0.996	DLG4	0.965	SRC	0.999	BCAR1	0.999
DDR1	PTPN11	0.941	SIRPA	0.999	SRC	0.989	BCAR1	0.999
WWOX	TFAP2C	0.992	ESR1	0.976	SRC	0.999	BCAR1	0.999
PITPNA	NTN1	0.943	UNC5C	0.999	SRC	0.92	BCAR1	0.999
PITPNA	DCC	0.94	UNC5C	0.98	SRC	0.92	BCAR1	0.999
PDE7B	AK3	0.902	AK9	0.939	APRT	0.942	ADK	0.989
SLC25A44	IMPDH2	0.853	GMPS	0.994	APRT	0.988	ADK	0.989
AUTS2	RNF2	0.924	PCGF1	0.999	BCOR	0.999	KDM2B	0.998
AUTS2	RYBP	0.976	PCGF1	0.997	BCOR	0.999	KDM2B	0.998
FBRSL1	RYBP	0.91	PCGF1	0.997	BCOR	0.999	KDM2B	0.998
AUTS2	PCGF5	0.991	YAF2	0.982	BCOR	0.966	KDM2B	0.998
CLDN14	STRC	0.701	CKMT1B	0.88	ASB9	0.947	CKB	0.997
SFTPA1	SFTPA2	0.919	PXN	0.935	PTK2B	0.999	BCAR1	0.999
ACAP2	ARF5	0.767	CYTH3	0.947	FRMD4B	0.956	CYTH1	0.714
ACAP2	ARF6	0.971	CYTH3	0.997	FRMD4B	0.956	CYTH1	0.714
SPEF2	C12orf55	0.769	METTL25	0.753	GAMT	0.764	CKB	0.919
CLDN14	STRC	0.701	CKMT1B	0.88	GAMT	0.962	CKB	0.919
ZCCHC4	DRG2	0.745	RPL8	0.778	RPL29	0.999	RPS6	0.999
RGS5	RGS4	0.922	GNAQ	0.997	AGTR1	0.999	AGT	0.993
ATP11A	TMEM30B	0.731	ATP8B4	0.855	TMEM30C	0.792	ATP8B3	0.77
ATP11A	TMEM30A	0.875	ATP11C	0.973	TMEM30C	0.751	ATP8B3	0.77
ATP11A	TMEM30A	0.875	ATP8B2	0.933	TMEM30C	0.781	ATP8B3	0.77
ATP11A	TMEM30B	0.731	ATP8B2	0.869	TMEM30C	0.781	ATP8B3	0.77
ATP11A	TMEM30A	0.875	ATP8A2	0.98	TMEM30C	0.783	ATP8B3	0.77
ATP11A	TMEM30B	0.731	ATP8A2	0.786	TMEM30C	0.783	ATP8B3	0.77
ATP11A	TMEM30A	0.875	ATP8A1	0.998	TMEM30C	0.754	ATP8B3	0.77
ATP11A	TMEM30B	0.731	ATP8A1	0.785	TMEM30C	0.754	ATP8B3	0.77
PITPNA	PLCG1	0.934	PDGFRB	0.999	PIK3R1	0.998	PIK3CB	0.999
PITPNA	PLCG1	0.934	CBL	0.999	PIK3R1	0.999	PIK3CB	0.999
MAPT	FYN	0.997	CBL	0.999	PIK3R1	0.999	PIK3CB	0.999
DDR1	SHC1	0.949	ERBB3	0.999	PIK3R1	0.999	PIK3CB	0.999
DDR1	PTPN11	0.941	GAB2	0.999	PIK3R1	0.996	PIK3CB	0.999
PLCD3	PIP5K1B	0.929	PIK3CD	0.968	PIK3R1	0.999	PIK3CB	0.999
PLCD3	PIP5K1A	0.928	PIK3CD	0.958	PIK3R1	0.999	PIK3CB	0.999
PLCD3	PIP5KL1	0.938	PIK3CD	0.97	PIK3R1	0.999	PIK3CB	0.999
SLC6A20	XYLT2	0.764	GRB2	0.96	PIK3R1	0.999	PIK3CB	0.999
RAB2A	MAPK3	0.967	GRB2	0.998	PIK3R1	0.999	PIK3CB	0.999
PRAM1	SKAP1	0.774	GRB2	0.975	PIK3R1	0.999	PIK3CB	0.999
MYO1F	WAS	0.891	GRB2	0.999	PIK3R1	0.999	PIK3CB	0.999
ACAP2	ARF5	0.767	CYTH3	0.947	ARF1	0.969	CYTH1	0.999
ACAP2	ARF6	0.971	CYTH3	0.997	ARF1	0.969	CYTH1	0.999
PLCD3	PIP5K1B	0.929	PI4KB	0.964	ARF1	0.978	CYTH1	0.999
PLCD3	PIP5K1A	0.928	PI4KB	0.971	ARF1	0.978	CYTH1	0.999
PLCD3	PIP5K1C	0.926	PI4KB	0.972	ARF1	0.978	CYTH1	0.999
ACAP2	ARF5	0.767	GBF1	0.928	ARF1	0.996	CYTH1	0.999
PLCD3	PIP5K1B	0.929	PIK3CB	0.949	AKT1	0.993	NOS3	0.999
PLCD3	PIP5KL1	0.938	PIK3CB	0.949	AKT1	0.993	NOS3	0.999
PITPNA	YWHAE	0.778	FOXO3	0.992	AKT1	0.999	NOS3	0.999
MAPT	YWHAZ	0.993	FOXO3	0.999	AKT1	0.999	NOS3	0.999
CAT	SOD2	0.996	FOXO3	0.989	AKT1	0.999	NOS3	0.999
CLASP1	CLIP1	0.92	MTOR	0.977	AKT1	0.999	NOS3	0.999
C14orf37	NAA20	0.712	NAA25	0.999	NAA30	0.974	NAA38	0.975
C14orf37	NAA20	0.712	NAA15	0.976	NAA30	0.99	NAA38	0.975
C14orf37	NAA20	0.712	NAA16	0.932	NAA30	0.983	NAA38	0.975
FLNB	HERC5	0.912	EIF2AK2	0.978	DNAJC3	0.984	HSPA4	0.992
PLCD3	PIP4K2A	0.94	TMEM55A	0.939	PIP4K2B	0.909	PIK3CB	0.932
PLCD3	PIP5KL1	0.938	PLCH2	0.948	PIP4K2B	0.92	PIK3CB	0.932
PLCD3	PIP4K2A	0.94	PLCD1	0.941	PIP4K2B	0.936	PIK3CB	0.932
VAV2	SYK	0.984	BLNK	0.999	BTK	0.999	GTF2I	0.992
AUTS2	YAF2	0.963	RNF2	0.997	PCGF1	0.999	KDM2B	0.999
FBRSL1	YAF2	0.794	RNF2	0.997	PCGF1	0.999	KDM2B	0.999
AUTS2	RYBP	0.976	RNF2	0.999	PCGF1	0.999	KDM2B	0.999
FBRSL1	RYBP	0.91	RNF2	0.999	PCGF1	0.999	KDM2B	0.999
AUTS2	PCGF5	0.991	RNF2	0.997	PCGF1	0.999	KDM2B	0.999
AUTS2	YAF2	0.963	RING1	0.998	PCGF1	0.999	KDM2B	0.999
FBRSL1	YAF2	0.794	RING1	0.998	PCGF1	0.999	KDM2B	0.999
AUTS2	RYBP	0.976	RING1	0.999	PCGF1	0.999	KDM2B	0.999
FBRSL1	RYBP	0.91	RING1	0.999	PCGF1	0.999	KDM2B	0.999
AUTS2	PCGF5	0.991	RING1	0.997	PCGF1	0.999	KDM2B	0.999
AUTS2	YAF2	0.963	BCOR	0.966	PCGF1	0.999	KDM2B	0.999
FBRSL1	YAF2	0.794	BCOR	0.966	PCGF1	0.999	KDM2B	0.999
AUTS2	PCGF5	0.991	RYBP	0.991	PCGF1	0.997	KDM2B	0.999
DDR1	WWC1	0.846	PTPN14	0.994	PTPN12	0.931	BCAR1	0.994
VAV2	CDC42	0.983	PAK2	0.999	ARHGEF6	0.986	GIT2	0.998
NXPE3	ADAL	0.797	ADARB2	0.893	AMPD2	0.779	ADK	0.97
PDE7B	DCK	0.904	ADA	0.954	NT5E	0.973	ADK	0.968
MYO1F	WAS	0.891	ACTR2	0.999	ARPC1A	0.999	ARPC2	0.999
RAD50	ATM	0.996	KAT5	0.999	EPC1	0.999	YEATS4	0.999
FOXP4	FOXP3	0.722	KAT5	0.994	EPC1	0.999	YEATS4	0.999
ANO2	CFTR	0.77	EZR	0.997	SLC9A1	0.998	CHP1	0.999
LRRC2	CCDC82	0.711	THADA	0.706	JAZF1	0.804	YEATS4	0.825
MYO1F	WAS	0.891	ACTR2	0.999	ARPC5	0.999	ARPC2	0.999
MAPT	CDK5	0.997	CDK5R1	0.999	CAPN2	0.934	CAST	0.999
KIF15	KIF11	0.987	BUB1	0.997	MAD2L1	0.999	CDC16	0.999
KANSL1	KAT8	0.999	MSL3	0.999	ING3	0.955	YEATS4	0.995
FLNB	UBE2L6	0.927	PARK2	0.986	SNCA	0.999	HSPA4	0.999
UBE2E2	PARK2	0.994	PARK7	0.999	SNCA	0.998	HSPA4	0.999
SLC6A20	XYLT2	0.764	GRB2	0.96	PTK2	0.999	BCAR1	0.999
RAB2A	MAPK3	0.967	GRB2	0.998	PTK2	0.999	BCAR1	0.999
PRAM1	SKAP1	0.774	GRB2	0.975	PTK2	0.999	BCAR1	0.999
MYO1F	WAS	0.891	GRB2	0.999	PTK2	0.999	BCAR1	0.999
PTPRS	AGRN	0.973	DMD	0.992	CAV3	0.997	NOS3	0.998
MYO1F	WAS	0.891	ACTR2	0.999	ARPC5L	0.999	ARPC2	0.999
RAB2A	MAPK3	0.967	PEA15	0.996	RPSA	0.884	RPS6	0.999
ACAP2	RUSC2	0.71	RAB1B	0.873	TBC1D20	0.984	CDC16	0.798
SCN3A	SCN2B	0.861	SCN2A	0.984	CALM1	0.946	NOS3	0.997
SCN3A	SCN3B	0.842	SCN2A	0.912	CALM1	0.946	NOS3	0.997
SCN3A	SCN4A	0.906	SCN2A	0.943	CALM1	0.946	NOS3	0.997
SCN3A	SCN1B	0.846	SCN4A	0.99	CALM1	0.952	NOS3	0.997
SCN3A	SCN2B	0.861	SCN5A	0.953	CALM1	0.993	NOS3	0.997
SCN3A	SCN3B	0.842	SCN5A	0.957	CALM1	0.993	NOS3	0.997
SCN3A	SCN1B	0.846	SCN5A	0.973	CALM1	0.993	NOS3	0.997
ANAPC4	CDC23	0.999	ANAPC2	0.999	ANAPC11	0.999	CDC16	0.999
ANAPC4	FZR1	0.999	ANAPC2	0.999	ANAPC11	0.999	CDC16	0.999
UBE2E2	UBE2V1	0.973	UBE2C	0.987	ANAPC11	0.999	CDC16	0.999
FLNB	TRIM25	0.912	UBE2D1	0.994	ANAPC11	0.997	CDC16	0.999
UBE2E2	UBA1	0.992	UBE2D1	0.999	ANAPC11	0.997	CDC16	0.999
UBE2E2	UBA1	0.992	UBE2D2	0.999	ANAPC11	0.999	CDC16	0.999
UBE2E2	UBE2V2	0.97	UBE2D2	0.99	ANAPC11	0.999	CDC16	0.999
CEP97	CCP110	0.999	KIF24	0.972	NEK2	0.731	CDC16	0.991
ACSF3	FASN	0.951	SREBF1	0.993	SCD	0.99	HSD17B12	0.961
ACSF3	ACACA	0.937	SREBF1	0.988	SCD	0.99	HSD17B12	0.961
SFTPA2	PXN	0.935	CRKL	0.999	RAPGEF1	0.999	BCAR1	0.993
KANSL1	KANSL2	0.999	MCRS1	0.99	PHF20	0.996	KAT8	0.99
KANSL1	MCRS1	0.989	KANSL3	0.996	PHF20	0.987	KAT8	0.99
KANSL1	KANSL2	0.999	KANSL3	0.997	PHF20	0.987	KAT8	0.99
KANSL1	MCRS1	0.989	KANSL2	0.99	PHF20	0.984	KAT8	0.99
MAPT	FYN	0.997	WAS	0.998	ACTR2	0.999	ARPC2	0.999
MYO1C	MYO3A	0.959	MYO6	0.95	GIPC1	0.996	RGS19	0.999
MYO1F	MYO18B	0.918	MYO6	0.906	GIPC1	0.996	RGS19	0.999
MYO1F	MYO9A	0.912	MYO6	0.929	GIPC1	0.996	RGS19	0.999
MYO1F	MYO1C	0.912	MYO6	0.942	GIPC1	0.996	RGS19	0.999
WWOX	TFAP2C	0.992	KCTD1	0.962	TFAP2B	0.955	YEATS4	0.949
NXPE3	ADAL	0.797	ADARB1	0.862	AMPD3	0.778	ADK	0.972
NXPE3	ADAL	0.797	ADARB2	0.893	AMPD3	0.783	ADK	0.972
PDE7B	ADSL	0.904	ADSSL1	0.997	AMPD3	0.968	ADK	0.972
CLASP1	MAPRE1	0.851	DST	0.986	CD151	0.788	HSPA4	0.93
SLC6A20	SLC36A2	0.932	SLC6A19	0.91	ACE2	0.999	AGT	0.998
SLC6A20	SLC36A2	0.932	SLC1A7	0.826	ACE2	0.924	AGT	0.998
PLCD3	PIP5K1B	0.929	PIK3CD	0.968	PIK3R5	0.988	PIK3CB	0.963
PLCD3	PIP5K1A	0.928	PIK3CD	0.958	PIK3R5	0.988	PIK3CB	0.963
PLCD3	PIP5KL1	0.938	PIK3CD	0.97	PIK3R5	0.988	PIK3CB	0.963
ANAPC4	ANAPC1	0.999	CDC23	0.999	ANAPC7	0.999	CDC16	0.999
ANAPC4	FZR1	0.999	CDC23	0.999	ANAPC7	0.999	CDC16	0.999
ANAPC4	ANAPC1	0.999	FZR1	0.999	ANAPC7	0.999	CDC16	0.999
ANAPC4	BUB1B	0.999	CDC27	0.999	ANAPC7	0.999	CDC16	0.999
ANAPC4	CDC23	0.999	CDC27	0.999	ANAPC7	0.999	CDC16	0.999
ANAPC4	FZR1	0.999	CDC27	0.999	ANAPC7	0.999	CDC16	0.999
KANSL1	PHF20	0.996	MCRS1	0.996	KANSL3	0.996	KAT8	0.977
KANSL1	KANSL2	0.999	MCRS1	0.99	KANSL3	0.996	KAT8	0.977
KANSL1	MCRS1	0.989	PHF20	0.996	KANSL3	0.987	KAT8	0.977
KANSL1	KANSL2	0.999	PHF20	0.984	KANSL3	0.987	KAT8	0.977
KANSL1	MCRS1	0.989	KANSL2	0.99	KANSL3	0.997	KAT8	0.977
ANAPC4	CDC23	0.999	CDC26	0.999	ANAPC13	0.999	CDC16	0.999
ANAPC4	FZR1	0.999	CDC26	0.999	ANAPC13	0.999	CDC16	0.999
ANAPC4	CDC23	0.999	ANAPC16	0.999	ANAPC13	0.999	CDC16	0.999
NXPE3	ADAL	0.797	ADARB2	0.893	AMPD1	0.778	ADK	0.964
CLASP1	CLIP1	0.92	MTOR	0.977	RPS6KB1	0.999	RPS6	0.998
ACSF3	ACACA	0.937	PRKAA1	0.988	PRKAB1	0.999	PRKAG2	0.999
PTPRS	LRRC4B	0.996	NTNG1	0.889	LRRC4	0.978	SND1	0.726
CLDN14	STRC	0.701	CKMT1A	0.901	SLC6A8	0.825	CKB	0.789
ACSF3	ACACA	0.937	PRKAA1	0.988	PRKAB2	0.999	PRKAG2	0.999
ANO2	BEST2	0.832	CNGA2	0.73	ADCY3	0.778	ADCY9	0.943
SLC6A20	SLC1A7	0.823	ACE2	0.924	REN	0.966	AGT	0.999
SLC6A20	SLC1A7	0.823	ACE2	0.924	REN	0.966	ACE	0.967
RGS5	RGS4	0.922	GNAZ	0.94	RGS20	0.978	RGS19	0.923
CEP97	CEP290	0.964	AHI1	0.987	NPHP1	0.977	BCAR1	0.976
MUC5B	MUC12	0.975	MUC7	0.979	GALNT14	0.979	C1GALT1	0.957
PITPNA	DCC	0.94	MYO10	0.98	CALML3	0.947	NOS3	0.84
ACSF3	MCAT	0.935	ACACA	0.962	PRKAA1	0.988	PRKAG2	0.998
ACSF3	FASN	0.951	ACACA	0.997	PRKAA1	0.988	PRKAG2	0.998
RAD50	BRCA1	0.994	ACACA	0.999	PRKAA1	0.988	PRKAG2	0.998
ANO2	CFTR	0.77	HSPA8	0.998	STIP1	0.999	HSPA4	0.999
WWC1	LATS1	0.988	WWTR1	0.998	TEAD4	0.998	VGLL4	0.997
WWC1	FRMD6	0.989	YAP1	0.916	TEAD4	0.999	VGLL4	0.997
WWC1	PTPN14	0.994	YAP1	0.965	TEAD4	0.999	VGLL4	0.997
WWOX	TP73	0.985	YAP1	0.998	TEAD4	0.999	VGLL4	0.997
WWC1	LATS1	0.988	YAP1	0.999	TEAD4	0.999	VGLL4	0.997
SLC6A20	SLC1A7	0.823	ACE2	0.924	AGT	0.998	ACE	0.998
ANO2	CFTR	0.77	HSPA8	0.998	BAG2	0.999	HSPA4	0.999
ANO2	CFTR	0.77	HSPA8	0.998	DNAJC6	0.999	HSPA4	0.96
RAB2A	TRIP11	0.968	IFT20	0.998	TRAF3IP1	0.995	CLUAP1	0.989
ACSF3	ALDH7A1	0.945	ALDH6A1	0.984	ADHFE1	0.981	ADK	0.839
KANSL1	WDR5	0.999	SETD1B	0.999	CXXC1	0.999	SETD1A	0.999
SLC6A20	SLC1A7	0.823	ACE2	0.924	MME	0.96	AGT	0.957
ANO2	CFTR	0.77	HSPA8	0.998	BAG1	0.999	HSPA4	0.999
WWC1	LATS1	0.988	WWTR1	0.998	TEAD1	0.999	VGLL4	0.987
WWC1	FRMD6	0.989	YAP1	0.916	TEAD1	0.999	VGLL4	0.987
WWC1	PTPN14	0.994	YAP1	0.965	TEAD1	0.999	VGLL4	0.987
WWOX	TP73	0.985	YAP1	0.998	TEAD1	0.999	VGLL4	0.987
WWC1	LATS1	0.988	YAP1	0.999	TEAD1	0.999	VGLL4	0.987
RGS5	RGS7	0.913	RGS4	0.94	GNAZ	0.94	RGS19	0.984
RGS5	RGS6	0.914	RGS4	0.927	GNAZ	0.94	RGS19	0.984
RGS5	RGS6	0.914	RGS20	0.925	GNAZ	0.978	RGS19	0.984

## Sheet: d. b2_lung_ppi_clusters
cluster1	cluster2	cluster3	cluster4	cluster5	cluster6	cluster7
SLC6A20	AUTS2	FYCO1	MUC5B	ATP11A	C14orf37	MAK
ANO2	FBRSL1	PLEKHM1	MUC12	TMEM30B	NAA20	EVPL
PDE7B	RNF2	ZFYVE27	MUC7	TMEM30A	NAA50	TGM5
DPP9	RYBP	RAB7A	GALNT14	ATP8B4	NAA25	CAPN9
SLC25A44	PCGF5	RAB7B	C1GALT1	ATP11C	NAA16	PPL
NXPE3	YAF2	MON1B		ATP8B2	NAA30	KAZN
ACSF3	PCGF1	MON1A		ATP8A2	NAA15
RGS5	RING1	CCZ1B		ATP8A1	NAA35
CLDN14	BCOR	CCZ1		TMEM30C	NAA38
VAV2		C18orf8		ATP8B3
MYO1F
MAPT
SFTPA2
SFTPA1
CDH15
RPH3AL
SFTPD
WWC1
PITPNA
PLCD3
IL10RB
FOXP4
FLNB
ATRNL1
HLA-DRA
HLA-DPA1
NSF
WWOX
PTPRS
DDR1
RAB2A
PRAM1
CEP97
KIF15
ACAP2
ANAPC4
UBE2E2
LRRC2
SPEF2
IFNAR2
CLASP1
KANSL1
CAT
SCN3A
RAD50
MYO1C
ZCCHC4
ELF5
SLC1A7
BEST2
DCK
AK3
DPP7
PREP
APRT
IMPDH2
ADAL
ADSL
ALDH7A1
RGS4
SLC36A2
CLDN16
OCLN
RHOA
WAS
FYN
GATA6
CTNNA1
ZYX
LAIR1
PTPN14
DCC
SFTPC
SFTPB
PIP5K1C
PLCG1
IL10RA
FOXP3
IL22
TJP1
GP1BA
MC4R
HLA-DRB1
GRIA2
ERBB4
LRRC4B
PTPN11
TFAP2C
NTN1
XYLT2
MAPK3
SKAP1
PXN
CEP290
CDK5
KIF11
RUSC2
CDC23
FZR1
UBE2V1
TRIM25
UBA1
UBE2V2
CCP110
ANAPC1
BUB1B
CFTR
TRDN
STRC
C12orf55
TRIP11
ARF5
ARF6
PIP5K1B
PIP5K1A
CDC42
SYK
FASN
ACACA
IFNA2
HERC5
UBE2L6
PARK2
MAPRE1
KANSL2
MCRS1
PHF20
JUP
PIP5KL1
YWHAE
YWHAZ
SOD2
CLIP1
AGRN
SCN2B
SCN3B
SCN4A
SCN1B
PIP4K2A
SHC1
MCAT
BRCA1
MYO3A
MYO18B
MYO9A
RGS7
RGS6
DRG2
EOMES
WDR5
KAT8
SCN2A
LATS1
FRMD6
TP73
ATM
CCDC82
ACE2
CNGA2
NT5C2
ADA
FAP
DPP4
PNP
AK9
GMPS
ADARB2
ADARB1
ADSSL1
ALDH6A1
GNAQ
SLC6A19
ARHGEF2
ACTR2
LMCD1
VCL
CSK
PTPN12
PTK2
TLN1
CBL
STAT3
GJA1
GP9
SDC3
PTPN22
DLG4
SIRPA
ESR1
UNC5C
GRB2
CRKL
AHI1
CDK5R1
BUB1
RAB1B
ANAPC2
UBE2C
UBE2D1
UBE2D2
KIF24
CDC27
CDC26
ANAPC16
EZR
HRC
CKMT1B
METTL25
CKMT1A
IFT20
CYTH3
PI4KB
GBF1
PAK2
BLNK
SREBF1
IRF1
UBE2N
HSPA8
EIF2AK2
PARK7
DST
KANSL3
DSG2
TGFBR1
CLDN2
PIK3CB
FOXO3
MTOR
DMD
SCN5A
MYO10
PIK3CD
PI4KA
PLCZ1
PLCH2
PLCD4
PLCD1
PDGFRB
ERBB3
GAB2
TMEM55A
PRKAA1
MYO6
GNAZ
RGS20
RPS27A
RPL8
PEA15
KDM6B
KMT2D
KMT2A
SETD1B
RBBP5
ASH2L
NTNG1
ANK3
WWTR1
YAP1
PALB2
MSL2
MSL1
KAT5
THADA
MSL3
KCTD1
REN
AGT
ADCY3
AMPD2
NT5E
AMPD3
AMPD1
ADHFE1
AGTR1
MME
CGN
ARPC1A
ARPC5
ARPC5L
TNS1
CRK
SRC
PTK2B
RAPGEF1
NPHP1
CAPN2
MAD2L1
TBC1D20
ANAPC11
NEK2
ANAPC7
ANAPC13
SLC9A1
CKM
ASB9
GAMT
SLC6A8
TRAF3IP1
FRMD4B
ARF1
ARHGEF6
BTK
SCD
STUB1
DNAJC3
SNCA
CD151
STIP1
BAG2
DNAJC6
BAG1
CAV1
AKT1
CAV3
CALM1
CALML3
PIK3R2
PIK3R3
PIK3R1
PIP4K2B
PIK3R5
PRKAB1
PRKAB2
GIPC1
RPS27
RPL29
RPSA
RPS6KB1
WDR82
CXXC1
LRRC4
SPTBN4
TEAD4
TEAD1
MORF4L1
EPC1
JAZF1
ING3
TFAP2B
ACE
ADCY9
ADK
ARHGEF18
ARPC2
BCAR1
CAST
CDC16
CHP1
CKB
CLUAP1
CYTH1
GIT2
GTF2I
HSD17B12
HSPA4
NOS3
PRKAG2
RGS19
RPS6
SETD1A
SND1
SPTBN5
VGLL4
YEATS4
