# Supplementary material for: Comorbidity genetic risk and pathways impact SARS-CoV-2 infection outcomes
Source: Sci Rep. 2023 Jun 19;13:9879. doi: 10.1038/s41598-023-36900-z (PMC10279740; doi:10.1038/s41598-023-36900-z)
Supplement: Supplementary file 12 — Supplementary Table 11. [file 41598_2023_36900_MOESM12_ESM.xlsx]

## Sheet: Table of Contents
Comorbidity genetic risk and pathways impact SARS-CoV-2 infection outcomes
Rachel K. Jaros1, Tayaza Fadason1,2, David Cameron-Smith3, Evgeniia Golovina1, Justin M. O’Sullivan1,2,4,5,6
1. The Liggins Institute, The University of Auckland, Auckland 1023, New Zealand.
2. Maurice Wilkins Centre for Molecular Biodiscovery, The University of Auckland, Auckland 1010, New Zealand.
3. College of Health, Medicine and Wellbeing, The University of Newcastle, Callaghan 2308, Australia.
4 MRC Lifecourse Epidemiology Unit, University of Southampton, United Kingdom
5. Singapore Institute for Clinical Sciences, Agency for Science, Technology and Research (A*STAR), Singapore, Singapore
6. Australian Parkinson’s Mission, Garvan Institute of Medical Research, Sydney, New South Wales, Australia
*Corresponding senior author.
Title	Description
Supplementary Table 11	Datasets, algorithms, reference files and gene regulatory networks used in this manuscript
11a	Links and references to data used
Definitions
no	number
name	name of file
identifier	identifier (if applicable)
reference	publication reference (if applicable)
reference link	publication reference link (if applicable)
link	link to name of file
comments	comments
hi-C datasets	hi-c datasets
eQTL datasets	expression quantitative trait loci datasets
reference files	data files
gene regulatory networks	gene regulatory networks
software, algorithms and scripts	code used in the analysis

## Sheet: a. datasets
Supplementary Table 11. Datasets and software used in this analysis.
№	Name	Identifier	Reference	Reference link	Link	Comments
Hi-C datasets
1	Lung cells	GEO Accession: GSE87112	Schmitt et al., 2016	https://www.ncbi.nlm.nih.gov/pubmed/27851967	https://www.ncbi.nlm.nih.gov/geo/query/acc.cgi?acc=GSE87112
2	Dorsolateral prefrontal cortex cells
3	Left ventricle cells
4	Aorta cells
5	Aortic endothelial cells	GEO Accession: GSE126199	Lalonde et al., 2019	https://www.ncbi.nlm.nih.gov/pubmed/31287004`	https://www.ncbi.nlm.nih.gov/geo/query/acc.cgi?acc=GSE126199
6	Peripheral_blood_B_cells_Johanson2018	GEO Accession: GSE105776	Johanson et al., 2018	https://www.ncbi.nlm.nih.gov/pubmed/29883495	https://www.ncbi.nlm.nih.gov/geo/query/acc.cgi?acc=GSE105776
7	Peripheral_blood_CD4+_T_cells_Johanson2018
8	Peripheral_blood_CD8+_T_cells_Johanson2018
9	Peripheral blood T cells	GEO Accession: GSE134761	Kloetgen et al., 2019	https://www.biorxiv.org/content/10.1101/724427v1	https://www.ncbi.nlm.nih.gov/geo/query/acc.cgi?acc=GSE134761
10	Coronary artery smooth muscle cells	GEO Accession: GSE141749	Zhao et al., 2020	https://pubmed.ncbi.nlm.nih.gov/32513244/	https://www.ncbi.nlm.nih.gov/geo/query/acc.cgi?acc=GSE141749
eQTL datasets
1	Brain - Cortex	dbGaP Accession: phs000424.v8.p2; UBERON 1870	GTEx Consortium v8, 2015	https://www.ncbi.nlm.nih.gov/pmc/articles/PMC4547484/	https://www.ncbi.nlm.nih.gov/projects/gap/cgi-bin/study.cgi?study_id=phs000424.v8.p2	n = 205
2	Whole_Blood	dbGaP accession: phs000424.v8.p2; approved #22937				n = 670
3	Artery_Coronary	dbGaP Accession: phs000424.v8.p2				n = 213
4	Lung					n = 515
Reference files
1	All associations v1.0	na	Buniello et al., 2019	https://www.ebi.ac.uk/gwas/docs/file-downloads	https://www.ebi.ac.uk/gwas/api/search/downloads/full	NHGRI-EBI GWAS Catalog for protein diffusion network trait associations. Downloaded on 02/12/2021
2	B2_ALL_leave_23andme	na	COVID-19 HGI, 2020	https://www.covid19hg.org/results/r6/	https://storage.googleapis.com/covid19-hg-public/20210415/results/20210607/COVID19_HGI_B2_ALL_leave_23andme_20210607.txt.gz	SARS-CoV-2 hospitalised phenotype GWAS data from COVID19 HGI
3	A2_ALL_leave_23andme	na	COVID-19 HGI, 2020	https://www.covid19hg.org/results/r6/	https://storage.googleapis.com/covid19-hg-public/20210415/results/20210607/COVID19_HGI_A2_ALL_leave_23andme_20210607.txt.gz	SARS-CoV-2 severe phenotype GWAS data from COVID19 HGI
4	PROPER_v1.csv	na	Johnson, K. L. et al., 2021	https://genemo.ucsd.edu/proper/	https://genemo.ucsd.edu/proper/PROPER_v1.csv	PROPER-Seq protein interaction data
Gene Regulatory Networks
1	brain_grn	na	na	na	https://figshare.com/articles/dataset/Gene_regulatory_network_in_brain/20205641
2	lung_grn	na	na	na	https://figshare.com/articles/dataset/Gene_regulatory_network_in_lung/20205644
3	blood_grn	na	na	na	https://figshare.com/articles/dataset/Gene_regulatory_network_in_whole_blood/20205662
4	coronary_grn	na	na	na	https://figshare.com/articles/dataset/Gene_regulatory_network_in_coronary_artery/20205647
Software, algorithms and scripts
1	CoDeS3D (v2)	na	Fadason et al., 2018	https://www.nature.com/articles/s41467-018-07692-y	https://github.com/Genome3d/codes3d-v2
2	comorbid.py	na	Zaied, R., Fadason, T. & O'Sullivan, J., 2022	http://europepmc.org/abstract/PPR/PPR462927 https://doi.org/10.21203/rs.3.rs-1313207/v1	https://github.com/Genome3d/multimorbid3D https://doi.org/10.21203/rs.3.rs-1313207/v1	for tissue-specific protein interaction networks
